# Supplementary material for: Genomic release-recapture experiment in the wild reveals within-generation polygenic selection in stickleback fish
Source: Nat Commun. 2020 Apr 21;11:1928. doi: 10.1038/s41467-020-15657-3 (PMC7174299; doi:10.1038/s41467-020-15657-3)
Supplement: Supplementary file 5 — Supplementary Data 1 [file 41467_2020_15657_MOESM5_ESM.txt]

accession	hyperlink	study	object_status	bioproject_accession	biosample_accession	sample_name	library_ID	title	library_strategy	library_source	library_selection	library_layout	platform	instrument_model	design_description	filetype	Pair 1	Pair 2
SRR10135984	[https://www.ncbi.nlm.nih.gov/sra/?term=SRR10135984]	SRP222265	new	PRJNA566094	SAMN12779842	stream.1*	stream.1	Whole-genome seq of Gasterosteus aculeatus: pooled DNA from adult fin tissue	WGS	GENOMIC	RANDOM	paired	ILLUMINA	Illumina HiSeq 2500	WGS library prepared from pooled DNA from 229 individuals using KAPA HyperPrep kit after DNA fragmentation to approximately 500-700 bp on a Covaris sonicator. Then 151 bp paired-end sequencing	fastq	Stream1_TAGCTT.R1.combined.fastq	Stream1_TAGCTT.R2.combined.fastq
SRR10135983	[https://www.ncbi.nlm.nih.gov/sra/?term=SRR10135983]	SRP222265	new	PRJNA566094	SAMN12779843	stream.2*	stream.2	Whole-genome seq of Gasterosteus aculeatus: pooled DNA from adult fin tissue	WGS	GENOMIC	RANDOM	paired	ILLUMINA	Illumina HiSeq 2500	WGS library prepared from pooled DNA from 229 individuals using KAPA HyperPrep kit after DNA fragmentation to approximately 500-700 bp on a Covaris sonicator. Then 151 bp paired-end sequencing	fastq	Stream2_CTTTGTA.R1.combined.fastq	Stream2_CTTTGTA.R2.combined.fastq
SRR10136033	[https://www.ncbi.nlm.nih.gov/sra/?term=SRR10136033]	SRP222265	new	PRJNA566094	SAMN12779844	stream.3*	stream.3	Whole-genome seq of Gasterosteus aculeatus: pooled DNA from adult fin tissue	WGS	GENOMIC	RANDOM	paired	ILLUMINA	Illumina HiSeq 2500	WGS library prepared from pooled DNA from 229 individuals using KAPA HyperPrep kit after DNA fragmentation to approximately 500-700 bp on a Covaris sonicator. Then 151 bp paired-end sequencing	fastq	Stream3_GGCTAC.R1.combined.fastq	Stream3_GGCTAC.R2.combined.fastq
SRR10136032	[https://www.ncbi.nlm.nih.gov/sra/?term=SRR10136032]	SRP222265	new	PRJNA566094	SAMN12779845	stream.4*	stream.4	Whole-genome seq of Gasterosteus aculeatus: pooled DNA from adult fin tissue	WGS	GENOMIC	RANDOM	paired	ILLUMINA	Illumina HiSeq 2500	WGS library prepared from pooled DNA from 229 individuals using KAPA HyperPrep kit after DNA fragmentation to approximately 500-700 bp on a Covaris sonicator. Then 151 bp paired-end sequencing	fastq	Stream4_AGTTCC.R1.combined.fastq	Stream4_AGTTCC.R2.combined.fastq
SRR10136031	[https://www.ncbi.nlm.nih.gov/sra/?term=SRR10136031]	SRP222265	new	PRJNA566094	SAMN12779846	steam.5*	steam.5	Whole-genome seq of Gasterosteus aculeatus: pooled DNA from adult fin tissue	WGS	GENOMIC	RANDOM	paired	ILLUMINA	Illumina HiSeq 2500	WGS library prepared from pooled DNA from 229 individuals using KAPA HyperPrep kit after DNA fragmentation to approximately 500-700 bp on a Covaris sonicator. Then 151 bp paired-end sequencing	fastq	Stream5_AGTCAA.R1.combined.fastq	Stream5_AGTCAA.R2.combined.fastq
SRR10136030	[https://www.ncbi.nlm.nih.gov/sra/?term=SRR10136030]	SRP222265	new	PRJNA566094	SAMN12779847	stream.6*	stream.6	Whole-genome seq of Gasterosteus aculeatus: pooled DNA from adult fin tissue	WGS	GENOMIC	RANDOM	paired	ILLUMINA	Illumina HiSeq 2500	WGS library prepared from pooled DNA from 229 individuals using KAPA HyperPrep kit after DNA fragmentation to approximately 500-700 bp on a Covaris sonicator. Then 151 bp paired-end sequencing	fastq	Stream6_GATCAG.R1.combined.fastq	Stream6_GATCAG.R2.combined.fastq
SRR10136029	[https://www.ncbi.nlm.nih.gov/sra/?term=SRR10136029]	SRP222265	new	PRJNA566094	SAMN12779848	lake_pool	lake_pool	Whole-genome seq of Gasterosteus aculeatus: pooled DNA from adult fin tissue	WGS	GENOMIC	RANDOM	paired	ILLUMINA	Illumina HiSeq 2500	WGS library prepared from pooled DNA from 240 individuals using KAPA HyperPrep kit after DNA fragmentation to approximately 500-700 bp on a Covaris sonicator. Then 151 bp paired-end sequencing	fastq	lake_pool.R1.fastq	lake_pool.R2.fastq
SRR10136028	[https://www.ncbi.nlm.nih.gov/sra/?term=SRR10136028]	SRP222265	new	PRJNA566094	SAMN12779849	reference_pool	ref_pool	Whole-genome seq of Gasterosteus aculeatus: pooled DNA from fin tissue	WGS	GENOMIC	RANDOM	paired	ILLUMINA	Illumina HiSeq 2500	WGS library prepared from pooled DNA from 510 individuals using KAPA HyperPrep kit after DNA fragmentation to approximately 500-700 bp on a Covaris sonicator. Then 151 bp paired-end sequencing	fastq	ref_pool.R1.fastq	ref_pool.R2.fastq
SRR10136027	[https://www.ncbi.nlm.nih.gov/sra/?term=SRR10136027]	SRP222265	new	PRJNA566094	SAMN12779850	survivor_Ga3746	s_Ga3746	Whole-genome seq of Gasterosteus aculeatus: pooled DNA from fin tissue	WGS	GENOMIC	RANDOM	paired	ILLUMINA	Illumina HiSeq 2500	WGS library prepared from individual DNA using KAPA HyperPrep kit after DNA fragmentation to approximately 500-700 bp on a Covaris sonicator. Then 151 bp paired-end sequencing	fastq	Ga3746.R1.combined.fastq	Ga3746.R2.combined.fastq
SRR10136026	[https://www.ncbi.nlm.nih.gov/sra/?term=SRR10136026]	SRP222265	new	PRJNA566094	SAMN12779851	survivor_Ga3747	s_Ga3747	Whole-genome seq of Gasterosteus aculeatus: pooled DNA from fin tissue	WGS	GENOMIC	RANDOM	paired	ILLUMINA	Illumina HiSeq 2500	WGS library prepared from individual DNA using KAPA HyperPrep kit after DNA fragmentation to approximately 500-700 bp on a Covaris sonicator. Then 151 bp paired-end sequencing	fastq	Ga3747.R1.combined.fastq	Ga3747.R2.combined.fastq
SRR10136025	[https://www.ncbi.nlm.nih.gov/sra/?term=SRR10136025]	SRP222265	new	PRJNA566094	SAMN12779852	survivor_Ga3748	s_Ga3748	Whole-genome seq of Gasterosteus aculeatus: pooled DNA from fin tissue	WGS	GENOMIC	RANDOM	paired	ILLUMINA	Illumina HiSeq 2500	WGS library prepared from individual DNA using KAPA HyperPrep kit after DNA fragmentation to approximately 500-700 bp on a Covaris sonicator. Then 151 bp paired-end sequencing	fastq	Ga3748.R1.combined.fastq	Ga3748.R2.combined.fastq
SRR10136024	[https://www.ncbi.nlm.nih.gov/sra/?term=SRR10136024]	SRP222265	new	PRJNA566094	SAMN12779853	survivor_Ga3749	s_Ga3749	Whole-genome seq of Gasterosteus aculeatus: pooled DNA from fin tissue	WGS	GENOMIC	RANDOM	paired	ILLUMINA	Illumina HiSeq 2500	WGS library prepared from individual DNA using KAPA HyperPrep kit after DNA fragmentation to approximately 500-700 bp on a Covaris sonicator. Then 151 bp paired-end sequencing	fastq	Ga3749.R1.combined.fastq	Ga3749.R2.combined.fastq
SRR10136022	[https://www.ncbi.nlm.nih.gov/sra/?term=SRR10136022]	SRP222265	new	PRJNA566094	SAMN12779854	survivor_Ga3750	s_Ga3750	Whole-genome seq of Gasterosteus aculeatus: pooled DNA from fin tissue	WGS	GENOMIC	RANDOM	paired	ILLUMINA	Illumina HiSeq 2500	WGS library prepared from individual DNA using KAPA HyperPrep kit after DNA fragmentation to approximately 500-700 bp on a Covaris sonicator. Then 151 bp paired-end sequencing	fastq	Ga3750.R1.combined.fastq	Ga3750.R2.combined.fastq
SRR10136021	[https://www.ncbi.nlm.nih.gov/sra/?term=SRR10136021]	SRP222265	new	PRJNA566094	SAMN12779855	survivor_Ga3751	s_Ga3751	Whole-genome seq of Gasterosteus aculeatus: pooled DNA from fin tissue	WGS	GENOMIC	RANDOM	paired	ILLUMINA	Illumina HiSeq 2500	WGS library prepared from individual DNA using KAPA HyperPrep kit after DNA fragmentation to approximately 500-700 bp on a Covaris sonicator. Then 151 bp paired-end sequencing	fastq	Ga3751.R1.combined.fastq	Ga3751.R2.combined.fastq
SRR10136020	[https://www.ncbi.nlm.nih.gov/sra/?term=SRR10136020]	SRP222265	new	PRJNA566094	SAMN12779856	survivor_Ga3752	s_Ga3752	Whole-genome seq of Gasterosteus aculeatus: pooled DNA from fin tissue	WGS	GENOMIC	RANDOM	paired	ILLUMINA	Illumina HiSeq 2500	WGS library prepared from individual DNA using KAPA HyperPrep kit after DNA fragmentation to approximately 500-700 bp on a Covaris sonicator. Then 151 bp paired-end sequencing	fastq	Ga3752.R1.combined.fastq	Ga3752.R2.combined.fastq
SRR10136019	[https://www.ncbi.nlm.nih.gov/sra/?term=SRR10136020]	SRP222265	new	PRJNA566094	SAMN12779857	survivor_Ga3753	s_Ga3753	Whole-genome seq of Gasterosteus aculeatus: pooled DNA from fin tissue	WGS	GENOMIC	RANDOM	paired	ILLUMINA	Illumina HiSeq 2500	WGS library prepared from individual DNA using KAPA HyperPrep kit after DNA fragmentation to approximately 500-700 bp on a Covaris sonicator. Then 151 bp paired-end sequencing	fastq	Ga3753.R1.combined.fastq	Ga3753.R2.combined.fastq
SRR10136018	[https://www.ncbi.nlm.nih.gov/sra/?term=SRR10136018]	SRP222265	new	PRJNA566094	SAMN12779858	survivor_Ga3754	s_Ga3754	Whole-genome seq of Gasterosteus aculeatus: pooled DNA from fin tissue	WGS	GENOMIC	RANDOM	paired	ILLUMINA	Illumina HiSeq 2500	WGS library prepared from individual DNA using KAPA HyperPrep kit after DNA fragmentation to approximately 500-700 bp on a Covaris sonicator. Then 151 bp paired-end sequencing	fastq	Ga3754.R1.combined.fastq	Ga3754.R2.combined.fastq
SRR10136017	[https://www.ncbi.nlm.nih.gov/sra/?term=SRR10136017]	SRP222265	new	PRJNA566094	SAMN12779859	survivor_Ga3755	s_Ga3755	Whole-genome seq of Gasterosteus aculeatus: pooled DNA from fin tissue	WGS	GENOMIC	RANDOM	paired	ILLUMINA	Illumina HiSeq 2500	WGS library prepared from individual DNA using KAPA HyperPrep kit after DNA fragmentation to approximately 500-700 bp on a Covaris sonicator. Then 151 bp paired-end sequencing	fastq	Ga3755.R1.combined.fastq	Ga3755.R2.combined.fastq
SRR10136016	[https://www.ncbi.nlm.nih.gov/sra/?term=SRR10136016]	SRP222265	new	PRJNA566094	SAMN12779860	survivor_Ga3756	s_Ga3756	Whole-genome seq of Gasterosteus aculeatus: pooled DNA from fin tissue	WGS	GENOMIC	RANDOM	paired	ILLUMINA	Illumina HiSeq 2500	WGS library prepared from individual DNA using KAPA HyperPrep kit after DNA fragmentation to approximately 500-700 bp on a Covaris sonicator. Then 151 bp paired-end sequencing	fastq	Ga3756.R1.combined.fastq	Ga3756.R2.combined.fastq
SRR10136015	[https://www.ncbi.nlm.nih.gov/sra/?term=SRR10136015]	SRP222265	new	PRJNA566094	SAMN12779861	survivor_Ga3757	s_Ga3757	Whole-genome seq of Gasterosteus aculeatus: pooled DNA from fin tissue	WGS	GENOMIC	RANDOM	paired	ILLUMINA	Illumina HiSeq 2500	WGS library prepared from individual DNA using KAPA HyperPrep kit after DNA fragmentation to approximately 500-700 bp on a Covaris sonicator. Then 151 bp paired-end sequencing	fastq	Ga3757.R1.combined.fastq	Ga3757.R2.combined.fastq
SRR10136014	[https://www.ncbi.nlm.nih.gov/sra/?term=SRR10136014]	SRP222265	new	PRJNA566094	SAMN12779862	survivor_Ga3758	s_Ga3758	Whole-genome seq of Gasterosteus aculeatus: pooled DNA from fin tissue	WGS	GENOMIC	RANDOM	paired	ILLUMINA	Illumina HiSeq 2500	WGS library prepared from individual DNA using KAPA HyperPrep kit after DNA fragmentation to approximately 500-700 bp on a Covaris sonicator. Then 151 bp paired-end sequencing	fastq	Ga3758.R1.combined.fastq	Ga3758.R2.combined.fastq
SRR10136013	[https://www.ncbi.nlm.nih.gov/sra/?term=SRR10136013]	SRP222265	new	PRJNA566094	SAMN12779863	survivor_Ga3759	s_Ga3759	Whole-genome seq of Gasterosteus aculeatus: pooled DNA from fin tissue	WGS	GENOMIC	RANDOM	paired	ILLUMINA	Illumina HiSeq 2500	WGS library prepared from individual DNA using KAPA HyperPrep kit after DNA fragmentation to approximately 500-700 bp on a Covaris sonicator. Then 151 bp paired-end sequencing	fastq	Ga3759.R1.combined.fastq	Ga3759.R2.combined.fastq
SRR10136011	[https://www.ncbi.nlm.nih.gov/sra/?term=SRR10136011]	SRP222265	new	PRJNA566094	SAMN12779864	survivor_Ga3760	s_Ga3760	Whole-genome seq of Gasterosteus aculeatus: pooled DNA from fin tissue	WGS	GENOMIC	RANDOM	paired	ILLUMINA	Illumina HiSeq 2500	WGS library prepared from individual DNA using KAPA HyperPrep kit after DNA fragmentation to approximately 500-700 bp on a Covaris sonicator. Then 151 bp paired-end sequencing	fastq	Ga3760.R1.combined.fastq	Ga3760.R2.combined.fastq
SRR10136010	[https://www.ncbi.nlm.nih.gov/sra/?term=SRR10136010]	SRP222265	new	PRJNA566094	SAMN12779865	survivor_Ga3761	s_Ga3761	Whole-genome seq of Gasterosteus aculeatus: pooled DNA from fin tissue	WGS	GENOMIC	RANDOM	paired	ILLUMINA	Illumina HiSeq 2500	WGS library prepared from individual DNA using KAPA HyperPrep kit after DNA fragmentation to approximately 500-700 bp on a Covaris sonicator. Then 151 bp paired-end sequencing	fastq	Ga3761.R1.combined.fastq	Ga3761.R2.combined.fastq
SRR10136009	[https://www.ncbi.nlm.nih.gov/sra/?term=SRR10136009]	SRP222265	new	PRJNA566094	SAMN12779866	survivor_Ga3762	s_Ga3762	Whole-genome seq of Gasterosteus aculeatus: pooled DNA from fin tissue	WGS	GENOMIC	RANDOM	paired	ILLUMINA	Illumina HiSeq 2500	WGS library prepared from individual DNA using KAPA HyperPrep kit after DNA fragmentation to approximately 500-700 bp on a Covaris sonicator. Then 151 bp paired-end sequencing	fastq	Ga3762.R1.combined.fastq	Ga3762.R2.combined.fastq
SRR10136008	[https://www.ncbi.nlm.nih.gov/sra/?term=SRR10136008]	SRP222265	new	PRJNA566094	SAMN12779867	survivor_Ga3763	s_Ga3763	Whole-genome seq of Gasterosteus aculeatus: pooled DNA from fin tissue	WGS	GENOMIC	RANDOM	paired	ILLUMINA	Illumina HiSeq 2500	WGS library prepared from individual DNA using KAPA HyperPrep kit after DNA fragmentation to approximately 500-700 bp on a Covaris sonicator. Then 151 bp paired-end sequencing	fastq	Ga3763.R1.combined.fastq	Ga3763.R2.combined.fastq
SRR10136007	[https://www.ncbi.nlm.nih.gov/sra/?term=SRR10136007]	SRP222265	new	PRJNA566094	SAMN12779868	survivor_Ga3764	s_Ga3764	Whole-genome seq of Gasterosteus aculeatus: pooled DNA from fin tissue	WGS	GENOMIC	RANDOM	paired	ILLUMINA	Illumina HiSeq 2500	WGS library prepared from individual DNA using KAPA HyperPrep kit after DNA fragmentation to approximately 500-700 bp on a Covaris sonicator. Then 151 bp paired-end sequencing	fastq	Ga3764.R1.combined.fastq	Ga3764.R2.combined.fastq
SRR10136006	[https://www.ncbi.nlm.nih.gov/sra/?term=SRR10136006]	SRP222265	new	PRJNA566094	SAMN12779869	survivor_Ga3765	s_Ga3765	Whole-genome seq of Gasterosteus aculeatus: pooled DNA from fin tissue	WGS	GENOMIC	RANDOM	paired	ILLUMINA	Illumina HiSeq 2500	WGS library prepared from individual DNA using KAPA HyperPrep kit after DNA fragmentation to approximately 500-700 bp on a Covaris sonicator. Then 151 bp paired-end sequencing	fastq	Ga3765.R1.combined.fastq	Ga3765.R2.combined.fastq
SRR10136005	[https://www.ncbi.nlm.nih.gov/sra/?term=SRR10136005]	SRP222265	new	PRJNA566094	SAMN12779870	survivor_Ga3766	s_Ga3766	Whole-genome seq of Gasterosteus aculeatus: pooled DNA from fin tissue	WGS	GENOMIC	RANDOM	paired	ILLUMINA	Illumina HiSeq 2500	WGS library prepared from individual DNA using KAPA HyperPrep kit after DNA fragmentation to approximately 500-700 bp on a Covaris sonicator. Then 151 bp paired-end sequencing	fastq	Ga3766.R1.combined.fastq	Ga3766.R2.combined.fastq
SRR10136004	[https://www.ncbi.nlm.nih.gov/sra/?term=SRR10136004]	SRP222265	new	PRJNA566094	SAMN12779871	survivor_Ga3767	s_Ga3767	Whole-genome seq of Gasterosteus aculeatus: pooled DNA from fin tissue	WGS	GENOMIC	RANDOM	paired	ILLUMINA	Illumina HiSeq 2500	WGS library prepared from individual DNA using KAPA HyperPrep kit after DNA fragmentation to approximately 500-700 bp on a Covaris sonicator. Then 151 bp paired-end sequencing	fastq	Ga3767.R1.combined.fastq	Ga3767.R2.combined.fastq
SRR10136003	[https://www.ncbi.nlm.nih.gov/sra/?term=SRR10136003]	SRP222265	new	PRJNA566094	SAMN12779872	survivor_Ga3768	s_Ga3768	Whole-genome seq of Gasterosteus aculeatus: pooled DNA from fin tissue	WGS	GENOMIC	RANDOM	paired	ILLUMINA	Illumina HiSeq 2500	WGS library prepared from individual DNA using KAPA HyperPrep kit after DNA fragmentation to approximately 500-700 bp on a Covaris sonicator. Then 151 bp paired-end sequencing	fastq	Ga3768.R1.combined.fastq	Ga3768.R2.combined.fastq
SRR10136002	[https://www.ncbi.nlm.nih.gov/sra/?term=SRR10136002]	SRP222265	new	PRJNA566094	SAMN12779873	survivor_Ga3769	s_Ga3769	Whole-genome seq of Gasterosteus aculeatus: pooled DNA from fin tissue	WGS	GENOMIC	RANDOM	paired	ILLUMINA	Illumina HiSeq 2500	WGS library prepared from individual DNA using KAPA HyperPrep kit after DNA fragmentation to approximately 500-700 bp on a Covaris sonicator. Then 151 bp paired-end sequencing	fastq	Ga3769.R1.combined.fastq	Ga3769.R2.combined.fastq
SRR10136000	[https://www.ncbi.nlm.nih.gov/sra/?term=SRR10136000]	SRP222265	new	PRJNA566094	SAMN12779874	survivor_Ga3770	s_Ga3770	Whole-genome seq of Gasterosteus aculeatus: pooled DNA from fin tissue	WGS	GENOMIC	RANDOM	paired	ILLUMINA	Illumina HiSeq 2500	WGS library prepared from individual DNA using KAPA HyperPrep kit after DNA fragmentation to approximately 500-700 bp on a Covaris sonicator. Then 151 bp paired-end sequencing	fastq	Ga3770.R1.combined.fastq	Ga3770.R2.combined.fastq
SRR10135999	[https://www.ncbi.nlm.nih.gov/sra/?term=SRR10135999]	SRP222265	new	PRJNA566094	SAMN12779875	survivor_Ga3771	s_Ga3771	Whole-genome seq of Gasterosteus aculeatus: pooled DNA from fin tissue	WGS	GENOMIC	RANDOM	paired	ILLUMINA	Illumina HiSeq 2500	WGS library prepared from individual DNA using KAPA HyperPrep kit after DNA fragmentation to approximately 500-700 bp on a Covaris sonicator. Then 151 bp paired-end sequencing	fastq	Ga3771.R1.combined.fastq	Ga3771.R2.combined.fastq
SRR10135998	[https://www.ncbi.nlm.nih.gov/sra/?term=SRR10135998]	SRP222265	new	PRJNA566094	SAMN12779876	survivor_Ga3772	s_Ga3772	Whole-genome seq of Gasterosteus aculeatus: pooled DNA from fin tissue	WGS	GENOMIC	RANDOM	paired	ILLUMINA	Illumina HiSeq 2500	WGS library prepared from individual DNA using KAPA HyperPrep kit after DNA fragmentation to approximately 500-700 bp on a Covaris sonicator. Then 151 bp paired-end sequencing	fastq	Ga3772.R1.combined.fastq	Ga3772.R2.combined.fastq
SRR10135997	[https://www.ncbi.nlm.nih.gov/sra/?term=SRR10135997]	SRP222265	new	PRJNA566094	SAMN12779877	survivor_Ga3773	s_Ga3773	Whole-genome seq of Gasterosteus aculeatus: pooled DNA from fin tissue	WGS	GENOMIC	RANDOM	paired	ILLUMINA	Illumina HiSeq 2500	WGS library prepared from individual DNA using KAPA HyperPrep kit after DNA fragmentation to approximately 500-700 bp on a Covaris sonicator. Then 151 bp paired-end sequencing	fastq	Ga3773.R1.combined.fastq	Ga3773.R2.combined.fastq
SRR10135996	[https://www.ncbi.nlm.nih.gov/sra/?term=SRR10135996]	SRP222265	new	PRJNA566094	SAMN12779878	survivor_Ga3774	s_Ga3774	Whole-genome seq of Gasterosteus aculeatus: pooled DNA from fin tissue	WGS	GENOMIC	RANDOM	paired	ILLUMINA	Illumina HiSeq 2500	WGS library prepared from individual DNA using KAPA HyperPrep kit after DNA fragmentation to approximately 500-700 bp on a Covaris sonicator. Then 151 bp paired-end sequencing	fastq	Ga3774.R1.combined.fastq	Ga3774.R2.combined.fastq
SRR10135995	[https://www.ncbi.nlm.nih.gov/sra/?term=SRR10135995]	SRP222265	new	PRJNA566094	SAMN12779879	survivor_Ga3775	s_Ga3775	Whole-genome seq of Gasterosteus aculeatus: pooled DNA from fin tissue	WGS	GENOMIC	RANDOM	paired	ILLUMINA	Illumina HiSeq 2500	WGS library prepared from individual DNA using KAPA HyperPrep kit after DNA fragmentation to approximately 500-700 bp on a Covaris sonicator. Then 151 bp paired-end sequencing	fastq	Ga3775.R1.combined.fastq	Ga3775.R2.combined.fastq
SRR10135994	[https://www.ncbi.nlm.nih.gov/sra/?term=SRR10135994]	SRP222265	new	PRJNA566094	SAMN12779880	survivor_Ga3776	s_Ga3776	Whole-genome seq of Gasterosteus aculeatus: pooled DNA from fin tissue	WGS	GENOMIC	RANDOM	paired	ILLUMINA	Illumina HiSeq 2500	WGS library prepared from individual DNA using KAPA HyperPrep kit after DNA fragmentation to approximately 500-700 bp on a Covaris sonicator. Then 151 bp paired-end sequencing	fastq	Ga3776.R1.combined.fastq	Ga3776.R2.combined.fastq
SRR10135993	[https://www.ncbi.nlm.nih.gov/sra/?term=SRR10135993]	SRP222265	new	PRJNA566094	SAMN12779881	survivor_Ga3777	s_Ga3777	Whole-genome seq of Gasterosteus aculeatus: pooled DNA from fin tissue	WGS	GENOMIC	RANDOM	paired	ILLUMINA	Illumina HiSeq 2500	WGS library prepared from individual DNA using KAPA HyperPrep kit after DNA fragmentation to approximately 500-700 bp on a Covaris sonicator. Then 151 bp paired-end sequencing	fastq	Ga3777.R1.combined.fastq	Ga3777.R2.combined.fastq
SRR10135992	[https://www.ncbi.nlm.nih.gov/sra/?term=SRR10135992]	SRP222265	new	PRJNA566094	SAMN12779882	survivor_Ga3778	s_Ga3778	Whole-genome seq of Gasterosteus aculeatus: pooled DNA from fin tissue	WGS	GENOMIC	RANDOM	paired	ILLUMINA	Illumina HiSeq 2500	WGS library prepared from individual DNA using KAPA HyperPrep kit after DNA fragmentation to approximately 500-700 bp on a Covaris sonicator. Then 151 bp paired-end sequencing	fastq	Ga3778.R1.combined.fastq	Ga3778.R2.combined.fastq
SRR10135991	[https://www.ncbi.nlm.nih.gov/sra/?term=SRR10135991]	SRP222265	new	PRJNA566094	SAMN12779883	survivor_Ga3779	s_Ga3779	Whole-genome seq of Gasterosteus aculeatus: pooled DNA from fin tissue	WGS	GENOMIC	RANDOM	paired	ILLUMINA	Illumina HiSeq 2500	WGS library prepared from individual DNA using KAPA HyperPrep kit after DNA fragmentation to approximately 500-700 bp on a Covaris sonicator. Then 151 bp paired-end sequencing	fastq	Ga3779.R1.combined.fastq	Ga3779.R2.combined.fastq
SRR10135989	[https://www.ncbi.nlm.nih.gov/sra/?term=SRR10135989]	SRP222265	new	PRJNA566094	SAMN12779884	survivor_Ga3780	s_Ga3780	Whole-genome seq of Gasterosteus aculeatus: pooled DNA from fin tissue	WGS	GENOMIC	RANDOM	paired	ILLUMINA	Illumina HiSeq 2500	WGS library prepared from individual DNA using KAPA HyperPrep kit after DNA fragmentation to approximately 500-700 bp on a Covaris sonicator. Then 151 bp paired-end sequencing	fastq	Ga3780.R1.combined.fastq	Ga3780.R2.combined.fastq
SRR10135988	[https://www.ncbi.nlm.nih.gov/sra/?term=SRR10135988]	SRP222265	new	PRJNA566094	SAMN12779885	survivor_Ga3781	s_Ga3781	Whole-genome seq of Gasterosteus aculeatus: pooled DNA from fin tissue	WGS	GENOMIC	RANDOM	paired	ILLUMINA	Illumina HiSeq 2500	WGS library prepared from individual DNA using KAPA HyperPrep kit after DNA fragmentation to approximately 500-700 bp on a Covaris sonicator. Then 151 bp paired-end sequencing	fastq	Ga3781.R1.combined.fastq	Ga3781.R2.combined.fastq
SRR10135987	[https://www.ncbi.nlm.nih.gov/sra/?term=SRR10135987]	SRP222265	new	PRJNA566094	SAMN12779886	survivor_Ga3782	s_Ga3782	Whole-genome seq of Gasterosteus aculeatus: pooled DNA from fin tissue	WGS	GENOMIC	RANDOM	paired	ILLUMINA	Illumina HiSeq 2500	WGS library prepared from individual DNA using KAPA HyperPrep kit after DNA fragmentation to approximately 500-700 bp on a Covaris sonicator. Then 151 bp paired-end sequencing	fastq	Ga3782.R1.combined.fastq	Ga3782.R2.combined.fastq
* The stream pool data was derived from 6 batches of data from the same population (see details on SX code file, section B on how to produce the stream pool file)
