# Supplementary material for: Genomic release-recapture experiment in the wild reveals within-generation polygenic selection in stickleback fish
Source: Nat Commun. 2020 Apr 21;11:1928. doi: 10.1038/s41467-020-15657-3 (PMC7174299; doi:10.1038/s41467-020-15657-3)
Supplement: Supplementary file 6 — Supplementary Data 2 [file 41467_2020_15657_MOESM6_ESM.txt]

chr pos afd maf majal minal L_majaf NID_majaf L_minaf NID_minaf quantile diff pool_majal pool_minal 3746_majal 3746_minal 3747_majal 3747_minal 3748_majal 3748_minal 3749_majal 3749_minal 3750_majal 3750_minal 3751_majal 3751_minal 3752_majal 3752_minal 3753_majal 3753_minal 3754_majal 3754_minal 3755_majal 3755_minal 3756_majal 3756_minal 3757_majal 3757_minal 3758_majal 3758_minal 3759_majal 3759_minal 3760_majal 3760_minal 3761_majal 3761_minal 3762_majal 3762_minal 3763_majal 3763_minal 3764_majal 3764_minal 3765_majal 3765_minal 3766_majal 3766_minal 3767_majal 3767_minal 3768_majal 3768_minal 3769_majal 3769_minal 3770_majal 3770_minal 3771_majal 3771_minal 3772_majal 3772_minal 3773_majal 3773_minal 3774_majal 3774_minal 3775_majal 3775_minal 3776_majal 3776_minal 3777_majal 3777_minal 3778_majal 3778_minal 3779_majal 3779_minal 3780_majal 3780_minal 3781_majal 3781_minal 3782_majal 3782_minal
pitx1 163275 0.4608 0.3213 G A 0.4483 0.9091 0.5517 0.0909 0.437275199999999 100000 87 52 4 0 3 0 NA NA 1 2 1 4 0 3 1 2 1 0 0 1 1 0 NA NA NA NA NA NA 1 0 2 1 1 2 2 0 1 0 NA NA 4 4 2 3 1 0 2 0 4 0 2 0 1 0 5 0 2 2 1 1 1 3 3 2 4 0 3 0 4 0 2 0 3 0 3 1
chrI 26044308 0.7205 0.3602 G A 1 0.2795 0 0.7205 0.698224100000002 100000 60 12 1 0 5 0 1 0 3 0 3 0 2 0 2 0 3 0 1 0 1 0 1 0 1 2 NA NA 2 4 1 3 5 0 NA NA 1 0 4 0 3 0 3 0 4 0 2 0 1 0 1 0 2 0 NA NA 2 0 4 0 1 0 2 0 NA NA 3 0 2 0 2 0 5 0 NA NA
chrI 26054257 0.7135 0.307 A C 1 0.2865 0 0.614 0.698224100000002 9949 51 11 3 0 4 0 4 0 1 0 5 0 NA NA NA NA 2 0 NA NA 1 0 1 0 1 2 2 0 2 1 0 7 2 0 2 0 1 0 1 0 2 0 3 0 3 0 1 0 NA NA 2 0 NA NA NA NA NA NA 1 0 4 0 NA NA 2 0 NA NA 2 0 NA NA 2 0 2 0
chrI 26059084 0.7059 0.4046 A G 0.9483 0.2424 0.0517 0.7576 0.698224100000002 4827 40 9 1 0 1 0 1 0 2 0 1 0 NA NA 3 0 1 0 1 0 1 0 2 0 1 1 1 0 0 1 0 4 1 0 NA NA 1 0 NA NA NA NA NA NA 2 0 1 0 6 0 3 0 NA NA 2 0 1 0 NA NA 1 0 1 0 NA NA 2 0 NA NA NA NA 3 0 NA NA
chrI 26059142 0.6993 0.4464 C T 0.9032 0.2039 0.0968 0.7961 0.698224100000002 58 41 11 1 0 2 0 1 0 2 0 2 0 1 0 4 0 2 0 1 0 1 0 3 0 1 0 1 0 0 2 1 5 1 0 NA NA 3 0 1 0 NA NA NA NA 1 0 2 0 4 0 3 0 NA NA 3 0 2 0 NA NA 1 0 1 0 NA NA 1 0 NA NA 1 0 3 0 NA NA
chrI 26059152 0.7019 0.4371 C G 0.9138 0.2119 0.0862 0.7881 0.698224100000002 10 35 11 1 0 2 0 1 0 2 0 2 0 1 0 5 0 2 0 1 0 1 0 3 0 1 0 1 0 0 2 1 5 1 0 NA NA 3 0 1 0 NA NA NA NA 1 0 1 0 4 0 3 0 NA NA 3 0 2 0 NA NA 1 0 1 0 NA NA 1 0 NA NA 1 0 3 0 NA NA
chrI 26059167 0.703 0.4606 G C 0.8909 0.1879 0.1091 0.8121 0.698224100000002 15 34 11 1 0 2 0 1 0 1 0 2 0 1 0 5 0 2 0 1 0 1 0 2 0 1 0 1 0 0 2 1 5 1 0 NA NA 3 0 1 0 NA NA NA NA 1 0 1 0 3 0 3 0 NA NA 3 0 2 0 NA NA 1 0 1 0 NA NA 1 0 NA NA 1 0 2 0 NA NA
chrI 26080274 0.7181 0.3954 T A 0.9636 0.2455 0.0364 0.7545 0.698224100000002 21107 83 14 2 0 NA NA 3 0 1 0 2 0 2 0 4 0 3 0 1 0 2 0 NA NA 1 0 NA NA 1 3 0 1 1 0 1 0 3 0 NA NA 3 0 NA NA 1 0 1 0 3 0 NA NA 1 0 1 0 2 0 2 0 3 0 3 0 4 0 4 0 2 0 2 0 1 0 1 0
chrI 26120721 0.7005 0.3502 T A 1 0.2995 0 0.7005 0.698224100000002 40447 55 9 2 0 2 0 NA NA 3 0 1 0 7 0 0 1 2 0 NA NA 1 0 3 0 1 2 1 0 1 1 2 3 3 0 NA NA NA NA 1 0 4 0 2 0 NA NA 2 0 NA NA 1 0 3 0 2 0 2 0 2 0 3 0 2 0 2 0 4 0 4 0 3 0 3 0 2 0
chrI 26153848 0.703 0.4315 A T 0.92 0.217 0.08 0.783 0.698224100000002 33127 32 9 NA NA NA NA 3 0 2 0 NA NA NA NA 2 0 NA NA 1 0 0 1 1 2 0 1 3 0 0 2 2 0 NA NA NA NA NA NA 1 0 NA NA 1 0 1 0 1 0 1 1 1 0 NA NA NA NA 3 1 3 1 NA NA NA NA 1 0 NA NA 0 1 2 0 NA NA 2 0
chrI 26153850 0.7085 0.4342 A T 0.92 0.2115 0.08 0.7885 0.698224100000002 2 31 8 NA NA NA NA 3 0 2 0 NA NA NA NA 2 0 NA NA 1 0 1 0 1 2 0 1 3 0 0 2 2 0 NA NA NA NA NA NA 1 0 NA NA 1 0 1 0 1 0 1 1 1 0 NA NA NA NA 3 1 3 1 NA NA NA NA 1 0 NA NA 0 1 2 0 NA NA 2 0
chrI 26163279 0.7023 0.3904 A C 0.9608 0.2585 0.0392 0.7415 0.698224100000002 9429 48 13 1 0 2 0 1 0 3 0 2 0 1 0 2 0 NA NA 2 0 NA NA NA NA 2 4 NA NA 2 3 0 7 NA NA 2 0 NA NA NA NA NA NA 1 0 2 0 3 0 1 0 3 0 NA NA 1 0 NA NA NA NA NA NA 2 0 4 0 NA NA NA NA 1 0 2 0 2 0
chrI 26200806 0.699 0.4295 A G 0.92 0.221 0.08 0.779 0.698224100000002 37527 24 6 2 0 1 0 NA NA 4 0 1 0 2 0 NA NA NA NA NA NA NA NA 2 0 1 1 NA NA NA NA 2 2 1 0 NA NA NA NA 1 0 1 0 2 0 2 0 NA NA 2 0 NA NA NA NA NA NA NA NA 1 0 2 0 NA NA 2 0 1 0 2 0 1 0 2 0 NA NA
chrI 26209201 0.7313 0.4014 G A 0.9643 0.233 0.0357 0.767 0.698224100000002 8395 52 5 3 0 3 0 3 0 2 0 1 0 1 0 2 0 NA NA 2 0 1 0 1 1 2 2 2 0 0 4 0 2 NA NA 2 0 NA NA 2 0 2 0 2 0 1 0 2 0 3 0 2 0 NA NA 3 0 1 0 NA NA 1 0 1 0 2 0 1 0 NA NA 1 0 2 0 2 0
chrI 26262940 0.7119 0.3916 A C 0.9643 0.2524 0.0357 0.7476 0.698224100000002 53739 71 8 1 0 1 0 1 0 NA NA 2 0 1 0 2 0 NA NA NA NA 1 0 3 0 0 1 2 0 1 3 0 1 3 0 2 0 NA NA NA NA 1 0 1 0 1 0 3 0 1 0 NA NA 1 0 2 0 2 0 2 0 2 0 1 0 NA NA 1 0 2 0 2 0 2 1 NA NA
chrI 26264612 0.7206 0.3603 C A 1 0.2794 0 0.7206 0.698224100000002 1672 58 7 1 0 NA NA 3 0 2 0 1 0 2 0 4 0 2 0 1 0 1 0 NA NA 0 5 NA NA 1 1 0 2 1 0 NA NA 3 0 2 0 3 0 NA NA 1 0 NA NA 1 0 3 0 NA NA 2 0 2 0 NA NA 4 0 3 0 3 0 2 0 3 0 3 0 1 0 1 0
chrI 26264623 0.76 0.38 T C 1 0.24 0 0.76 0.698224100000002 11 48 5 1 0 NA NA 3 0 1 0 NA NA 2 0 3 0 2 0 1 0 1 0 NA NA 0 5 NA NA 1 1 0 2 1 0 NA NA 2 0 1 0 2 0 NA NA 1 0 NA NA 1 0 2 0 NA NA 2 0 2 0 NA NA 4 0 2 0 3 0 2 0 3 0 3 0 1 0 1 0
chrI 26269384 0.7143 0.3571 G C 1 0.2857 0 0.7143 0.698224100000002 4761 61 11 1 0 NA NA 1 0 3 0 2 0 NA NA 1 0 1 0 NA NA 3 0 3 0 NA NA 3 0 1 1 0 3 2 0 NA NA 1 0 NA NA 4 0 1 0 2 0 1 0 1 0 2 0 2 0 3 0 2 0 NA NA NA NA NA NA NA NA 1 0 2 0 1 0 1 0 1 0
chrI 26289354 0.7099 0.3549 C T 1 0.2901 0 0.7099 0.698224100000002 19970 48 8 2 0 2 0 1 0 2 0 NA NA 1 0 3 0 2 0 3 0 1 0 2 0 2 2 2 0 1 1 2 2 NA NA 1 0 1 0 2 0 1 0 3 0 2 0 NA NA NA NA NA NA 2 0 2 0 NA NA 1 0 NA NA 1 0 1 0 1 0 NA NA NA NA 1 0 1 0
chrI 26291770 0.7273 0.3636 C G 1 0.2727 0 0.7273 0.698224100000002 2416 63 16 NA NA NA NA 1 0 3 0 1 0 2 0 4 0 2 0 2 0 2 0 1 0 0 1 1 0 0 1 1 3 NA NA 4 0 5 0 1 0 NA NA 1 0 3 0 2 0 1 0 2 0 1 0 2 0 1 0 3 0 2 0 1 0 5 0 3 0 2 0 4 0 1 0 1 0
chrI 26291779 0.7368 0.3684 C T 1 0.2632 0 0.7368 0.698224100000002 9 59 15 NA NA NA NA 1 0 3 0 NA NA 2 0 3 0 0 1 1 0 2 0 1 0 0 2 1 0 0 1 0 3 NA NA 5 0 5 0 1 0 NA NA 1 0 3 0 2 0 1 0 1 0 1 0 2 0 1 0 3 0 2 0 1 0 5 0 3 0 1 0 3 0 2 0 1 0
chrI 26291819 0.7243 0.3622 A T 1 0.2757 0 0.7243 0.698224100000002 40 59 15 NA NA 1 0 1 0 3 0 2 0 3 0 2 0 2 0 1 0 3 0 3 0 0 2 1 0 1 1 0 2 2 0 6 0 3 0 NA NA NA NA 4 0 2 0 3 0 2 0 1 0 2 0 1 0 1 0 2 0 1 0 1 0 3 0 2 0 2 0 1 0 2 0 1 0
chrI 26295112 0.7 0.35 G C 1 0.3 0 0.7 0.698224100000002 3293 40 3 1 0 2 0 NA NA NA NA 2 0 1 0 1 0 1 0 2 1 3 0 1 0 1 0 1 0 1 3 0 1 4 0 NA NA 2 0 2 0 NA NA 2 0 NA NA NA NA 2 0 NA NA 2 0 1 0 1 0 NA NA 1 0 2 0 NA NA 2 0 3 0 1 0 1 0 1 0
chrI 26296002 0.7122 0.3961 C G 0.96 0.2478 0.04 0.7522 0.698224100000002 890 25 4 2 0 NA NA NA NA NA NA 3 0 2 0 1 0 NA NA NA NA NA NA 3 0 NA NA 1 0 0 2 0 1 NA NA 4 0 1 0 2 0 1 0 1 0 1 0 3 0 2 0 1 0 NA NA NA NA 1 0 1 0 1 0 1 0 1 0 2 0 3 0 NA NA 2 0 1 0
chrI 26315327 0.7 0.35 C T 1 0.3 0 0.7 0.698224100000002 19325 51 7 NA NA NA NA NA NA 1 0 2 0 NA NA 1 0 3 0 1 0 NA NA 4 0 NA NA 4 0 1 2 1 1 1 0 3 0 NA NA 4 0 NA NA 1 0 4 0 3 0 1 0 NA NA 2 0 NA NA 2 0 2 0 3 0 4 0 1 0 2 0 NA NA 2 0 2 0 1 0
chrI 26337452 0.734 0.4206 A C 0.9464 0.2124 0.0536 0.7876 0.698224100000002 22125 36 4 1 0 NA NA 2 0 NA NA 3 0 NA NA 1 0 2 0 NA NA NA NA 2 0 0 2 NA NA 1 3 NA NA 1 0 6 0 1 0 2 0 1 0 NA NA NA NA 1 0 2 0 NA NA NA NA 1 0 NA NA 1 0 1 0 NA NA 2 0 1 0 2 0 1 0 1 0 3 0
chrI 26337454 0.7292 0.4192 A C 0.9455 0.2162 0.0545 0.7838 0.698224100000002 2 36 4 1 0 NA NA 2 0 NA NA 3 0 NA NA 1 0 2 0 NA NA NA NA 2 0 0 2 NA NA 1 3 NA NA 1 0 6 0 1 0 2 0 1 0 NA NA NA NA 1 0 2 0 NA NA NA NA 1 0 NA NA 1 0 1 0 NA NA 2 0 1 0 2 0 1 0 1 0 3 0
chrI 26339817 0.7015 0.3864 G A 0.9643 0.2628 0.0357 0.7372 0.698224100000002 2363 96 17 NA NA 2 0 2 0 5 0 2 0 4 0 NA NA 2 0 2 0 5 0 1 0 NA NA 3 0 0 2 5 1 2 0 2 0 1 1 1 0 4 0 2 0 1 0 2 0 1 0 2 0 1 0 2 0 NA NA NA NA 1 0 2 0 NA NA 4 0 1 0 3 0 3 0 1 0
chrI 26339822 0.7054 0.389 G A 0.9636 0.2583 0.0364 0.7417 0.698224100000002 5 77 16 NA NA 2 0 2 0 5 0 1 0 4 0 NA NA 2 0 2 0 4 0 1 0 NA NA 2 0 0 2 5 1 1 0 2 0 2 0 1 0 4 0 2 0 1 0 2 0 1 0 2 0 NA NA 2 0 NA NA NA NA NA NA 2 0 NA NA 4 0 1 0 2 0 3 0 1 0
chrI 26343881 0.7257 0.4206 C T 0.9423 0.2166 0.0577 0.7834 0.698224100000002 4059 31 11 2 0 NA NA 1 0 NA NA 2 0 NA NA 1 0 3 0 2 0 1 0 1 0 NA NA 1 0 0 1 0 1 NA NA 1 0 NA NA NA NA 1 0 1 0 3 0 1 0 2 0 1 0 NA NA NA NA NA NA 2 0 NA NA NA NA 1 0 1 0 1 0 4 0 1 0 2 0
chrI 26352293 0.7303 0.3651 T C 1 0.2697 0 0.7303 0.698224100000002 8412 50 7 1 0 NA NA NA NA 2 0 NA NA 1 0 1 0 4 0 2 0 2 0 NA NA 1 2 2 0 1 0 1 1 NA NA 3 0 4 0 NA NA 1 0 NA NA 2 0 1 0 3 0 1 0 NA NA NA NA 2 0 3 0 1 0 NA NA 3 0 2 0 NA NA 1 0 2 0 1 0
chrI 26352297 0.7467 0.3733 C G 1 0.2533 0 0.7467 0.698224100000002 4 51 9 1 0 NA NA NA NA 2 0 NA NA 1 0 1 0 4 0 2 0 2 0 NA NA 3 2 2 0 1 0 1 1 NA NA 3 0 4 0 NA NA 1 0 1 0 2 0 2 0 3 0 1 0 NA NA NA NA 1 0 3 0 1 0 NA NA 2 0 2 0 NA NA NA NA 2 0 1 0
chrI 26352302 0.7466 0.3664 C T 1 0.2534 0 0.7329 0.698224100000002 5 47 9 NA NA NA NA 1 0 2 0 NA NA 2 0 1 0 2 0 2 0 1 0 NA NA 3 2 2 0 1 0 1 1 NA NA 3 0 4 0 NA NA 1 0 1 0 2 0 2 0 3 0 1 0 NA NA NA NA 1 0 3 0 1 0 NA NA 2 0 2 0 NA NA NA NA 2 0 2 0
chrI 26352335 0.7423 0.3712 A G 1 0.2577 0 0.7423 0.698224100000002 33 56 8 2 0 NA NA 1 0 3 0 5 0 2 0 2 0 3 0 6 0 4 0 1 0 5 2 2 0 0 2 3 1 3 0 4 0 3 0 NA NA 2 0 1 0 1 0 3 0 2 0 1 0 NA NA NA NA 1 0 1 0 1 0 2 0 1 0 1 0 NA NA NA NA 3 0 2 0
chrI 26367440 0.7145 0.3912 C A 0.9661 0.2516 0.0339 0.7484 0.698224100000002 15105 57 9 1 0 NA NA 3 0 1 0 NA NA 1 0 1 0 2 0 2 0 2 0 2 0 2 0 NA NA 1 3 0 1 1 0 NA NA NA NA 1 0 1 0 1 0 2 0 NA NA 1 0 2 0 1 0 1 0 3 0 NA NA NA NA 3 0 3 0 2 0 3 0 2 0 2 0 3 0
chrI 26367443 0.728 0.3985 T A 0.9655 0.2375 0.0345 0.7625 0.698224100000002 3 55 9 1 0 NA NA 3 0 1 0 NA NA 1 0 1 0 2 0 2 0 2 0 2 0 2 0 NA NA 1 3 0 1 1 0 NA NA NA NA 1 0 NA NA 1 0 2 0 NA NA 1 0 2 0 1 0 1 0 3 0 NA NA NA NA 3 0 3 0 1 0 3 0 2 0 1 0 3 0
chrI 26367452 0.7839 0.4312 A C 0.9608 0.1769 0.0392 0.8231 0.698224100000002 9 54 7 NA NA NA NA 3 0 1 0 NA NA 1 0 1 0 2 0 2 0 2 0 1 0 2 0 NA NA 1 3 0 1 1 0 NA NA NA NA 1 0 NA NA 1 0 2 0 NA NA 1 0 1 0 1 0 1 0 3 0 NA NA NA NA 2 0 3 0 1 0 1 0 2 0 1 0 2 0
chrI 26367453 0.7882 0.4326 G A 0.9615 0.1733 0.0385 0.8267 0.698224100000002 1 52 7 NA NA NA NA 3 0 1 0 NA NA 1 0 1 0 2 0 1 0 2 0 1 0 2 0 NA NA 1 3 0 1 1 0 NA NA NA NA 1 0 NA NA 1 0 2 0 NA NA 1 0 1 0 1 0 1 0 3 0 NA NA NA NA 2 0 3 0 NA NA 1 0 2 0 1 0 2 0
chrI 26369446 0.7822 0.4499 A T 0.9412 0.1589 0.0588 0.8411 0.698224100000002 1993 21 7 1 0 NA NA NA NA 2 0 1 0 1 0 2 0 NA NA NA NA NA NA NA NA 0 1 1 0 0 1 1 2 5 0 NA NA NA NA NA NA NA NA NA NA 1 0 NA NA 1 0 NA NA 2 0 2 0 NA NA 1 0 NA NA NA NA 1 0 1 0 1 0 2 0 2 0 1 0
chrI 26373628 0.7661 0.4169 T C 0.9661 0.2 0.0339 0.8 0.698224100000002 4182 49 13 NA NA 1 0 1 0 1 0 NA NA 1 0 2 0 1 0 3 0 3 0 1 0 1 1 1 0 0 1 NA NA 3 0 NA NA 1 0 NA NA 2 0 NA NA 1 0 1 0 NA NA 2 0 1 0 1 0 NA NA 1 0 1 0 NA NA 2 0 3 0 3 0 2 0 1 0 2 0
chrI 26373650 0.7315 0.4241 C T 0.9167 0.1852 0.0333 0.8148 0.698224100000002 22 25 8 NA NA NA NA 1 0 1 0 NA NA 1 0 1 0 2 0 1 0 1 0 NA NA 2 1 NA NA NA NA NA NA 2 0 NA NA 1 0 0 0 NA NA NA NA 1 0 1 0 1 0 2 0 NA NA 2 0 1 0 1 0 1 0 1 0 2 0 2 0 2 0 2 0 1 0 2 0
chrI 26373692 0.7513 0.403 C T 0.9726 0.2213 0.0274 0.7787 0.698224100000002 42 47 4 3 0 1 0 2 0 NA NA NA NA 1 0 2 0 3 0 2 0 1 0 1 0 4 1 NA NA 1 0 0 1 2 0 1 0 1 0 4 0 NA NA 2 0 3 0 NA NA 2 0 1 0 1 0 4 0 2 0 1 0 NA NA 2 0 1 0 2 0 2 0 1 0 1 0 1 0
chrI 26373695 0.7386 0.3963 A G 0.973 0.2344 0.027 0.7656 0.698224100000002 3 51 4 3 0 1 0 2 0 1 0 NA NA 1 0 2 0 3 0 2 0 1 0 1 0 4 1 NA NA 1 0 0 1 3 0 1 0 1 0 4 0 NA NA 2 0 3 0 NA NA 2 0 1 0 1 0 4 0 2 0 NA NA NA NA 1 0 1 0 2 0 2 0 1 0 1 0 1 0
chrI 26373700 0.75 0.375 A T 1 0.25 0 0.75 0.698224100000002 5 59 4 3 0 1 0 2 0 1 0 NA NA 1 0 2 0 3 0 2 0 1 0 1 0 4 1 NA NA 1 0 0 1 3 0 1 0 1 0 6 0 NA NA 2 0 3 0 NA NA 2 0 1 0 1 0 4 0 2 0 1 0 NA NA 2 0 1 0 2 0 2 0 1 0 1 0 1 0
chrI 26378522 0.7126 0.4151 T A 0.9412 0.2286 0.0588 0.7714 0.698224100000002 4822 33 8 NA NA 1 0 1 0 1 0 NA NA NA NA 1 0 1 0 1 0 NA NA 3 0 1 1 1 0 0 2 0 1 NA NA 2 0 1 0 NA NA 2 0 1 0 4 0 2 0 NA NA 1 0 2 0 1 0 2 0 1 0 NA NA 1 0 1 0 1 0 1 0 2 0 1 0 2 0
chrI 26378528 0.7068 0.406 A C 0.9474 0.2406 0.0526 0.7594 0.698224100000002 6 42 8 NA NA 1 0 1 0 1 0 NA NA 1 0 1 0 1 0 1 0 NA NA 3 0 1 1 1 0 0 2 0 1 NA NA 2 0 1 0 NA NA 3 0 1 0 5 0 2 0 NA NA 1 0 2 0 1 0 2 0 2 0 NA NA 3 0 3 0 1 0 1 0 2 0 1 0 2 0
chrI 26378730 0.8036 0.4554 T G 0.9464 0.1429 0.0536 0.8571 0.698224100000002 202 34 14 1 0 NA NA 1 0 2 0 1 0 4 0 3 0 1 0 1 0 1 0 2 0 0 1 NA NA 0 2 2 0 1 0 1 0 NA NA NA NA 2 0 1 0 2 0 1 0 2 0 1 0 NA NA 1 0 1 0 2 0 NA NA NA NA 1 0 4 0 2 0 NA NA NA NA NA NA
chrI 26378734 0.8005 0.4569 T G 0.9434 0.1429 0.0566 0.8571 0.698224100000002 4 37 13 1 0 NA NA 1 0 2 0 1 0 4 0 3 0 1 0 1 0 1 0 2 0 0 1 NA NA 0 2 2 0 1 0 1 0 NA NA NA NA 2 0 1 0 2 0 1 0 2 0 1 0 NA NA 1 0 1 0 2 0 NA NA NA NA 2 0 3 0 2 0 NA NA NA NA NA NA
chrI 26378738 0.7656 0.4354 A T 0.9474 0.1818 0.0526 0.8182 0.698224100000002 4 41 12 1 0 1 0 1 0 3 0 1 0 4 0 3 0 2 0 2 0 1 0 2 0 0 1 NA NA 0 2 1 0 1 0 1 0 NA NA NA NA 2 0 1 0 2 0 1 0 3 0 1 0 NA NA 2 0 3 0 2 0 NA NA NA NA 2 0 3 0 3 0 NA NA NA NA 1 0
chrI 26378751 0.7507 0.423 G A 0.9524 0.2017 0.0476 0.7983 0.698224100000002 13 47 10 1 0 1 0 1 0 3 0 1 0 4 0 3 0 3 0 2 0 2 0 3 0 0 1 NA NA 0 2 1 0 1 0 1 0 NA NA NA NA 2 0 0 1 2 0 1 0 3 0 2 0 NA NA 2 0 3 0 2 0 NA NA NA NA 2 0 2 0 3 0 1 0 NA NA 1 0
chrI 26378766 0.7466 0.4027 A T 0.9706 0.224 0.0294 0.776 0.698224100000002 15 63 9 2 0 1 0 1 0 3 0 1 0 4 0 3 0 3 0 3 0 2 0 4 0 1 1 NA NA 0 2 1 0 1 0 1 0 NA NA NA NA 3 0 1 0 2 0 1 0 3 0 2 0 2 0 1 0 3 0 2 0 NA NA NA NA 2 0 3 0 4 0 1 0 1 0 1 0
chrI 26378769 0.764 0.4119 C A 0.9701 0.2061 0.0299 0.7939 0.698224100000002 3 67 10 2 0 1 0 1 0 3 0 1 0 4 0 3 0 3 0 3 0 2 0 4 0 1 1 NA NA 0 2 1 0 1 0 1 0 NA NA NA NA 3 0 1 0 2 0 1 0 4 0 2 0 2 0 1 0 3 0 2 0 NA NA NA NA 3 0 4 0 4 0 1 0 1 0 1 0
chrI 26378811 0.7153 0.3577 G A 1 0.2847 0 0.7153 0.698224100000002 42 97 10 3 0 1 0 1 0 3 0 2 0 3 0 2 0 4 0 7 0 2 0 5 0 1 1 1 0 2 1 1 0 1 0 1 0 NA NA NA NA 3 0 NA NA 2 0 1 0 5 0 3 0 2 0 2 0 3 0 2 0 NA NA 2 0 3 0 2 0 5 0 4 0 2 0 1 0
chrI 26381685 0.7677 0.4638 A T 0.92 0.1523 0.08 0.8477 0.698224100000002 2874 20 11 2 0 NA NA NA NA 1 0 NA NA NA NA 1 0 1 1 NA NA NA NA NA NA NA NA 1 0 0 8 2 6 NA NA 3 0 2 0 NA NA 1 0 1 0 1 0 1 0 NA NA 1 0 2 0 NA NA NA NA NA NA 1 0 NA NA 1 0 NA NA NA NA NA NA NA NA NA NA
chrI 26390043 0.7091 0.382 T A 0.9726 0.2635 0.0274 0.7365 0.698224100000002 8358 72 11 5 0 1 0 1 0 2 0 3 0 4 0 2 0 3 0 2 0 3 0 2 0 0 1 2 0 1 3 0 4 1 0 2 0 2 0 3 0 NA NA 1 0 1 0 2 0 NA NA 2 0 1 0 2 0 NA NA 1 0 1 0 1 0 1 0 1 0 2 0 2 0 1 0 NA NA
chrI 26390070 0.7799 0.3899 C T 1 0.2201 0 0.7799 0.698224100000002 27 57 13 3 0 1 0 1 0 2 0 3 0 3 0 1 0 2 0 2 0 3 0 2 0 NA NA 2 0 1 3 0 3 1 0 1 0 2 0 2 0 NA NA 1 0 1 0 2 0 NA NA 2 0 1 0 2 0 NA NA 1 0 NA NA 1 0 1 0 1 0 1 0 NA NA 1 0 NA NA
chrI 26390777 0.7046 0.3928 T A 0.9595 0.2549 0.0405 0.7451 0.698224100000002 707 53 5 2 0 3 0 2 0 4 0 1 0 1 0 4 0 4 0 NA NA 1 0 NA NA NA NA NA NA 1 1 1 3 NA NA 1 0 4 0 3 0 1 0 2 0 NA NA 2 0 2 0 2 0 1 0 4 0 2 0 3 0 2 0 NA NA 1 0 3 0 NA NA 1 0 NA NA 2 0
chrI 26397059 0.7451 0.4083 A G 0.9643 0.2192 0.0357 0.7808 0.698224100000002 6282 52 11 1 0 3 0 NA NA 1 0 NA NA NA NA 1 0 NA NA 1 0 2 0 1 0 NA NA NA NA 2 3 0 1 3 0 1 0 1 0 1 0 3 0 NA NA 1 0 1 0 2 0 2 0 1 0 1 0 NA NA NA NA 3 0 NA NA NA NA 2 0 1 0 1 0 NA NA NA NA
chrI 26397062 0.7862 0.3931 T A 1 0.2138 0 0.7862 0.698224100000002 3 54 12 1 0 3 0 NA NA 1 0 NA NA NA NA 1 0 NA NA 1 0 2 0 1 0 NA NA NA NA 1 3 0 1 3 0 1 0 1 0 1 0 3 0 NA NA 1 0 1 0 2 0 2 0 1 0 1 0 NA NA NA NA 3 0 NA NA NA NA 2 0 1 0 1 0 NA NA NA NA
chrI 26397064 0.7785 0.3893 G T 1 0.2215 0 0.7785 0.698224100000002 2 52 11 1 0 4 0 NA NA 1 0 NA NA NA NA 1 0 NA NA 1 0 2 0 1 0 NA NA NA NA 1 3 0 1 3 0 1 0 1 0 1 0 3 0 NA NA 1 0 1 0 2 0 2 0 1 0 1 0 NA NA NA NA 3 0 NA NA NA NA 2 0 1 0 1 0 NA NA NA NA
chrI 26397114 0.7324 0.3662 C T 1 0.2676 0 0.7324 0.698224100000002 50 56 11 2 0 2 0 4 0 1 0 2 0 3 0 2 0 2 0 1 0 NA NA 1 0 NA NA 1 0 1 2 1 1 3 0 1 0 1 0 1 0 4 0 NA NA NA NA NA NA 2 0 2 0 1 0 2 0 NA NA NA NA NA NA NA NA 2 0 2 0 NA NA NA NA 1 0 2 0
chrI 26423541 0.7282 0.4488 A T 0.9153 0.1871 0.0847 0.8129 0.698224100000002 26427 20 12 1 0 1 0 1 0 1 0 1 0 2 0 2 0 2 0 NA NA NA NA 1 0 1 1 3 0 1 3 0 1 1 0 NA NA 2 0 1 0 1 0 1 0 2 0 NA NA NA NA 1 0 3 0 2 0 1 0 NA NA 2 0 NA NA 1 0 1 0 2 0 1 0 1 0 NA NA
chrI 26423546 0.7289 0.4537 A G 0.9107 0.1818 0.0893 0.8182 0.698224100000002 5 19 12 1 0 1 0 1 0 NA NA 1 0 2 0 2 0 2 0 NA NA NA NA NA NA 1 1 2 0 1 3 0 1 1 0 NA NA 2 0 1 0 1 0 1 0 2 0 NA NA NA NA 1 0 3 0 2 0 1 0 NA NA 1 0 NA NA 1 0 1 0 2 0 1 0 1 0 NA NA
chrI 26424385 0.7482 0.3741 A G 1 0.2518 0 0.7482 0.698224100000002 839 38 9 4 0 NA NA 1 0 2 0 NA NA NA NA NA NA 3 0 3 0 NA NA 1 0 0 3 NA NA NA NA 1 1 3 0 NA NA NA NA NA NA 3 0 5 0 NA NA NA NA 2 0 NA NA NA NA 2 0 2 0 1 0 1 0 1 0 3 0 3 0 1 0 NA NA 1 0 2 0
chrI 26424393 0.7361 0.3681 A T 1 0.2639 0 0.7361 0.698224100000002 8 44 10 4 0 NA NA 1 0 2 0 NA NA 1 0 2 0 4 0 3 0 NA NA 1 0 0 3 NA NA NA NA 1 1 3 0 NA NA NA NA NA NA 3 0 6 0 NA NA NA NA 2 0 NA NA 2 0 2 0 2 0 1 0 2 0 1 0 4 0 3 0 1 0 NA NA 1 0 2 0
chrI 26426954 0.6986 0.3888 T A 0.9605 0.2619 0.0395 0.7381 0.698224100000002 2561 55 8 1 0 1 0 1 0 1 0 2 0 3 0 1 0 1 0 2 0 1 0 4 0 0 2 1 0 3 1 0 1 2 0 1 0 NA NA 1 0 4 0 1 0 1 0 1 0 NA NA 1 0 1 0 2 0 NA NA 1 0 1 0 1 0 NA NA 5 0 1 0 1 0 NA NA NA NA
chrI 26448127 0.7417 0.3625 T C 1 0.2583 0 0.725 0.698224100000002 21173 56 8 NA NA NA NA 1 0 1 0 3 0 NA NA 3 0 1 0 NA NA 2 0 1 0 0 2 1 0 1 4 NA NA 4 0 NA NA 2 0 2 0 2 0 1 0 NA NA 1 0 1 0 1 0 NA NA 3 0 1 0 NA NA NA NA 2 0 2 0 3 0 1 0 2 0 2 0 2 0
chrII 2404947 0.5595 0.4013 A G 0.319 0.8785 0.681 0.1215 0.5246891 100000 54 66 1 1 2 0 2 1 2 3 4 0 4 0 0 4 0 3 0 1 6 3 5 3 0 3 0 2 3 1 2 6 0 1 1 3 1 0 4 0 2 0 4 0 3 0 4 2 2 0 2 0 0 1 0 1 NA NA 0 2 3 0 0 1 NA NA 0 2 2 0 0 3 4 0 3 0
chrII 2406585 0.5477 0.3523 A G 0.3738 0.9216 0.6262 0.0784 0.5246891 1638 69 93 2 1 2 1 1 2 2 2 2 4 6 0 1 6 0 4 0 3 3 2 1 1 0 4 0 2 3 1 NA NA 2 0 4 2 4 0 2 0 1 0 2 0 1 0 4 2 5 0 2 0 0 2 0 4 0 3 0 4 1 0 0 4 2 0 2 2 1 0 2 3 1 0 5 0
chrII 2409258 0.541 0.4087 C T 0.3208 0.8618 0.6792 0.1382 0.5246891 2673 22 28 0 1 0 1 2 0 1 2 2 6 2 0 0 5 0 5 1 1 4 0 3 1 0 2 NA NA 1 1 2 2 2 0 0 1 1 3 4 4 5 0 2 0 1 0 NA NA 2 0 2 0 0 2 1 0 0 1 0 3 NA NA 0 6 2 1 0 1 2 0 1 0 NA NA 5 0
chrII 2568467 0.5378 0.4204 A G 0.8485 0.3107 0.1515 0.6893 0.5246891 159209 42 21 3 0 1 0 NA NA NA NA 2 0 0 1 4 0 3 0 NA NA 0 1 3 0 2 0 0 1 4 0 0 4 1 0 NA NA NA NA 0 1 0 1 0 2 2 1 3 0 0 2 1 0 NA NA 1 0 0 1 NA NA 3 0 1 0 2 0 NA NA NA NA 3 0 3 0 0 1
chrII 2580758 0.5497 0.4852 C A 0.24 0.7897 0.76 0.2103 0.5246891 12291 57 70 1 3 0 6 6 0 0 6 0 3 2 2 1 9 0 5 0 5 3 0 1 7 0 4 NA NA 0 5 3 0 2 4 NA NA 0 4 5 0 1 0 5 0 0 2 0 3 5 0 1 3 1 0 4 0 2 0 0 3 2 2 0 6 0 6 1 2 0 1 2 1 0 4 1 0
chrII 2752219 0.5354 0.4812 A T 0.7865 0.2511 0.2135 0.7489 0.5246891 171461 98 46 3 0 1 2 0 4 3 0 8 0 1 4 0 6 2 1 5 0 2 0 NA NA 3 0 2 3 2 2 0 2 1 0 2 2 2 0 0 3 4 1 1 1 3 1 5 3 1 2 3 2 1 1 7 0 0 1 1 3 2 0 2 1 2 1 0 3 5 0 5 0 1 0 1 2
chrII 2752220 0.5454 0.4838 T A 0.7889 0.2435 0.2111 0.7565 0.5246891 1 98 46 3 0 1 2 0 4 3 0 8 0 1 4 0 6 2 1 5 0 2 0 1 0 4 0 2 3 2 2 0 2 1 0 2 2 2 0 0 3 4 1 0 1 3 1 5 3 1 2 3 2 1 1 7 0 0 1 1 3 2 0 2 1 2 1 0 3 5 0 5 0 1 0 1 2
chrII 2792190 0.5354 0.4513 T C 0.281 0.8164 0.719 0.1836 0.5246891 39970 50 79 1 5 0 2 2 0 0 3 0 3 2 3 3 0 0 1 0 3 0 4 0 8 0 4 1 4 1 1 3 0 2 1 0 2 NA NA 0 3 3 0 3 0 NA NA 1 0 3 5 2 1 2 0 0 6 3 0 1 1 NA NA 0 1 2 4 3 0 1 1 0 1 0 3 1 3
chrII 4728417 0.5317 0.2659 G T 0.4683 1 0.5317 0 0.5246891 1936227 79 44 3 0 7 0 2 0 4 2 0 4 0 3 5 0 5 0 2 0 2 2 1 0 0 9 0 2 2 0 4 0 0 1 2 0 0 2 5 0 2 0 3 0 1 1 2 0 4 0 0 3 1 0 2 2 1 2 1 0 0 2 2 0 4 2 2 5 4 2 4 0 NA NA 5 0
chrII 4789744 0.5395 0.2697 G A 0.4605 1 0.5395 0 0.5246891 61327 68 24 NA NA 4 0 1 0 1 0 0 4 3 1 2 0 6 0 4 0 NA NA 1 0 0 1 1 1 1 2 2 0 1 1 NA NA 2 1 2 0 2 0 3 0 0 3 2 0 2 0 0 3 NA NA 3 0 2 2 NA NA 1 0 1 0 1 3 1 6 NA NA 2 0 1 0 1 0
chrII 4789753 0.5626 0.2998 G T 0.4189 0.9815 0.5811 0.0185 0.5246891 9 65 27 NA NA 4 0 1 0 1 0 0 3 3 1 2 0 5 0 4 0 NA NA 1 0 NA NA 1 1 1 2 2 0 1 1 NA NA 1 2 2 0 1 0 3 0 0 4 NA NA 2 0 0 3 NA NA 3 0 2 3 NA NA 1 0 1 0 1 2 0 6 NA NA 2 0 1 0 1 0
chrII 4789755 0.5972 0.2986 A T 0.4028 1 0.5972 0 0.5246891 2 61 25 NA NA 4 0 NA NA 1 0 0 3 2 1 2 0 5 0 4 0 NA NA 1 0 NA NA 1 1 1 2 2 0 1 1 NA NA 1 2 2 0 1 0 3 0 0 4 NA NA 1 0 0 3 NA NA 3 0 2 3 NA NA 1 0 1 0 1 2 0 6 NA NA 2 0 1 0 1 0
chrII 16181020 0.5257 0.4117 A C 0.3254 0.8511 0.6746 0.1489 0.5246891 11391265 105 30 3 0 2 2 2 0 3 1 NA NA NA NA 4 3 6 0 6 0 2 2 1 0 1 0 NA NA 2 0 4 0 4 0 2 0 0 5 NA NA 3 0 NA NA 3 0 0 2 1 0 0 3 5 0 1 3 2 2 1 0 1 0 1 3 5 0 2 2 2 2 0 3 2 2 3 0
chrII 16195535 0.541 0.4066 A T 0.3229 0.8639 0.6771 0.1361 0.5246891 14515 68 33 3 0 3 1 1 0 3 2 5 0 0 4 1 1 1 0 2 0 1 1 4 0 4 0 NA NA 1 0 4 0 3 0 NA NA 0 1 1 0 5 0 3 0 4 0 1 2 1 1 0 1 2 0 3 1 2 1 5 0 1 0 0 1 5 0 3 0 1 0 0 2 NA NA NA NA
chrII 16196931 0.5487 0.341 G C 0.3846 0.9333 0.6154 0.0667 0.5246891 1396 39 14 2 0 1 1 1 0 1 2 2 0 0 1 2 1 4 0 2 0 0 1 1 0 1 0 0 2 2 0 NA NA 2 0 NA NA 0 1 3 0 4 0 NA NA NA NA 1 0 2 2 0 3 1 0 NA NA NA NA 2 0 NA NA NA NA 2 0 3 1 1 0 1 2 2 2 2 0
chrII 16232050 0.5326 0.3943 G A 0.872 0.3394 0.128 0.6606 0.5246891 35119 73 50 0 3 2 2 0 1 4 0 0 5 4 0 2 0 0 5 0 3 2 3 NA NA 1 0 0 2 0 4 0 1 0 4 2 1 1 0 0 6 0 2 0 3 0 4 4 0 4 3 2 0 2 0 1 3 1 0 1 1 0 3 3 2 0 2 0 3 2 1 1 0 3 3 5 0
chrII 16301036 0.5422 0.4033 T A 0.8678 0.3256 0.1322 0.6744 0.5246891 68986 70 33 0 2 0 1 0 3 5 0 0 2 5 0 3 0 0 5 0 6 1 1 3 0 1 2 4 1 0 6 2 2 0 4 2 4 5 0 0 2 0 5 4 2 0 2 3 0 0 1 3 0 1 0 NA NA 1 0 4 1 3 0 2 0 NA NA 1 1 0 3 2 2 0 6 2 0
chrII 16590219 0.5969 0.3682 G A 0.9302 0.3333 0.0698 0.6667 0.5246891 289183 78 58 0 3 1 1 NA NA 1 0 0 4 3 0 NA NA 0 1 0 3 3 2 1 0 0 3 1 1 0 1 2 1 0 1 NA NA 4 0 0 3 0 6 NA NA 0 2 2 0 2 1 2 1 5 0 NA NA NA NA 1 2 0 1 0 3 0 1 2 3 0 3 1 4 1 1 2 0
chrII 16898220 0.5422 0.4078 G A 0.8632 0.3211 0.1368 0.6789 0.5246891 308001 91 75 0 4 1 3 0 6 4 2 0 6 2 0 4 0 0 5 0 4 7 1 0 1 2 3 3 0 0 4 1 0 0 3 0 3 4 1 0 8 0 1 2 2 0 2 2 0 0 4 2 3 4 0 6 0 1 0 3 4 1 3 1 0 0 4 1 1 0 2 2 1 0 1 3 0
chrII 17870995 0.5327 0.2664 T C 0.4673 1 0.5327 0 0.5246891 972775 94 41 3 0 2 0 1 0 3 0 4 0 3 4 1 0 5 0 4 0 2 2 3 0 3 0 2 1 2 0 5 0 2 0 0 1 1 0 1 0 1 0 2 4 4 0 NA NA 1 0 1 0 NA NA 1 2 0 4 5 0 2 0 5 0 13 0 0 1 2 0 3 0 4 0 NA NA
chrII 17879280 0.6068 0.3034 C T 0.3932 1 0.6068 0 0.5246891 8285 106 43 6 0 0 3 1 0 2 1 5 0 0 2 4 0 5 0 NA NA 4 2 1 2 3 0 0 3 1 0 5 0 8 0 1 1 0 3 3 0 5 0 3 2 NA NA 0 4 0 2 NA NA 4 1 2 3 1 1 0 2 NA NA 4 0 7 0 3 2 2 0 4 0 2 2 1 0
chrII 17894808 0.6108 0.3408 C A 0.3538 0.9646 0.6462 0.0354 0.5246891 15528 66 36 5 0 NA NA 3 0 4 4 1 0 1 1 4 0 3 0 2 0 5 1 0 2 2 0 0 1 NA NA 1 0 2 0 1 1 0 3 4 0 5 0 NA NA 1 0 0 1 NA NA 1 1 3 3 0 1 0 1 2 0 0 2 2 0 5 0 2 1 4 0 4 0 3 1 1 0
chrII 17918994 0.5526 0.3361 A G 0.9402 0.3876 0.0598 0.6124 0.5246891 24186 78 43 0 1 4 2 8 0 1 1 1 0 7 0 2 0 0 4 0 3 3 0 1 1 2 0 1 0 1 0 3 0 2 1 2 3 2 0 0 3 0 6 0 2 2 0 2 3 3 0 3 0 2 0 3 0 1 0 3 1 0 5 2 4 1 1 3 0 1 0 8 0 5 0 0 1
chrII 17945381 0.5411 0.2961 G A 0.4333 0.9745 0.5667 0.0255 0.5246891 26387 95 57 4 0 3 1 4 0 2 2 3 0 0 5 7 0 5 0 1 0 1 2 4 1 3 0 0 3 6 0 2 0 1 0 4 0 0 4 4 0 4 0 2 2 6 0 4 0 2 0 0 1 4 3 0 3 NA NA 0 3 1 3 2 0 3 0 5 1 3 0 3 0 5 1 3 0
chrII 17945383 0.5325 0.2911 G A 0.4426 0.9751 0.5574 0.0249 0.5246891 2 93 57 4 0 2 1 4 0 2 2 2 1 0 5 6 0 5 0 1 0 0 2 4 1 3 0 0 3 6 0 2 0 1 0 4 0 0 4 4 0 4 0 2 2 6 0 4 0 2 0 0 1 4 3 0 3 NA NA 0 3 1 3 2 0 3 0 5 1 3 0 3 0 5 1 3 0
chrII 17964588 0.5455 0.2727 C A 0.4545 1 0.5455 0 0.5246891 19205 53 17 1 0 1 1 1 0 1 1 1 0 0 1 2 0 2 0 2 0 0 3 1 4 NA NA NA NA NA NA 2 0 1 1 NA NA 0 3 NA NA NA NA 3 1 2 0 0 1 3 2 NA NA 2 2 1 0 NA NA 0 2 1 0 1 0 2 0 2 0 NA NA 1 0 1 0 1 0
chrII 17965793 0.5635 0.2817 C G 0.4365 1 0.5635 0 0.5246891 1205 81 32 2 0 1 1 2 2 1 1 1 3 0 7 4 0 10 0 6 1 0 1 3 1 2 1 1 1 2 4 4 0 NA NA 1 1 0 3 2 0 9 0 3 2 2 0 1 2 2 0 1 3 2 1 1 2 0 1 1 2 1 0 1 0 0 3 1 1 4 0 1 0 3 0 1 0
chrII 17965940 0.5333 0.2667 C G 0.4667 1 0.5333 0 0.5246891 147 69 40 1 1 1 1 3 1 1 2 0 1 0 5 NA NA 1 0 4 0 0 3 0 1 1 3 0 3 0 1 3 0 1 3 1 1 0 1 4 0 9 0 2 2 2 0 3 3 1 1 2 5 1 0 NA NA 1 0 1 3 3 1 4 0 3 2 2 2 1 3 2 0 1 3 1 1
chrII 18013450 0.5763 0.2881 G A 0.4237 1 0.5763 0 0.5246891 47510 93 29 4 0 1 3 2 2 1 2 3 2 0 3 2 0 3 0 8 0 0 2 2 1 1 0 1 1 3 1 5 0 2 1 1 2 0 1 3 0 3 0 1 1 4 0 1 0 2 3 3 0 3 0 0 1 0 3 2 0 1 0 4 0 1 0 2 1 2 2 5 0 2 1 1 0
chrII 18014128 0.6019 0.3009 C A 0.3981 1 0.6019 0 0.5246891 678 111 28 4 0 4 0 2 2 0 3 1 1 0 3 3 0 4 0 3 0 0 6 3 2 1 1 NA NA 1 0 4 0 2 0 NA NA 0 4 3 0 4 0 2 3 4 0 3 1 NA NA 1 0 1 1 2 0 1 2 1 1 5 0 2 0 1 3 4 2 1 1 1 0 3 0 1 0
chrII 18015199 0.5714 0.2857 G A 0.4286 1 0.5714 0 0.5246891 1071 81 30 6 0 1 1 2 0 1 0 5 2 0 3 12 0 2 0 5 0 0 2 0 1 1 2 1 3 1 1 3 0 3 6 0 2 0 3 2 0 1 0 3 2 2 0 1 1 1 2 1 1 3 2 1 1 2 1 2 0 3 0 2 0 2 5 2 2 1 1 2 0 3 2 NA NA
chrII 18020924 0.5922 0.2961 T C 0.4078 1 0.5922 0 0.5246891 5725 81 58 1 0 0 1 1 3 NA NA 0 4 0 4 4 0 8 0 3 0 0 4 0 3 2 2 1 2 2 4 3 0 NA NA 1 2 0 5 3 0 2 0 0 4 3 0 0 3 1 3 1 1 3 1 2 1 1 0 3 1 NA NA 9 0 3 3 3 2 1 0 3 0 2 0 1 0
chrII 18055303 0.5344 0.2672 A C 0.4656 1 0.5344 0 0.5246891 34379 78 30 4 0 0 3 0 1 2 7 2 4 0 4 4 0 2 0 3 0 0 4 1 0 2 0 0 1 2 7 NA NA 1 6 1 2 0 3 1 0 1 1 0 1 3 0 3 2 1 1 3 1 0 3 4 2 2 0 NA NA 2 0 6 0 2 4 1 5 5 0 3 0 5 3 1 0
chrII 18056310 0.5455 0.2727 A C 0.4545 1 0.5455 0 0.5246891 1007 35 18 6 0 1 2 NA NA 0 1 1 0 0 4 1 0 1 0 4 0 0 7 1 2 0 2 1 2 1 0 2 0 0 1 0 1 0 4 NA NA 2 0 1 1 NA NA 0 1 0 4 2 2 0 1 1 1 NA NA 0 3 3 0 3 0 1 0 2 3 NA NA 3 0 1 1 1 0
chrII 18060749 0.5701 0.3023 T A 0.4127 0.9828 0.5873 0.0172 0.5246891 4439 61 24 3 0 2 1 2 0 2 0 1 3 0 4 6 0 3 0 NA NA 0 3 1 2 2 2 0 7 0 2 2 0 1 2 0 4 0 3 3 0 3 0 3 1 3 0 0 1 NA NA 0 1 3 2 1 1 1 1 2 1 3 0 6 0 5 2 3 4 3 2 2 0 1 1 2 0
chrII 18073332 0.5249 0.3101 A G 0.4275 0.9524 0.5725 0.0476 0.5246891 12583 94 39 5 0 2 0 1 2 1 2 3 1 0 4 3 0 5 0 2 0 0 3 4 2 3 2 0 1 4 4 5 0 1 1 2 1 0 3 2 0 2 0 0 2 6 0 0 1 1 0 1 3 1 5 0 4 0 2 0 1 1 1 2 0 2 1 NA NA 2 0 2 0 2 1 2 0
chrII 18093053 0.5316 0.289 G A 0.4452 0.9769 0.5548 0.0231 0.5246891 19721 95 42 4 0 3 0 0 2 1 4 0 1 0 5 3 0 1 0 3 0 0 2 1 1 1 3 3 2 1 3 4 0 1 1 1 3 0 3 2 0 2 0 1 3 5 0 3 0 1 1 1 1 1 0 0 6 0 1 1 1 3 1 2 0 2 1 0 1 3 0 8 0 1 3 2 1
chrII 18103278 0.5379 0.2689 G C 0.4621 1 0.5379 0 0.5246891 10225 85 30 3 0 5 2 4 0 0 4 2 1 0 3 4 0 4 0 1 0 0 2 2 0 7 3 2 0 2 0 6 0 4 2 0 1 0 2 NA NA 6 0 1 4 2 0 2 2 0 2 1 1 1 1 3 2 0 1 1 0 4 0 0 1 2 4 5 5 2 1 3 0 1 0 2 0
chrII 18104242 0.5385 0.295 G C 0.4357 0.9742 0.5643 0.0258 0.5246891 964 101 38 4 0 1 2 0 3 1 1 2 6 0 3 3 0 2 0 2 0 0 2 0 4 0 1 1 0 3 1 4 0 0 2 0 4 0 1 2 0 4 0 2 0 1 0 NA NA 3 3 3 3 3 0 2 1 0 1 1 1 4 0 6 0 6 2 7 3 1 2 4 0 3 1 NA NA
chrII 18127897 0.5625 0.294 G T 0.4248 0.9872 0.5752 0.0128 0.5246891 23655 63 34 4 0 2 2 2 1 1 4 5 2 0 4 2 0 4 0 3 0 0 5 0 3 2 1 0 3 3 1 9 0 1 3 2 2 NA NA 2 0 3 0 1 0 3 0 1 3 2 2 3 2 0 2 2 1 1 1 1 1 5 0 4 0 0 4 2 2 2 1 3 0 2 0 2 0
chrII 18172062 0.6038 0.3063 G T 0.3874 0.9912 0.6126 0 0.5246891 44165 119 31 3 1 4 0 1 2 0 6 2 3 0 3 4 0 3 0 6 0 0 2 1 2 1 3 4 0 0 3 5 0 3 1 3 3 NA NA 1 0 2 0 2 0 5 0 3 3 3 1 6 0 1 0 1 3 2 0 1 0 8 0 1 0 1 3 7 0 3 0 2 0 3 4 NA NA
chrII 18195813 0.5336 0.2984 T C 0.4348 0.9684 0.5652 0.0316 0.5246891 23751 87 35 2 0 2 0 4 4 1 0 2 3 1 4 4 0 4 0 1 0 0 1 3 1 3 1 2 1 3 1 4 0 4 0 2 1 0 2 3 0 4 0 1 0 4 0 1 2 1 1 3 0 NA NA 0 1 2 0 3 4 1 2 4 0 2 1 3 0 1 0 7 0 3 3 1 2
chrII 18313971 0.542 0.3236 T A 0.4054 0.9474 0.5946 0.0526 0.5246891 118158 95 19 5 0 3 0 2 2 2 0 2 3 NA NA 2 0 4 0 2 0 0 1 1 3 2 3 3 0 NA NA 3 0 0 1 5 0 2 3 2 0 NA NA 2 0 3 0 2 2 0 1 1 2 NA NA NA NA NA NA NA NA 1 0 2 0 2 4 1 0 1 1 5 0 2 2 1 0
chrII 18313972 0.5256 0.3318 A G 0.4054 0.931 0.5946 0.069 0.5246891 1 95 20 5 0 3 0 2 2 2 0 2 3 NA NA 2 0 4 0 2 0 0 1 1 3 2 3 3 0 0 1 3 0 0 1 5 0 2 3 2 0 NA NA 2 0 3 0 2 3 0 1 1 1 NA NA NA NA NA NA NA NA 2 0 2 0 2 4 1 1 1 1 5 0 2 2 1 0
chrII 18313983 0.5916 0.3118 G A 0.3924 0.984 0.6076 0.016 0.5246891 11 102 19 5 0 3 0 2 1 2 0 2 3 NA NA 2 0 4 0 2 0 0 1 1 3 2 3 3 0 1 0 4 0 0 1 6 0 2 3 2 0 1 0 2 0 4 0 3 2 0 1 1 0 NA NA NA NA NA NA NA NA 4 0 2 0 2 4 2 0 1 1 6 0 2 2 1 0
chrII 19926245 0.7143 0.3571 G A 0.2857 1 0.7143 0 0.5246891 1612262 100 31 4 0 1 0 1 0 1 0 1 0 0 1 0 3 5 0 3 0 3 0 2 0 3 0 0 2 2 0 2 0 3 0 4 0 2 1 3 0 1 0 1 0 NA NA 2 0 1 0 2 2 2 1 4 2 0 1 2 0 NA NA 0 1 3 0 0 1 1 2 3 0 1 0 1 0
chrII 19931688 0.5655 0.3379 A G 0.3793 0.9448 0.6207 0.0552 0.5246891 5443 99 48 3 0 NA NA NA NA 1 1 3 0 3 1 0 1 3 0 2 1 1 0 1 2 7 0 0 3 3 1 5 0 2 0 0 2 NA NA 0 1 4 1 1 1 2 0 0 1 1 0 0 2 2 2 1 2 0 3 2 0 2 0 4 3 8 0 1 3 NA NA 1 3 2 0 1 1
chrII 19940362 0.5668 0.3456 A G 0.371 0.9378 0.629 0.0622 0.5246891 8674 89 55 1 0 3 0 NA NA 0 4 7 0 0 1 NA NA 5 0 0 1 5 0 NA NA 1 0 0 1 3 2 4 0 NA NA 2 1 0 1 0 1 1 2 3 2 4 0 0 2 6 0 0 5 2 1 3 3 1 1 1 2 6 0 1 1 3 0 5 0 0 2 3 0 1 0 NA NA
chrII 19940370 0.5272 0.321 G A 0.4154 0.9426 0.5846 0.0574 0.5246891 8 84 56 2 0 3 0 NA NA 0 4 7 0 0 1 NA NA 5 0 NA NA 5 0 NA NA NA NA 0 1 2 2 4 0 NA NA 0 1 0 1 0 1 1 3 3 2 4 0 0 2 5 0 0 5 2 1 3 2 1 1 1 2 5 0 1 1 2 0 5 1 1 2 3 0 1 0 1 0
chrII 19944944 0.5276 0.3029 G C 0.4333 0.9609 0.5667 0.0391 0.5246891 4574 97 41 1 0 2 0 2 0 0 5 4 0 0 2 0 9 3 0 2 0 4 0 3 0 6 0 0 2 2 0 3 0 1 0 2 0 0 1 3 0 4 0 2 1 2 0 2 0 NA NA 1 5 1 4 2 1 NA NA 2 0 1 0 1 1 5 0 2 2 0 2 1 0 3 0 2 0
chrII 20417732 0.5387 0.474 T C 0.2566 0.7954 0.7434 0.2046 0.5246891 472788 63 46 3 0 5 0 1 1 4 3 0 1 0 1 0 6 6 0 9 0 2 0 1 2 1 3 0 1 0 2 2 0 0 1 1 1 0 4 2 0 1 2 2 0 NA NA 2 0 3 0 1 2 4 0 1 0 NA NA 0 2 2 0 1 1 0 3 0 1 0 2 0 2 6 0 1 0
chrII 20424096 0.5747 0.4568 T C 0.2558 0.8305 0.7442 0.1695 0.5246891 6364 76 64 6 0 5 0 2 1 1 3 NA NA 0 3 0 2 7 0 4 0 0 2 2 1 2 1 0 2 0 4 3 0 NA NA NA NA 0 1 2 0 1 1 1 5 0 2 NA NA 6 0 0 1 1 0 5 0 0 3 3 0 6 0 NA NA 2 0 3 1 0 4 0 2 3 0 NA NA
chrII 20425000 0.5516 0.45 A T 0.2742 0.8258 0.7258 0.1742 0.5246891 904 86 35 7 0 2 0 1 2 0 1 3 3 0 3 0 5 2 0 3 0 0 1 2 0 1 1 1 0 0 2 2 0 NA NA 3 0 0 3 2 0 4 0 1 0 2 1 4 0 8 0 0 4 3 1 NA NA 0 3 4 2 1 0 1 2 3 0 1 0 0 3 4 1 3 0 2 0
chrII 20426205 0.5258 0.4167 G A 0.3204 0.8462 0.6796 0.1538 0.5246891 1205 82 43 1 0 3 0 0 1 2 1 3 2 0 6 0 2 3 0 4 0 1 2 3 0 1 1 2 0 0 2 4 0 2 1 NA NA 0 2 1 0 4 0 2 0 2 3 3 0 5 0 1 1 3 4 1 0 0 1 NA NA 2 0 3 1 0 1 5 1 0 1 1 0 2 0 1 0
chrII 23067246 0.5491 0.4255 C T 0.8491 0.3 0.1509 0.7 0.5246891 2641041 70 63 NA NA 1 0 1 1 4 0 0 3 4 0 NA NA 0 3 1 1 1 0 4 0 0 1 1 0 6 0 0 1 2 0 0 2 0 3 6 0 3 0 2 0 2 0 3 0 1 1 0 3 3 0 0 4 2 1 2 0 0 2 0 3 NA NA 2 0 0 4 3 0 0 1 1 0
chrIII 275165 0.5918 0.4777 T C 0.8182 0.2263 0.1818 0.7737 0.584801999999999 100000 91 67 3 0 1 0 0 2 3 5 0 3 0 2 NA NA 2 2 4 0 1 0 3 1 5 3 3 0 0 2 4 0 0 2 0 1 0 1 0 7 5 3 6 0 0 4 1 5 1 2 1 2 5 0 4 0 5 0 0 3 0 3 0 6 0 3 1 6 1 1 5 0 3 0 1 1
chrIII 1132938 0.6001 0.437 C G 0.863 0.2629 0.137 0.7371 0.584801999999999 857773 102 55 0 4 1 2 1 2 2 0 1 4 1 2 2 0 0 7 1 1 4 0 2 0 1 2 NA NA 3 0 3 0 0 6 1 3 3 0 3 3 2 2 5 0 3 0 0 2 1 2 1 3 6 0 4 0 2 2 2 2 2 0 0 5 2 4 1 4 3 0 3 2 NA NA 0 4
chrIII 1132960 0.6033 0.4284 G A 0.8732 0.2699 0.1268 0.7301 0.584801999999999 22 86 51 0 3 1 1 1 1 3 0 1 4 1 1 2 0 0 9 0 1 4 0 3 0 1 2 NA NA 3 0 3 0 0 6 1 2 3 0 3 3 2 2 6 0 4 0 0 2 1 1 1 3 4 0 3 0 1 2 2 2 3 0 0 5 1 3 2 4 3 0 3 2 1 0 0 4
chrIII 1604157 0.6018 0.3307 T C 0.3684 0.9702 0.6316 0.0298 0.584801999999999 471197 58 27 0 1 1 0 NA NA 0 2 1 2 3 0 3 0 1 0 2 0 0 1 0 4 3 0 1 1 0 1 1 0 NA NA 4 0 1 0 NA NA 0 1 NA NA 0 1 2 1 2 0 4 0 NA NA 3 1 NA NA 5 0 2 0 4 0 4 0 4 2 0 2 2 2 1 0 2 0
chrIII 1617606 0.5872 0.4871 A G 0.2193 0.8065 0.7807 0.1935 0.584801999999999 13449 66 84 2 1 0 3 1 1 2 3 1 3 6 0 0 2 0 1 4 0 0 7 NA NA 2 5 2 1 0 4 0 4 2 2 2 0 2 1 3 2 0 8 1 2 1 2 1 2 0 5 1 2 0 2 0 4 0 1 5 0 0 1 4 0 2 0 0 7 0 1 0 2 1 2 0 2
chrIII 1631630 0.6238 0.4364 T C 0.2517 0.8755 0.7483 0.1245 0.584801999999999 14024 49 79 0 2 1 1 0 1 3 0 1 0 2 0 0 6 2 1 3 0 0 4 3 0 1 0 2 3 0 4 0 4 1 2 3 0 2 0 0 3 0 4 0 4 2 1 1 2 0 3 3 1 NA NA 0 3 0 3 4 0 0 2 2 0 4 0 1 3 2 0 0 2 2 5 1 2
chrIII 1632986 0.6156 0.4652 G A 0.227 0.8426 0.773 0.1574 0.584801999999999 1356 47 47 1 5 2 1 0 1 5 2 0 4 4 0 2 1 5 0 2 0 0 3 0 1 1 1 2 1 0 6 0 4 1 0 3 0 0 1 8 0 0 3 0 2 0 2 7 1 4 1 1 0 NA NA 0 3 0 1 3 0 0 4 3 1 4 0 3 1 2 1 NA NA 4 2 1 0
chrIII 1634727 0.6146 0.484 G A 0.2086 0.8233 0.7914 0.1767 0.584801999999999 1741 50 61 2 4 6 1 2 7 4 5 4 1 1 0 0 7 3 3 1 0 0 9 1 0 1 0 1 2 0 4 0 6 1 1 4 0 1 1 6 3 0 5 0 2 3 4 2 2 0 3 3 3 0 4 0 7 0 2 6 0 0 3 4 0 1 0 2 1 NA NA 0 2 1 0 3 2
chrIII 1635141 0.5849 0.4883 A C 0.8041 0.2192 0.1959 0.7808 0.584801999999999 414 51 25 4 0 0 3 1 3 1 3 0 2 0 3 4 0 3 1 1 1 7 0 3 3 1 2 1 2 5 0 3 0 3 0 NA NA 3 1 0 3 4 0 3 0 1 2 2 1 1 0 3 3 4 0 6 0 1 0 0 1 2 0 NA NA 0 4 1 1 1 0 7 0 1 1 2 2
chrIII 1650860 0.5853 0.498 T C 0.2093 0.7946 0.7907 0.2054 0.584801999999999 15719 52 88 3 2 1 2 1 3 2 3 3 4 1 0 0 4 2 2 4 0 0 2 NA NA 3 1 5 1 2 2 0 3 4 4 4 0 0 1 2 2 0 3 NA NA 3 5 0 2 0 2 1 4 0 3 0 2 0 6 1 0 0 5 4 0 5 0 2 1 1 2 0 2 1 3 0 1
chrIII 1668457 0.5963 0.3458 A G 0.3561 0.9524 0.6439 0.0476 0.584801999999999 17597 60 53 2 2 3 0 1 2 1 2 2 4 3 0 0 5 3 1 4 0 0 5 2 3 0 4 4 0 3 0 4 1 2 0 1 0 8 1 3 0 0 5 0 5 0 2 2 2 0 4 0 3 1 0 1 0 0 2 6 0 1 2 4 0 5 0 3 1 1 3 1 2 6 0 3 1
chrIII 1668459 0.6009 0.3413 G A 0.3582 0.9591 0.6418 0.0409 0.584801999999999 2 60 55 2 2 3 0 1 2 1 2 2 4 3 0 0 5 3 1 4 0 0 5 2 3 0 4 4 0 3 0 4 1 2 0 1 0 8 1 3 0 0 5 0 5 0 2 2 2 0 4 0 3 1 0 1 0 0 2 6 0 1 2 4 0 5 0 3 1 1 3 1 2 6 0 3 1
chrIII 1681793 0.5912 0.4865 G A 0.8091 0.2179 0.1909 0.7821 0.584801999999999 13334 90 51 6 0 2 1 2 1 3 0 6 0 2 1 5 0 2 2 1 1 4 0 2 0 2 2 1 0 3 0 2 0 2 0 0 3 3 0 2 3 1 0 3 0 NA NA 1 3 3 0 1 2 1 0 7 0 3 0 0 2 2 0 0 3 0 7 2 4 4 2 1 0 3 0 2 1
chrIII 1681814 0.5938 0.4911 G A 0.8058 0.212 0.1942 0.788 0.584801999999999 21 87 51 6 0 3 1 2 1 4 0 7 0 2 0 5 0 3 2 1 1 3 0 2 0 3 2 1 0 3 0 3 0 2 0 0 1 4 0 3 2 1 0 3 0 NA NA 1 4 4 0 0 2 NA NA 9 0 2 0 0 1 2 0 0 3 0 7 1 4 3 2 2 0 3 0 2 1
chrIII 9037032 0.5955 0.4615 T G 0.8362 0.2407 0.1638 0.7593 0.584801999999999 7355218 70 66 0 6 0 5 1 3 0 2 0 5 1 3 9 0 1 0 3 1 NA NA 0 4 NA NA 0 2 0 3 0 3 2 2 1 0 0 1 3 0 0 1 0 3 0 1 4 0 1 0 0 2 0 3 4 0 5 2 0 3 5 0 1 2 2 0 2 2 0 2 3 0 0 4 1 0
chrIII 9062763 0.5853 0.432 A G 0.8607 0.2754 0.1393 0.7246 0.584801999999999 25731 66 65 0 5 3 1 3 2 0 3 0 5 2 2 3 0 3 0 NA NA 1 0 0 3 0 4 1 0 5 2 0 3 2 1 4 0 1 3 1 3 1 2 0 1 1 2 6 0 3 0 3 2 0 3 2 0 1 1 2 3 2 0 1 2 0 4 4 3 0 2 5 0 0 5 1 0
chrIII 9082991 0.5963 0.4368 G A 0.8613 0.2651 0.1387 0.7349 0.584801999999999 20228 79 55 0 3 1 2 0 3 0 5 0 1 0 2 4 0 8 0 2 2 3 3 0 1 0 3 1 1 4 1 0 5 1 0 2 0 0 1 0 3 2 2 1 3 2 2 NA NA 3 2 2 3 0 5 5 0 0 1 1 0 2 0 0 3 1 6 2 5 0 2 2 0 NA NA 3 0
chrIII 9083426 0.6175 0.4739 G C 0.8349 0.2174 0.1651 0.7826 0.584801999999999 435 79 78 0 4 2 2 0 1 0 2 0 3 3 3 4 0 3 0 1 1 3 3 0 2 NA NA 1 1 4 1 0 3 2 2 5 0 NA NA 2 0 4 2 1 5 NA NA 4 0 2 1 4 2 0 3 2 0 1 1 1 1 1 0 0 2 2 3 1 2 0 2 2 0 0 4 3 0
chrIII 9099735 0.6094 0.4535 C T 0.8512 0.2418 0.1488 0.7582 0.584801999999999 16309 73 67 0 2 1 4 0 2 0 4 0 3 1 2 2 0 6 0 2 3 1 2 0 5 0 2 3 1 2 5 2 1 3 1 4 0 0 2 7 2 1 0 0 2 1 5 2 0 1 1 2 3 0 8 NA NA NA NA 5 0 3 0 2 1 1 2 1 2 0 2 3 0 0 3 1 0
chrIII 9099767 0.6053 0.4597 G T 0.843 0.2377 0.157 0.7623 0.584801999999999 32 81 60 0 3 1 3 1 2 0 6 0 3 1 3 2 0 5 0 2 4 1 2 0 5 0 4 2 1 2 5 2 1 3 1 3 0 0 2 6 1 1 0 1 1 0 5 2 0 2 1 3 3 0 7 1 0 NA NA 6 1 4 0 1 0 1 1 3 2 0 2 5 0 0 2 2 0
chrIII 9130269 0.5935 0.4819 G C 0.8148 0.2213 0.1852 0.7787 0.584801999999999 30502 33 52 0 1 0 1 NA NA 1 1 0 4 0 1 1 0 2 0 1 1 1 0 0 2 NA NA 3 0 1 2 1 1 NA NA NA NA 0 1 0 2 0 2 1 2 NA NA 4 0 1 1 1 2 0 4 3 0 NA NA NA NA 2 0 1 0 0 1 2 2 0 1 1 0 0 1 NA NA
chrIII 11140405 0.6351 0.3448 C T 0.3377 0.9727 0.6623 0.0273 0.584801999999999 2010136 33 20 0 3 3 0 NA NA 2 2 NA NA 2 0 0 2 4 2 3 0 NA NA 2 0 NA NA 0 1 NA NA NA NA 0 1 3 0 1 0 NA NA NA NA NA NA 1 0 1 0 4 0 NA NA NA NA 0 3 0 1 0 1 0 1 1 0 NA NA 1 0 NA NA 3 0 3 0 0 3
chrIII 13100395 0.6076 0.4315 A T 0.2647 0.8723 0.7353 0.1277 0.584801999999999 1959990 56 43 1 0 0 3 NA NA 1 5 2 0 5 0 5 1 NA NA 0 1 4 1 4 2 1 1 NA NA 1 0 4 0 1 0 NA NA 3 0 2 1 NA NA 1 2 0 3 NA NA 0 5 0 1 0 2 0 1 NA NA 1 4 NA NA NA NA 3 1 4 0 7 0 0 2 2 2 0 1
chrIII 16096171 0.668 0.4249 A G 0.2411 0.9091 0.7589 0.0909 0.584801999999999 2995776 112 18 0 3 2 0 0 5 3 0 2 0 5 0 1 0 4 0 2 2 2 0 2 0 5 0 1 2 5 0 4 0 4 0 3 0 NA NA 4 3 6 1 4 0 2 2 2 0 3 0 NA NA 4 0 1 2 1 0 0 2 2 3 0 3 4 0 1 3 1 0 2 3 1 0 3 3
chrIII 16096256 0.6283 0.4315 G A 0.2544 0.8827 0.7456 0.1173 0.584801999999999 85 122 19 0 4 2 0 0 3 2 0 1 0 6 0 1 0 3 0 0 1 5 0 2 0 3 0 0 2 4 0 7 0 3 0 1 0 4 0 3 2 9 0 7 0 1 3 5 0 2 0 0 1 3 0 0 1 NA NA 0 4 1 2 2 1 1 0 0 4 2 0 2 1 4 0 2 1
chrIII 16110969 0.605 0.3732 T G 0.3243 0.9293 0.6757 0.0707 0.584801999999999 14713 95 28 0 4 4 0 0 7 4 0 0 1 1 0 2 0 3 1 1 0 5 0 2 0 2 1 2 0 0 3 4 0 1 0 NA NA 3 0 3 0 2 0 1 0 0 2 2 0 5 0 2 0 2 0 2 1 2 0 5 0 1 2 1 2 1 0 5 1 0 4 0 3 7 0 NA NA
chrIII 16114327 0.6281 0.3923 T A 0.2937 0.9218 0.7063 0.0782 0.584801999999999 3358 72 25 0 2 9 0 0 5 5 0 5 0 5 0 1 0 6 0 2 3 5 0 NA NA NA NA 1 2 3 1 2 0 5 0 3 0 2 0 4 0 1 0 2 0 0 3 1 0 2 0 3 1 1 0 1 1 NA NA NA NA 1 1 0 2 3 0 0 1 1 0 2 2 1 0 0 1
chrIII 16114328 0.6169 0.3875 G A 0.304 0.9209 0.696 0.0791 0.584801999999999 1 73 23 0 2 9 0 0 5 5 0 5 0 5 0 2 0 6 0 2 3 5 0 NA NA NA NA 1 2 3 1 2 0 5 0 3 0 2 0 4 0 1 0 2 0 0 3 1 0 2 0 3 1 1 0 1 1 NA NA NA NA 1 1 0 2 3 0 0 1 1 0 2 2 1 0 0 1
chrIII 16114333 0.6386 0.4007 A G 0.28 0.9186 0.72 0.0814 0.584801999999999 5 75 22 0 2 8 0 0 4 5 0 5 0 5 0 2 0 6 0 2 4 5 0 NA NA NA NA 1 2 3 1 2 0 5 0 3 0 2 0 4 0 1 0 2 0 0 2 3 0 2 0 3 1 1 0 1 1 NA NA NA NA 1 1 0 2 3 0 0 1 1 0 2 2 1 0 1 1
chrIII 16114341 0.6377 0.3911 A T 0.2901 0.9278 0.7099 0.0722 0.584801999999999 8 72 23 0 2 8 0 0 4 5 0 5 0 5 0 2 0 6 0 2 4 6 0 1 0 NA NA 1 2 2 0 2 0 6 0 2 0 2 0 4 0 1 0 2 0 0 2 3 0 2 0 3 1 1 0 1 1 NA NA 1 0 0 1 0 2 3 0 0 1 1 0 2 2 3 0 1 1
chrIII 16114347 0.6181 0.3789 G A 0.312 0.9301 0.688 0.0699 0.584801999999999 6 73 23 0 2 8 0 0 4 5 0 5 0 4 0 2 0 7 0 2 4 4 0 1 0 NA NA 1 2 2 0 2 0 6 0 2 0 2 0 4 0 2 0 1 0 0 2 3 0 2 0 3 1 1 0 2 1 NA NA 1 0 1 1 0 2 3 0 0 1 1 0 2 2 3 0 2 1
chrIII 16116021 0.6471 0.3471 T C 0.3294 0.9765 0.6706 0.0235 0.584801999999999 1674 119 31 0 1 2 0 0 6 4 0 3 0 3 0 NA NA 2 0 0 2 6 0 1 0 3 0 1 1 1 2 6 0 4 0 1 0 1 0 4 0 0 2 1 0 0 4 4 0 3 0 2 1 1 0 1 5 1 0 2 0 1 1 2 0 4 0 6 4 2 0 2 1 1 0 NA NA
chrIII 16117533 0.6683 0.39 C A 0.2759 0.9441 0.7241 0.0559 0.584801999999999 1512 79 16 0 4 5 0 0 3 3 0 5 2 NA NA 3 0 9 0 1 1 1 0 2 0 2 1 3 1 0 1 3 0 0 2 1 0 2 0 1 0 1 1 NA NA 0 5 2 0 3 0 2 0 2 0 2 1 1 0 3 0 2 1 0 5 1 1 2 3 0 2 2 2 5 0 2 0
chrIII 16118248 0.5886 0.3628 G A 0.3429 0.9315 0.6571 0.0685 0.584801999999999 715 100 18 0 5 2 0 0 6 NA NA 0 5 3 0 5 0 4 0 2 2 2 0 1 0 2 2 2 1 3 2 2 0 1 2 1 0 2 0 4 0 NA NA 2 0 0 2 3 0 4 0 3 2 1 0 2 2 1 0 0 1 1 2 1 2 0 1 NA NA NA NA 1 1 6 0 3 2
chrIII 16120234 0.5896 0.3264 T C 0.3788 0.9684 0.6212 0.0316 0.584801999999999 1986 100 28 0 2 1 0 0 1 2 2 NA NA 4 0 3 0 0 3 0 3 3 0 3 1 1 0 0 1 0 1 5 0 5 0 NA NA 2 0 2 0 1 2 1 0 0 2 1 0 2 0 0 4 1 0 1 1 2 0 4 0 0 1 3 1 2 0 3 1 4 0 3 0 3 0 0 1
chrIII 16121823 0.6473 0.372 G A 0.3043 0.9516 0.6957 0.0484 0.584801999999999 1589 90 16 0 2 3 0 0 3 1 0 1 0 3 0 4 0 3 0 0 2 2 0 2 0 2 0 NA NA 2 2 4 0 3 1 1 0 NA NA 3 0 1 0 6 0 0 1 3 0 NA NA 2 0 2 0 0 4 1 0 0 2 1 0 1 0 1 3 4 3 0 1 0 2 1 0 NA NA
chrIII 16133864 0.6337 0.3974 A T 0.2857 0.9194 0.7143 0.0806 0.584801999999999 12041 94 25 0 4 3 2 0 5 3 0 1 0 3 0 4 0 0 1 0 3 5 0 3 1 1 0 0 1 1 1 7 0 1 1 3 0 2 0 2 0 1 4 4 0 0 2 1 0 5 0 0 6 3 0 2 3 0 1 1 2 2 2 1 1 0 1 3 2 0 2 3 1 4 0 1 2
chrIII 16133896 0.5995 0.397 T G 0.3033 0.9028 0.6967 0.0972 0.584801999999999 32 97 32 0 5 4 2 0 3 3 0 1 0 3 0 4 0 0 3 0 3 3 0 2 0 1 0 0 1 2 1 4 0 1 1 2 0 2 0 2 0 0 5 4 0 0 3 2 0 5 0 0 5 4 0 2 1 0 1 1 4 2 0 1 0 0 1 2 2 0 2 2 2 4 0 1 1
chrIII 16134728 0.5853 0.3264 T C 0.381 0.9662 0.619 0.0338 0.584801999999999 832 129 23 2 3 2 0 0 2 4 0 5 0 6 0 4 0 1 0 1 0 4 0 3 0 4 0 1 2 2 3 5 0 1 0 3 0 2 0 4 0 0 1 4 0 2 1 3 0 2 0 2 1 1 0 NA NA 4 0 1 1 2 1 2 0 NA NA 3 0 3 0 2 2 2 0 2 2
chrIII 16141970 0.6044 0.3588 T A 0.339 0.9434 0.661 0.0566 0.584801999999999 7242 127 19 0 1 NA NA 0 2 5 0 3 0 1 0 2 0 3 0 0 3 2 0 NA NA 2 0 2 1 0 1 4 0 2 0 NA NA 2 0 4 0 2 0 NA NA 0 3 3 0 3 0 0 1 2 0 2 1 1 0 0 3 3 1 4 3 4 0 1 2 2 0 0 1 2 0 1 1
chrIII 16160968 0.6008 0.4395 C T 0.2535 0.8543 0.7465 0.1325 0.584801999999999 18998 109 21 0 1 NA NA 0 1 3 0 1 2 2 0 3 0 0 5 0 2 NA NA 1 4 1 4 2 1 3 0 NA NA 1 2 1 0 1 0 4 0 0 1 5 0 0 2 3 0 2 0 0 7 1 0 NA NA 2 0 3 4 1 1 2 0 1 3 1 5 0 3 2 3 1 0 0 2
chrIII 16710778 0.5917 0.348 C G 0.9478 0.3561 0.0522 0.6439 0.584801999999999 549810 107 36 1 0 1 0 2 0 1 0 0 3 2 0 6 0 3 0 5 0 1 2 4 0 1 3 1 1 0 1 4 0 1 2 5 0 1 5 7 0 1 0 2 0 2 0 2 0 0 1 3 0 NA NA 3 0 1 2 4 0 4 0 4 0 4 4 7 0 0 3 4 0 6 0 1 0
chrIII 16711533 0.6153 0.3619 C G 0.9457 0.3304 0.0543 0.6696 0.584801999999999 755 88 32 5 0 2 0 3 0 2 0 0 3 1 2 3 0 1 0 5 0 2 2 4 0 0 2 2 1 1 4 NA NA 1 1 2 0 1 2 8 0 8 0 NA NA 5 0 2 0 2 4 NA NA 4 0 4 0 0 1 4 0 1 0 1 1 1 1 1 0 0 2 1 0 1 0 3 0
chrIII 16711537 0.624 0.3646 C T 0.9474 0.3234 0.0526 0.6766 0.584801999999999 4 87 32 6 0 2 0 3 0 2 0 0 3 1 2 4 0 1 0 5 0 2 2 4 0 0 2 2 1 1 4 NA NA 1 1 2 0 1 2 8 0 7 0 NA NA 5 0 2 0 2 4 NA NA 4 0 4 0 0 1 4 0 1 0 1 1 1 2 1 0 0 2 1 0 1 0 3 0
chrIII 16711539 0.601 0.3774 G C 0.9231 0.322 0.0769 0.678 0.584801999999999 2 85 32 6 0 2 0 4 0 2 0 0 3 1 2 3 0 1 0 4 0 2 2 4 0 0 2 2 1 1 4 NA NA 1 1 2 0 1 3 7 0 7 0 NA NA 5 0 2 0 2 4 NA NA 4 0 4 0 0 1 4 0 1 0 1 1 1 2 1 0 0 2 2 0 3 0 3 0
chrIII 16742721 0.5901 0.3833 G A 0.9118 0.3217 0.0882 0.6783 0.584801999999999 31182 116 32 2 0 1 0 2 0 4 0 0 3 1 0 NA NA 4 0 5 0 1 2 1 0 3 1 NA NA 0 2 4 0 1 1 NA NA 1 0 1 0 3 0 NA NA 1 0 2 0 2 0 2 0 1 0 5 0 1 0 1 0 2 0 1 2 1 1 4 0 0 4 3 0 7 0 2 0
chrIV 7469725 0.6898 0.4087 T G 0.9362 0.2464 0.0638 0.7536 0.656360099999999 100000 80 48 2 0 1 4 3 0 3 0 2 1 3 0 5 0 4 0 1 0 0 2 NA NA 5 0 0 5 0 2 6 0 2 0 3 0 1 1 8 0 6 0 2 0 4 1 1 0 2 2 7 0 1 0 4 0 2 2 0 1 0 2 5 0 2 3 12 0 1 0 0 3 2 0 3 0
chrIV 7471209 0.71 0.4526 C T 0.9024 0.1925 0.0976 0.8075 0.656360099999999 1484 73 62 1 0 0 1 2 0 3 0 3 5 3 0 4 2 8 0 1 0 0 2 6 0 4 0 0 3 0 1 0 7 1 0 1 0 3 1 0 10 5 3 3 0 0 2 0 9 3 4 4 0 0 2 3 0 0 3 0 2 0 1 3 2 2 1 2 4 2 0 0 5 0 7 0 1
chrIV 7471221 0.722 0.4534 G A 0.9076 0.1856 0.0924 0.8144 0.656360099999999 12 69 60 1 0 0 2 2 0 2 0 2 5 3 0 4 2 9 0 1 0 0 2 4 0 4 0 0 3 0 1 0 5 1 0 1 0 3 1 0 7 5 3 2 0 1 2 0 7 3 3 4 0 0 1 2 0 0 2 0 2 0 2 3 2 2 1 2 6 2 0 0 3 0 7 0 1
chrIV 7471586 0.6605 0.4698 T A 0.8605 0.2 0.1395 0.8 0.656360099999999 365 74 68 3 0 0 1 0 2 3 0 1 3 2 0 2 2 6 0 4 0 2 1 2 0 4 0 0 3 0 4 0 3 2 0 3 0 2 3 0 5 0 3 1 0 1 2 0 8 5 4 4 0 2 2 1 0 NA NA 0 1 0 2 0 3 6 1 2 5 5 1 0 4 0 9 NA NA
chrIV 7475973 0.7068 0.4706 T C 0.8828 0.176 0.1172 0.824 0.656360099999999 4387 45 42 2 0 0 1 1 0 2 0 2 2 2 0 5 1 6 0 1 0 2 2 2 0 3 0 0 1 0 2 0 3 2 0 7 0 4 3 0 3 2 2 3 0 2 1 0 7 1 2 5 0 2 1 3 0 0 1 0 3 0 4 0 1 5 3 3 1 1 1 0 3 0 6 2 3
chrIV 7481846 0.6629 0.4862 A T 0.8452 0.1823 0.1548 0.8177 0.656360099999999 5873 53 65 3 0 0 3 0 1 3 0 0 2 1 0 1 4 3 0 2 0 0 2 2 0 2 2 0 2 0 6 0 5 4 3 6 0 0 1 0 9 4 2 5 0 3 0 0 7 2 2 5 0 1 4 4 0 0 4 0 1 0 1 0 3 1 1 1 1 3 1 0 1 1 2 NA NA
chrIV 7488166 0.6906 0.4589 C A 0.8864 0.1958 0.1136 0.8042 0.656360099999999 6320 88 41 3 0 1 3 6 0 7 0 1 2 1 0 7 0 6 0 7 0 0 1 3 0 2 0 0 5 0 3 3 0 3 0 2 0 2 3 5 0 2 0 3 0 2 0 3 0 0 1 3 0 5 0 2 0 2 0 1 0 2 0 2 0 1 1 4 0 1 2 0 7 3 0 4 0
chrIV 7489830 0.6786 0.4798 C A 0.8595 0.181 0.1405 0.819 0.656360099999999 1664 79 47 4 0 5 2 7 0 3 0 3 2 4 0 7 0 5 0 6 0 NA NA 1 0 4 0 0 2 0 6 4 0 5 0 2 0 2 3 4 0 4 0 3 0 3 2 3 3 0 1 6 0 1 0 3 0 1 1 4 1 3 2 7 0 1 4 2 0 1 5 0 7 1 2 NA NA
chrIV 7490060 0.6634 0.4801 C T 0.8516 0.1882 0.1484 0.8118 0.656360099999999 230 95 40 2 0 3 1 4 0 10 0 2 4 4 0 8 0 6 0 4 0 1 4 5 0 7 0 0 7 0 5 3 0 3 0 1 0 2 1 2 0 6 1 3 0 3 1 1 2 1 1 4 0 6 0 4 0 1 0 1 1 2 0 4 0 4 3 3 0 4 3 0 2 4 4 1 0
chrIV 7515360 0.6569 0.4493 A G 0.8791 0.2222 0.1209 0.7778 0.656360099999999 25300 93 36 3 0 2 2 NA NA 5 0 1 1 2 0 5 0 5 0 1 0 1 2 2 0 5 0 0 3 0 3 1 0 1 0 2 0 0 1 1 0 3 0 2 0 0 2 3 1 1 2 1 0 2 0 NA NA 0 1 2 4 1 2 4 0 1 0 1 0 0 1 0 1 1 3 2 0
chrIV 7535310 0.6804 0.4098 T A 0.9304 0.25 0.0696 0.75 0.656360099999999 19950 85 33 5 0 1 3 6 0 6 0 2 1 4 0 5 0 7 0 2 0 4 2 5 0 4 0 0 3 0 3 2 0 4 0 1 0 0 1 3 0 4 0 3 0 3 1 6 1 3 2 7 0 1 0 6 0 1 0 2 1 0 2 2 0 1 1 NA NA 0 2 0 2 4 2 2 2
chrIV 7552376 0.66 0.4439 T A 0.8861 0.226 0.1139 0.774 0.656360099999999 17066 78 38 9 0 0 1 1 0 NA NA 1 2 1 0 3 0 2 0 1 0 1 0 1 0 6 0 0 2 0 3 3 0 1 0 2 0 1 0 2 0 3 0 2 0 3 0 3 0 0 1 4 0 1 0 2 0 2 1 1 0 NA NA 2 0 2 0 7 0 1 4 0 4 1 1 2 1
chrIV 7556330 0.6885 0.4465 C T 0.8977 0.2092 0.1023 0.7908 0.656360099999999 3954 69 62 1 1 0 4 1 3 1 0 3 2 2 0 1 3 6 0 1 5 2 0 4 0 1 0 0 3 0 5 0 1 1 1 2 0 3 2 0 4 1 2 1 0 0 4 0 2 4 4 1 2 1 0 6 0 0 6 0 2 0 6 1 1 1 1 4 4 4 2 NA NA 0 2 2 1
chrIV 7565611 0.6676 0.3865 C A 0.9474 0.2797 0.0526 0.7203 0.656360099999999 9281 96 32 4 0 1 0 NA NA 6 0 NA NA 9 0 4 0 4 0 2 0 2 2 1 0 1 0 NA NA 0 4 3 0 NA NA 1 0 0 1 2 0 4 0 3 0 1 3 1 1 2 0 1 0 1 0 1 0 0 1 1 0 1 1 2 0 1 1 3 0 2 1 0 1 2 1 2 0
chrIV 7621724 0.6821 0.4268 G A 0.9143 0.2321 0.0857 0.7679 0.656360099999999 56113 67 31 1 0 0 3 3 0 2 0 0 2 4 0 4 0 4 0 2 0 0 3 4 0 1 0 0 4 0 4 NA NA 2 0 1 0 1 1 NA NA 2 0 2 0 3 0 1 1 1 4 4 0 3 0 2 0 1 2 1 1 0 1 3 1 1 2 8 0 0 1 0 4 1 2 0 2
chrIV 7630511 0.7081 0.4481 A C 0.906 0.1979 0.094 0.8021 0.656360099999999 8787 134 40 7 0 1 1 1 0 NA NA 2 3 2 0 5 0 3 0 2 0 2 1 3 0 3 0 0 3 0 5 6 0 4 0 3 0 1 1 4 0 3 0 NA NA 1 2 0 2 2 2 3 0 3 0 6 0 2 3 0 1 2 1 2 0 1 1 7 0 8 1 0 3 2 2 NA NA
chrIV 7633639 0.6947 0.4401 A G 0.9072 0.2125 0.0928 0.7875 0.656360099999999 3128 103 35 2 0 2 1 1 0 3 0 3 0 4 0 4 0 2 0 NA NA 1 4 8 0 2 0 NA NA 0 4 2 0 3 0 3 0 0 1 5 0 6 0 6 0 1 3 3 3 0 2 4 0 1 0 3 0 2 0 1 3 2 0 6 0 4 0 4 0 1 1 0 3 1 4 1 1
chrIV 7640227 0.6731 0.4067 C T 0.9231 0.25 0.0769 0.7365 0.656360099999999 6588 102 25 3 0 1 0 3 0 3 0 0 3 1 0 2 0 1 0 1 0 2 2 5 0 4 0 0 1 0 2 8 0 NA NA 4 0 0 1 2 0 2 0 NA NA 0 3 2 2 2 0 NA NA 3 0 3 0 3 2 1 0 1 0 4 0 3 0 3 0 3 3 0 4 NA NA NA NA
chrIV 7645259 0.6616 0.3969 A G 0.934 0.2723 0.066 0.7277 0.656360099999999 5032 93 32 2 0 2 0 2 0 3 0 0 3 5 0 2 0 8 0 4 0 2 0 2 0 4 0 0 4 0 3 5 0 NA NA NA NA 2 2 1 0 6 0 6 0 1 3 1 3 3 0 2 0 5 0 3 0 0 1 5 1 2 4 2 0 1 0 2 0 4 0 0 2 6 2 NA NA
chrIV 7649742 0.6615 0.4257 T C 0.2436 0.9051 0.7564 0.0949 0.656360099999999 4483 48 76 0 2 NA NA 0 5 0 2 1 0 0 4 0 2 0 1 0 5 2 0 0 3 0 4 2 0 3 0 0 3 0 2 0 2 NA NA 0 2 0 3 NA NA 2 0 1 3 1 0 0 2 0 3 0 2 0 2 1 1 1 4 0 7 2 0 0 2 1 0 4 0 0 3 1 0
chrIV 7657017 0.6598 0.498 A T 0.1721 0.8319 0.8279 0.1681 0.656360099999999 7275 81 85 0 2 5 0 2 0 0 1 1 0 0 5 1 2 0 5 0 8 4 0 0 3 NA NA 3 0 2 0 2 0 2 0 0 1 1 0 4 0 0 1 0 1 3 1 9 0 3 1 0 3 NA NA 0 3 2 0 3 0 2 0 4 0 NA NA 3 4 1 1 1 0 5 0 0 1
chrIV 7670637 0.6628 0.4524 C G 0.879 0.2162 0.121 0.7838 0.656360099999999 13620 85 38 2 0 0 1 5 0 4 0 4 2 3 0 8 0 3 0 4 0 3 1 2 0 NA NA 0 6 0 5 8 0 1 0 3 0 1 2 2 0 7 0 2 0 1 3 4 0 1 2 NA NA NA NA 5 1 2 0 1 1 1 2 2 0 0 1 2 0 1 2 0 6 1 1 0 2
chrIV 7696113 0.6599 0.4252 T C 0.9048 0.2448 0.0952 0.7552 0.656360099999999 25476 100 42 2 0 4 3 1 0 5 0 2 2 2 0 2 0 4 0 3 0 6 1 3 0 5 0 0 2 0 1 3 0 4 0 2 0 1 2 3 0 2 0 1 0 2 2 1 6 1 1 3 0 3 0 7 0 2 0 1 3 0 2 9 0 1 1 6 0 1 2 0 6 2 3 3 1
chrIV 7707609 0.6665 0.4249 A C 0.9083 0.2419 0.0917 0.7581 0.656360099999999 11496 74 30 5 0 2 0 3 0 2 0 0 2 1 0 7 0 3 0 3 0 1 2 6 0 4 0 0 5 0 3 2 0 5 0 1 0 2 0 2 0 1 0 5 0 3 0 0 3 NA NA 5 0 1 0 2 0 1 1 2 3 0 2 4 0 2 3 3 0 4 2 0 6 2 1 1 3
chrIV 7734769 0.6737 0.4515 T G 0.8854 0.2117 0.1146 0.7883 0.656360099999999 27160 60 31 6 1 NA NA 2 0 4 0 NA NA 2 0 4 0 NA NA 1 0 3 0 2 0 5 0 0 6 0 1 5 0 3 0 2 0 0 1 1 0 3 0 1 0 0 1 0 3 NA NA NA NA NA NA 2 1 1 0 0 2 1 2 2 0 0 2 1 0 2 1 0 4 4 3 2 2
chrIV 7737363 0.6629 0.4263 G A 0.9052 0.2423 0.0948 0.7577 0.656360099999999 2594 91 37 5 0 1 3 6 0 4 0 1 1 7 0 6 0 13 0 1 0 5 2 2 0 2 0 0 4 0 2 4 0 3 0 2 0 0 2 5 0 3 0 7 0 1 3 2 1 1 4 4 0 2 0 2 0 0 2 1 3 2 1 2 0 5 2 3 0 2 2 0 5 2 3 2 0
chrIV 7790469 0.6613 0.4161 G C 0.9145 0.2532 0.0855 0.7468 0.656360099999999 53106 88 30 4 0 2 1 NA NA 2 0 3 0 2 0 2 0 NA NA 1 0 0 1 4 0 1 0 0 2 0 2 7 0 4 0 2 0 2 0 2 0 1 0 5 0 2 2 1 4 1 0 1 0 4 0 2 0 0 2 1 1 1 1 3 0 1 3 6 0 3 0 0 3 3 5 0 1
chrIV 7798682 0.6665 0.4218 A T 0.9115 0.245 0.0885 0.755 0.656360099999999 8213 95 34 3 0 4 4 3 0 4 0 0 2 3 0 4 0 5 0 7 0 0 5 2 0 4 0 0 1 0 4 3 0 2 0 3 0 0 1 2 0 2 0 7 0 5 0 1 0 1 2 3 0 2 0 3 0 3 1 2 1 0 3 2 0 0 1 2 0 2 0 NA NA 5 2 0 2
chrIV 7800973 0.6795 0.4742 A G 0.186 0.8656 0.814 0.1344 0.656360099999999 2291 49 56 0 2 2 3 NA NA 0 2 5 0 0 1 0 2 0 3 0 3 1 1 0 1 0 3 4 0 4 0 0 6 0 4 0 2 1 0 0 1 0 4 NA NA 1 0 2 2 2 0 0 3 0 1 0 1 2 1 NA NA 1 2 0 2 2 0 0 3 2 1 1 0 6 3 NA NA
chrIV 7805065 0.7095 0.4435 C G 0.9113 0.2018 0.0887 0.7982 0.656360099999999 4092 121 39 2 0 2 1 3 0 3 0 0 1 5 0 4 0 NA NA 1 0 0 2 3 0 1 0 0 5 0 4 2 0 3 0 1 0 3 1 4 0 5 0 4 0 3 3 2 2 1 3 2 0 5 0 2 0 3 1 3 1 2 0 2 0 0 2 2 0 3 0 0 3 0 1 2 0
chrIV 7838640 0.6664 0.4528 T G 0.8803 0.214 0.1197 0.786 0.656360099999999 33575 104 43 5 0 0 5 3 0 7 0 0 1 3 0 2 0 2 0 3 0 0 1 1 0 2 0 NA NA 0 5 NA NA 6 0 4 0 0 3 8 0 6 0 6 0 1 1 0 3 1 3 3 0 2 0 1 0 0 2 2 1 1 1 7 0 2 2 6 0 0 1 0 1 2 1 0 1
chrIV 7838937 0.701 0.4478 C A 0.9027 0.2016 0.0973 0.7984 0.656360099999999 297 71 29 5 0 3 4 3 1 1 0 0 6 2 0 5 0 1 1 3 0 2 0 4 0 1 1 NA NA 0 1 3 0 4 0 2 0 2 2 1 0 8 0 4 0 0 3 0 2 1 4 4 0 4 0 3 0 NA NA 2 2 1 0 5 1 1 4 4 0 1 1 0 5 5 1 1 0
chrIV 7839077 0.6586 0.4802 A G 0.1905 0.8491 0.8095 0.1509 0.656360099999999 140 35 68 0 4 4 1 1 1 0 3 3 1 0 2 0 2 1 3 0 3 NA NA 0 3 0 2 NA NA 7 0 0 2 0 4 0 3 0 1 0 5 0 3 0 3 2 1 4 3 5 1 0 3 0 3 0 3 1 1 1 1 1 2 0 3 0 2 0 2 2 2 2 0 3 3 0 1
chrIV 7841296 0.6607 0.4236 A T 0.9068 0.2461 0.0932 0.7539 0.656360099999999 2219 90 27 5 0 2 1 2 0 3 0 3 4 3 0 3 0 7 0 4 0 1 2 1 0 5 0 0 7 0 3 6 0 2 0 4 0 2 3 1 0 9 0 4 0 0 1 1 3 1 3 6 0 5 0 4 0 1 4 NA NA 2 5 3 0 2 3 9 0 4 0 0 4 0 1 2 0
chrIV 7841603 0.6669 0.4657 G A 0.8678 0.2009 0.1322 0.7991 0.656360099999999 307 86 26 5 0 3 1 3 0 2 0 0 3 3 0 5 0 3 0 6 0 1 2 2 0 4 0 0 1 0 2 2 0 5 0 2 0 NA NA 3 0 4 0 5 0 2 3 1 6 0 1 6 0 NA NA 3 0 1 2 0 1 1 0 3 0 1 2 5 0 1 1 0 4 0 3 NA NA
chrIV 7841643 0.7063 0.4633 T C 0.8899 0.1836 0.1101 0.8164 0.656360099999999 40 83 30 6 0 2 2 2 0 2 0 1 2 3 0 3 0 2 0 4 0 1 4 1 0 4 0 0 2 0 1 2 0 6 0 2 0 0 1 4 0 2 0 5 0 1 2 1 6 1 2 5 0 1 0 4 0 1 3 1 1 1 2 2 0 1 3 4 0 2 2 0 3 0 3 1 0
chrIV 7841719 0.6852 0.4341 A G 0.9038 0.2186 0.0962 0.7721 0.656360099999999 76 99 21 4 0 2 1 1 0 7 0 1 4 2 0 5 0 3 0 1 0 0 4 2 0 2 0 0 5 0 4 2 0 9 0 2 0 0 1 2 0 3 0 2 0 1 2 0 4 1 2 1 0 4 0 3 0 1 2 2 2 3 4 1 0 1 6 2 0 1 1 0 3 2 3 1 0
chrIV 7845662 0.6745 0.4452 C G 0.8921 0.2176 0.1079 0.7824 0.656360099999999 3943 91 36 4 0 2 1 2 0 4 0 2 2 1 0 4 0 6 0 1 0 3 3 3 0 NA NA 0 2 0 4 2 0 NA NA 1 0 2 0 3 0 3 0 2 0 1 0 6 4 0 2 4 0 4 0 9 0 0 1 2 2 0 3 3 1 1 3 1 0 1 0 0 2 2 3 2 2
chrIV 7846889 0.6722 0.4427 T C 0.8934 0.2212 0.1066 0.7788 0.656360099999999 1227 94 49 NA NA 2 2 3 0 3 0 0 2 4 0 2 0 3 0 3 0 0 2 2 0 4 0 0 6 0 4 4 0 4 0 4 0 0 4 NA NA 6 0 3 0 4 1 1 0 1 3 3 0 3 0 4 0 1 1 0 3 4 2 1 0 1 5 4 0 0 2 0 5 1 2 1 0
chrIV 7916734 0.692 0.4361 G A 0.9099 0.2179 0.0901 0.7821 0.656360099999999 69845 37 43 1 0 0 1 2 0 2 0 3 5 7 0 1 1 6 0 6 0 0 2 1 0 1 0 0 3 0 2 0 3 3 2 1 0 1 2 0 3 1 0 3 0 2 6 0 4 3 1 4 0 1 0 4 0 0 2 0 1 0 2 1 1 0 1 2 2 1 2 0 7 0 3 0 2
chrIV 7920095 0.6766 0.4716 T C 0.8667 0.1901 0.1333 0.8099 0.656360099999999 3361 74 69 2 0 NA NA 0 7 1 0 1 2 1 0 3 4 6 0 6 0 0 1 4 0 0 2 0 1 0 4 0 7 2 1 4 0 3 3 0 1 1 1 3 0 2 0 0 6 1 2 3 0 1 3 2 0 0 2 0 3 0 2 1 1 1 3 4 2 2 1 0 5 0 4 2 1
chrIV 7932652 0.6943 0.4879 G A 0.8593 0.165 0.1407 0.835 0.656360099999999 12557 110 45 3 0 1 0 NA NA 4 0 2 2 2 0 10 0 3 0 3 0 2 2 3 0 2 0 0 7 0 1 5 0 2 0 5 0 1 2 3 0 3 0 6 0 2 1 1 2 5 3 7 0 NA NA 6 0 1 0 0 2 0 3 2 0 2 2 3 0 2 1 0 2 2 5 0 2
chrIV 7941424 0.6653 0.4755 G C 0.8442 0.1789 0.1299 0.8211 0.656360099999999 8772 65 30 4 0 3 0 2 0 NA NA 0 1 NA NA 1 0 1 0 2 0 NA NA 2 0 5 0 0 3 0 4 6 0 1 0 2 0 1 1 4 0 4 0 2 0 NA NA 0 3 3 0 1 0 1 0 3 0 0 2 1 0 1 0 3 0 1 0 3 0 NA NA 0 5 0 2 0 1
chrIV 7943238 0.6824 0.4153 T A 0.9259 0.2435 0.0741 0.7565 0.656360099999999 1814 83 28 1 0 2 0 4 0 5 0 1 0 4 0 4 0 3 0 3 0 1 1 2 0 2 0 NA NA 0 2 6 0 5 0 2 0 0 1 3 0 7 0 5 0 3 1 3 1 4 3 5 0 1 0 3 0 1 0 1 1 NA NA 3 0 1 0 6 0 0 2 0 3 6 3 1 3
chrIV 7950652 0.6709 0.4971 T C 0.8384 0.1675 0.1616 0.8325 0.656360099999999 7414 52 84 4 0 0 2 0 5 NA NA 3 0 7 0 3 3 2 0 2 0 0 4 2 0 1 1 0 1 0 3 0 3 4 1 1 0 1 1 0 3 2 0 2 0 5 2 0 2 2 0 3 0 2 2 1 0 0 5 0 4 0 2 3 2 1 5 0 3 1 1 0 1 0 5 1 1
chrIV 7950655 0.6965 0.4911 A G 0.8571 0.1606 0.1429 0.8394 0.656360099999999 3 53 85 4 0 0 2 0 5 NA NA 3 0 7 0 3 3 3 0 3 0 0 4 2 0 1 1 0 1 0 3 0 2 4 2 1 0 1 1 0 3 2 0 2 0 5 2 0 2 1 0 3 0 2 2 1 0 0 6 0 4 0 2 3 2 1 5 0 3 1 1 0 1 0 5 1 1
chrIV 7950711 0.6985 0.468 C T 0.1828 0.8812 0.8172 0.1188 0.656360099999999 56 79 62 0 3 2 0 2 0 0 3 1 3 0 7 4 1 0 4 0 5 4 0 0 3 1 0 2 0 3 0 2 0 2 3 0 1 1 1 5 0 0 2 0 4 3 0 3 0 NA NA 0 2 3 1 NA NA 3 0 3 0 2 0 0 3 4 1 5 0 1 2 3 0 3 0 0 1
chrIV 7950742 0.6778 0.4783 A G 0.1828 0.8606 0.8172 0.1394 0.656360099999999 31 70 65 0 5 2 0 2 0 0 4 1 3 0 6 4 2 0 4 0 4 4 0 0 3 1 0 2 0 3 0 2 0 2 4 0 1 NA NA 5 0 0 1 0 2 2 0 2 0 1 0 0 2 3 1 NA NA 5 0 3 0 2 0 0 3 4 2 5 0 1 3 3 0 3 0 NA NA
chrIV 7954018 0.657 0.498 C G 0.8305 0.1735 0.1695 0.8265 0.656360099999999 3276 62 63 5 0 0 1 NA NA 3 0 1 5 5 0 3 2 1 0 5 0 NA NA 3 0 1 1 0 3 0 2 0 4 1 1 5 0 4 1 0 4 1 1 6 0 5 0 0 6 1 0 4 0 0 2 2 0 0 1 0 3 0 4 3 3 1 2 1 4 4 0 NA NA 0 3 1 0
chrIV 7957738 0.702 0.4567 C T 0.8943 0.1923 0.1057 0.8077 0.656360099999999 3720 85 26 5 0 2 1 6 0 5 0 2 2 3 0 3 0 3 0 6 0 2 4 2 0 4 0 0 4 0 2 6 0 3 0 1 0 NA NA 9 0 4 0 2 0 0 1 1 1 1 2 2 0 1 0 3 0 3 0 2 1 3 3 1 0 1 3 3 0 4 2 0 4 2 2 1 2
chrIV 7958869 0.6723 0.4282 A G 0.9079 0.2356 0.0921 0.7644 0.656360099999999 1131 81 79 2 0 0 3 4 2 6 0 4 1 6 0 2 2 4 0 3 0 2 2 NA NA 4 0 0 2 0 2 0 6 2 0 4 0 0 1 0 3 2 0 3 0 2 1 0 4 1 2 3 0 1 4 7 0 0 4 0 1 0 2 2 5 4 3 7 3 3 1 0 2 0 1 NA NA
chrIV 7959132 0.7219 0.4519 T C 0.9091 0.1872 0.0909 0.8128 0.656360099999999 263 50 68 6 0 0 9 0 3 5 0 2 0 1 0 3 5 11 0 4 0 3 2 2 0 4 0 0 3 0 3 0 2 3 4 2 0 1 0 0 2 0 1 4 0 6 0 0 3 1 1 2 0 2 3 4 0 0 4 0 2 0 4 2 0 1 3 1 6 0 1 0 4 0 6 1 1
chrIV 7960136 0.7535 0.4995 A G 0.1237 0.8772 0.8763 0.1228 0.656360099999999 1004 71 57 0 2 4 0 0 3 NA NA 0 1 0 3 1 0 0 3 0 3 0 1 0 3 0 2 2 0 NA NA 1 0 1 2 0 2 1 1 1 0 3 4 0 4 1 4 NA NA 1 3 0 2 0 1 0 4 2 0 1 0 2 0 1 0 2 5 4 3 0 1 1 0 2 0 1 2
chrIV 7960314 0.7414 0.4781 G A 0.8868 0.1453 0.1132 0.843 0.656360099999999 178 63 60 1 0 0 4 1 2 4 0 2 3 7 0 NA NA 5 0 4 0 1 1 2 0 3 0 0 1 0 4 0 1 0 2 5 0 2 2 0 5 1 1 5 0 1 0 0 2 1 2 2 0 0 3 2 0 0 3 NA NA 0 1 1 0 1 3 1 1 NA NA 0 2 0 3 2 2
chrIV 7960778 0.703 0.4875 G A 0.864 0.161 0.136 0.839 0.656360099999999 464 63 78 1 0 0 2 0 1 6 0 3 1 8 0 NA NA 6 0 2 0 0 5 4 0 2 1 0 2 0 5 0 6 2 2 3 0 1 3 0 1 1 2 4 0 2 4 0 2 2 3 2 0 1 2 5 0 0 3 0 3 0 3 1 1 3 1 4 2 2 1 0 2 0 6 2 2
chrIV 7962315 0.7302 0.4232 T G 0.9419 0.2116 0.0581 0.7884 0.656360099999999 1537 80 83 5 0 0 3 0 1 1 0 4 3 7 0 1 1 3 0 3 0 3 1 3 0 5 0 0 2 0 4 0 4 1 1 8 0 1 0 0 1 3 3 1 0 1 2 0 1 1 1 1 0 2 1 2 0 0 3 0 4 0 5 5 5 2 3 3 2 1 0 0 1 0 3 4 1
chrIV 7962337 0.7268 0.4272 T C 0.931 0.2042 0.069 0.7853 0.656360099999999 22 72 79 6 0 0 3 0 1 1 0 3 2 7 0 1 1 2 0 4 0 3 1 1 0 4 0 0 2 0 4 0 6 1 1 6 0 1 0 0 1 2 3 2 0 1 2 0 2 1 1 2 0 2 1 2 0 0 3 0 3 0 3 3 7 1 3 1 1 1 0 0 2 0 2 4 1
chrIV 7962910 0.7456 0.4748 C T 0.898 0.1524 0.102 0.8476 0.656360099999999 573 61 59 4 0 0 6 2 0 2 0 4 2 5 0 1 1 6 0 4 0 2 1 5 0 4 0 0 5 0 3 0 3 1 0 2 0 0 3 0 2 1 3 4 0 2 2 0 2 3 1 4 0 1 2 8 0 0 4 0 2 0 2 4 1 2 0 5 0 2 1 0 7 0 7 0 1
chrIV 7963341 0.6596 0.4818 T C 0.1884 0.848 0.8116 0.152 0.656360099999999 431 52 50 0 3 2 0 2 1 0 2 1 4 0 1 2 2 0 3 0 1 2 0 0 1 2 0 1 0 3 0 2 0 1 0 0 2 0 1 2 0 1 2 0 3 1 0 2 0 2 1 0 1 1 0 0 7 2 0 3 0 2 0 2 0 2 1 1 0 0 1 4 0 1 0 NA NA
chrIV 7968493 0.6589 0.4928 A G 0.1778 0.8366 0.8222 0.1634 0.656360099999999 5152 29 64 0 1 NA NA 1 2 0 4 1 4 NA NA 0 1 0 2 0 5 3 0 0 9 0 1 2 0 6 0 0 4 0 3 0 1 1 1 0 10 0 5 0 2 3 0 0 2 2 3 0 3 0 4 0 6 2 1 1 0 2 2 0 2 1 1 0 4 1 2 6 0 3 3 1 1
chrIV 7973698 0.7062 0.4674 A G 0.8857 0.1795 0.1143 0.8205 0.656360099999999 5205 116 49 4 0 1 0 3 0 6 0 1 1 4 0 NA NA 1 0 6 0 2 2 1 0 4 0 0 1 0 1 5 0 5 0 6 0 2 1 3 0 4 0 4 0 2 5 3 4 0 1 1 0 3 0 2 0 2 2 2 0 0 1 4 0 4 2 8 0 1 0 0 6 3 3 0 1
chrIV 7973725 0.745 0.4826 C A 0.8899 0.1449 0.1101 0.8551 0.656360099999999 27 129 53 2 0 1 0 3 0 4 0 1 2 3 0 1 0 3 0 6 0 1 3 1 0 3 0 0 1 0 1 4 0 4 0 5 0 2 1 2 0 2 0 1 0 2 4 2 5 2 2 1 0 2 0 2 0 0 1 2 0 1 2 1 0 3 2 7 0 1 0 0 3 3 3 0 1
chrIV 7975987 0.6814 0.4488 C T 0.8919 0.2105 0.1081 0.7895 0.656360099999999 2262 54 49 4 0 0 5 1 1 2 0 2 1 1 0 4 0 6 0 4 0 2 1 2 0 3 0 0 2 0 3 0 3 0 2 3 0 2 1 0 4 1 2 3 0 1 1 0 4 NA NA 5 0 0 1 4 0 1 2 0 5 0 1 2 3 0 4 1 1 0 3 0 4 0 5 NA NA
chrIV 7992665 0.6913 0.4148 G T 0.9308 0.2395 0.0692 0.7605 0.656360099999999 16678 91 33 8 0 3 2 1 0 7 0 0 3 4 0 3 0 6 0 9 0 2 4 1 0 7 0 0 1 0 2 6 0 2 0 7 0 1 1 2 0 2 0 4 0 2 1 4 3 1 0 9 0 3 0 2 0 3 0 NA NA 2 1 8 0 2 3 NA NA 0 2 NA NA 2 1 NA NA
chrIV 11620345 0.6603 0.4245 G C 0.9057 0.2454 0.0943 0.7546 0.656360099999999 3627680 37 70 3 0 NA NA 0 5 1 0 1 3 NA NA 0 3 1 0 3 0 0 2 3 0 1 2 0 1 2 0 0 11 0 4 1 0 NA NA 0 5 1 0 NA NA 0 1 1 0 2 0 1 0 0 4 0 2 2 0 NA NA NA NA 1 1 NA NA 1 5 0 2 0 4 0 7 0 1
chrIV 19994652 0.7059 0.3768 A T 0.2703 0.9762 0.7297 0.0238 0.656360099999999 8374307 30 19 2 0 NA NA 2 0 2 0 1 0 0 2 NA NA 2 0 NA NA NA NA NA NA NA NA 0 1 1 1 4 0 0 3 1 0 0 3 0 1 1 1 2 0 3 0 3 2 2 0 0 1 NA NA NA NA NA NA 0 1 0 3 2 0 NA NA 0 4 3 0 0 3 0 2 NA NA
chrIV 19995839 0.6564 0.3475 A T 0.3243 0.9808 0.6757 0.0192 0.656360099999999 1187 38 51 2 0 0 1 1 0 3 1 0 3 0 1 NA NA 0 2 NA NA 0 3 1 1 NA NA NA NA 0 1 3 0 1 0 2 0 0 1 0 2 5 2 NA NA 2 0 NA NA 1 0 0 4 NA NA 0 3 NA NA 0 3 2 1 NA NA 1 2 0 5 2 2 2 1 2 2 NA NA
chrIV 19998151 0.7158 0.44 C T 0.2021 0.9179 0.7979 0.0821 0.656360099999999 2312 30 27 4 0 1 1 2 0 0 1 3 1 0 5 2 0 1 4 0 3 0 5 2 0 2 0 0 1 1 2 3 0 1 2 2 0 0 6 NA NA 1 1 2 0 1 0 0 5 3 0 2 4 1 0 1 0 NA NA 0 2 0 1 1 0 3 1 0 2 0 1 0 2 0 1 0 1
chrIV 20005524 0.6639 0.402 C G 0.2661 0.93 0.7339 0.07 0.656360099999999 7373 27 59 2 0 1 0 NA NA 1 0 4 3 0 4 1 0 0 3 0 3 0 1 0 1 1 0 0 2 1 3 3 0 1 1 1 0 2 1 1 1 2 0 1 0 1 0 0 2 1 0 0 6 NA NA 2 2 NA NA 0 3 0 4 NA NA 0 2 0 4 2 0 1 1 1 0 0 1
chrIV 20726020 0.7264 0.406 G A 0.2308 0.9571 0.7692 0.0429 0.656360099999999 720496 64 53 1 0 NA NA 1 0 3 0 4 0 0 6 2 7 6 0 1 0 2 0 2 0 NA NA NA NA NA NA 2 0 0 3 3 0 0 1 0 3 1 4 1 4 3 0 0 7 4 0 1 3 3 0 2 0 2 0 0 4 1 2 NA NA 1 3 0 4 1 1 1 2 1 3 0 6
chrIV 28226831 0.6677 0.4941 G T 0.172 0.8397 0.828 0.1603 0.656360099999999 7500811 36 91 1 0 0 1 1 0 0 1 0 2 0 2 0 2 1 3 1 0 0 7 0 2 6 0 1 0 2 0 0 2 0 1 0 1 1 4 2 2 0 2 NA NA NA NA 1 0 1 1 3 3 0 2 2 1 1 1 2 0 2 3 3 2 1 1 1 1 5 0 2 0 0 3 NA NA
chrIV 28614663 0.7244 0.4045 A G 0.9577 0.2333 0.0423 0.7667 0.656360099999999 387832 113 53 1 1 3 0 0 1 1 4 2 1 1 3 3 0 0 3 4 1 1 0 NA NA 0 3 2 2 0 4 8 0 1 1 3 0 1 2 1 1 1 0 5 0 0 3 1 2 2 0 7 0 1 0 4 0 1 0 0 4 0 2 2 2 0 2 3 4 1 2 2 3 7 0 1 0
chrIV 28679153 0.7117 0.4431 G A 0.1754 0.8871 0.7895 0.0968 0.656360099999999 64490 45 46 NA NA 0 1 0 1 0 2 3 0 0 1 0 3 0 1 1 1 NA NA 1 0 2 0 0 1 1 0 0 2 NA NA 0 1 2 0 1 2 1 1 2 3 3 0 3 0 NA NA 0 4 NA NA 0 1 2 0 3 0 2 0 2 1 1 1 1 0 1 0 2 0 0 2 0 2
chrIV 31374862 0.681 0.3941 G C 0.9464 0.2654 0.0536 0.7346 0.656360099999999 2695709 78 21 3 0 1 0 4 0 4 0 2 0 1 3 5 0 3 0 1 3 4 0 3 0 2 0 1 0 1 1 3 0 0 2 3 0 2 1 2 3 1 2 6 0 2 0 2 0 4 0 6 0 2 0 NA NA 1 0 0 1 4 0 3 0 3 0 1 0 2 0 1 1 0 3 4 0
chrIV 31374863 0.6842 0.3957 G T 0.9464 0.2622 0.0536 0.7378 0.656360099999999 1 77 21 3 0 1 0 4 0 4 0 2 0 1 3 6 0 3 0 1 3 4 0 3 0 2 0 1 0 1 1 3 0 0 2 3 0 2 1 2 3 1 2 6 0 2 0 2 0 4 0 6 0 2 0 NA NA 1 0 0 1 4 0 3 0 3 0 1 0 2 0 1 1 1 3 4 0
chrIV 31374880 0.739 0.4577 T G 0.9057 0.1667 0.0943 0.821 0.656360099999999 17 53 21 1 0 NA NA 4 0 3 0 2 0 1 4 5 0 3 0 1 2 3 0 1 1 2 0 1 0 0 1 2 0 0 2 2 0 2 1 2 3 1 1 3 0 2 0 1 0 3 0 4 1 2 0 NA NA 1 0 NA NA 3 0 2 1 3 0 1 0 2 0 1 1 1 2 3 1
chrIV 31374914 0.8121 0.4606 T G 0.9455 0.1333 0.0545 0.8667 0.656360099999999 34 35 18 2 0 2 0 4 0 1 0 2 0 0 3 5 0 4 0 0 1 3 0 1 0 1 0 2 0 1 2 1 0 0 1 2 0 1 1 2 2 0 2 1 0 1 0 1 0 3 0 2 0 1 0 1 0 1 0 NA NA 2 0 NA NA 2 0 NA NA 1 0 0 1 1 3 3 0
chrIV 31375374 0.7695 0.4436 A T 0.9412 0.1716 0.0588 0.8284 0.656360099999999 460 47 10 NA NA 1 0 3 0 1 0 NA NA 1 3 1 0 1 0 0 1 2 0 1 0 3 0 1 0 1 4 3 0 1 1 2 0 0 1 1 2 1 2 2 0 NA NA 1 0 1 0 2 0 1 0 1 0 NA NA 1 1 2 0 NA NA 1 0 5 0 1 0 2 3 1 4 5 0
chrIV 31493414 0.6622 0.4257 G T 0.9054 0.2432 0.0946 0.7568 0.656360099999999 118040 78 14 3 0 2 0 2 0 3 0 2 0 NA NA 1 0 2 0 2 0 2 0 NA NA 2 0 NA NA 2 0 1 0 0 1 NA NA 0 1 0 1 0 2 4 0 1 0 3 0 NA NA NA NA 2 0 2 0 NA NA NA NA NA NA 2 0 3 0 3 0 NA NA 0 1 1 0 4 0
chrV 2814744 0.604 0.4371 T C 0.2609 0.8649 0.7391 0.1351 0.5921 100000 38 37 0 1 NA NA 2 0 3 0 1 3 2 1 1 2 2 0 0 3 1 0 1 0 0 1 1 1 1 0 1 2 0 5 3 1 4 0 2 1 0 1 2 1 2 0 1 0 NA NA NA NA 2 0 0 1 NA NA NA NA 0 2 1 1 1 0 NA NA 3 1 1 1 0 2 0 2
chrV 2978334 0.5921 0.3933 G A 0.3106 0.9027 0.6894 0.0973 0.5921 163590 65 40 1 4 2 0 4 0 3 2 1 3 NA NA 1 0 1 0 0 4 6 0 1 2 0 3 1 1 4 0 3 1 0 2 3 3 2 0 1 1 1 5 1 3 6 0 4 2 1 0 5 0 1 1 6 5 1 1 5 0 0 2 1 3 5 0 3 2 2 0 3 0 0 3 1 5
chrV 3004240 0.6104 0.3975 G A 0.2973 0.9077 0.7027 0.0923 0.5921 25906 95 42 4 3 3 0 2 0 2 3 2 1 4 3 NA NA 4 0 0 4 7 0 3 0 0 2 NA NA 7 0 0 6 0 5 2 0 2 0 1 1 2 1 0 2 1 0 2 2 1 0 4 0 0 2 0 1 3 2 3 0 0 2 1 2 3 0 1 1 2 2 3 0 0 3 0 1
chrV 3004277 0.5957 0.3828 C T 0.3193 0.915 0.6807 0.085 0.5921 37 81 43 3 2 2 0 1 0 1 3 3 2 3 3 NA NA 4 0 0 2 5 0 2 0 0 1 NA NA 4 0 2 6 0 4 1 0 1 0 1 0 2 0 1 4 NA NA 2 4 5 0 4 0 0 2 0 1 3 2 3 0 0 1 1 1 3 0 1 1 2 1 3 0 0 2 0 3
chrV 3008251 0.5953 0.4178 G A 0.2845 0.8798 0.7155 0.1202 0.5921 3974 78 45 2 0 6 0 4 0 3 0 2 1 3 3 2 1 3 0 0 2 3 0 1 1 0 3 1 4 4 0 2 1 0 2 0 1 1 0 2 3 1 1 2 0 5 0 2 4 3 0 4 0 0 1 2 0 0 1 3 1 0 3 1 1 4 0 2 1 2 3 0 2 0 6 0 5
chrV 3011072 0.5984 0.4316 C T 0.2692 0.8676 0.7308 0.1324 0.5921 2821 85 46 2 0 4 0 5 0 3 2 0 3 NA NA 3 0 7 0 0 1 2 0 2 2 0 2 NA NA 3 0 1 3 0 3 1 1 5 0 2 0 1 1 2 1 5 0 2 2 5 0 2 0 0 1 2 1 1 3 4 0 0 1 2 1 4 0 4 0 2 0 0 2 0 5 0 2
chrV 3640249 0.6359 0.43 G A 0.252 0.8879 0.748 0.1121 0.5921 629177 56 44 2 2 NA NA 2 0 1 1 6 3 0 1 5 2 3 0 0 3 3 0 1 1 0 1 2 1 6 0 1 4 0 4 1 1 3 0 1 2 1 1 2 1 2 0 3 3 4 0 4 0 NA NA 2 2 3 0 4 0 0 3 2 0 2 0 4 1 5 0 1 4 0 2 0 3
chrV 11434603 0.6433 0.4117 T A 0.2667 0.91 0.7333 0.09 0.5921 7794354 14 20 0 1 NA NA 0 1 2 0 NA NA 1 3 3 0 0 3 2 1 NA NA 1 0 NA NA NA NA NA NA NA NA NA NA 0 1 0 2 NA NA NA NA NA NA 0 3 NA NA NA NA 0 2 NA NA 2 0 NA NA 1 0 NA NA NA NA NA NA NA NA 1 0 NA NA 3 0 NA NA
chrV 11932108 0.5921 0.4787 A G 0.8174 0.2253 0.1826 0.7747 0.5921 497505 67 49 4 0 0 3 3 0 4 3 7 0 2 0 2 2 4 0 2 0 6 0 2 4 1 0 0 2 2 1 2 3 5 0 2 0 1 2 3 0 1 1 3 0 1 0 0 6 0 4 6 0 0 1 4 5 0 1 1 3 0 3 5 0 1 0 5 0 4 0 0 6 3 0 0 2
chrV 11934136 0.623 0.4715 C T 0.217 0.84 0.783 0.16 0.5921 2028 88 79 2 1 0 1 0 2 0 1 0 1 0 2 1 2 0 3 2 3 0 5 1 2 0 2 NA NA 1 5 0 1 0 5 1 1 1 3 0 2 2 3 0 1 4 0 1 0 4 0 0 5 NA NA 2 0 0 4 3 1 1 0 0 3 3 0 0 5 0 2 3 0 0 2 0 2
chrV 11934163 0.6316 0.4786 A G 0.2056 0.8372 0.7944 0.1628 0.5921 27 88 78 2 1 0 1 0 3 NA NA 0 1 0 2 2 2 0 3 1 3 0 5 2 1 0 3 NA NA 1 5 1 2 0 8 3 0 1 3 0 2 2 2 0 3 3 0 2 0 3 0 0 6 NA NA 5 1 1 4 1 1 3 0 0 4 3 2 0 5 0 1 2 0 0 3 1 2
chrV 11936530 0.5952 0.4614 G A 0.241 0.8362 0.759 0.1638 0.5921 2367 60 56 3 7 1 3 0 1 1 1 0 4 0 2 1 3 0 2 1 0 0 2 1 1 0 3 NA NA 0 2 2 0 0 5 2 0 1 2 NA NA 0 3 0 2 1 1 3 0 6 0 0 4 3 0 NA NA 1 1 1 1 8 0 0 3 1 0 0 10 0 1 NA NA 0 1 NA NA
chrV 11947104 0.6517 0.4519 G T 0.2222 0.8739 0.7778 0.1261 0.5921 10574 61 48 3 0 3 3 0 5 1 1 0 7 0 3 1 0 0 6 1 1 0 2 1 1 0 4 2 0 NA NA 2 1 0 4 3 2 1 1 NA NA 1 0 0 3 1 2 3 1 4 0 0 6 5 0 0 2 2 0 2 0 3 0 0 3 3 3 0 5 3 1 2 0 0 5 2 4
chrV 11949736 0.6791 0.4906 A T 0.1698 0.8489 0.8302 0.1511 0.5921 2632 64 67 0 3 2 1 0 4 1 3 0 5 0 4 4 2 0 2 0 3 0 3 3 1 0 1 2 0 1 2 0 1 0 2 NA NA 1 3 0 5 1 5 0 4 0 6 7 0 1 0 0 1 1 0 1 0 3 0 3 0 6 0 0 7 1 1 0 3 0 3 5 0 0 5 3 2
chrV 11949738 0.6772 0.4871 G C 0.1743 0.8515 0.8257 0.1485 0.5921 2 64 67 0 4 2 1 0 4 1 3 0 4 0 4 4 2 0 2 0 3 0 3 2 1 0 1 1 0 1 2 0 1 0 3 NA NA 1 3 0 5 1 5 0 3 0 6 7 0 1 0 0 1 1 0 1 0 3 0 3 0 6 0 0 7 1 1 0 3 0 3 5 0 0 5 3 1
chrV 11951086 0.6961 0.4533 A T 0.8947 0.1987 0.1053 0.8013 0.5921 1348 41 25 1 1 NA NA 4 0 1 0 NA NA 2 0 1 2 1 0 1 0 3 0 NA NA 3 0 0 1 3 1 4 2 3 0 NA NA NA NA 2 0 0 1 5 0 1 1 0 2 0 5 3 0 0 1 2 4 NA NA 0 1 0 3 3 0 0 1 3 0 1 0 0 2 2 0 1 1
chrV 11960253 0.5932 0.486 T G 0.2174 0.8106 0.7826 0.1894 0.5921 9167 63 49 1 3 2 1 0 3 2 1 0 5 0 5 0 1 0 5 1 0 0 1 1 0 0 4 3 0 1 0 4 1 0 3 1 2 1 0 0 2 1 2 0 3 1 1 4 0 5 0 0 2 NA NA 1 1 1 0 2 4 1 0 0 4 1 0 0 7 0 4 1 0 0 6 1 3
chrV 12032450 0.6695 0.3495 G A 0.2982 0.9677 0.6667 0.0323 0.5921 72197 47 44 0 4 1 1 0 2 3 1 NA NA 0 1 NA NA NA NA 0 2 0 1 NA NA NA NA 2 0 1 0 1 0 0 2 0 1 NA NA 0 1 0 1 NA NA 0 3 3 0 5 0 0 2 2 0 2 0 NA NA NA NA 3 0 1 1 5 2 0 2 0 4 4 0 0 1 1 0
chrV 12141359 0.6001 0.4833 G A 0.2167 0.8168 0.7833 0.1832 0.5921 108909 63 52 2 2 2 1 1 1 1 1 0 1 0 4 2 0 0 6 6 1 0 4 3 1 NA NA 2 0 1 0 0 3 0 3 1 0 0 2 0 4 1 2 0 2 2 1 1 0 3 0 2 1 5 0 4 0 NA NA 0 2 3 0 1 1 7 0 0 4 1 0 1 0 0 3 2 0
chrV 12142718 0.5987 0.4901 T C 0.2105 0.8092 0.7895 0.1908 0.5921 1359 77 60 2 1 1 2 1 1 2 0 0 3 0 3 1 2 0 2 NA NA 0 2 2 0 0 1 NA NA 3 0 5 0 0 2 0 2 1 0 0 4 3 0 0 1 2 1 1 0 2 0 1 2 2 0 1 0 2 2 1 3 NA NA 3 2 1 0 0 8 NA NA 6 0 0 2 0 3
chrV 12251075 0.5931 0.4287 G A 0.2747 0.8678 0.7253 0.1322 0.5921 108357 45 55 0 3 3 4 0 1 5 3 0 5 0 3 1 1 0 5 1 1 0 1 1 1 0 4 NA NA NA NA 2 2 0 1 NA NA 2 2 0 3 3 2 0 2 1 2 4 0 1 0 3 0 5 0 1 0 1 1 0 2 9 0 0 2 5 0 0 1 0 2 3 0 0 4 1 1
chrV 12317620 0.6218 0.4866 C T 0.2025 0.8243 0.7975 0.1757 0.5921 66545 69 87 1 5 NA NA 1 0 1 1 4 4 0 5 0 1 0 5 1 3 0 5 1 3 0 2 1 0 1 2 1 1 0 2 3 0 NA NA 0 1 1 0 0 5 0 1 3 0 2 1 1 2 2 0 1 0 0 6 0 1 1 0 2 0 3 0 0 6 1 1 0 1 0 4 3 0
chrV 13462364 0.5998 0.3515 G T 0.3486 0.9484 0.6514 0.0516 0.5921 1144744 114 13 5 0 2 1 8 0 3 0 5 1 3 0 2 0 2 0 3 0 0 5 3 0 0 1 0 1 3 2 6 0 1 3 4 0 3 0 0 3 3 0 1 0 2 1 2 0 4 0 4 0 6 0 0 3 2 0 5 0 5 0 0 4 6 0 5 0 6 0 3 0 4 5 1 0
chrV 14957006 0.6138 0.4114 T G 0.8955 0.2817 0.1045 0.7183 0.5921 1494642 52 50 NA NA 5 0 NA NA 1 4 5 0 0 1 2 0 NA NA 2 1 3 0 0 3 1 1 2 0 3 0 2 0 4 0 NA NA NA NA NA NA 3 0 1 0 1 0 1 0 1 0 0 1 1 0 2 3 0 1 NA NA NA NA 0 1 1 2 NA NA NA NA 0 1 1 0 4 0
chrV 14957152 0.5934 0.46 A T 0.2366 0.8299 0.7634 0.1565 0.5921 146 65 66 0 2 0 1 1 1 2 2 0 6 1 2 1 3 1 3 1 2 0 3 2 0 2 1 1 2 0 2 0 3 0 3 2 0 1 2 0 3 0 4 0 2 0 1 1 1 0 1 1 2 NA NA NA NA 1 0 1 2 1 0 4 0 2 0 1 4 NA NA 3 0 0 3 0 1
chrV 14957446 0.5928 0.4991 G C 0.7973 0.2045 0.2027 0.7955 0.5921 294 83 90 1 1 2 0 NA NA 0 3 7 0 0 2 2 1 1 0 0 1 3 0 0 7 2 3 0 4 2 0 4 0 2 0 0 3 1 0 1 0 3 0 2 0 NA NA 0 2 0 1 0 2 1 0 0 2 NA NA 1 1 0 1 0 1 1 0 1 2 1 0 0 1 4 0 1 0
chrV 14959139 0.6432 0.4855 A G 0.8361 0.1929 0.1639 0.8071 0.5921 1693 83 57 2 2 1 0 0 1 3 0 4 0 2 2 NA NA 0 5 1 2 6 0 0 1 1 3 1 2 1 0 3 0 1 0 NA NA 1 0 3 0 3 0 4 0 3 0 0 1 0 2 1 1 5 0 1 2 0 1 1 0 0 3 0 7 1 1 2 1 2 0 0 4 NA NA 1 0
chrV 14971479 0.6327 0.4856 G T 0.8308 0.198 0.1692 0.802 0.5921 12340 67 66 3 2 4 0 3 4 0 1 6 0 1 2 1 3 1 1 0 2 4 0 0 3 0 1 0 1 3 0 6 0 7 0 1 2 2 3 2 0 5 0 7 0 NA NA 3 0 3 1 2 3 6 0 2 3 0 5 1 0 0 3 0 5 1 2 0 1 0 2 0 5 3 0 3 0
chrV 14976746 0.6596 0.4548 T C 0.2154 0.875 0.7846 0.125 0.5921 5267 79 46 1 0 0 2 3 1 1 0 0 2 2 0 0 7 7 1 1 1 0 2 NA NA 1 2 1 0 0 3 0 1 0 4 1 0 0 1 0 1 0 5 0 1 0 1 1 0 1 0 1 0 NA NA 2 0 4 0 2 2 6 0 3 0 1 4 3 5 NA NA 6 0 0 3 0 1
chrV 14990668 0.665 0.4857 A G 0.1818 0.8468 0.8182 0.1532 0.5921 13922 65 57 1 0 0 2 1 2 4 0 0 3 1 0 1 2 0 1 0 2 0 2 2 0 0 1 1 0 NA NA 0 1 0 2 4 0 0 1 0 5 0 2 0 1 NA NA 3 0 NA NA 2 3 0 2 2 0 3 0 1 0 2 0 1 0 4 0 1 3 0 2 2 0 0 3 NA NA
chrV 14990737 0.6432 0.4861 T C 0.1923 0.8355 0.8077 0.1645 0.5921 69 74 63 NA NA 0 2 1 3 5 0 0 2 2 0 1 1 NA NA 1 3 0 2 3 0 0 2 NA NA 0 2 0 1 0 3 3 0 2 2 0 3 0 3 0 2 NA NA 1 0 NA NA 1 1 0 3 2 0 2 0 1 0 3 0 1 0 NA NA 0 3 1 2 1 0 0 1 NA NA
chrV 15008982 0.5954 0.4961 C A 0.8016 0.2061 0.1984 0.7939 0.5921 18245 65 51 2 0 1 0 1 0 2 0 3 0 0 2 3 6 2 2 4 0 4 0 0 3 NA NA 0 3 2 3 4 0 8 0 0 1 0 1 2 0 7 0 5 0 4 0 0 2 3 3 3 1 NA NA 2 1 0 2 1 0 0 4 0 2 0 2 1 4 1 1 0 5 7 0 1 0
chrV 15010438 0.5952 0.4763 C T 0.2261 0.8213 0.7739 0.1787 0.5921 1456 79 48 1 7 0 1 3 2 0 2 0 2 4 0 3 1 6 1 0 1 0 2 3 0 2 3 1 2 2 3 0 5 0 7 1 0 3 0 0 3 0 7 0 5 0 2 1 0 3 0 4 3 0 3 2 2 3 0 1 1 4 0 3 0 4 0 3 3 0 2 1 0 0 4 NA NA
chrV 15011951 0.598 0.4688 T C 0.8302 0.2321 0.1698 0.7679 0.5921 1513 58 77 NA NA 3 0 0 1 0 4 1 0 0 4 2 2 2 0 NA NA 4 0 0 1 2 0 0 1 2 2 7 0 1 0 0 2 0 1 3 0 NA NA 4 0 2 0 0 3 0 1 3 1 2 0 0 5 0 4 NA NA 0 2 0 4 0 3 3 2 1 0 0 3 4 0 4 0
chrV 15011955 0.6152 0.4742 T C 0.8333 0.2182 0.1667 0.7818 0.5921 4 58 77 NA NA 3 0 0 1 0 4 1 0 0 4 2 2 1 0 NA NA 4 0 0 1 2 0 0 1 1 2 8 0 1 0 0 2 0 1 3 0 1 0 4 0 2 0 0 4 0 1 3 1 2 0 0 5 0 4 NA NA 0 2 0 4 0 3 3 2 1 0 0 3 4 0 4 0
chrV 15020076 0.5926 0.4672 C G 0.8291 0.2365 0.1709 0.7635 0.5921 8121 57 78 0 1 2 0 2 3 0 2 4 0 0 6 0 2 1 3 6 2 4 0 0 5 2 3 0 4 2 1 NA NA 3 0 0 5 0 2 3 0 NA NA 6 0 1 0 0 4 1 0 1 0 3 0 0 4 1 4 NA NA 0 4 0 2 0 2 1 3 2 3 0 2 2 0 1 0
chrV 15040736 0.6046 0.4219 T A 0.8804 0.2759 0.1196 0.7241 0.5921 20660 77 71 7 1 3 0 1 1 2 1 2 0 0 4 0 2 1 2 NA NA 2 0 0 2 1 1 2 2 1 2 5 0 3 0 0 1 1 0 3 0 2 0 1 0 3 0 0 3 2 1 2 1 5 0 1 1 0 5 0 5 0 3 0 1 0 1 1 4 1 3 0 3 3 0 1 0
chrV 15356781 0.6005 0.4858 C T 0.8144 0.2139 0.1856 0.7861 0.5921 316045 63 90 0 3 NA NA NA NA 1 0 3 0 0 1 0 3 2 1 2 0 4 0 1 2 3 2 0 1 2 3 0 2 2 0 0 7 0 2 3 0 NA NA NA NA 3 0 0 5 0 2 2 2 0 4 1 3 0 3 1 1 0 3 0 5 0 7 1 2 3 2 0 1 2 0 3 4
chrVI 6150074 0.6022 0.4685 C T 0.8273 0.2251 0.1727 0.7644 0.599940999999998 100000 71 71 2 1 2 1 2 2 1 1 1 0 3 1 0 0 0 2 0 1 1 4 4 0 2 0 2 1 2 0 0 4 1 4 0 2 3 0 NA NA 0 2 0 7 5 2 0 3 2 5 6 0 4 1 1 3 5 0 2 1 1 0 0 5 5 0 2 4 NA NA 1 3 2 0 1 2
chrVI 13090142 0.6042 0.4479 A G 0.25 0.8542 0.75 0.1458 0.599940999999998 6940068 51 27 0 1 2 2 0 1 3 2 0 3 7 0 1 0 4 0 5 2 3 1 0 1 0 4 2 0 0 2 NA NA 0 3 3 2 3 0 2 1 3 0 1 2 NA NA 0 1 0 3 2 1 4 0 2 0 NA NA 4 0 0 2 4 0 0 1 1 0 0 4 3 0 0 2 2 0
chrVI 15960408 0.6242 0.4823 T C 0.8298 0.2056 0.1702 0.7944 0.599940999999998 2870266 51 28 0 1 4 0 0 3 3 0 NA NA NA NA 2 1 NA NA 4 0 3 0 0 1 2 2 5 0 3 0 NA NA 3 0 1 0 0 3 0 2 2 0 6 0 0 1 1 0 2 0 3 0 4 0 2 0 3 0 NA NA NA NA 3 1 3 1 2 0 4 3 0 6 0 2 7 0
chrVI 15960460 0.6189 0.4428 A C 0.8667 0.2478 0.1333 0.7522 0.599940999999998 52 88 8 2 0 6 0 2 0 5 0 1 0 1 0 1 0 NA NA 4 0 4 0 5 0 3 2 5 0 3 0 NA NA 4 0 4 0 2 0 2 0 7 0 7 0 0 1 2 0 3 0 1 0 7 0 2 0 4 0 NA NA 1 0 4 0 2 0 2 0 7 0 5 0 2 0 7 0
chrVI 16143418 0.6009 0.4885 T A 0.7957 0.1948 0.2043 0.7727 0.599940999999998 182958 90 50 2 2 2 1 3 1 0 1 2 2 1 1 3 0 0 6 0 2 2 4 2 0 0 2 0 1 0 1 0 1 2 2 1 0 4 1 0 2 0 4 5 0 1 3 1 1 2 0 2 1 3 0 4 4 1 1 0 6 4 0 3 2 0 1 0 3 3 0 0 1 3 5 3 0
chrVI 16143429 0.607 0.4919 T G 0.2045 0.8116 0.7955 0.1884 0.599940999999998 11 44 87 2 3 1 2 1 0 1 0 1 2 1 0 0 1 6 0 2 0 4 1 0 1 2 0 1 0 1 0 1 0 2 2 0 1 1 4 2 0 3 0 0 4 3 0 1 1 0 1 0 2 0 3 3 4 1 1 6 0 0 3 2 2 1 0 3 0 0 3 1 0 5 2 0 3
chrVI 16291396 0.6258 0.472 A G 0.8409 0.2151 0.1591 0.7849 0.599940999999998 147967 95 80 2 0 1 0 NA NA 0 3 4 1 6 0 3 4 5 0 3 2 1 2 4 0 6 2 3 0 3 0 0 1 2 0 2 0 1 0 NA NA 7 0 1 0 0 2 0 1 1 0 4 0 3 1 0 3 0 1 3 1 5 0 1 0 0 2 0 1 2 0 3 3 2 4 0 2
chrVI 16291503 0.6171 0.4722 C A 0.8364 0.2193 0.1636 0.7807 0.599940999999998 107 94 61 3 0 2 0 0 2 1 1 1 2 3 0 4 4 4 0 2 0 NA NA 3 0 3 0 1 0 3 0 0 1 1 1 4 0 1 0 NA NA 5 0 1 0 0 2 1 3 4 0 NA NA 1 1 2 2 0 2 1 2 1 0 5 0 1 4 3 0 1 0 0 1 1 2 1 2
chrVI 16291671 0.6201 0.4229 T C 0.8871 0.267 0.1129 0.733 0.599940999999998 168 90 66 5 0 2 0 0 2 3 2 7 0 2 0 3 1 2 0 2 0 3 0 1 0 1 1 4 0 6 0 0 2 2 0 5 0 1 0 1 1 4 0 2 2 0 1 2 2 2 0 3 0 2 2 5 0 0 2 4 1 7 0 6 0 0 3 1 1 NA NA 5 0 0 1 1 2
chrVI 16291675 0.6177 0.4137 A G 0.8952 0.2775 0.1048 0.7225 0.599940999999998 4 97 67 5 0 1 1 0 2 3 2 7 0 2 0 2 1 2 0 2 0 2 0 1 0 1 1 4 0 6 0 0 2 2 0 5 0 1 0 1 1 3 0 2 2 0 1 2 3 2 0 3 0 2 2 5 0 0 2 4 1 6 0 6 0 0 3 2 1 NA NA 5 0 0 1 1 3
chrVI 16328376 0.6198 0.4901 C G 0.2 0.8198 0.8 0.1802 0.599940999999998 36701 54 74 0 3 0 1 1 0 0 2 0 3 1 1 1 0 0 2 0 2 0 2 0 3 0 2 0 2 1 4 3 0 5 1 0 1 NA NA 1 1 0 1 3 2 5 2 4 0 0 1 0 3 0 2 0 1 2 0 0 1 0 3 0 1 NA NA 1 1 0 6 2 3 4 1 1 0
chrVI 16328401 0.6136 0.4147 C T 0.8857 0.2722 0.1143 0.7152 0.599940999999998 25 78 45 2 0 1 0 NA NA 2 1 5 0 2 0 0 1 2 0 2 0 1 0 2 0 1 0 2 0 5 0 0 4 1 4 1 0 NA NA 1 1 2 0 2 1 3 3 2 1 3 0 3 0 2 0 NA NA 0 2 1 0 2 0 1 0 NA NA 1 1 7 0 3 2 0 3 0 2
chrVI 16328417 0.6507 0.4286 G T 0.1867 0.8373 0.7067 0.1506 0.599940999999998 16 62 62 1 2 0 1 NA NA 2 2 0 4 1 2 1 0 0 1 0 1 1 1 1 1 0 1 0 2 0 3 3 0 4 0 0 1 NA NA 1 0 0 1 1 1 4 2 2 0 0 3 0 4 1 2 NA NA 2 0 1 1 0 0 0 0 NA NA 1 1 1 4 3 3 4 0 2 0
chrVI 16328779 0.6385 0.4369 G T 0.8824 0.2439 0.1176 0.7561 0.599940999999998 362 95 39 2 0 1 0 1 1 3 0 NA NA 3 0 1 2 2 0 3 0 1 1 6 0 1 0 3 0 1 0 0 3 3 2 2 0 2 0 2 0 7 0 4 4 0 3 2 1 1 0 2 0 NA NA 2 0 0 1 2 1 3 0 4 0 3 3 3 0 3 0 1 0 1 1 1 0
chrVI 16329066 0.7987 0.4919 T C 0.9074 0.1087 0.0926 0.8913 0.599940999999998 287 41 53 1 0 1 0 0 2 2 1 NA NA 1 0 0 4 1 0 2 0 1 1 1 0 1 1 3 0 2 0 0 4 0 2 1 0 2 0 2 2 1 0 1 2 0 1 0 3 2 0 3 0 1 1 1 0 0 3 1 0 3 0 1 0 1 2 3 3 2 0 1 3 1 0 NA NA
chrVI 16330108 0.6171 0.3685 C T 0.94 0.3229 0.06 0.6771 0.599940999999998 1042 87 64 1 0 2 0 0 3 1 3 3 0 NA NA 0 2 3 0 4 0 0 1 0 5 4 2 2 0 4 0 0 4 1 1 NA NA 3 1 1 3 4 0 1 0 0 3 NA NA 3 0 5 0 2 2 3 1 0 2 0 1 2 0 5 0 2 2 2 1 3 0 0 1 0 3 4 1
chrVI 16330696 0.605 0.4275 T A 0.875 0.27 0.125 0.73 0.599940999999998 588 87 51 1 0 3 0 0 1 1 0 8 0 2 0 3 4 3 0 8 0 0 2 2 0 0 1 3 0 4 0 0 4 2 1 2 0 4 0 0 1 NA NA 0 1 2 1 0 1 4 0 4 0 1 2 1 0 0 2 0 1 1 0 5 0 0 3 3 3 5 0 2 0 2 3 0 4
chrVI 16331418 0.6082 0.4427 T G 0.8614 0.2532 0.1386 0.7468 0.599940999999998 722 73 56 5 0 1 0 0 1 3 3 4 0 4 0 2 2 2 0 3 0 0 2 1 0 1 3 3 0 4 0 0 3 1 0 5 0 2 0 1 1 2 0 4 1 1 1 0 2 1 0 5 0 0 2 1 0 0 4 1 1 4 0 5 0 0 3 3 4 6 0 0 2 1 2 0 4
chrVI 16354004 0.6317 0.4047 G T 0.2794 0.9111 0.7206 0.0889 0.599940999999998 22586 110 54 NA NA 0 2 3 0 4 2 6 0 1 0 NA NA 0 1 3 3 NA NA 2 0 6 0 0 1 1 0 7 0 0 1 0 1 1 0 1 2 0 5 1 4 1 0 0 2 0 2 2 3 2 0 4 3 2 0 0 2 0 2 0 2 2 0 0 4 3 0 2 0 3 0 2 0
chrVI 16354014 0.6253 0.412 G A 0.2754 0.9007 0.7246 0.0993 0.599940999999998 10 107 63 NA NA 0 2 1 2 5 1 5 0 1 0 1 0 0 4 3 3 NA NA 2 0 6 0 0 1 1 0 7 0 0 1 0 1 1 0 0 3 0 5 1 4 2 0 0 2 0 2 1 3 1 0 5 3 1 0 0 3 0 2 0 2 2 0 1 4 1 0 1 2 3 0 1 0
chrVI 16354016 0.6187 0.4995 T C 0.1912 0.8099 0.8088 0.1901 0.599940999999998 2 76 95 NA NA 0 2 1 2 4 2 2 4 1 0 1 0 0 4 3 3 NA NA 0 2 4 3 0 1 0 1 7 0 0 1 0 1 0 1 0 4 0 5 1 4 2 0 0 2 0 1 0 4 1 0 5 3 1 0 0 3 0 2 0 2 1 0 1 4 0 1 0 3 3 0 1 0
chrVI 16370356 0.6257 0.4557 G T 0.8571 0.2314 0.1429 0.7686 0.599940999999998 16340 29 59 0 3 0 1 0 2 1 0 1 0 0 2 2 1 6 0 1 1 1 1 0 2 1 3 0 1 NA NA 0 3 NA NA NA NA NA NA NA NA 0 1 1 1 1 1 1 0 1 0 1 0 0 1 3 0 1 2 NA NA 4 0 2 3 1 1 0 4 0 1 0 1 NA NA 0 2
chrVI 16370373 0.6218 0.456 T C 0.8548 0.2331 0.1452 0.7669 0.599940999999998 17 33 63 0 2 0 2 0 2 1 0 2 0 0 3 2 1 6 0 1 0 1 1 0 2 1 2 0 1 NA NA 1 3 NA NA NA NA NA NA NA NA 0 1 1 0 1 1 0 1 1 0 1 0 1 1 4 0 0 3 NA NA 4 0 2 3 1 1 0 4 0 1 0 1 NA NA 0 2
chrVI 16412775 0.6007 0.4805 G C 0.2055 0.8062 0.7671 0.1938 0.599940999999998 42402 29 76 0 2 0 1 2 0 0 3 0 3 2 2 1 2 0 5 0 1 1 3 0 2 1 1 0 3 0 2 2 0 2 1 NA NA NA NA NA NA 0 2 1 1 3 2 2 0 0 2 0 1 0 1 1 1 NA NA NA NA 0 4 0 3 1 2 0 3 0 4 0 3 NA NA 0 3
chrVI 16450300 0.6246 0.4328 G T 0.8795 0.2549 0.1205 0.7451 0.599940999999998 37525 70 57 NA NA 2 0 0 6 2 1 3 0 0 1 4 1 2 0 5 0 1 0 2 0 2 2 1 0 2 0 0 2 1 0 NA NA 0 1 3 0 6 0 1 1 1 0 0 8 3 0 3 0 2 1 2 0 2 0 4 2 1 0 4 0 0 1 2 0 2 0 0 1 NA NA 1 1
chrVI 16460381 0.6151 0.4658 C A 0.2267 0.8418 0.7733 0.1582 0.599940999999998 10081 61 25 0 1 NA NA 4 0 NA NA 0 1 NA NA 2 0 0 7 0 4 0 1 NA NA 3 0 0 2 0 2 2 0 3 3 NA NA 2 0 0 1 0 6 2 0 1 0 3 0 NA NA 0 1 1 0 0 1 1 0 3 2 0 2 0 1 1 0 0 1 NA NA 1 0 4 0 1 0
chrVI 16460389 0.613 0.4761 A C 0.2174 0.8304 0.7826 0.1696 0.599940999999998 8 55 25 0 1 0 1 3 0 NA NA 0 1 NA NA 2 0 0 7 0 4 0 1 NA NA 3 0 0 2 0 2 2 0 3 3 NA NA 2 0 0 1 0 5 2 0 1 0 2 0 NA NA 0 1 1 0 0 1 1 0 3 2 0 2 0 1 1 0 0 1 NA NA 1 0 4 0 3 0
chrVI 16461385 0.7076 0.4596 G A 0.1867 0.8942 0.8133 0.1058 0.599940999999998 996 38 35 0 3 NA NA 3 0 NA NA 0 1 NA NA 1 0 0 4 0 3 0 5 0 1 1 0 NA NA NA NA 6 0 1 0 0 1 0 1 0 2 0 6 NA NA 2 4 3 0 0 2 0 2 1 0 0 3 NA NA 1 0 NA NA 0 2 2 1 0 3 0 3 2 0 6 3 1 0
chrVI 16462236 0.6299 0.4655 T C 0.2195 0.8494 0.7805 0.1506 0.599940999999998 851 52 36 0 7 NA NA 2 0 4 0 0 2 0 1 NA NA 0 4 0 4 NA NA 0 1 1 0 0 1 0 1 6 0 NA NA 0 1 0 2 0 1 0 4 3 0 3 2 1 0 0 2 NA NA 1 0 0 1 NA NA 1 1 0 1 0 4 2 0 0 2 0 2 3 0 0 1 NA NA
chrVI 16528320 0.6149 0.472 C A 0.8354 0.2206 0.1646 0.7794 0.599940999999998 66084 52 43 0 1 1 0 2 0 2 0 4 0 1 0 1 5 1 0 3 0 NA NA 3 0 2 2 NA NA 3 0 0 4 1 0 2 0 NA NA 3 0 3 0 NA NA NA NA 1 3 2 0 2 0 1 1 NA NA 0 2 NA NA NA NA 3 0 2 0 NA NA 2 0 2 0 NA NA 0 1
chrVI 16528343 0.6316 0.4737 G T 0.8421 0.2105 0.1579 0.7895 0.599940999999998 23 47 48 0 1 1 0 1 0 3 0 4 0 1 0 1 5 NA NA 2 0 NA NA 3 0 0 1 NA NA 3 0 0 3 1 0 2 0 NA NA 3 0 3 0 NA NA NA NA 1 4 1 0 1 0 1 1 NA NA 0 5 NA NA NA NA 1 0 1 0 NA NA 2 0 3 0 NA NA 1 1
chrVI 16528349 0.6254 0.4685 G A 0.8442 0.2188 0.1558 0.7812 0.599940999999998 6 45 48 0 1 1 0 1 0 3 0 4 0 1 0 1 5 NA NA 2 0 NA NA 2 0 0 1 NA NA 4 0 0 3 1 0 2 0 NA NA 3 0 2 0 NA NA NA NA 1 2 1 0 1 0 1 1 NA NA 0 5 NA NA NA NA 1 0 1 0 NA NA 2 0 3 0 NA NA 1 1
chrVI 16543010 0.6091 0.4036 T C 0.901 0.2919 0.099 0.7081 0.599940999999998 14661 72 56 2 2 NA NA 0 5 3 0 3 0 6 0 1 4 5 1 1 0 5 0 1 0 4 2 1 0 5 0 0 2 1 0 NA NA NA NA 2 4 7 0 1 5 0 2 2 2 4 0 5 0 2 1 5 0 NA NA 1 2 4 0 3 0 1 1 9 0 4 0 0 1 1 2 1 1
chrVI 16544356 0.6042 0.4634 C T 0.8387 0.2345 0.1613 0.7655 0.599940999999998 1346 76 32 1 1 5 0 0 1 4 0 4 0 2 0 1 3 1 0 2 0 NA NA 3 0 2 0 2 0 NA NA 0 4 0 3 1 0 1 0 2 0 2 0 1 2 1 2 2 0 NA NA NA NA NA NA 3 0 2 1 0 1 3 0 2 0 0 2 2 0 NA NA 3 0 3 1 1 3
chrVI 16546163 0.6007 0.3751 C T 0.9252 0.3246 0.0748 0.6754 0.599940999999998 1807 103 40 2 1 3 0 2 1 5 0 4 0 7 0 2 1 6 0 3 0 5 0 2 0 2 0 3 0 3 0 0 3 3 1 4 0 4 0 4 0 4 0 0 1 4 1 4 3 10 0 3 0 1 0 3 0 1 3 2 4 2 0 1 0 0 3 6 0 1 0 2 0 0 1 2 2
chrVI 16546277 0.6186 0.3749 C G 0.9344 0.3158 0.0656 0.6842 0.599940999999998 114 89 36 0 2 1 0 2 0 5 0 7 0 5 0 3 0 4 0 2 0 5 0 3 0 0 1 3 0 6 0 0 3 4 2 3 0 3 0 3 0 3 0 1 2 2 0 4 1 4 0 4 0 1 0 6 0 1 0 0 1 1 0 3 0 0 1 3 0 4 0 2 0 1 2 1 2
chrVI 16553949 0.6842 0.4169 A G 0.9252 0.241 0.0748 0.759 0.599940999999998 7672 93 32 1 3 4 0 1 1 2 0 2 0 1 0 2 0 0 3 3 0 2 0 2 0 3 1 NA NA 5 0 0 9 2 3 0 2 6 0 5 0 3 0 2 2 4 1 4 2 4 0 3 5 4 0 4 0 1 6 0 2 4 0 6 0 2 2 3 0 4 0 6 0 4 2 1 1
chrVI 16557920 0.6061 0.3974 G A 0.9057 0.2996 0.0943 0.7004 0.599940999999998 3971 87 35 3 2 6 0 0 1 3 0 6 0 2 0 5 3 0 9 2 0 4 0 1 0 0 1 1 0 5 0 0 5 2 0 1 0 3 0 5 0 3 0 NA NA 2 0 2 1 3 0 0 1 3 0 2 0 6 0 1 1 3 0 2 0 0 3 5 0 3 0 2 0 1 1 1 2
chrVI 16559966 0.6261 0.4321 T A 0.881 0.2549 0.119 0.7451 0.599940999999998 2046 84 28 2 1 7 0 0 2 5 0 6 0 1 0 1 1 0 5 5 0 4 0 1 0 1 0 2 0 4 0 0 2 2 1 2 1 3 0 2 0 5 0 2 1 1 1 3 4 4 0 0 3 3 0 3 0 0 1 3 0 4 0 2 0 3 1 4 0 1 0 4 0 2 6 1 2
chrVI 16565399 0.605 0.4157 C G 0.8868 0.2818 0.1132 0.7182 0.599940999999998 5433 93 61 1 1 NA NA 0 3 3 0 3 0 2 4 1 3 0 4 2 0 2 0 0 1 2 2 4 0 3 0 0 4 3 0 0 1 1 2 3 6 3 0 1 4 3 1 2 1 2 0 2 0 2 0 3 0 0 2 0 2 4 0 6 0 2 1 3 0 1 0 4 1 NA NA 1 2
chrVI 16577536 0.6196 0.4067 T C 0.8906 0.271 0.0938 0.7196 0.599940999999998 12137 101 50 1 0 1 0 4 3 2 0 1 2 6 4 5 2 0 4 4 0 1 0 1 0 0 4 1 0 5 0 0 4 1 1 1 2 2 0 1 0 4 0 1 2 2 3 2 3 0 4 0 3 1 0 4 0 0 3 3 1 3 0 2 0 4 0 2 2 1 0 4 0 1 1 0 1
chrVI 16578717 0.6704 0.4054 G C 0.9298 0.2594 0.0702 0.7406 0.599940999999998 1181 82 42 2 4 5 0 5 2 3 0 2 1 0 6 1 3 0 5 1 0 1 1 1 0 3 2 1 0 4 0 0 4 2 2 3 1 5 0 3 0 1 0 8 2 2 5 NA NA 3 6 0 6 3 0 NA NA 0 2 2 1 3 0 4 0 7 2 8 2 NA NA NA NA 2 3 1 2
chrVI 16579248 0.6045 0.4533 G A 0.2444 0.849 0.7556 0.151 0.599940999999998 531 51 60 1 3 2 0 1 0 1 1 3 0 1 3 4 1 4 0 0 1 4 0 NA NA 3 3 1 3 0 1 4 0 2 2 0 1 NA NA 0 1 0 1 1 2 2 0 1 0 2 0 3 0 0 5 0 5 1 0 2 0 0 1 0 2 2 0 1 2 0 1 0 1 2 0 4 0
chrVI 16579269 0.6396 0.4909 T C 0.8289 0.1893 0.1711 0.8107 0.599940999999998 21 54 42 3 1 2 0 1 1 1 0 0 2 2 1 2 2 0 2 1 0 0 3 NA NA 2 2 5 0 NA NA 0 4 2 1 NA NA 1 0 1 0 1 0 2 1 0 2 0 1 0 2 0 4 3 0 3 0 0 1 0 2 5 0 1 0 0 2 2 1 1 0 2 0 0 2 0 4
chrVI 16579518 0.6416 0.455 T A 0.8659 0.2242 0.1341 0.7758 0.599940999999998 249 68 48 2 1 4 0 0 4 5 0 0 1 1 0 4 2 0 5 1 0 0 3 2 0 0 4 NA NA NA NA 0 5 1 3 3 1 3 0 NA NA 3 0 0 4 2 1 1 2 1 1 0 2 1 0 3 0 0 4 0 2 2 0 4 0 5 3 NA NA 2 0 3 0 2 0 0 1
chrVI 16579539 0.6282 0.4622 A T 0.8519 0.2237 0.1481 0.7763 0.599940999999998 21 59 44 2 1 5 0 0 4 3 0 0 1 1 0 3 2 0 4 1 0 0 3 2 0 0 4 NA NA NA NA 0 5 1 4 3 1 4 0 NA NA 3 0 0 4 2 0 1 2 0 2 0 3 4 0 2 0 0 3 0 2 2 0 4 0 3 3 0 1 2 0 4 0 2 1 1 1
chrVI 16583887 0.6092 0.4243 A G 0.8803 0.2711 0.1197 0.7289 0.599940999999998 4348 52 45 5 0 1 0 0 4 4 1 1 1 2 4 3 2 0 8 5 0 0 2 4 0 1 3 3 0 2 0 0 1 NA NA 1 0 2 0 3 0 5 0 1 5 1 1 1 0 2 2 0 5 3 0 5 0 0 5 3 1 8 0 3 0 1 2 1 6 0 1 2 0 2 4 1 5
chrVII 2404063 0.6983 0.3758 T G 0.275 0.9733 0.725 0.0267 0.694081000000001 100000 88 38 4 0 0 3 3 0 7 0 NA NA NA NA 5 0 3 0 3 0 2 3 4 0 1 0 1 1 5 0 6 3 2 0 NA NA NA NA NA NA NA NA 3 0 4 0 0 3 2 1 3 0 2 0 NA NA 0 1 3 2 1 0 0 2 4 1 1 6 3 0 0 4 3 0 2 0
chrVII 2406406 0.786 0.407 G A 0.2 0.986 0.8 0.014 0.694081000000001 2343 44 29 2 0 0 3 2 0 3 0 NA NA NA NA 11 0 4 0 4 0 0 3 1 0 3 0 NA NA 6 0 4 2 1 0 NA NA NA NA NA NA NA NA 3 1 4 0 NA NA 0 1 5 3 3 2 NA NA NA NA 8 1 NA NA 0 3 6 0 0 2 4 3 0 5 2 0 2 0
chrVII 2406439 0.7187 0.3798 T A 0.2609 0.9796 0.7391 0.0204 0.694081000000001 33 54 24 2 0 0 3 2 0 5 0 NA NA NA NA 14 0 7 0 4 0 0 3 1 0 6 0 NA NA 7 0 4 2 1 0 NA NA NA NA NA NA NA NA 4 1 4 0 0 1 0 2 7 0 4 2 NA NA NA NA 9 0 NA NA 0 2 7 0 0 3 8 2 0 5 3 0 3 0
chrVII 2853635 0.7535 0.4032 C G 0.22 0.9735 0.78 0.0265 0.694081000000001 447196 68 46 2 0 1 1 3 0 2 0 2 0 3 0 2 0 5 0 1 0 1 1 1 0 3 0 0 1 NA NA 1 0 5 0 1 0 2 0 2 0 NA NA 2 2 NA NA NA NA 2 1 2 1 NA NA 1 0 0 1 3 2 1 1 2 0 2 2 2 3 3 0 1 3 1 0 0 1
chrVII 2988287 0.6991 0.3496 A T 0.3009 1 0.6991 0 0.694081000000001 134652 69 33 2 3 2 0 3 0 1 0 NA NA 0 3 3 0 3 0 3 0 1 3 NA NA 1 0 NA NA 4 0 4 0 3 0 2 0 1 0 1 0 1 1 6 3 NA NA 0 7 NA NA 8 0 1 4 3 0 3 0 0 2 1 0 2 1 6 0 0 4 1 0 2 5 3 0 2 0
chrVII 2996673 0.7286 0.3643 C T 0.2714 1 0.7286 0 0.694081000000001 8386 67 87 2 7 1 1 1 0 1 0 1 0 2 3 1 2 0 2 2 1 0 2 3 0 2 0 2 1 3 0 1 3 2 5 0 1 2 1 1 2 3 1 1 1 1 0 0 3 1 1 0 3 NA NA 7 0 0 7 NA NA 0 2 0 3 0 2 0 4 4 1 0 3 8 0 1 1
chrVII 9601597 0.6949 0.4665 C A 0.881 0.186 0.119 0.814 0.694081000000001 6604924 43 47 0 2 1 0 7 0 0 4 0 3 0 5 1 1 1 3 0 1 2 3 2 0 2 2 0 1 0 1 0 2 0 1 0 1 0 2 1 0 0 1 2 1 5 1 0 1 NA NA NA NA 2 0 0 1 2 0 NA NA 0 3 7 0 4 0 2 2 0 1 2 0 0 4 0 1
chrVII 9615082 0.7137 0.4926 A T 0.1505 0.8642 0.8495 0.1358 0.694081000000001 13485 68 51 0 1 1 1 0 3 5 0 3 0 1 0 1 6 2 3 NA NA 3 1 0 2 2 3 1 0 0 1 8 0 0 3 1 2 1 1 0 3 0 1 3 1 1 2 3 0 1 2 3 0 0 3 4 0 0 1 0 1 2 0 0 3 0 4 3 4 1 0 NA NA 4 0 2 0
chrVII 9615301 0.7586 0.4839 A G 0.1368 0.8954 0.8632 0.1046 0.694081000000001 219 68 45 3 3 3 2 0 5 4 0 4 0 2 0 0 4 1 4 NA NA 3 3 0 2 2 0 2 0 1 0 7 0 0 2 NA NA 1 3 0 2 0 1 2 1 2 1 3 3 1 3 4 0 0 1 8 0 3 0 0 2 3 0 0 5 0 4 2 3 1 0 3 2 2 0 1 2
chrVII 9615340 0.7037 0.4592 G A 0.1889 0.8926 0.8111 0.1074 0.694081000000001 39 77 40 0 2 1 1 0 4 5 0 4 0 2 0 0 3 2 4 NA NA 2 2 0 2 2 2 2 0 1 0 9 0 0 3 0 1 1 3 0 2 0 1 1 1 1 0 1 1 1 3 4 0 0 1 7 0 5 0 0 4 3 0 1 3 0 2 2 3 3 1 3 0 1 0 2 1
chrVII 10633910 0.7065 0.426 C A 0.2208 0.9273 0.7792 0.0727 0.694081000000001 1018570 66 34 3 1 0 2 0 1 1 0 2 0 2 0 1 3 1 0 1 0 1 1 0 2 1 0 2 0 0 2 5 0 0 2 1 2 0 1 1 0 0 2 3 1 0 3 0 3 1 1 4 0 1 0 1 0 NA NA 1 2 5 0 1 1 0 1 1 0 NA NA 4 1 3 0 0 1
chrVII 10670690 0.7103 0.4967 A T 0.1481 0.8585 0.8519 0.1415 0.694081000000001 36780 48 33 4 2 0 2 0 4 3 0 6 0 6 0 1 0 3 4 2 0 2 1 0 2 1 0 4 0 4 4 5 0 0 3 6 2 1 2 NA NA 0 2 2 2 5 3 1 1 NA NA 3 0 0 3 3 0 NA NA 0 4 4 0 5 0 2 3 0 3 3 1 NA NA 4 0 0 4
chrVII 10742460 0.7026 0.4727 C G 0.8786 0.176 0.1214 0.824 0.694081000000001 71770 61 72 2 2 3 0 4 0 0 6 0 5 0 7 2 5 3 2 0 4 1 5 1 0 0 5 0 4 3 2 0 6 3 0 2 0 4 4 1 1 3 0 4 1 1 0 3 5 2 2 0 7 3 0 0 5 1 0 3 0 0 3 2 0 1 1 1 2 1 2 1 0 0 6 2 0
chrVII 10742533 0.7055 0.458 G T 0.8947 0.1892 0.1053 0.8108 0.694081000000001 73 69 67 3 2 1 1 3 0 0 7 0 5 0 10 1 5 1 2 0 3 1 3 1 0 0 1 0 4 4 1 0 9 2 0 2 0 2 2 2 0 4 0 2 3 1 0 4 3 2 0 0 7 3 0 0 4 0 1 4 0 0 4 2 0 1 1 1 1 1 2 1 1 0 5 4 0
chrVII 10743592 0.699 0.4663 A G 0.1842 0.8832 0.8158 0.1168 0.694081000000001 1059 63 31 0 3 3 2 NA NA 6 0 3 0 2 0 1 1 1 0 4 0 1 1 0 4 3 0 NA NA 1 0 6 0 0 2 0 1 NA NA NA NA 0 3 1 1 1 2 1 0 2 1 2 0 0 2 1 0 2 1 0 3 4 0 2 0 1 1 3 2 1 0 1 1 1 0 1 0
chrVII 10744522 0.6987 0.4646 G T 0.186 0.8848 0.814 0.1152 0.694081000000001 930 75 48 1 4 0 2 0 8 9 0 5 0 2 0 2 2 2 2 6 0 1 2 0 2 NA NA 5 0 4 3 3 0 0 4 1 1 2 1 2 0 0 2 2 2 2 2 2 0 3 1 6 0 0 2 4 0 2 0 0 3 3 0 1 3 2 1 2 0 1 3 0 3 1 0 3 2
chrVII 10744579 0.7125 0.4949 A T 0.8613 0.1488 0.1387 0.8512 0.694081000000001 57 44 66 4 2 2 0 4 0 0 7 0 4 0 2 4 2 1 2 0 6 4 0 6 0 NA NA 0 3 3 3 0 1 4 0 1 1 1 4 0 1 3 0 2 2 2 0 NA NA 3 2 0 4 1 0 0 3 0 1 2 0 0 3 3 1 0 1 1 2 3 1 2 0 0 1 2 2
chrVII 10748775 0.7031 0.4636 C A 0.8879 0.1848 0.1121 0.8152 0.694081000000001 4196 47 30 0 2 1 3 3 0 0 5 0 3 0 4 2 2 2 2 0 2 3 2 3 0 0 2 0 7 3 1 0 2 5 0 NA NA 0 1 1 0 3 0 0 3 4 0 2 3 1 4 0 2 3 0 0 2 1 1 3 0 0 2 0 1 1 2 3 1 2 3 1 0 0 3 2 1
chrVII 10797518 0.6945 0.4105 A T 0.9367 0.2422 0.0633 0.7578 0.694081000000001 48743 43 52 1 1 1 1 4 0 0 4 0 4 0 3 1 3 2 2 0 1 2 4 2 0 0 1 0 1 1 1 0 2 5 0 1 2 2 1 1 3 2 0 1 1 NA NA 0 1 1 2 0 4 3 0 0 2 1 1 4 0 0 2 2 2 2 2 2 3 0 1 5 1 0 1 4 1
chrVII 11448402 0.7115 0.4253 G A 0.219 0.9305 0.781 0.0695 0.694081000000001 650884 91 46 1 2 1 2 0 2 7 0 5 0 3 0 2 2 2 3 8 0 1 4 4 1 3 0 2 0 0 2 2 0 1 0 2 1 NA NA 0 2 4 0 1 0 2 1 1 0 2 2 2 0 3 3 2 0 1 0 2 2 3 0 3 3 0 5 3 0 1 1 0 1 6 0 1 1
chrVII 11469884 0.6942 0.4261 T C 0.9211 0.2268 0.0789 0.7732 0.694081000000001 21482 59 82 2 1 1 3 3 0 0 5 0 7 0 1 2 2 3 1 0 1 2 3 1 0 0 3 0 1 0 1 0 3 2 0 NA NA 0 2 2 0 1 0 1 3 2 0 3 3 0 2 0 3 6 0 0 2 1 2 3 0 0 3 1 3 4 3 0 2 2 3 1 1 0 6 0 2
chrVII 11552723 0.715 0.4274 C T 0.2151 0.9301 0.7849 0.0699 0.694081000000001 82839 49 43 3 0 2 1 0 2 4 0 3 0 1 0 2 2 2 4 3 0 1 2 1 2 3 0 5 0 1 2 6 0 2 1 2 2 2 1 1 1 1 1 4 2 5 1 1 0 0 2 4 0 1 1 1 0 NA NA 1 1 7 0 0 1 0 2 0 8 2 0 NA NA 3 0 2 0
chrVII 11630528 0.7179 0.4839 T A 0.1571 0.875 0.8429 0.125 0.694081000000001 77805 46 44 0 4 0 1 0 3 NA NA 1 0 2 0 0 2 4 5 NA NA NA NA 0 2 1 0 2 0 1 1 NA NA NA NA NA NA 1 2 1 3 1 3 1 1 0 1 1 0 0 1 4 0 1 2 1 0 0 3 NA NA 1 0 2 4 1 4 0 3 2 1 1 3 6 0 0 1
chrVII 11920414 0.7 0.45 A G 0.2 0.9 0.8 0.1 0.694081000000001 289886 54 42 3 3 2 1 0 3 3 0 5 3 3 0 3 3 3 4 1 0 6 0 1 1 5 0 1 0 0 6 2 0 2 1 1 1 0 3 1 2 2 1 0 2 1 1 0 3 0 2 NA NA 0 1 2 0 0 2 0 1 2 0 0 3 2 0 NA NA 0 1 5 1 2 1 3 0
chrVII 12805994 0.7741 0.4617 T A 0.9254 0.1513 0.0746 0.8487 0.694081000000001 885580 40 35 3 1 NA NA NA NA 0 4 NA NA 0 2 2 0 1 0 0 3 1 2 1 0 NA NA 0 1 1 0 0 1 1 0 0 1 2 0 1 0 NA NA 0 2 2 2 3 0 5 0 1 2 1 0 0 2 NA NA NA NA 0 2 4 0 1 3 2 1 2 0 1 0 1 1 1 2
chrVII 12897759 0.6952 0.4857 G C 0.8618 0.1667 0.1382 0.8333 0.694081000000001 91765 43 60 4 3 1 1 4 0 0 9 0 3 0 6 4 3 3 4 NA NA 1 0 5 0 0 2 0 7 4 2 0 5 4 0 3 0 1 4 0 3 5 0 0 2 1 4 1 3 5 2 0 6 2 0 0 6 2 0 2 0 0 5 1 0 1 0 2 2 0 5 0 1 0 1 1 1
chrVII 12959676 0.7399 0.4443 C T 0.1857 0.9256 0.8143 0.0744 0.694081000000001 61917 33 35 1 0 2 2 NA NA 1 0 1 1 1 0 1 0 2 1 1 0 1 0 0 1 1 0 2 0 NA NA NA NA 0 2 3 0 0 2 NA NA NA NA 2 1 0 1 0 2 NA NA 0 1 0 1 2 0 NA NA NA NA 2 0 NA NA 1 2 0 1 0 4 1 1 2 0 2 0
chrVII 12959742 0.7178 0.4411 A T 0.2 0.9178 0.8 0.0822 0.694081000000001 66 43 38 4 2 2 2 0 1 1 0 0 1 2 0 2 1 1 2 3 0 1 0 0 2 2 0 2 0 0 1 NA NA 0 3 1 1 0 4 1 0 0 1 4 2 0 1 0 2 NA NA 0 1 0 1 3 0 0 2 0 1 3 0 NA NA 3 2 0 1 0 4 1 0 2 1 1 1
chrVII 12969774 0.7344 0.4661 T C 0.9011 0.1667 0.0989 0.8333 0.694081000000001 10032 39 37 2 3 4 1 3 0 0 5 0 1 0 3 1 4 4 2 0 3 0 2 3 0 0 1 NA NA 1 0 0 1 2 0 1 1 3 0 2 2 4 0 1 1 2 0 1 0 0 1 2 1 1 0 0 1 1 0 1 0 0 2 2 0 2 2 2 2 3 0 3 3 1 3 1 0
chrVII 12969812 0.703 0.4809 G A 0.8706 0.1676 0.1294 0.8324 0.694081000000001 38 31 25 2 2 3 2 2 0 0 1 0 1 0 4 1 4 3 2 0 3 0 2 2 0 0 1 0 1 1 0 0 1 2 0 1 1 2 0 2 1 4 0 1 3 2 0 1 0 1 0 3 1 1 0 0 1 1 0 1 0 0 4 2 0 2 2 2 2 2 0 1 1 1 4 1 1
chrVII 13622395 0.6959 0.3683 A C 0.7959 0.1 0.1497 0.587 0.694081000000001 652583 55 46 2 2 NA NA 2 0 0 1 1 2 0 3 3 3 2 0 0 3 1 4 1 1 0 2 0 3 1 0 0 2 2 2 1 2 1 0 1 0 3 4 2 0 2 2 2 0 3 0 0 0 0 1 0 4 2 1 1 0 0 4 3 0 1 1 0 1 1 0 0 2 0 0 1 1
chrVII 14028055 0.6986 0.4768 G A 0.1739 0.8725 0.8261 0.1275 0.694081000000001 405660 75 54 0 2 0 1 0 3 3 0 1 0 3 0 0 3 3 5 NA NA 1 2 0 2 NA NA NA NA 1 2 NA NA 1 4 1 0 NA NA 1 2 1 1 1 2 0 2 1 1 3 2 2 0 2 1 2 0 0 1 1 6 NA NA 2 2 0 1 0 1 1 0 0 3 5 0 0 1
chrVII 14089638 0.7254 0.4945 T A 0.1429 0.8682 0.8571 0.1318 0.694081000000001 61583 90 47 3 5 4 0 NA NA 2 0 2 0 5 0 4 5 1 4 4 0 1 1 1 0 3 0 NA NA 1 5 3 0 1 4 3 2 0 4 0 1 1 3 2 2 1 5 1 0 1 0 2 0 3 1 2 0 1 0 2 4 4 0 0 5 3 1 6 0 1 4 NA NA 6 0 2 1
chrVII 14089645 0.7019 0.4824 G A 0.1667 0.8686 0.8333 0.1314 0.694081000000001 7 94 51 3 5 5 0 NA NA 1 0 2 0 5 0 4 5 1 4 4 0 1 1 1 0 3 0 NA NA 1 4 3 0 0 4 3 2 1 4 NA NA 1 3 2 2 1 4 1 0 1 0 2 0 2 1 2 0 1 0 2 4 4 0 0 5 3 1 6 0 2 4 NA NA 7 0 2 1
chrVII 14148176 0.7559 0.4665 C T 0.1556 0.9115 0.8444 0.0885 0.694081000000001 58531 52 56 2 0 2 1 0 5 6 0 4 0 4 1 2 3 3 0 3 0 1 2 4 0 6 0 NA NA 3 1 3 0 1 1 0 5 1 1 1 1 3 1 2 1 1 0 NA NA 3 2 1 0 NA NA 5 0 NA NA 1 1 4 0 0 2 1 1 0 5 3 0 1 0 2 0 1 2
chrVII 14610600 0.6948 0.4774 A G 0.1752 0.87 0.8248 0.13 0.694081000000001 462424 79 46 2 1 1 2 0 3 1 0 3 0 4 0 3 4 2 0 5 0 2 1 0 1 5 0 2 0 1 1 4 0 2 0 2 0 4 2 4 2 3 0 7 0 3 4 3 0 2 0 4 0 1 2 5 0 1 1 5 4 6 0 1 3 3 5 2 0 1 1 3 2 1 0 2 3
chrVII 14620131 0.725 0.4106 G T 0.2269 0.9519 0.7731 0.0481 0.694081000000001 9531 67 52 2 3 2 5 0 2 3 0 1 0 6 0 0 2 0 3 6 0 3 1 3 3 5 0 1 0 2 0 6 1 2 0 1 1 3 3 1 0 2 3 1 1 0 4 NA NA 2 6 6 0 3 0 6 0 1 1 NA NA 2 0 2 0 3 1 3 2 NA NA 2 1 7 0 1 1
chrVII 14657330 0.7073 0.4401 C T 0.2062 0.9136 0.7938 0.0864 0.694081000000001 37199 85 46 5 0 2 3 0 4 4 0 5 0 3 0 0 5 3 3 NA NA 5 2 2 0 3 0 5 0 8 2 2 0 1 1 3 0 1 0 0 5 2 1 1 1 1 1 5 2 0 4 5 0 0 3 5 0 3 0 2 2 2 0 1 0 2 4 2 2 1 0 0 1 NA NA 1 0
chrVII 14682215 0.7362 0.3868 T A 0.2451 0.9812 0.7549 0.0188 0.694081000000001 24885 53 38 0 3 1 1 0 6 3 0 3 0 6 0 2 4 1 3 6 0 1 4 0 2 1 0 3 0 1 2 6 0 0 1 0 1 1 2 1 3 2 1 0 1 0 1 1 3 3 1 NA NA 3 0 1 0 0 1 4 0 2 0 1 1 4 1 2 1 2 0 1 2 2 0 2 1
chrVII 14692142 0.7258 0.411 C G 0.2261 0.9519 0.7739 0.0481 0.694081000000001 9927 45 20 0 2 3 1 0 4 1 0 5 0 1 0 3 2 1 0 5 0 1 2 1 1 2 0 2 0 0 2 3 0 4 0 2 1 1 0 1 2 0 1 5 2 2 1 3 2 2 2 2 0 1 0 1 0 0 1 0 2 NA NA 0 1 NA NA 1 3 0 1 1 1 3 0 2 1
chrVII 14694973 0.7044 0.4341 C A 0.2137 0.9181 0.7863 0.0819 0.694081000000001 2831 88 43 4 3 0 2 0 2 1 0 5 0 1 0 1 1 2 2 NA NA 2 3 2 1 4 0 NA NA 0 2 4 0 3 1 2 1 0 2 3 1 NA NA 1 1 1 2 1 1 2 2 2 0 1 1 3 1 1 0 3 1 3 0 1 3 1 0 2 5 0 1 4 1 5 0 1 2
chrVII 14707597 0.7035 0.4298 G C 0.2185 0.922 0.7815 0.078 0.694081000000001 12624 95 68 2 0 2 2 0 4 4 0 4 0 4 0 2 1 3 2 NA NA 0 3 NA NA 3 0 NA NA 4 0 5 0 1 0 2 1 NA NA 2 1 3 1 NA NA 4 1 5 1 3 1 2 0 0 1 5 0 0 2 1 1 7 0 2 1 1 1 2 2 2 2 1 2 2 0 3 1
chrVII 14707656 0.7202 0.4319 G T 0.208 0.9282 0.792 0.0718 0.694081000000001 59 112 67 3 3 1 2 0 1 3 0 3 0 2 0 1 0 2 1 2 0 0 2 NA NA 3 0 2 0 3 0 3 0 1 0 NA NA 1 0 3 0 1 2 0 1 4 4 5 1 2 0 2 0 2 2 3 0 0 3 1 1 9 0 2 2 0 1 2 1 1 2 NA NA 3 0 3 0
chrVII 14707661 0.717 0.4306 G C 0.2109 0.9279 0.7891 0.0721 0.694081000000001 5 112 69 3 3 1 2 0 1 3 0 2 0 2 0 1 0 3 1 2 0 0 2 NA NA 3 0 2 0 3 0 3 0 1 0 NA NA 1 0 3 0 1 2 0 1 4 4 5 1 2 0 2 0 2 2 3 0 0 4 1 1 9 0 2 2 0 1 2 2 1 2 0 1 3 0 3 0
chrVII 14716678 0.711 0.4278 C T 0.2167 0.9277 0.7833 0.0723 0.694081000000001 9017 44 39 2 6 1 1 0 2 NA NA 2 0 4 0 2 0 0 2 3 0 1 1 0 4 1 0 1 0 0 1 3 0 2 1 0 1 0 1 1 2 4 3 NA NA 3 4 0 2 0 2 2 0 4 1 1 0 1 1 1 1 4 0 0 1 3 0 1 0 0 1 3 4 NA NA 3 1
chrVII 14723281 0.6951 0.4092 G C 0.2432 0.9384 0.7568 0.0616 0.694081000000001 6603 61 38 0 2 1 0 0 1 6 0 1 0 4 0 3 4 3 0 3 0 0 1 2 0 4 0 4 0 0 3 7 0 3 0 2 0 3 2 4 1 0 1 2 3 1 4 3 3 4 2 4 0 1 0 2 0 0 1 1 0 5 0 2 3 2 1 1 2 3 1 NA NA 5 0 4 0
chrVII 14735609 0.705 0.4192 T G 0.2283 0.9333 0.7717 0.0667 0.694081000000001 12328 74 50 2 4 0 4 0 3 7 0 2 0 2 0 0 1 3 2 NA NA 3 0 1 1 3 0 NA NA 2 3 5 0 2 0 NA NA 2 1 2 3 3 3 0 2 3 2 3 4 1 4 2 0 2 0 4 0 2 3 2 1 3 0 NA NA 1 4 3 1 3 3 2 0 9 0 1 0
chrVII 14736686 0.7334 0.4209 T C 0.2124 0.9458 0.7876 0.0542 0.694081000000001 1077 74 42 0 1 3 1 0 3 4 0 3 0 2 0 4 3 2 1 1 0 6 0 3 1 6 0 1 0 4 2 3 0 4 0 0 3 1 0 1 1 NA NA 2 0 3 5 3 3 0 3 2 0 0 2 3 0 2 0 0 1 4 0 1 1 1 1 2 1 3 2 0 3 2 0 1 1
chrVII 14737990 0.7386 0.4031 T C 0.2276 0.9662 0.7724 0.0338 0.694081000000001 1304 79 35 4 1 1 1 0 8 1 0 5 0 4 0 3 0 4 2 2 0 1 2 6 2 4 0 5 0 1 1 5 0 2 1 1 2 3 1 NA NA 3 1 0 2 4 0 3 5 1 5 4 0 5 2 4 0 1 0 1 2 2 0 1 2 4 2 4 4 0 1 NA NA 1 0 2 0
chrVII 14745088 0.7205 0.4418 G A 0.198 0.9185 0.802 0.0815 0.694081000000001 7098 102 72 3 3 0 1 0 2 6 0 6 0 4 0 1 4 4 0 NA NA 4 2 1 2 1 0 NA NA NA NA 3 0 1 1 2 2 3 0 3 4 1 1 1 0 1 2 1 2 2 3 5 0 1 1 2 0 1 1 3 1 3 0 1 6 2 1 4 4 2 1 2 2 3 0 2 1
chrVII 14745286 0.7107 0.4113 C G 0.2333 0.9441 0.7667 0.0559 0.694081000000001 198 100 60 1 0 1 0 0 4 4 0 8 0 4 0 1 1 7 0 1 0 1 4 5 2 4 0 4 0 4 0 3 0 1 3 1 0 2 1 0 1 3 4 1 2 NA NA 2 1 1 5 1 0 NA NA 4 0 1 3 2 2 4 0 3 4 1 2 3 2 0 1 1 1 1 0 2 2
chrVII 14786207 0.7116 0.4404 T G 0.9154 0.2038 0.0846 0.7962 0.694081000000001 40921 53 61 4 6 NA NA 6 0 0 2 0 2 0 2 1 1 2 1 0 3 7 0 7 0 0 1 0 6 5 1 0 5 3 0 2 1 0 1 0 1 3 0 0 4 1 4 3 1 0 1 0 3 5 0 0 4 1 0 1 0 0 1 1 0 NA NA 1 3 NA NA 1 1 0 3 4 1
chrVII 14788235 0.7404 0.438 C A 0.1918 0.9322 0.8082 0.0678 0.694081000000001 2028 41 41 2 2 NA NA 0 1 NA NA 3 0 3 0 1 0 0 2 3 0 0 2 3 0 4 0 3 0 0 1 4 0 2 3 0 2 NA NA 1 0 1 0 0 1 1 4 NA NA NA NA NA NA 1 0 3 0 0 4 1 2 1 0 3 4 1 3 1 5 NA NA 2 2 NA NA 0 1
chrVII 14788238 0.7358 0.4429 T A 0.1892 0.925 0.8108 0.075 0.694081000000001 3 41 41 2 2 NA NA 0 1 NA NA 3 0 3 0 1 0 0 2 3 0 0 2 3 0 4 0 4 0 0 1 4 0 1 3 0 2 NA NA 1 0 1 0 0 1 1 4 NA NA NA NA NA NA 1 0 3 0 0 4 1 2 1 0 3 4 1 3 1 5 NA NA 2 2 NA NA 1 1
chrVII 14800225 0.6978 0.3928 G C 0.2583 0.9561 0.7417 0.0439 0.694081000000001 11987 65 29 5 1 0 1 0 1 2 0 3 0 1 0 1 1 4 2 5 0 0 2 5 3 5 0 2 0 2 3 2 0 5 2 3 4 3 2 3 0 9 0 5 3 2 0 NA NA 1 2 1 0 NA NA 3 0 0 1 4 1 5 0 2 0 5 3 1 0 1 3 0 1 6 0 2 0
chrVII 14800371 0.7109 0.4232 G A 0.2213 0.9322 0.7787 0.0678 0.694081000000001 146 77 39 1 1 0 2 NA NA 2 0 1 0 5 0 1 1 3 1 2 0 0 3 2 1 4 0 3 0 3 1 5 0 6 3 3 4 1 0 1 0 1 0 3 2 0 2 3 3 0 2 1 0 1 1 2 0 1 3 0 1 7 0 3 2 0 3 1 1 0 3 0 4 1 0 1 2
chrVII 14845735 0.7026 0.4179 G A 0.2308 0.9333 0.7692 0.0667 0.694081000000001 45364 81 44 6 2 1 2 0 3 5 0 5 0 4 0 3 5 1 3 6 0 0 4 1 2 3 0 1 0 2 0 3 0 2 3 2 0 1 0 6 0 1 0 0 1 NA NA 2 3 4 1 6 0 3 2 1 1 2 0 1 0 1 2 3 1 NA NA 0 1 1 2 0 7 3 0 1 2
chrVII 14862807 0.6973 0.4124 T C 0.2389 0.9363 0.7611 0.0637 0.694081000000001 17072 77 43 0 1 0 1 0 4 1 0 NA NA 4 0 2 5 4 4 3 0 0 10 2 0 3 0 3 0 1 2 3 0 1 1 2 3 1 0 3 0 3 0 0 3 1 0 1 1 1 0 6 0 1 0 2 3 0 1 2 4 1 1 0 2 2 1 1 0 2 1 0 7 3 0 2 1
chrVII 14862980 0.699 0.4679 T C 0.1826 0.8816 0.8174 0.1184 0.694081000000001 173 36 53 2 2 2 1 0 4 2 0 1 0 3 0 0 3 2 4 3 0 0 5 2 2 1 0 3 0 NA NA 4 0 1 4 0 2 0 1 2 0 5 0 0 1 0 1 0 2 1 0 1 0 2 2 1 3 NA NA 2 2 0 2 0 2 1 0 0 2 2 0 0 3 2 0 2 2
chrVII 14863009 0.7337 0.4561 A C 0.177 0.9107 0.823 0.0893 0.694081000000001 29 42 49 1 2 2 2 0 2 2 0 1 0 3 0 2 3 2 4 3 0 0 5 1 2 2 0 4 0 NA NA 5 0 1 3 0 3 NA NA 2 0 6 0 0 2 0 1 0 1 1 1 2 0 3 4 1 3 NA NA 1 2 0 3 0 2 NA NA 0 1 2 0 0 2 2 0 2 2
chrVII 14863040 0.7195 0.4467 C A 0.1935 0.913 0.8065 0.087 0.694081000000001 31 47 47 0 1 2 2 0 3 2 0 1 0 6 0 2 2 2 2 4 0 0 5 1 2 3 0 3 0 NA NA 5 0 1 3 0 2 1 0 2 0 6 0 0 2 1 1 0 3 2 1 1 0 2 4 2 3 NA NA 2 2 0 3 0 5 NA NA 0 2 1 0 0 4 2 0 3 0
chrVII 14863172 0.7118 0.4676 A G 0.1765 0.8883 0.8235 0.1117 0.694081000000001 132 50 59 2 2 0 2 0 6 2 0 1 0 2 0 3 1 2 1 1 0 0 5 1 1 5 0 1 0 1 2 10 0 3 3 1 1 2 1 NA NA 3 0 1 0 1 2 2 2 3 1 NA NA 2 0 0 2 1 0 2 1 3 1 0 3 1 1 1 2 1 2 0 6 3 0 3 2
chrVII 14956404 0.6966 0.3634 A G 0.2883 0.9849 0.7117 0.0151 0.694081000000001 93232 88 38 3 2 1 1 2 3 5 0 4 0 2 0 0 2 1 2 3 0 1 0 1 0 2 0 1 0 1 0 2 0 5 0 3 1 NA NA 3 0 1 0 0 1 3 0 0 3 0 3 4 0 2 2 2 0 0 2 4 1 2 0 3 5 2 0 1 0 3 0 2 1 3 0 3 0
chrVII 17606403 0.7057 0.4386 G A 0.9143 0.2086 0.0857 0.7914 0.694081000000001 2649999 54 103 2 1 2 0 4 0 0 3 0 5 0 1 3 2 0 1 0 4 4 1 3 2 2 0 0 2 0 5 1 0 1 0 2 0 2 2 3 0 4 0 1 1 0 1 0 1 0 1 0 2 3 1 0 4 2 0 NA NA NA NA 1 5 0 5 1 0 0 1 0 1 0 7 0 2
chrVII 18688008 0.74 0.4718 G A 0.8981 0.1582 0.1019 0.8418 0.694081000000001 1081605 41 61 2 4 3 0 5 0 3 0 0 3 5 0 2 2 1 0 2 1 1 1 1 2 2 1 0 4 1 0 1 0 4 0 NA NA 4 1 2 2 2 1 1 0 1 1 0 4 0 7 3 0 3 0 0 4 2 0 2 0 0 1 2 1 4 0 0 2 NA NA 0 7 0 3 0 1
chrVII 19604630 0.6946 0.4362 C A 0.9111 0.2165 0.0889 0.7835 0.694081000000001 916622 57 45 1 2 2 0 4 0 5 0 0 4 2 0 2 1 7 0 NA NA 3 0 2 0 0 3 0 3 4 0 3 0 1 1 4 0 NA NA 2 1 2 6 2 3 2 0 0 1 2 5 0 4 4 0 0 3 1 0 0 2 0 6 NA NA 0 2 2 1 1 0 0 6 1 2 0 6
chrVIII 2442744 0.6587 0.3294 T C 0.3413 1 0.6587 0 0.6327459 100000 56 60 NA NA 1 0 2 1 6 0 1 0 2 4 2 0 1 4 1 1 1 0 4 0 3 2 3 0 0 4 3 0 3 0 1 1 2 2 3 0 2 0 1 0 1 2 7 3 0 5 3 0 NA NA 3 0 1 0 NA NA 1 0 8 0 1 1 3 0 3 0 1 0 2 0 0 4
chrVIII 2585903 0.66 0.3407 A C 0.3293 0.9892 0.6707 0.0108 0.6327459 143159 68 62 2 0 3 0 2 2 5 0 2 2 3 1 4 0 3 4 0 2 5 0 7 0 1 2 3 0 0 1 2 0 1 0 0 1 0 5 4 1 2 0 7 0 0 1 2 1 1 3 2 0 1 0 4 0 1 0 3 0 3 0 3 0 1 1 6 0 3 2 3 0 5 0 0 2
chrVIII 2586484 0.6818 0.3409 T A 0.3182 1 0.6818 0 0.6327459 581 63 72 2 2 3 0 3 1 6 0 2 0 1 1 4 0 0 3 1 3 5 0 3 0 2 1 4 0 0 2 2 0 2 0 1 2 0 2 2 0 4 0 4 1 2 1 5 1 1 4 2 0 5 0 3 0 2 0 4 0 3 0 2 0 1 2 4 1 1 0 2 0 4 0 0 2
chrVIII 2588857 0.6437 0.3336 T C 0.3445 0.9883 0.6555 0.0117 0.6327459 2373 62 68 NA NA 5 0 3 1 4 0 3 1 1 0 7 0 2 2 2 1 1 0 3 0 0 1 2 0 0 6 4 0 4 0 3 0 0 2 2 0 4 0 3 0 1 3 1 1 0 3 6 0 2 0 2 0 NA NA 1 0 4 0 6 0 4 1 4 1 2 0 6 0 9 0 0 1
chrVIII 2680698 0.6417 0.3391 C T 0.34 0.9817 0.66 0.0183 0.6327459 91841 94 55 4 0 3 0 1 2 1 0 6 0 3 1 7 0 0 1 3 0 5 0 9 0 3 0 2 0 2 0 4 0 4 0 1 0 NA NA 6 0 5 0 2 0 3 0 5 0 3 2 3 0 1 0 3 0 2 0 2 0 5 0 5 0 3 0 6 0 1 0 NA NA 4 0 0 3
chrVIII 2688902 0.9341 0.467 A C 0.0659 1 0.9341 0 0.6327459 8204 18 39 NA NA 1 0 0 1 2 0 NA NA 0 1 2 0 2 1 3 0 NA NA 2 0 NA NA NA NA 0 3 NA NA NA NA 1 3 0 1 NA NA 1 0 NA NA NA NA NA NA 0 3 6 0 NA NA NA NA 1 0 NA NA NA NA 2 0 1 0 7 0 3 2 NA NA NA NA NA NA
chrVIII 2706255 0.6886 0.3616 G C 0.2941 0.9828 0.7059 0.0172 0.6327459 17353 61 52 3 1 3 0 0 2 5 0 2 5 1 3 NA NA 2 4 1 0 3 0 2 0 0 2 1 0 0 1 1 0 5 0 1 2 0 2 6 0 3 0 2 0 2 0 1 3 0 2 4 0 1 0 1 0 2 0 6 0 3 0 3 0 1 1 2 0 3 0 4 0 2 0 0 5
chrVIII 2706299 0.6351 0.343 G T 0.3394 0.9745 0.6606 0.0255 0.6327459 44 63 50 5 1 4 0 1 2 4 0 0 5 3 2 NA NA 2 5 1 0 1 0 3 0 0 2 2 0 0 2 1 0 7 0 1 2 NA NA 6 0 2 0 1 0 2 0 1 2 0 2 4 0 2 0 4 0 2 0 6 0 2 0 2 0 1 2 2 0 3 0 7 0 5 0 0 3
chrVIII 2712561 0.6411 0.3372 A G 0.3423 0.9833 0.6577 0.0167 0.6327459 6262 86 92 3 0 7 0 0 1 1 0 2 1 0 1 6 0 1 3 1 1 5 0 5 0 4 0 1 0 0 4 5 0 2 1 1 0 0 4 2 0 2 0 1 0 NA NA 1 0 2 3 3 0 3 0 6 0 2 0 NA NA 6 0 3 0 3 0 4 0 2 2 2 0 5 1 1 4
chrVIII 2712995 0.6736 0.3945 T A 0.2688 0.9423 0.7312 0.0577 0.6327459 434 70 106 2 0 4 0 3 2 6 0 NA NA 2 1 8 0 3 5 1 0 NA NA 5 0 4 1 7 0 0 1 2 0 2 0 1 6 0 2 2 0 2 0 4 0 NA NA 2 1 1 0 1 0 3 3 1 1 1 1 4 0 2 0 2 2 1 1 2 0 2 0 1 1 1 2 1 7
chrVIII 2716536 0.6449 0.3321 T G 0.3455 0.9904 0.6545 0.0096 0.6327459 3541 78 78 3 0 3 0 2 0 1 0 0 4 5 0 4 0 3 2 4 0 2 0 5 0 0 3 2 0 0 1 5 0 4 0 3 0 0 1 4 0 5 0 5 0 3 1 0 1 NA NA NA NA 2 0 2 0 3 0 2 0 1 0 2 0 1 1 3 0 2 1 4 0 5 0 0 4
chrVIII 5159161 0.633 0.3383 A C 0.3452 0.9783 0.6548 0.0217 0.6327459 2442625 102 49 3 0 2 1 2 0 1 2 3 1 0 3 2 0 8 0 1 0 1 3 1 0 2 0 3 0 1 0 1 0 2 0 0 1 1 1 2 0 4 0 2 0 4 0 1 1 2 2 3 0 1 1 5 0 1 0 5 0 3 0 4 0 5 0 0 3 5 0 1 1 1 4 2 0
chrVIII 5159235 0.6386 0.3554 T A 0.3253 0.9639 0.6747 0.0361 0.6327459 74 88 62 5 0 0 1 2 0 2 2 1 0 NA NA 2 0 5 0 2 0 1 3 2 0 1 0 2 0 3 0 0 1 3 0 NA NA 0 1 5 0 3 0 2 0 2 0 1 2 2 0 5 0 2 2 3 1 NA NA 1 4 4 4 2 2 3 0 0 3 3 0 0 4 0 6 1 0
chrVIII 5161100 0.64 0.4968 C T 0.1832 0.8233 0.8168 0.1767 0.6327459 1865 77 67 2 0 2 1 NA NA 0 1 3 3 0 1 1 1 0 1 1 3 1 0 5 0 3 0 1 0 4 0 0 5 1 3 1 2 0 4 1 0 3 0 5 4 0 2 0 2 2 2 1 3 2 1 0 5 NA NA 1 3 0 3 0 5 3 3 4 2 1 2 0 2 0 2 1 1
chrVIII 5165480 0.6372 0.3636 T C 0.3178 0.955 0.6822 0.045 0.6327459 4380 99 34 4 0 4 2 5 0 1 0 4 0 0 3 6 0 4 0 3 0 2 2 4 0 3 0 1 0 1 0 3 0 2 0 2 0 1 0 2 0 2 0 NA NA 2 0 1 1 3 1 3 0 0 4 1 0 1 0 2 0 2 0 1 0 1 0 7 0 3 0 1 2 2 2 2 0
chrVIII 5170917 0.6688 0.3709 T C 0.2947 0.9635 0.7053 0.0365 0.6327459 5437 107 30 6 0 1 2 3 0 0 2 5 0 0 6 NA NA 5 0 3 0 1 0 1 0 3 0 3 0 3 0 7 0 8 0 0 1 2 0 1 0 2 0 4 0 1 0 3 1 2 1 2 0 1 1 5 0 5 0 3 0 2 0 2 0 2 0 2 1 1 0 3 3 0 1 NA NA
chrVIII 5171341 0.6587 0.3453 T G 0.3253 0.984 0.6747 0.016 0.6327459 424 81 41 4 0 1 2 3 0 4 1 8 0 0 2 2 0 NA NA NA NA 1 1 3 0 5 0 1 0 3 0 1 0 4 0 NA NA 4 1 1 0 2 0 4 0 3 0 1 4 1 0 3 0 NA NA NA NA 2 0 5 0 2 0 2 0 NA NA 1 3 1 0 1 2 1 0 2 0
chrVIII 5176190 0.7324 0.3891 C T 0.2447 0.9771 0.7553 0.0229 0.6327459 4849 120 35 4 0 0 1 3 0 3 1 6 0 NA NA 5 0 3 0 2 0 1 3 1 0 4 0 2 0 3 0 3 0 6 0 1 3 1 2 1 0 3 0 2 0 NA NA 1 1 1 0 4 0 NA NA 1 0 2 0 10 0 2 0 4 0 2 0 2 1 4 0 2 5 0 1 4 0
chrVIII 5176204 0.6409 0.4648 G C 0.8557 0.2148 0.1443 0.7852 0.6327459 14 55 92 0 4 NA NA 1 2 1 2 1 4 NA NA 2 2 3 1 1 1 3 1 0 1 0 4 0 3 1 2 0 4 4 2 3 1 2 1 0 1 0 3 0 3 NA NA 1 1 0 1 2 1 NA NA 1 0 0 2 0 12 0 1 1 2 1 1 1 3 2 2 5 2 1 0 2 2
chrVIII 5189715 0.6383 0.3695 C T 0.3113 0.9496 0.6887 0.0504 0.6327459 13511 71 25 1 0 1 1 3 0 2 2 4 0 0 5 2 0 2 0 1 0 NA NA 5 0 3 0 1 0 2 0 NA NA 1 0 0 1 2 1 3 0 1 0 2 0 2 0 1 1 0 1 6 0 0 2 4 0 1 0 4 0 1 0 8 0 3 0 3 1 3 0 4 3 2 2 4 0
chrVIII 5201452 0.6464 0.3577 A G 0.3191 0.9655 0.6809 0.0345 0.6327459 11737 68 56 3 0 1 1 1 3 3 1 7 0 0 6 3 0 2 0 4 0 2 1 1 0 1 0 4 0 2 0 NA NA NA NA 0 1 NA NA 0 2 5 0 2 1 2 0 1 1 2 1 2 0 NA NA 1 0 3 0 0 1 3 0 3 0 1 0 1 2 3 0 1 1 0 1 2 0
chrVIII 5209777 0.6476 0.3604 A G 0.3158 0.9634 0.6842 0.0366 0.6327459 8325 92 50 4 0 3 1 1 0 2 4 3 0 0 7 2 0 5 0 2 0 1 3 6 0 NA NA 1 0 2 0 0 3 2 0 1 1 0 1 1 0 3 0 2 0 2 0 0 1 1 3 4 0 4 3 1 2 3 2 1 0 0 1 1 4 5 0 2 5 1 1 1 5 0 1 2 0
chrVIII 5218065 0.6537 0.3874 C T 0.2857 0.9394 0.7143 0.0606 0.6327459 8288 88 50 3 0 2 2 NA NA 1 2 6 0 0 3 5 0 5 0 3 0 1 2 5 0 1 0 1 0 NA NA 0 4 7 0 1 0 1 2 3 0 7 0 3 0 3 0 0 2 2 1 3 0 2 1 4 1 0 4 2 0 1 1 2 1 1 0 1 0 3 0 0 1 0 1 3 0
chrVIII 5220823 0.6448 0.3746 T C 0.303 0.9478 0.697 0.0522 0.6327459 2758 55 45 NA NA 2 0 NA NA 1 3 NA NA 0 2 NA NA NA NA 3 0 0 3 1 0 1 1 1 0 1 0 0 2 2 0 1 0 NA NA 1 0 1 0 2 0 1 0 1 0 1 0 3 0 1 1 2 0 2 0 3 0 3 1 0 2 2 0 2 0 1 0 0 3 0 4 3 0
chrVIII 5223769 0.6438 0.3588 C A 0.3193 0.9632 0.6807 0.0368 0.6327459 2946 106 43 2 0 1 2 3 0 4 0 4 0 0 3 1 0 2 0 2 0 2 0 2 0 4 0 2 0 1 0 5 0 1 0 0 1 1 2 4 0 1 0 3 0 3 0 3 1 0 2 1 0 2 4 1 0 4 0 3 0 4 0 4 0 2 0 2 0 2 0 2 1 1 1 NA NA
chrVIII 16401218 0.662 0.4617 G T 0.8571 0.1951 0.1429 0.7805 0.6327459 11177449 119 67 4 0 2 2 3 0 2 3 3 0 2 0 1 4 3 6 5 0 1 0 1 2 1 2 0 3 2 0 1 3 2 2 1 4 3 0 1 0 2 2 0 4 4 0 NA NA 1 0 5 1 3 2 5 2 1 0 2 0 2 1 4 0 1 0 5 5 0 1 1 1 0 2 2 0
chrVIII 16404642 0.651 0.455 A T 0.2195 0.8705 0.7805 0.1295 0.6327459 3424 47 99 2 4 3 4 0 6 4 1 0 6 0 2 1 2 2 5 0 3 0 3 0 7 3 2 3 0 0 3 2 2 3 3 1 3 0 6 5 2 1 0 1 0 0 3 1 2 2 0 3 1 1 1 0 4 0 1 0 4 1 5 0 3 0 4 1 0 1 3 2 2 1 0 NA NA
chrVIII 16404670 0.6394 0.4803 G T 0.2 0.8394 0.8 0.1606 0.6327459 28 48 103 1 2 2 3 0 6 5 0 0 6 0 3 1 2 2 2 0 3 0 3 0 3 3 3 3 0 0 2 2 2 3 2 1 2 0 6 5 2 1 0 1 0 0 3 1 3 1 0 2 1 1 2 0 4 0 1 0 4 1 3 0 3 0 5 1 0 1 3 2 1 2 0 NA NA
chrVIII 16404829 0.688 0.4918 T A 0.8522 0.1642 0.1478 0.8358 0.6327459 159 107 58 1 9 1 5 8 0 1 1 4 0 3 0 3 1 1 2 7 0 1 0 0 1 3 4 0 4 1 0 0 2 1 2 3 2 1 0 3 3 2 1 0 4 4 0 1 1 3 1 4 1 2 0 1 2 1 1 4 0 0 2 6 0 4 0 2 1 4 1 1 0 0 1 NA NA
chrVIII 16404830 0.681 0.491 A C 0.8496 0.1685 0.1504 0.8315 0.6327459 1 109 57 1 9 1 5 8 0 1 1 4 0 3 0 3 1 1 2 7 0 1 0 0 1 3 4 0 4 1 0 0 2 1 2 3 2 1 0 3 3 2 1 0 4 4 0 0 1 3 1 4 1 2 0 1 2 1 1 4 0 0 2 6 0 4 0 2 1 4 1 1 0 0 1 NA NA
chrVIII 16413571 0.6346 0.4537 T A 0.8636 0.2291 0.1364 0.7709 0.6327459 8741 73 34 3 1 1 0 4 0 NA NA 4 0 2 0 1 8 2 1 4 0 3 0 2 0 3 2 NA NA 2 0 4 1 1 3 1 0 1 0 1 1 2 1 0 5 NA NA 1 0 1 1 1 0 0 1 0 1 3 2 3 0 4 0 1 0 NA NA 1 1 0 2 4 2 3 5 5 0
chrVIII 16416082 0.6692 0.4861 T C 0.1792 0.8485 0.8208 0.1515 0.6327459 2511 56 110 1 0 1 0 0 4 3 1 0 1 0 4 3 0 2 1 0 2 0 4 2 2 2 3 2 0 0 3 2 1 NA NA 3 1 0 3 3 2 2 0 2 0 0 3 3 2 0 2 2 3 1 3 1 1 NA NA 0 2 0 3 0 6 0 2 2 0 1 3 1 2 1 3 0 6
chrVIII 16426052 0.6926 0.4924 C T 0.8539 0.1613 0.1461 0.8387 0.6327459 9970 111 56 2 2 2 2 2 0 5 2 4 0 2 0 3 2 2 3 1 0 7 0 0 1 1 1 0 1 6 0 1 0 0 2 1 0 3 0 0 1 4 1 0 2 5 0 1 1 1 1 3 1 2 3 0 1 3 2 4 0 0 3 3 0 4 0 2 4 0 4 3 1 2 2 4 0
chrVIII 16429583 0.6479 0.4991 C T 0.177 0.8249 0.823 0.1751 0.6327459 3531 35 84 2 1 1 0 0 4 1 0 0 4 0 1 1 1 5 0 0 2 0 4 2 4 1 2 1 0 0 6 5 2 1 3 1 0 0 4 0 7 0 1 5 0 0 2 0 1 NA NA 2 4 4 1 2 3 2 0 0 2 2 1 0 1 0 5 1 1 NA NA 3 0 0 2 0 3
chrVIII 16430392 0.6585 0.4763 A G 0.1944 0.8529 0.8056 0.1471 0.6327459 809 35 77 2 0 2 2 0 4 2 0 0 5 1 1 2 3 1 2 0 4 0 1 2 5 2 2 3 0 0 1 1 2 1 2 2 2 0 5 1 0 3 2 7 0 0 5 2 0 NA NA 3 1 3 3 2 4 0 1 0 4 1 1 0 5 0 1 0 1 2 1 2 1 2 0 0 2
chrVIII 16430477 0.634 0.4247 T C 0.193 0.827 0.7018 0.1477 0.6327459 85 37 75 1 3 1 0 0 2 1 1 0 4 0 1 2 2 1 2 0 0 0 4 4 5 1 2 NA NA 0 1 2 3 3 4 1 3 0 1 3 0 2 2 2 0 0 1 1 3 0 2 4 1 4 0 3 1 1 0 0 4 3 1 0 2 0 1 1 2 0 1 2 2 0 1 0 1
chrVIII 16433912 0.6354 0.4416 C T 0.8761 0.2407 0.1239 0.7593 0.6327459 3435 99 49 1 2 1 1 2 0 1 0 5 0 7 0 0 2 0 2 1 0 2 0 1 3 2 4 0 1 2 0 4 4 4 0 0 4 6 0 1 0 1 1 0 3 3 0 1 0 3 1 NA NA 2 1 4 5 2 2 1 0 3 3 1 0 3 0 4 0 0 2 1 2 2 2 4 0
chrVIII 16435496 0.6466 0.4956 T C 0.1811 0.8277 0.8189 0.1723 0.6327459 1584 39 94 0 1 0 3 0 3 1 3 0 2 0 4 3 5 3 2 0 2 0 2 2 3 2 3 5 0 0 5 0 3 5 1 4 0 0 2 0 3 1 2 3 0 0 5 2 2 3 0 3 3 0 3 3 3 0 3 0 3 0 1 0 2 0 6 3 2 1 1 1 1 NA NA 0 5
chrVIII 16435500 0.6353 0.4871 A G 0.1953 0.8306 0.8047 0.1694 0.6327459 4 38 98 0 2 0 3 0 3 1 3 0 2 0 4 3 5 3 2 0 2 0 2 2 3 2 3 5 0 0 5 0 3 5 1 3 0 0 3 0 3 1 2 3 0 0 5 2 2 3 0 4 3 0 3 3 3 0 3 0 3 0 1 0 2 0 6 3 2 1 1 1 1 NA NA 0 4
chrVIII 16435932 0.6499 0.4916 C T 0.8333 0.1834 0.1667 0.8166 0.6327459 432 76 31 4 0 2 0 4 0 3 4 4 0 10 0 1 3 1 4 8 0 1 0 4 4 3 1 0 1 5 0 2 1 1 1 0 1 1 0 1 1 2 3 0 3 NA NA 2 3 2 5 2 6 1 0 6 0 NA NA 4 0 2 2 1 0 1 0 1 1 2 1 2 1 1 3 1 0
chrVIII 16436171 0.6683 0.4863 C A 0.8478 0.1795 0.1522 0.8205 0.6327459 239 66 38 1 1 1 2 3 0 1 4 9 0 6 0 6 2 1 2 1 0 NA NA 3 2 3 1 0 2 1 0 2 0 4 2 1 4 1 0 2 1 3 2 0 1 3 0 2 2 0 1 1 2 1 1 2 0 1 0 2 0 2 1 5 0 5 0 0 4 0 2 2 3 3 1 2 0
chrVIII 16447815 0.6401 0.4372 C T 0.8828 0.2428 0.1172 0.7572 0.6327459 11644 86 44 0 2 2 3 4 0 1 1 2 0 3 0 3 4 0 3 1 0 5 0 0 1 NA NA 0 2 5 0 2 2 2 3 2 1 3 0 0 3 3 0 0 7 6 0 1 4 4 0 4 1 3 1 3 4 1 0 NA NA 4 3 3 1 2 0 1 2 1 2 0 2 2 3 3 0
chrVIII 16449311 0.6484 0.3758 T G 0.3 0.9484 0.7 0.0516 0.6327459 1496 53 38 1 0 2 0 NA NA 1 4 NA NA NA NA 0 4 3 3 0 4 0 1 1 0 1 2 2 0 0 3 1 0 2 0 2 0 NA NA 0 1 2 2 NA NA NA NA 2 3 1 2 2 1 3 0 2 0 NA NA NA NA 3 3 0 3 NA NA 5 0 2 0 0 3 3 0 0 1
chrIX 227463 0.7869 0.3934 T A 0.2131 1 0.7869 0 0.6606736 100000 21 18 0 1 1 0 0 2 2 0 2 0 1 0 1 0 3 0 NA NA NA NA 4 0 1 1 NA NA NA NA NA NA NA NA NA NA 2 0 0 3 3 0 2 0 0 3 0 2 1 2 0 1 1 0 0 1 3 0 NA NA NA NA 2 2 7 0 NA NA NA NA 1 0 NA NA NA NA
chrIX 239390 0.6935 0.3468 G A 0.3065 1 0.6935 0 0.6606736 11927 109 35 0 3 1 0 4 0 3 0 2 0 2 0 NA NA 1 0 1 0 NA NA 3 0 1 2 1 0 2 0 2 0 3 0 3 0 1 0 2 4 3 0 NA NA 2 1 1 0 0 1 1 3 4 0 1 2 NA NA NA NA 3 0 2 2 5 0 2 0 1 0 3 0 1 0 1 0
chrIX 239408 0.7246 0.3623 A G 0.2754 1 0.7246 0 0.6606736 18 119 39 0 3 2 0 4 0 4 0 2 0 2 0 NA NA 1 0 1 0 1 0 3 0 1 2 NA NA 2 0 2 0 3 0 3 0 1 0 1 6 2 0 1 0 2 0 1 0 0 1 1 4 3 0 1 3 2 0 NA NA 3 0 3 3 4 0 6 0 1 1 4 0 NA NA 1 0
chrIX 239452 0.6935 0.3468 C G 0.3065 1 0.6935 0 0.6606736 44 119 43 0 3 3 0 2 0 4 0 2 0 2 0 NA NA 1 0 1 0 3 0 4 0 1 2 1 0 1 0 4 0 3 0 2 0 2 0 1 4 2 0 1 0 2 0 2 0 0 1 1 4 3 0 4 2 2 0 2 0 3 0 3 3 5 0 5 0 1 2 3 0 1 0 1 0
chrIX 278588 0.6809 0.3404 T C 0.3191 1 0.6809 0 0.6606736 39136 32 60 0 2 5 0 0 3 2 0 1 0 2 0 1 0 0 6 0 2 NA NA 3 0 1 2 0 3 NA NA 3 0 0 3 1 0 4 0 0 2 NA NA 2 0 2 2 0 1 0 4 0 1 2 0 2 0 2 0 2 0 1 0 0 3 1 2 0 3 NA NA 2 3 3 0 NA NA
chrIX 342523 0.663 0.3315 C G 0.337 1 0.663 0 0.6606736 63935 69 26 2 3 3 0 1 0 6 0 2 1 2 0 3 0 2 0 1 0 3 0 3 0 4 0 2 0 2 1 4 0 5 0 2 0 3 0 1 0 1 0 3 0 0 3 0 3 1 1 2 0 1 0 3 4 2 0 5 0 7 0 4 0 1 0 4 0 1 4 4 0 1 0 2 0
chrIX 346662 0.6607 0.3304 A G 1 0.3393 0 0.6607 0.6606736 4139 132 45 5 0 0 2 3 0 0 2 3 4 NA NA 2 1 3 0 3 0 0 1 0 3 1 2 1 0 3 0 2 0 3 0 3 0 2 2 5 0 4 0 0 4 2 0 2 0 2 0 NA NA 0 1 1 0 0 1 1 0 6 0 4 2 1 0 6 0 4 0 2 0 3 0 3 0
chrIX 361520 0.7735 0.3934 A G 0.2131 0.9866 0.7869 0 0.6606736 14858 37 37 0 2 2 0 NA NA 1 0 2 0 4 0 3 0 NA NA 0 2 5 0 1 0 1 1 3 0 0 1 1 0 NA NA NA NA 1 0 NA NA 4 0 1 0 0 4 NA NA 1 1 0 1 NA NA 0 1 1 0 NA NA NA NA 1 0 2 0 NA NA NA NA 1 0 NA NA NA NA
chrIX 414989 0.6721 0.3361 T G 0.3279 1 0.6721 0 0.6606736 53469 104 45 3 4 3 0 1 4 3 0 NA NA 1 1 4 0 5 0 3 0 NA NA 1 0 0 3 3 0 2 1 2 0 7 0 NA NA 3 0 3 3 3 0 8 0 0 3 0 1 2 3 2 2 8 0 2 0 4 0 4 0 5 0 7 0 4 0 3 0 1 1 3 0 2 0 1 0
chrIX 415537 0.7207 0.3604 T C 0.2793 1 0.7207 0 0.6606736 548 107 64 0 2 3 0 1 0 2 0 2 3 0 1 1 0 0 6 0 1 3 0 2 0 1 0 0 1 3 0 5 0 3 2 1 0 1 0 0 2 1 1 4 0 0 3 3 1 2 2 0 2 4 0 2 0 4 0 1 0 4 0 4 0 5 0 0 2 2 3 5 0 8 0 3 0
chrIX 415586 0.6796 0.3398 C T 0.3204 1 0.6796 0 0.6606736 49 116 42 0 1 4 0 NA NA 1 0 1 3 0 1 2 0 6 0 1 0 2 0 1 0 2 0 1 0 5 0 4 0 6 0 1 0 1 0 0 2 2 0 4 0 0 2 2 1 3 1 3 0 3 0 3 0 5 0 NA NA 2 0 4 0 6 0 2 0 1 2 7 0 6 0 2 0
chrIX 415640 0.6616 0.4178 C G 0.913 0.2514 0.087 0.7486 0.6606736 54 77 67 1 0 0 6 2 2 0 2 4 1 1 1 0 3 4 0 NA NA 1 2 0 1 0 2 2 0 2 0 3 1 3 2 1 0 0 2 1 0 0 1 0 4 2 0 3 0 1 2 3 0 2 0 3 0 0 4 NA NA NA NA 2 2 0 7 5 0 1 1 0 7 3 0 0 2
chrIX 415652 0.6824 0.3412 T C 0.3176 1 0.6824 0 0.6606736 12 79 51 0 1 7 0 2 2 3 0 1 4 1 0 3 0 0 3 NA NA 2 0 2 0 2 0 0 2 3 0 4 0 1 3 0 1 2 0 0 1 1 0 5 0 0 2 3 0 2 2 0 2 1 0 3 0 3 0 NA NA NA NA 3 0 7 0 0 5 1 0 9 0 3 0 1 0
chrIX 418092 0.7 0.35 A T 0.3 1 0.7 0 0.6606736 2440 57 41 0 2 3 0 1 2 3 0 0 3 1 2 3 0 0 4 0 3 2 0 3 0 1 1 0 3 1 3 2 0 1 2 0 1 4 0 0 1 1 2 NA NA 1 2 0 1 1 1 0 1 1 0 2 0 2 0 2 0 NA NA 1 0 5 0 0 6 1 3 3 1 2 0 1 0
chrIX 428277 0.6667 0.3333 T C 0.3333 1 0.6667 0 0.6606736 10185 115 35 1 2 3 0 4 1 1 0 5 2 1 0 4 0 4 0 3 2 2 0 2 0 0 3 6 0 2 0 2 0 NA NA 2 0 3 0 3 3 4 0 2 0 0 4 2 3 1 2 1 4 5 0 3 0 2 0 2 0 2 0 3 0 3 0 4 0 2 2 4 0 4 0 3 0
chrIX 428535 0.6869 0.3434 T C 0.3131 1 0.6869 0 0.6606736 258 97 68 1 0 NA NA NA NA 4 0 NA NA 0 1 3 0 0 7 0 2 2 0 2 0 3 1 NA NA 2 0 NA NA 2 2 0 2 3 0 0 5 0 1 2 1 0 4 3 0 0 2 0 5 7 0 1 0 1 0 5 0 2 0 NA NA 1 0 0 3 2 1 7 0 3 0 NA NA
chrIX 434311 0.7504 0.4228 G C 0.9524 0.202 0.0476 0.798 0.6606736 5776 69 81 2 1 0 4 1 2 0 5 1 2 NA NA 0 4 0 7 1 2 1 1 0 4 2 1 0 2 5 0 3 0 0 3 2 0 1 0 0 2 0 3 0 7 3 0 5 0 4 1 1 5 0 3 3 0 0 4 1 1 2 4 2 1 0 3 0 1 4 0 0 3 2 0 0 3
chrIX 444307 0.7092 0.4546 G A 0.9 0.1908 0.1 0.8092 0.6606736 9996 67 68 1 0 0 1 2 0 0 9 0 2 1 2 0 2 0 2 1 2 0 1 0 3 0 1 0 1 1 0 1 2 0 1 1 0 1 0 2 2 0 3 0 1 2 0 6 0 NA NA 0 1 1 2 3 0 0 4 1 1 0 2 2 1 0 3 0 9 0 1 0 2 4 0 0 2
chrIX 453363 0.6765 0.3382 A C 0.3235 1 0.6765 0 0.6606736 9056 83 32 2 2 2 0 1 3 2 0 3 2 2 2 4 0 4 0 2 0 2 0 3 0 2 1 4 0 0 2 4 0 2 0 4 0 3 0 2 3 2 0 1 0 0 4 1 0 2 2 1 2 2 0 3 0 3 0 1 0 6 0 5 0 4 0 3 0 NA NA 5 0 2 0 4 0
chrIX 515648 0.7423 0.3711 C T 0.2577 1 0.7423 0 0.6606736 62285 63 52 0 2 3 0 0 3 5 0 0 2 1 0 0 1 4 0 0 1 1 0 NA NA 1 1 1 0 2 0 6 0 2 0 NA NA 2 0 0 2 2 0 2 0 0 5 NA NA 5 2 1 1 0 2 2 0 2 0 2 0 0 1 2 0 4 0 4 0 0 2 2 1 2 0 0 3
chrIX 515847 0.6737 0.3368 C T 0.3263 1 0.6737 0 0.6606736 199 70 61 0 3 4 0 0 4 1 0 3 2 1 0 2 2 3 0 2 0 2 0 2 0 2 1 1 2 1 0 5 0 2 0 2 0 3 0 2 3 4 0 5 0 0 3 1 1 4 3 1 2 0 1 1 0 2 0 1 0 0 4 1 0 8 0 2 0 0 5 2 1 1 0 0 1
chrIX 515911 0.6632 0.3316 T C 0.3368 1 0.6632 0 0.6606736 64 105 47 0 3 1 0 2 1 2 0 3 2 NA NA 1 1 2 0 2 1 2 0 1 0 2 0 1 0 1 0 5 0 4 0 1 0 1 0 1 4 5 0 4 0 0 4 1 2 2 2 0 3 0 1 2 0 2 0 2 0 1 2 4 0 8 0 4 0 1 2 3 0 2 0 1 1
chrIX 519341 0.7086 0.442 A T 0.9123 0.2037 0.0877 0.7963 0.6606736 3430 82 37 2 0 0 5 5 0 0 5 2 1 1 1 0 4 6 0 6 0 1 4 0 6 3 3 2 0 3 0 3 1 2 3 2 0 1 0 4 0 2 0 0 5 2 0 5 0 1 0 1 0 2 0 6 0 0 1 1 0 4 0 0 2 0 2 8 0 1 0 2 3 3 0 1 0
chrIX 519388 0.6803 0.3402 A G 0.3197 1 0.6803 0 0.6606736 47 70 69 0 2 4 0 0 3 5 0 1 1 2 1 3 2 4 0 3 2 8 0 6 0 3 2 1 1 3 3 6 0 3 0 3 0 3 0 3 2 3 0 2 0 0 3 6 2 1 1 1 1 1 0 5 0 1 0 0 1 0 5 3 0 2 0 6 0 0 1 3 2 4 0 0 1
chrIX 531312 0.8063 0.4093 T C 0.1875 0.9938 0.8125 0.0062 0.6606736 11924 80 99 3 5 6 0 0 2 4 0 3 5 2 3 4 2 NA NA 0 1 1 3 4 0 3 4 4 0 0 2 2 0 3 2 0 1 3 0 0 6 2 0 6 0 0 7 0 5 1 5 0 1 0 4 NA NA 9 0 0 1 4 2 3 0 9 0 0 2 0 4 2 0 NA NA 0 2
chrIX 531319 0.7172 0.3586 T A 0.2828 1 0.7172 0 0.6606736 7 91 89 3 5 7 0 0 3 4 0 3 5 2 3 4 2 NA NA 0 1 5 0 4 0 3 4 4 0 0 2 3 0 5 0 1 0 3 0 0 5 2 0 6 0 0 8 0 5 1 6 NA NA 0 4 NA NA 10 0 1 0 4 2 3 0 9 0 2 0 0 5 3 0 NA NA 0 2
chrIX 531575 0.7581 0.4085 G A 0.2125 0.9706 0.7875 0.0294 0.6606736 256 67 107 0 5 5 0 0 5 3 0 3 3 0 4 2 3 2 0 0 2 1 0 1 0 3 5 NA NA 0 5 5 0 5 0 NA NA NA NA 0 3 5 0 5 0 0 8 0 1 3 2 0 3 0 5 NA NA 2 0 0 1 0 5 1 0 4 0 0 1 0 6 1 2 NA NA 0 1
chrIX 531576 0.7444 0.3966 T C 0.2312 0.9756 0.7688 0.0244 0.6606736 1 67 109 0 5 4 0 0 5 3 0 4 3 0 4 3 3 2 0 0 2 1 0 1 0 4 4 NA NA 0 5 5 0 4 0 NA NA NA NA 0 3 5 0 5 0 0 8 0 1 3 2 0 3 0 5 NA NA 2 0 0 1 0 5 NA NA 3 0 1 0 0 6 1 2 NA NA 0 1
chrIX 532318 0.6847 0.4799 A T 0.8625 0.1778 0.1375 0.8222 0.6606736 742 122 90 2 0 0 5 4 0 0 4 2 4 2 3 1 3 6 0 2 0 0 1 0 6 1 6 5 0 3 0 0 3 0 6 3 0 1 1 5 0 0 6 0 4 4 0 4 0 1 2 3 1 2 0 1 0 0 6 5 0 2 0 2 5 0 9 2 0 2 0 0 3 6 0 6 0
chrIX 532376 0.6895 0.4876 C G 0.8571 0.1676 0.1429 0.8324 0.6606736 58 123 94 2 0 0 5 5 0 0 3 2 2 2 6 0 2 7 0 1 0 2 1 0 5 1 6 2 0 2 0 1 5 0 8 2 0 1 1 5 0 0 4 0 6 8 0 4 0 2 1 8 0 1 0 NA NA 0 6 3 0 2 0 1 5 0 9 2 0 3 0 1 2 3 0 3 0
chrIX 532487 0.6667 0.3333 C A 0.3333 1 0.6667 0 0.6606736 111 161 116 0 3 5 0 0 1 4 0 3 2 5 3 0 1 6 0 1 5 8 0 9 0 3 3 2 1 NA NA 10 0 3 0 2 0 5 0 7 2 3 0 3 0 0 7 2 0 1 2 3 2 2 2 3 0 4 0 0 2 0 1 3 0 8 0 3 0 0 2 2 2 1 0 0 4
chrIX 543381 0.6642 0.3321 A G 0.3358 1 0.6642 0 0.6606736 10894 93 66 1 3 2 0 1 0 9 0 5 1 1 1 NA NA 2 0 2 0 7 0 5 0 3 2 2 0 1 0 3 0 2 0 3 0 2 0 2 2 3 0 5 0 0 3 5 2 2 0 3 0 1 1 1 1 2 0 4 0 0 4 0 1 3 0 3 0 5 2 5 0 4 0 5 2
chrIX 543490 0.6644 0.4211 T C 0.9111 0.2467 0.0889 0.7533 0.6606736 109 72 43 5 0 0 6 2 0 0 7 5 3 0 3 5 1 2 0 2 0 1 2 0 1 2 4 4 0 0 1 0 5 5 2 4 0 1 0 3 0 0 2 0 4 4 0 7 0 2 2 4 0 3 0 5 0 0 2 4 0 4 0 3 2 0 2 4 0 6 0 2 0 1 2 6 0
chrIX 543717 0.683 0.4536 A G 0.8879 0.2049 0.1121 0.7951 0.6606736 227 78 45 4 0 0 2 1 0 0 3 3 1 2 1 5 0 5 0 2 0 5 3 0 2 2 0 3 0 3 2 0 7 5 1 2 0 1 2 3 0 1 0 0 4 3 0 2 0 1 1 7 0 4 0 6 0 0 3 2 0 NA NA 1 2 0 4 4 0 3 0 0 1 4 1 8 0
chrIX 567358 0.7164 0.3582 A T 0.2836 1 0.7164 0 0.6606736 23641 77 44 0 4 4 0 0 4 2 0 1 3 5 2 2 1 3 0 1 2 3 0 7 0 1 5 2 0 2 3 8 0 8 0 8 0 3 0 2 0 2 0 5 0 0 3 3 1 4 0 0 3 1 2 3 1 2 0 6 0 3 4 1 6 7 0 5 0 3 4 1 2 2 0 2 1
chrIX 568804 0.6777 0.3388 A T 0.3223 1 0.6777 0 0.6606736 1446 98 50 0 2 2 0 0 3 4 0 1 1 1 6 2 1 3 0 4 3 1 0 3 0 0 4 1 0 1 1 3 0 3 0 2 0 2 0 3 0 3 0 4 0 0 5 1 1 4 2 2 1 3 1 1 1 2 0 3 0 NA NA 2 3 4 0 2 0 1 1 3 2 7 0 1 2
chrIX 568846 0.6618 0.3309 T C 0.3382 1 0.6618 0 0.6606736 42 94 53 1 1 NA NA 3 1 4 0 1 1 1 4 1 1 4 0 4 3 NA NA 4 0 0 3 3 0 2 1 2 0 5 0 1 0 4 0 0 1 4 0 5 0 0 4 2 4 3 4 1 2 3 1 1 1 1 0 4 0 NA NA 3 2 4 0 4 0 0 1 5 0 7 0 0 2
chrIX 579092 0.6949 0.3475 G C 0.3051 1 0.6949 0 0.6606736 10246 99 56 2 2 3 0 0 1 3 0 1 3 3 3 1 0 5 0 1 2 2 0 3 0 3 2 2 0 1 2 5 0 4 0 3 0 2 0 2 2 6 0 5 0 0 4 2 2 1 2 2 1 3 1 1 1 NA NA 1 0 1 6 0 2 2 0 4 0 0 2 4 0 5 0 1 0
chrIX 585483 0.7931 0.3966 G T 0.2069 1 0.7931 0 0.6606736 6391 65 38 2 2 4 0 2 3 5 0 2 3 3 2 2 1 3 0 5 1 3 0 2 0 NA NA 2 0 1 2 4 0 4 0 2 0 1 0 1 1 5 0 4 0 0 5 2 2 3 3 5 0 1 3 1 2 5 0 1 0 1 2 1 2 3 0 7 0 1 1 3 0 3 0 0 1
chrIX 590066 0.672 0.336 A G 0.328 1 0.672 0 0.6606736 4583 86 51 1 1 5 0 1 1 5 0 1 1 2 3 3 3 3 0 1 1 5 0 3 0 NA NA 6 0 1 0 4 0 8 0 2 0 NA NA 1 0 3 0 3 0 0 7 3 1 2 5 4 0 1 0 1 1 2 0 3 0 2 3 1 4 5 0 5 0 1 0 4 0 5 0 2 3
chrIX 603653 0.7091 0.3545 G A 0.2909 1 0.7091 0 0.6606736 13587 84 58 3 1 5 0 NA NA 3 0 2 1 NA NA 2 1 0 6 0 1 1 0 3 0 0 1 1 2 NA NA 3 0 1 1 0 2 2 0 0 1 2 1 4 0 0 4 2 1 3 2 0 1 1 3 NA NA 4 0 2 0 1 1 2 0 3 0 2 3 0 1 2 0 4 0 NA NA
chrIX 606022 0.6824 0.3412 A G 0.3176 1 0.6824 0 0.6606736 2369 64 62 0 2 4 0 0 3 1 0 2 1 1 2 5 3 0 3 0 1 5 0 2 0 2 1 0 2 0 1 5 0 2 1 1 2 3 0 0 4 3 2 5 0 0 1 NA NA 2 1 0 4 1 1 0 1 3 0 0 1 0 1 1 0 1 0 6 1 0 3 2 1 6 0 0 2
chrIX 613076 0.686 0.343 T C 0.314 1 0.686 0 0.6606736 7054 114 56 2 0 2 0 1 5 5 0 2 2 0 2 1 0 0 3 0 4 NA NA 1 0 0 2 1 0 2 1 4 0 4 1 2 0 1 0 0 4 0 2 2 0 0 6 0 1 0 3 0 3 4 1 0 2 3 0 5 0 3 3 3 1 5 0 1 2 0 1 3 0 3 0 1 2
chrIX 619439 0.7099 0.4726 G A 0.8824 0.1724 0.1176 0.8276 0.6606736 6363 67 29 1 0 NA NA 3 0 0 4 2 1 1 1 2 2 4 0 6 0 4 0 0 1 2 0 2 0 2 3 1 3 1 2 3 0 1 0 3 0 0 1 1 1 3 0 2 0 1 2 1 0 6 0 2 0 0 1 2 0 NA NA 1 0 0 5 5 0 4 0 1 1 1 2 2 0
chrIX 619858 0.6667 0.3333 A T 0.3333 1 0.6667 0 0.6606736 419 74 55 1 2 3 0 1 1 2 0 1 1 1 4 2 2 NA NA 0 4 4 0 NA NA 2 2 0 1 1 1 2 0 1 0 1 2 3 0 0 2 0 2 2 0 0 3 0 4 2 2 0 4 0 3 2 3 NA NA NA NA NA NA 1 3 3 0 5 5 1 1 2 0 2 0 1 1
chrIX 628810 0.672 0.3537 T C 0.3103 0.9824 0.6897 0.0176 0.6606736 8952 48 50 0 5 3 0 0 1 1 0 6 0 2 6 1 2 0 3 0 1 3 0 NA NA NA NA 0 6 1 1 4 0 2 0 1 2 2 0 0 6 2 1 3 0 0 2 2 2 1 5 0 3 NA NA 1 2 NA NA 0 1 0 4 1 0 5 0 1 4 0 4 NA NA 5 0 0 2
chrIX 647143 0.7068 0.3519 G A 0.2593 0.9661 0.7037 0 0.6606736 18333 67 65 1 4 NA NA 0 3 3 0 1 1 4 3 1 0 0 1 0 2 1 0 4 0 NA NA 0 5 NA NA 4 1 1 0 NA NA 3 0 0 4 2 2 2 0 0 3 0 1 3 0 0 1 4 2 2 1 5 0 1 1 0 2 1 3 4 0 0 1 0 3 1 0 3 0 0 2
chrIX 648976 0.7034 0.3517 A T 0.2966 1 0.7034 0 0.6606736 1833 70 41 2 1 3 0 2 0 5 0 4 2 1 3 1 0 0 2 0 1 5 0 1 0 2 2 3 4 1 2 4 0 4 1 1 2 NA NA 0 3 0 4 4 0 0 4 2 2 2 2 0 4 0 2 3 1 2 0 0 1 2 1 2 0 3 0 3 5 NA NA 2 0 3 0 0 1
chrIX 666497 0.6905 0.3676 A C 0.2871 0.9777 0.7129 0.0223 0.6606736 17521 89 66 2 0 2 0 1 0 3 0 0 1 3 2 1 1 0 3 NA NA NA NA 1 0 1 1 NA NA 1 1 3 0 1 0 0 3 3 0 NA NA 6 7 2 0 0 5 NA NA 0 1 0 2 1 4 2 0 1 0 3 0 1 1 2 4 1 0 4 4 0 1 4 0 2 0 0 1
chrIX 666810 0.7387 0.4064 G C 0.2243 0.963 0.7757 0.037 0.6606736 313 77 87 0 3 1 0 0 1 2 0 0 1 2 3 1 0 0 3 0 2 1 0 1 0 2 1 NA NA 3 1 3 0 0 2 NA NA NA NA 0 2 2 4 NA NA 0 6 0 1 1 0 0 2 0 1 4 1 3 0 1 3 0 2 1 1 3 0 4 2 0 1 2 2 2 1 0 1
chrIX 674105 0.7672 0.4112 C A 0.2051 0.9724 0.7949 0.0276 0.6606736 7295 91 62 0 5 3 0 1 3 4 0 1 0 2 2 2 1 0 2 0 5 4 0 NA NA 1 2 1 2 3 3 6 0 3 0 NA NA 3 0 0 4 1 2 6 0 0 1 0 1 3 4 0 3 1 1 2 2 5 0 6 0 4 0 2 3 2 0 4 1 1 1 5 0 1 0 0 1
chrIX 674148 0.7427 0.3906 A C 0.2381 0.9808 0.7619 0.0192 0.6606736 43 86 53 0 3 4 0 1 3 5 0 1 0 1 1 1 1 NA NA 0 5 4 0 NA NA 1 1 1 1 5 3 5 0 3 0 NA NA 3 1 0 5 2 3 4 0 0 1 0 2 2 5 0 2 1 2 1 2 5 0 6 0 2 0 3 2 2 0 3 1 1 1 3 0 1 0 0 1
chrIX 674162 0.7506 0.3894 G A 0.2353 0.9859 0.7647 0.0141 0.6606736 14 64 53 0 3 3 0 0 2 4 0 1 0 2 1 1 1 NA NA 0 4 4 0 NA NA 1 1 0 1 5 3 6 0 3 1 NA NA 3 1 0 5 2 3 4 0 0 1 0 2 2 5 0 3 1 2 1 1 4 0 2 0 NA NA 3 2 2 0 4 1 0 1 3 0 1 0 0 2
chrIX 674165 0.702 0.4114 C T 0.2376 0.9396 0.7624 0.0604 0.6606736 3 66 77 0 3 3 0 0 3 4 1 1 0 2 1 1 1 NA NA 0 5 4 0 1 0 1 1 0 2 5 2 6 0 3 1 NA NA 3 1 0 5 2 3 5 0 0 1 0 2 2 5 0 2 1 2 1 1 4 0 2 3 0 3 3 2 2 0 4 1 0 2 3 1 1 0 0 2
chrIX 674167 0.7253 0.4043 A G 0.233 0.9583 0.767 0.0417 0.6606736 2 66 80 0 2 3 0 0 3 3 1 1 0 2 1 1 1 NA NA 0 4 4 0 1 0 1 1 0 2 5 2 6 0 3 1 NA NA 3 1 0 6 2 3 5 0 NA NA 0 2 2 5 0 2 1 2 1 1 4 0 2 3 0 3 3 2 2 0 4 1 0 2 3 1 1 0 0 2
chrIX 675076 0.6678 0.3444 G A 0.3217 0.9895 0.6783 0.0105 0.6606736 909 84 86 0 4 5 0 0 1 7 0 1 2 0 1 1 3 0 3 0 5 1 0 3 0 0 2 0 4 3 1 5 0 1 1 0 1 0 2 0 2 1 3 1 0 0 2 0 1 4 1 0 3 0 2 1 1 4 0 1 1 0 7 0 2 5 0 4 3 0 3 4 2 6 1 0 4
chrIX 675887 0.6829 0.3503 G A 0.3083 0.9912 0.6917 0.0088 0.6606736 811 70 31 1 1 3 0 2 2 6 0 1 0 2 1 4 3 0 2 0 4 2 0 3 0 1 3 1 1 1 0 3 0 2 1 0 1 NA NA 0 1 1 0 1 0 0 3 0 6 5 3 0 2 2 2 0 1 1 0 3 0 0 1 1 2 1 0 3 2 2 1 4 0 0 6 0 2
chrIX 676552 0.6801 0.3504 T C 0.3095 0.9896 0.6905 0.0104 0.6606736 665 94 77 0 3 4 0 0 1 2 0 2 2 4 2 3 1 0 3 0 3 1 0 1 0 1 1 0 4 2 1 3 0 4 0 0 2 1 1 0 6 NA NA 7 0 0 6 0 2 2 1 NA NA 0 3 1 2 2 0 3 4 NA NA 1 2 7 0 1 1 0 3 1 1 0 2 0 4
chrIX 677238 0.6793 0.3586 T A 0.3017 0.981 0.6983 0.019 0.6606736 686 90 64 2 3 6 0 0 1 5 0 1 3 0 3 1 1 0 4 0 3 2 0 2 0 1 1 3 0 0 2 2 0 2 1 0 2 0 1 0 3 3 1 4 0 0 2 0 2 2 1 0 3 2 0 1 3 5 0 4 0 2 2 0 1 3 0 5 0 0 3 5 0 1 2 1 2
chrIX 677282 0.7046 0.385 A G 0.2627 0.9673 0.7373 0.0327 0.6606736 44 81 87 0 4 4 0 0 3 6 0 0 3 0 2 1 3 0 7 0 3 3 0 2 0 2 1 0 3 0 2 2 0 1 1 0 2 0 1 0 2 3 1 3 0 0 3 0 4 3 1 0 3 2 0 NA NA 4 0 5 1 0 5 2 2 6 0 3 2 0 2 2 2 1 2 0 2
chrX 1359296 0.5768 0.3187 G A 0.9697 0.3929 0.0303 0.6071 0.563552600000006 100000 37 22 1 0 0 1 NA NA 3 0 1 0 1 0 4 0 3 3 0 2 NA NA 0 2 NA NA 3 1 2 0 NA NA 4 1 2 3 2 0 NA NA 3 0 2 0 4 0 NA NA 3 1 2 0 0 1 2 0 NA NA 0 3 5 0 4 1 2 0 0 4 NA NA 1 0 4 0 NA NA
chrX 1476448 0.5902 0.2951 G C 0.4098 1 0.5902 0 0.563552600000006 117152 42 13 NA NA 3 0 NA NA 3 3 NA NA 2 1 0 4 4 1 3 0 NA NA 4 0 2 0 2 0 NA NA NA NA NA NA 1 2 1 0 NA NA NA NA 0 2 2 0 4 0 0 1 2 0 2 0 3 0 NA NA 0 3 2 0 1 0 NA NA 1 0 NA NA 2 0 5 0 0 2
chrX 2121838 0.5841 0.292 G C 1 0.4159 0 0.5841 0.563552600000006 645390 63 16 NA NA 1 1 3 0 2 0 2 0 NA NA 3 0 1 3 1 5 2 0 0 2 3 0 0 3 3 0 3 0 3 0 NA NA NA NA 2 0 NA NA 1 0 5 0 3 0 NA NA 4 0 1 1 4 0 2 0 NA NA NA NA 1 0 3 0 1 2 2 0 1 0 2 0 4 0
chrX 2155523 0.6014 0.3007 G A 1 0.3986 0 0.6014 0.563552600000006 33685 45 18 2 0 1 3 1 0 5 0 NA NA 3 0 1 0 1 2 0 2 NA NA 1 2 2 0 2 4 1 0 2 0 1 0 NA NA NA NA 2 0 2 0 3 0 NA NA 5 0 NA NA 3 0 1 3 2 0 NA NA 0 3 3 0 1 0 1 0 2 2 3 0 2 0 2 0 3 0
chrX 2155537 0.6466 0.3233 G A 1 0.3534 0 0.6466 0.563552600000006 14 42 19 2 0 0 3 1 0 5 0 NA NA 3 0 1 0 1 2 0 2 NA NA 1 2 2 0 2 4 1 0 2 0 NA NA NA NA NA NA 2 0 1 1 3 0 NA NA 6 0 NA NA 3 0 1 2 2 0 NA NA 0 2 2 0 1 0 1 0 2 2 3 0 1 0 2 0 3 0
chrX 3168109 0.5829 0.4863 C T 0.2222 0.8051 0.7778 0.1949 0.563552600000006 1012572 58 33 4 0 NA NA 1 0 0 11 3 0 1 5 0 5 0 2 3 0 NA NA 1 5 6 0 3 0 NA NA 2 0 NA NA 1 5 0 5 0 2 NA NA 0 2 5 0 6 3 0 3 5 0 NA NA 7 0 0 1 3 3 3 2 2 0 NA NA 0 2 2 0 5 0 1 0 3 0
chrX 5574360 0.5868 0.4331 C T 0.2735 0.8603 0.7265 0.1397 0.563552600000006 2406251 62 76 0 5 1 1 0 2 0 2 3 1 0 4 0 1 3 0 0 2 0 2 2 1 2 0 NA NA 0 2 3 0 0 3 1 0 0 2 1 4 1 0 0 1 2 2 NA NA 0 5 0 4 4 0 4 1 0 1 6 0 0 1 0 5 0 4 0 3 0 1 0 1 2 0 3 0
chrX 5593805 0.5696 0.4738 G T 0.2414 0.811 0.7586 0.189 0.563552600000006 19445 79 70 0 1 3 1 0 1 0 4 1 3 0 2 0 2 5 0 1 1 3 0 1 1 0 2 0 4 2 2 1 0 0 6 1 2 0 2 1 2 2 0 0 1 3 0 0 1 2 1 0 3 3 0 4 1 0 6 3 0 0 4 0 4 2 0 0 4 2 1 2 2 2 0 2 0
chrX 5602963 0.5944 0.4065 G A 0.2963 0.8907 0.7037 0.1093 0.563552600000006 9158 54 48 0 3 2 0 0 1 NA NA 1 0 0 4 0 2 6 0 NA NA 2 0 0 1 0 6 NA NA 0 3 3 0 0 1 0 6 0 1 2 1 3 0 1 0 1 0 0 2 2 0 0 2 6 0 5 0 0 3 2 3 0 3 NA NA 0 2 0 3 0 2 1 1 1 1 1 0
chrX 5604893 0.5752 0.3595 G T 0.3529 0.9281 0.6471 0.0719 0.563552600000006 1930 40 45 2 3 0 2 NA NA 0 6 3 2 0 1 0 3 3 0 2 2 3 0 1 3 0 3 0 3 2 1 5 0 0 5 0 5 0 5 NA NA 3 0 2 2 1 0 2 0 0 5 0 2 2 0 1 1 0 1 2 0 0 3 0 4 0 1 0 2 2 0 2 0 2 2 2 0
chrX 5604900 0.5763 0.3561 A G 0.3558 0.9321 0.6442 0.0679 0.563552600000006 7 39 42 2 4 0 2 NA NA 0 7 3 2 0 1 0 3 3 0 2 2 2 0 1 3 0 3 0 2 2 1 4 0 0 5 0 5 0 4 1 0 3 0 3 2 1 0 2 0 0 5 0 2 1 0 1 1 NA NA 2 0 0 3 0 4 0 1 0 1 1 0 1 1 2 2 2 0
chrX 5604912 0.5786 0.3774 G A 0.3333 0.9119 0.6667 0.0881 0.563552600000006 12 39 44 2 4 0 2 NA NA 0 6 3 2 0 1 0 4 3 0 2 2 2 0 1 3 1 3 0 3 2 1 4 0 0 6 0 5 0 4 1 0 3 0 3 2 1 0 2 1 0 4 0 2 1 0 2 0 NA NA 2 0 0 3 0 3 0 1 0 1 1 0 2 2 2 2 2 0
chrX 5609030 0.6115 0.3932 C A 0.3011 0.9126 0.6989 0.0874 0.563552600000006 4118 68 83 1 2 0 1 0 3 0 1 2 4 0 2 0 6 5 0 0 1 2 0 3 1 0 6 0 1 3 0 4 0 0 2 0 2 0 3 1 3 NA NA 2 0 2 0 3 2 0 3 0 2 3 0 0 2 0 4 1 2 0 1 0 4 2 1 0 1 1 0 6 1 0 3 NA NA
chrX 5629025 0.5952 0.3866 C T 0.3158 0.911 0.6842 0.089 0.563552600000006 19995 89 65 1 1 0 1 0 3 0 2 4 1 0 2 0 5 4 0 0 3 NA NA 3 1 1 5 0 4 1 4 6 0 0 1 2 1 0 2 0 2 2 0 0 1 1 0 NA NA 4 1 0 3 2 0 2 3 2 0 6 0 0 3 0 5 4 1 0 7 1 3 1 3 3 0 2 0
chrX 5640768 0.6114 0.4086 A G 0.2857 0.8972 0.7143 0.1028 0.563552600000006 11743 87 64 0 3 0 4 0 2 0 5 4 2 0 1 0 5 NA NA 2 2 3 0 6 5 1 4 0 2 1 1 4 0 0 5 NA NA 0 3 2 3 2 0 1 0 2 0 1 3 1 0 0 4 4 0 2 2 2 2 5 0 0 6 0 5 1 1 0 6 1 0 1 4 4 0 4 0
chrX 5645957 0.5641 0.3846 C A 0.3333 0.8974 0.6667 0.1026 0.563552600000006 5189 84 55 1 1 0 1 0 3 0 2 1 0 0 7 0 9 4 0 3 2 2 0 1 1 1 1 0 4 1 1 1 0 0 5 1 0 0 1 0 1 7 0 4 2 2 0 2 0 2 1 0 3 4 0 NA NA 0 1 3 0 0 3 0 2 5 1 0 3 1 2 3 1 4 0 1 0
chrX 5647437 0.6579 0.433 C T 0.2381 0.896 0.7619 0.104 0.563552600000006 1480 48 44 1 3 1 2 NA NA 0 5 3 1 0 3 0 2 4 0 1 0 3 0 1 0 0 5 0 1 2 0 3 0 NA NA 2 1 0 3 1 2 3 0 NA NA 2 0 NA NA 0 1 0 4 2 0 1 3 1 0 NA NA 0 2 NA NA 3 1 0 4 2 1 2 0 1 0 5 0
chrX 5647472 0.5654 0.4191 T C 0.2982 0.8636 0.7018 0.1364 0.563552600000006 35 43 48 1 3 0 2 1 0 1 4 3 0 0 3 0 2 4 0 1 0 3 0 1 0 0 4 0 1 1 0 3 0 NA NA 0 3 0 2 1 2 2 0 NA NA 2 0 NA NA 0 1 1 4 3 0 1 2 0 1 1 0 0 2 0 1 4 1 0 4 2 1 2 0 1 0 2 3
chrX 5649101 0.6142 0.3674 G C 0.3205 0.9347 0.6795 0.0553 0.563552600000006 1629 99 71 2 1 1 0 0 3 0 3 2 1 0 1 0 2 5 0 1 0 2 0 1 1 0 2 0 1 1 1 3 0 0 3 1 0 0 1 1 3 NA NA 0 1 3 0 1 1 0 2 0 2 3 0 2 2 0 1 1 0 0 2 0 4 0 1 0 9 NA NA 3 0 2 0 2 0
chrX 5653805 0.5812 0.4017 C A 0.3077 0.8889 0.6923 0.1111 0.563552600000006 4704 63 68 4 2 0 5 0 3 0 2 2 2 0 4 0 3 5 0 0 1 5 0 1 2 0 2 0 2 1 5 3 0 0 1 0 1 0 3 4 1 4 0 NA NA 1 0 0 2 0 1 0 1 5 0 2 1 NA NA 1 0 0 4 0 3 2 2 0 4 1 0 0 2 1 0 0 1
chrX 5655309 0.5805 0.35 A T 0.3597 0.9402 0.6403 0.0598 0.563552600000006 1504 88 44 6 1 2 1 0 3 0 1 1 0 0 1 0 5 6 0 1 0 3 0 2 1 2 0 0 7 3 1 5 0 0 3 3 3 0 4 2 1 NA NA 4 1 1 0 0 3 4 3 0 2 5 0 1 1 0 1 2 0 0 2 NA NA 4 4 0 2 NA NA 3 3 2 0 3 0
chrX 5655317 0.5682 0.3381 A G 0.3778 0.9459 0.6222 0.0541 0.563552600000006 8 90 45 6 1 2 1 0 4 0 1 1 0 0 2 0 5 7 0 1 0 3 0 2 1 2 0 0 7 3 1 6 0 0 3 3 3 0 4 1 1 NA NA 4 1 1 0 0 3 4 3 0 2 5 0 1 1 0 1 1 0 0 2 NA NA 4 4 0 2 NA NA 3 4 2 0 4 0
chrX 5655345 0.6104 0.3487 G A 0.3462 0.9565 0.6538 0.0435 0.563552600000006 28 90 42 6 1 3 0 0 4 0 1 1 1 0 3 0 4 7 0 1 0 2 0 2 2 4 0 0 5 3 1 6 0 NA NA 3 3 0 5 1 1 1 0 2 3 1 0 0 3 5 2 0 3 5 0 1 1 0 1 1 0 0 2 NA NA 4 1 0 2 1 0 3 5 4 0 4 0
chrX 5655358 0.6115 0.3403 G T 0.354 0.9655 0.646 0.0345 0.563552600000006 13 97 31 6 1 4 0 0 2 0 1 1 1 0 3 0 2 7 0 1 0 3 0 2 2 4 0 0 2 2 1 6 0 NA NA 4 3 0 3 3 1 1 0 2 2 1 0 0 2 5 0 0 2 5 0 1 0 1 0 1 0 0 1 NA NA 2 0 0 1 1 0 5 2 5 0 4 0
chrX 5655359 0.6003 0.3459 A T 0.354 0.9543 0.646 0.0457 0.563552600000006 1 98 33 6 1 4 0 1 1 0 1 1 1 0 3 0 2 7 0 1 0 3 0 2 2 4 0 0 2 2 1 6 0 NA NA 4 3 0 3 3 1 1 0 2 2 1 0 0 2 5 0 0 3 5 0 1 0 1 0 1 0 0 2 NA NA 2 1 0 2 1 0 5 2 5 0 4 0
chrX 5656473 0.5838 0.3963 C T 0.3118 0.8956 0.6882 0.1044 0.563552600000006 1114 57 53 3 1 0 2 0 1 0 5 NA NA 0 1 0 1 7 0 0 2 2 0 1 0 0 2 0 4 3 0 2 0 0 4 0 1 0 1 0 1 1 0 2 1 5 0 1 1 1 0 0 2 3 0 5 0 0 2 0 1 0 5 0 2 1 4 0 6 2 0 4 3 2 2 0 2
chrX 5656529 0.64 0.4381 T C 0.2419 0.8819 0.7581 0.1181 0.563552600000006 56 33 35 2 1 0 2 0 1 0 5 NA NA 0 1 NA NA 5 0 0 2 4 0 1 0 0 1 0 1 NA NA 1 0 0 4 NA NA NA NA 0 2 1 0 2 1 4 0 1 2 1 0 NA NA 1 0 3 0 NA NA NA NA 0 4 0 2 0 2 0 5 0 1 5 2 1 1 NA NA
chrX 5666580 0.585 0.4162 G T 0.2913 0.8763 0.7087 0.1237 0.563552600000006 10051 82 62 1 1 2 0 0 4 NA NA 2 1 0 2 0 6 1 0 1 6 5 0 4 3 1 2 0 2 3 1 4 0 0 2 1 1 0 4 NA NA 2 0 1 2 8 0 0 4 0 5 0 3 3 0 2 0 NA NA 4 0 0 3 0 2 1 2 0 7 2 1 1 0 1 0 6 0
chrX 5672275 0.5686 0.423 A G 0.2927 0.8613 0.7073 0.1387 0.563552600000006 5695 61 67 1 3 2 1 0 4 0 1 3 4 0 2 0 7 7 0 2 4 3 0 1 2 1 2 0 3 1 3 5 0 0 3 0 2 0 2 0 3 0 5 5 2 7 0 1 4 5 8 0 7 3 0 0 2 1 1 2 0 0 4 0 3 0 4 0 3 4 0 2 1 6 0 4 0
chrX 5673250 0.5659 0.3905 C G 0.3265 0.8925 0.6735 0.1075 0.563552600000006 975 46 61 2 3 0 1 0 3 0 3 4 0 NA NA 0 3 6 0 1 3 4 0 1 5 0 5 0 2 2 1 4 0 0 1 0 3 0 4 0 5 0 1 1 1 NA NA 0 3 1 0 0 2 5 0 2 0 0 3 1 0 NA NA 0 2 NA NA 0 1 4 1 2 2 4 1 2 3
chrX 5673620 0.5755 0.4019 T A 0.3103 0.8858 0.6897 0.1142 0.563552600000006 370 51 79 3 4 0 1 0 1 0 5 0 5 0 3 0 4 1 0 2 6 6 0 0 3 0 3 0 3 1 3 4 0 0 8 0 1 0 5 0 2 0 4 1 0 4 0 NA NA 4 0 NA NA 3 0 3 0 0 1 1 2 0 5 0 4 2 1 0 3 1 0 5 3 1 2 3 0
chrX 5673637 0.5692 0.4118 A C 0.3036 0.8728 0.6964 0.1272 0.563552600000006 17 61 84 2 4 0 1 0 2 0 5 0 4 0 5 0 3 NA NA 2 6 4 0 0 3 0 4 0 3 1 2 2 0 0 7 0 1 0 5 0 2 0 4 1 0 4 0 NA NA 3 0 NA NA 2 0 4 0 0 2 0 2 0 4 0 4 2 3 0 4 1 0 4 3 2 2 3 2
chrX 5684232 0.5861 0.4092 A G 0.2977 0.8838 0.7023 0.1162 0.563552600000006 10595 58 69 1 0 0 1 0 3 0 2 2 1 0 3 0 6 4 0 4 0 2 0 2 1 0 7 0 1 1 2 2 0 0 3 0 1 0 5 0 1 0 4 1 2 1 0 2 1 3 1 0 1 3 0 3 2 0 4 2 0 0 3 0 3 1 0 0 5 5 2 4 1 3 2 2 0
chrX 5684234 0.5925 0.4115 T G 0.2923 0.8848 0.7077 0.1152 0.563552600000006 2 59 69 1 1 0 1 0 3 0 2 2 1 0 4 0 6 5 0 4 0 2 0 2 1 0 7 0 1 1 2 2 0 0 4 0 1 0 5 0 1 0 4 1 2 1 0 2 1 3 1 0 1 3 0 3 2 0 4 2 0 0 3 0 3 1 0 0 5 5 2 4 1 3 2 2 0
chrX 5766778 0.5742 0.3258 T G 0.3871 0.9613 0.6129 0.0387 0.563552600000006 82544 85 57 3 0 0 3 0 3 0 1 0 3 0 1 NA NA 4 0 NA NA 2 0 1 1 0 3 1 0 1 2 2 0 NA NA 3 1 NA NA 0 2 0 3 1 1 3 0 1 1 2 4 2 0 0 1 1 1 0 4 1 0 NA NA 0 1 1 2 4 3 0 1 1 1 0 3 3 3
chrX 5766802 0.5901 0.3383 C T 0.3667 0.9568 0.6333 0.0432 0.563552600000006 24 93 59 1 0 0 3 0 2 0 2 0 4 0 1 NA NA 3 0 NA NA 1 0 1 1 0 4 2 1 1 1 3 0 NA NA 3 1 NA NA 0 5 0 2 1 1 3 0 1 2 2 4 3 0 0 1 1 1 0 6 1 0 0 1 0 1 1 1 5 2 1 0 2 1 0 2 3 3
chrX 5844564 0.5857 0.3208 G A 0.3864 0.972 0.6136 0.028 0.563552600000006 77762 93 35 3 1 0 1 0 4 NA NA 2 3 1 2 3 0 NA NA 3 0 3 0 1 1 2 0 NA NA 0 1 4 0 1 2 2 0 0 1 0 2 0 3 NA NA NA NA 2 2 0 1 1 0 2 0 2 0 1 0 1 0 1 1 2 0 0 1 3 3 1 1 1 0 NA NA 4 0
chrX 6123561 0.5641 0.2821 T C 0.4359 1 0.5641 0 0.563552600000006 278997 92 32 NA NA 3 0 0 1 1 0 0 2 2 0 3 3 3 0 1 0 NA NA NA NA 2 0 2 1 NA NA NA NA 0 2 2 0 4 0 0 2 0 7 1 0 1 0 2 0 NA NA 0 1 5 0 1 0 3 0 1 0 3 1 2 0 NA NA NA NA 0 1 2 0 3 0 2 0
chrX 6123699 0.5745 0.3214 T C 0.3913 0.9658 0.6087 0.0342 0.563552600000006 138 76 34 NA NA 3 0 0 2 7 0 2 1 4 0 4 1 1 0 3 0 1 0 2 0 2 1 2 0 NA NA NA NA 0 4 3 0 3 0 0 3 0 5 NA NA 3 0 1 0 NA NA 4 1 5 0 3 1 3 0 5 0 1 0 6 0 NA NA NA NA 0 1 2 0 4 0 1 0
chrX 15484747 0.6515 0.4329 T C 0.8929 0.2414 0.1071 0.7586 0.563552600000006 9361048 42 77 NA NA 1 1 2 0 1 2 1 1 1 0 0 1 4 5 1 3 1 0 NA NA 0 5 0 3 0 5 0 2 NA NA 0 2 1 0 3 0 2 0 2 5 0 1 0 7 4 3 2 0 NA NA 2 0 NA NA 0 3 0 2 0 2 0 6 1 1 1 3 1 2 3 0 2 3
chrX 15484757 0.6288 0.4082 A G 0.9062 0.2774 0.0938 0.7226 0.563552600000006 10 55 76 1 0 1 1 2 0 1 2 1 1 1 0 0 1 4 6 1 3 1 0 NA NA 0 4 0 2 0 5 0 2 1 0 1 2 1 0 3 0 2 0 2 5 0 1 0 6 5 3 2 0 NA NA 2 0 NA NA 0 4 0 1 0 2 0 6 1 1 2 3 2 2 3 0 2 3
chrX 15486456 0.6921 0.4162 G C 0.9298 0.2377 0.0702 0.7623 0.563552600000006 1699 41 44 1 0 2 1 1 0 NA NA NA NA 4 0 1 3 3 4 1 0 3 0 1 0 NA NA 0 1 0 2 0 3 1 0 1 1 1 0 1 0 3 0 1 2 1 0 0 3 0 1 1 0 1 1 2 0 NA NA NA NA 0 2 NA NA 0 3 1 0 0 1 0 1 1 0 1 0
chrX 15486462 0.6873 0.4314 G A 0.9123 0.225 0.0877 0.775 0.563552600000006 6 34 46 1 0 2 1 1 0 NA NA NA NA 3 0 1 3 3 4 1 0 3 0 1 0 NA NA 0 1 0 2 0 3 1 0 2 0 NA NA 1 0 2 0 2 2 1 0 0 4 0 1 1 0 1 1 1 0 1 0 NA NA 0 2 NA NA 0 3 1 0 0 1 0 1 1 0 1 0
chrX 15486472 0.718 0.4374 C T 0.9216 0.2035 0.0784 0.7965 0.563552600000006 10 30 50 NA NA 2 2 NA NA NA NA NA NA 3 0 1 2 3 3 1 0 2 0 1 0 NA NA 0 1 0 2 0 3 NA NA 1 1 NA NA 1 0 2 0 1 2 1 0 0 4 0 1 1 0 1 1 1 0 1 0 NA NA 0 2 NA NA 0 3 1 0 NA NA 0 1 1 0 NA NA
chrX 15486560 0.5872 0.3756 T G 0.918 0.3308 0.082 0.6692 0.563552600000006 88 38 48 1 0 0 1 1 0 0 1 NA NA 2 0 1 1 0 1 0 1 NA NA 1 0 0 1 2 1 0 2 0 1 NA NA 1 2 0 2 1 0 1 0 3 0 0 2 0 1 0 1 1 0 NA NA 3 0 3 2 4 0 0 4 1 0 0 1 NA NA 2 0 0 1 NA NA NA NA
chrXI 1318806 0.5879 0.3324 G T 0.3736 0.9615 0.6264 0.0385 0.5617 100000 63 64 3 0 1 0 0 3 2 1 2 0 3 0 1 4 1 4 NA NA 2 0 1 0 4 4 1 2 1 4 1 0 0 4 1 0 2 0 0 1 0 1 0 3 NA NA 3 0 1 0 4 0 1 0 2 0 NA NA NA NA 1 0 3 0 1 0 2 2 1 1 0 2 NA NA 2 1
chrXI 6252317 0.5767 0.4171 A G 0.8713 0.2946 0.1287 0.7054 0.5617 4933511 89 54 0 3 2 0 3 0 1 1 1 2 0 1 7 0 3 0 0 2 NA NA 2 1 1 0 2 1 2 0 0 1 6 0 NA NA 0 1 1 0 2 0 NA NA 3 1 0 5 3 1 1 2 0 4 2 1 0 2 0 2 NA NA 0 2 1 1 3 0 3 0 3 1 NA NA 3 0
chrXI 6681181 0.634 0.361 A T 0.322 0.956 0.678 0.044 0.5617 428864 40 4 2 0 0 3 NA NA 2 0 4 0 1 0 NA NA NA NA 2 0 NA NA 2 0 0 1 3 0 0 1 3 0 0 1 NA NA 4 0 0 4 NA NA NA NA NA NA 3 0 NA NA 2 0 3 0 4 0 NA NA 1 0 NA NA 4 0 1 0 NA NA NA NA NA NA NA NA NA NA
chrXI 6848084 0.5636 0.4636 T G 0.2545 0.8182 0.7455 0.1818 0.5617 166903 30 30 2 0 0 3 0 1 1 1 3 0 NA NA 0 2 0 1 2 0 NA NA 3 1 0 1 NA NA 0 1 1 2 0 1 NA NA 4 0 0 2 0 1 0 1 NA NA 5 0 NA NA NA NA 3 1 NA NA 1 0 NA NA NA NA 3 1 2 1 NA NA 0 1 NA NA NA NA NA NA
chrXI 7868556 0.6015 0.4403 T C 0.259 0.8605 0.741 0.1395 0.5617 1020472 51 51 3 1 0 3 3 0 4 5 4 0 0 1 0 10 0 2 0 1 2 3 1 0 1 2 1 0 1 3 2 2 0 1 1 2 4 0 0 1 0 3 0 3 1 1 2 0 1 0 5 0 2 0 2 0 1 0 3 4 3 0 1 0 4 0 0 7 1 0 4 2 2 0 3 0
chrXI 7895657 0.5779 0.4436 G C 0.2674 0.8453 0.7326 0.1547 0.5617 27101 73 69 3 2 0 6 3 0 2 1 2 0 1 0 0 4 0 3 1 2 1 2 NA NA 3 1 3 0 0 1 3 2 1 0 1 3 8 0 2 1 0 4 0 2 1 3 2 0 2 2 3 0 4 0 1 0 2 0 2 3 2 0 2 0 3 0 0 4 1 0 3 3 2 0 1 0
chrXI 7903142 0.5625 0.4375 T G 0.2812 0.8438 0.7188 0.1562 0.5617 7485 65 63 0 3 0 3 3 0 2 0 5 0 1 5 0 3 0 3 NA NA 2 3 1 2 1 3 3 0 2 1 2 1 1 1 2 1 2 0 0 1 0 8 0 5 2 2 5 0 NA NA 4 0 5 0 NA NA 2 3 0 1 1 0 NA NA 7 0 0 4 2 1 0 2 3 0 1 0
chrXI 7903180 0.5886 0.4465 C G 0.2593 0.8478 0.7407 0.1522 0.5617 38 74 69 0 3 0 2 3 0 2 0 8 0 1 4 0 3 0 4 1 0 3 3 1 3 2 3 1 0 2 2 2 1 1 1 2 1 2 0 0 1 0 9 0 2 2 2 5 0 1 0 5 0 5 0 2 0 1 3 2 1 1 0 1 0 5 0 0 4 1 2 0 2 1 0 2 0
chrXI 7912153 0.6062 0.4365 G A 0.2604 0.8667 0.7396 0.1333 0.5617 8973 73 68 NA NA 0 3 NA NA 1 2 4 0 1 0 0 3 0 3 2 0 NA NA 2 0 3 2 5 0 1 1 2 1 1 0 2 2 8 0 NA NA 0 2 0 4 1 0 4 0 1 0 4 0 5 0 3 0 1 0 0 1 6 0 3 0 2 0 0 10 1 1 1 0 3 0 2 0
chrXI 7949099 0.5675 0.471 C T 0.2453 0.8128 0.7547 0.1872 0.5617 36946 50 67 5 3 0 1 3 0 2 3 4 0 1 3 0 1 0 12 0 2 1 2 0 4 1 0 3 0 0 3 NA NA 3 3 0 1 2 0 NA NA 0 3 0 2 0 1 2 0 0 2 5 0 2 0 1 0 1 0 0 1 4 0 2 0 3 0 0 6 3 0 1 4 4 0 NA NA
chrXI 8912685 0.5965 0.3917 T A 0.9065 0.3101 0.0935 0.6899 0.5617 963586 48 34 NA NA 4 0 1 2 3 1 0 8 2 0 2 0 6 0 0 1 1 5 0 2 1 0 1 1 0 2 1 1 0 2 3 1 0 8 2 2 5 0 3 2 1 1 0 3 0 2 0 2 0 3 2 0 1 1 2 0 0 1 0 2 0 1 6 0 1 1 2 0 2 0 0 4
chrXI 8953257 0.6667 0.3333 T C 1 0.3333 0 0.6667 0.5617 40572 50 28 1 0 4 0 2 4 1 0 3 0 1 0 NA NA 2 0 0 5 1 0 1 3 2 0 1 3 NA NA 1 0 1 1 0 1 0 1 2 0 2 0 5 0 0 2 0 1 0 4 0 3 0 6 1 0 1 2 1 0 0 2 2 0 0 5 4 0 2 2 0 2 2 1 0 4
chrXI 9020145 0.5788 0.337 T A 0.9524 0.3736 0.0476 0.6264 0.5617 66888 61 34 1 0 1 0 1 0 4 2 0 3 1 0 3 0 2 0 0 4 3 1 2 0 2 0 0 1 NA NA 1 0 1 0 2 1 0 2 1 0 1 0 3 0 0 1 0 2 0 4 0 4 0 3 1 1 0 2 1 0 0 3 1 2 0 1 2 0 1 0 3 0 1 0 NA NA
chrXI 9020327 0.5699 0.3333 T C 0.9516 0.3817 0.0484 0.6183 0.5617 182 65 38 1 4 1 0 0 4 3 1 1 3 2 0 6 0 2 0 0 5 1 3 1 2 4 0 2 2 0 1 1 3 2 2 3 3 0 1 1 0 9 0 3 0 NA NA 0 4 0 6 0 6 0 7 3 2 1 0 2 0 0 2 2 1 0 10 4 0 0 1 0 2 2 2 0 2
chrXI 9114913 0.5676 0.2838 C A 1 0.4324 0 0.5676 0.5617 94586 102 44 1 4 1 0 2 2 3 0 3 2 4 0 4 0 2 0 0 8 2 6 8 0 6 0 0 4 3 0 2 0 4 1 3 0 1 0 1 3 NA NA 3 0 3 1 0 6 0 4 0 4 0 3 0 3 1 1 2 0 0 1 0 1 0 2 11 0 2 1 1 2 2 1 0 4
chrXI 9141974 0.631 0.4822 G A 0.8333 0.2023 0.1667 0.7977 0.5617 27061 32 80 3 2 0 1 0 3 0 3 0 1 2 0 3 0 0 3 0 1 0 1 1 4 2 0 0 3 0 4 1 2 0 2 2 0 0 1 1 4 1 0 2 0 0 5 0 5 0 3 0 7 0 4 1 0 1 1 0 2 0 4 2 3 0 6 2 1 1 1 0 5 0 1 0 2
chrXI 9141975 0.5919 0.4983 C T 0.7976 0.2057 0.2024 0.7943 0.5617 1 30 83 3 2 0 1 0 3 0 3 0 2 2 0 3 0 0 3 0 1 0 1 1 4 2 0 0 3 0 4 1 2 0 2 2 0 0 1 1 4 1 0 2 0 0 5 0 5 0 3 0 7 0 4 1 0 1 1 0 2 0 4 2 3 0 6 2 1 1 1 0 5 0 2 0 2
chrXI 9141998 0.5834 0.4829 A C 0.8088 0.2254 0.1912 0.7746 0.5617 23 25 72 2 1 NA NA 0 4 1 4 1 1 NA NA 5 0 0 3 NA NA 0 1 0 3 NA NA 0 4 0 4 1 2 0 2 2 0 0 2 1 3 NA NA 3 1 0 4 0 6 0 3 0 7 0 1 4 0 0 2 0 2 0 4 2 3 0 6 2 2 1 1 0 3 2 1 0 1
chrXI 9233592 0.5723 0.3862 A G 0.9 0.3277 0.1 0.6723 0.5617 91594 69 40 3 2 NA NA 1 2 2 0 0 3 1 0 3 0 1 0 0 3 0 2 1 0 1 0 0 1 1 2 1 3 2 1 7 0 NA NA 1 1 3 0 2 0 2 1 0 2 0 5 0 3 0 1 NA NA 0 1 1 0 0 1 2 1 0 3 5 0 0 3 0 1 2 5 0 3
chrXI 9513390 0.5912 0.4462 C A 0.8495 0.2582 0.1505 0.7418 0.5617 279798 37 62 0 3 0 2 NA NA 1 3 0 6 4 0 4 0 0 3 0 2 0 3 0 2 2 0 0 1 0 4 2 2 0 2 1 0 0 1 1 4 1 0 NA NA 0 6 0 6 0 6 0 3 0 6 3 3 3 0 1 0 0 4 0 2 0 6 5 0 5 0 0 5 1 2 0 2
chrXI 9724122 0.6341 0.3555 C G 0.9615 0.3274 0.0385 0.6726 0.5617 210732 59 37 NA NA 2 1 2 0 0 2 2 0 NA NA NA NA NA NA NA NA 3 1 0 1 2 0 NA NA 1 0 1 1 1 0 0 3 1 0 1 0 7 0 1 1 3 0 0 1 1 0 0 2 NA NA 1 0 NA NA 2 2 0 1 2 0 1 2 NA NA NA NA 2 1 NA NA 1 1
chrXI 9790333 0.62 0.49 T C 0.2 0.82 0.8 0.18 0.5617 66211 49 41 4 0 1 1 0 1 1 1 2 1 NA NA 0 1 9 0 1 0 5 1 1 1 0 2 2 1 0 2 2 1 NA NA 0 1 2 1 NA NA 0 1 6 0 0 1 1 0 2 1 NA NA 2 0 1 0 0 1 NA NA 3 0 1 0 4 0 0 4 0 1 1 1 0 2 2 1
chrXI 9790373 0.6283 0.487 T C 0.8272 0.1988 0.1728 0.8012 0.5617 40 54 58 0 3 2 1 1 0 3 1 1 3 2 0 2 0 0 7 0 1 1 5 2 1 4 0 1 1 3 0 1 1 1 0 1 1 2 2 1 0 4 0 0 6 1 0 0 2 1 1 NA NA 0 3 0 1 2 1 NA NA 2 2 1 1 0 4 4 0 1 0 1 2 2 0 1 2
chrXI 9790391 0.5823 0.4671 T A 0.8241 0.2418 0.1759 0.7582 0.5617 18 63 59 1 3 2 1 1 0 3 1 1 4 2 0 3 0 0 6 0 1 1 4 2 1 5 0 1 0 3 0 1 1 3 0 1 1 2 2 1 0 4 0 0 8 2 0 0 2 1 0 0 1 0 3 0 1 2 1 0 1 3 2 2 1 1 5 5 0 1 0 1 2 2 0 1 2
chrXI 9793150 0.5747 0.454 G C 0.8333 0.2586 0.1667 0.7414 0.5617 2759 52 49 3 4 3 2 5 0 1 2 1 2 4 0 1 0 0 6 0 5 0 4 0 1 7 0 0 0 2 0 2 0 3 0 0 3 3 0 4 0 2 0 2 0 4 0 0 3 2 1 3 0 0 7 2 3 0 2 0 4 2 1 0 4 2 2 4 0 1 0 NA NA 2 0 2 1
chrXI 9877398 0.5779 0.338 G T 0.951 0.3731 0.049 0.6269 0.5617 84248 63 53 3 2 2 0 2 0 3 0 5 1 1 0 2 0 0 1 0 6 1 1 1 0 2 0 1 3 2 0 1 1 5 0 3 0 2 0 2 0 3 0 1 2 2 0 0 2 0 4 3 0 0 1 NA NA NA NA 1 2 1 0 2 1 2 2 1 0 2 0 2 1 5 0 0 2
chrXI 9877403 0.5928 0.3372 T G 0.9592 0.3663 0.0408 0.6337 0.5617 5 65 53 3 3 2 0 2 0 3 0 5 1 3 0 2 0 0 1 0 6 1 1 1 0 2 0 1 3 1 0 2 0 5 0 3 0 2 0 2 0 3 0 1 2 2 0 0 3 0 3 3 1 0 1 NA NA NA NA 1 2 1 0 2 1 2 2 2 0 2 0 2 1 5 0 0 2
chrXI 9894257 0.6568 0.463 T A 0.8654 0.2086 0.1346 0.7914 0.5617 16854 41 41 1 3 NA NA 1 1 1 1 1 2 1 0 3 0 0 1 0 4 1 2 0 1 1 0 1 1 2 0 1 1 2 0 1 0 NA NA 2 0 3 0 NA NA 1 0 0 1 1 1 0 3 0 2 1 2 1 0 1 0 0 1 1 1 1 1 1 0 1 0 1 2 3 0 1 1
chrXI 9894315 0.57 0.4574 A C 0.8276 0.2576 0.1724 0.7424 0.5617 58 54 44 1 5 2 0 2 1 1 1 1 4 1 0 2 0 0 2 0 10 1 3 0 1 1 0 1 1 3 0 0 1 3 0 2 0 0 1 3 0 3 0 NA NA 2 0 0 1 1 1 0 2 0 2 1 2 1 0 1 1 0 1 1 1 1 2 1 0 2 0 1 3 6 0 1 1
chrXI 9894317 0.5739 0.4593 T C 0.8276 0.2537 0.1724 0.7463 0.5617 2 53 44 1 5 2 0 2 1 1 1 1 4 1 0 2 0 0 2 0 10 1 3 0 1 1 0 1 1 3 0 0 1 3 0 2 0 0 1 3 0 3 0 NA NA 2 0 0 1 1 1 0 2 0 2 0 2 1 0 1 1 0 1 1 1 1 2 1 0 2 0 1 1 6 0 1 1
chrXI 9941320 0.5711 0.3655 T C 0.92 0.3489 0.08 0.6511 0.5617 47003 89 55 4 0 1 0 4 0 2 3 3 1 4 0 1 0 2 3 0 6 1 1 3 2 3 0 0 2 4 0 1 3 5 0 4 0 1 2 4 0 3 0 1 0 4 0 0 1 3 1 NA NA 0 5 1 1 1 2 0 1 4 0 1 5 NA NA 7 0 4 1 1 3 4 0 NA NA
chrXI 9972077 0.593 0.3994 G A 0.8971 0.3041 0.1029 0.6959 0.5617 30757 52 60 1 5 3 0 1 0 0 2 3 1 3 0 2 0 1 0 0 2 0 1 1 2 NA NA NA NA 2 0 1 3 1 0 1 0 NA NA 1 0 NA NA 0 2 3 0 0 1 0 3 1 1 0 3 2 2 0 1 2 1 1 1 1 2 1 3 3 0 2 0 0 4 3 0 1 1
chrXI 9972373 0.5959 0.4058 A T 0.8922 0.2963 0.1078 0.7037 0.5617 296 55 53 0 7 4 0 1 0 1 2 1 5 2 0 4 0 3 3 0 1 0 1 2 1 3 0 0 4 2 0 2 4 1 0 1 0 1 1 4 0 2 0 1 0 NA NA 0 2 0 2 1 4 0 1 2 1 3 1 1 2 1 3 1 0 1 0 3 0 2 0 1 3 6 0 1 0
chrXI 10249366 0.5765 0.4325 C A 0.2793 0.8558 0.7207 0.1442 0.5617 276993 68 57 NA NA 0 2 1 0 12 0 5 0 NA NA 0 3 2 1 2 0 2 1 3 0 0 5 2 0 1 3 1 2 NA NA 2 1 6 0 4 2 NA NA 2 0 1 1 1 0 3 0 3 0 3 0 3 0 0 3 8 0 5 0 0 1 4 0 1 2 0 1 3 0 3 0 2 0
chrXI 11373514 0.5763 0.3726 T C 0.3393 0.9156 0.6607 0.0844 0.5617 1124148 94 38 3 2 3 0 3 1 2 0 0 2 2 4 1 0 0 2 1 2 6 0 1 4 1 0 2 0 1 0 3 1 0 2 3 0 3 0 4 1 1 1 0 2 0 1 2 1 0 1 0 3 1 2 1 0 0 2 2 2 1 0 3 1 0 8 9 0 0 2 1 2 3 0 2 0
chrXI 11391018 0.5676 0.428 A G 0.2881 0.8558 0.7119 0.1442 0.5617 17504 71 30 3 0 1 0 1 3 NA NA 1 0 1 2 1 1 0 1 1 2 5 0 1 1 4 0 3 0 1 0 0 1 1 2 2 0 1 0 1 2 NA NA 2 2 0 1 1 1 0 1 0 2 1 1 8 0 1 2 1 3 3 0 2 3 0 2 2 0 1 0 1 1 1 0 NA NA
chrXI 11512289 0.5681 0.3396 G A 0.3763 0.9444 0.6237 0.0556 0.5617 121271 104 40 1 0 2 0 2 0 2 1 2 1 1 0 2 1 3 1 4 0 2 0 1 0 3 0 NA NA 1 0 0 2 1 0 1 0 2 0 NA NA 4 0 0 2 1 2 4 2 3 1 0 5 3 4 2 0 3 0 NA NA NA NA 5 0 0 3 6 0 1 0 2 1 2 0 1 0
chrXI 11609055 0.5771 0.3628 G A 0.3486 0.9258 0.6514 0.0742 0.5617 96766 91 35 2 3 3 0 0 1 2 1 1 3 1 1 2 2 1 4 1 0 5 0 2 0 1 3 4 0 0 1 1 0 1 0 2 0 NA NA 2 1 0 1 1 2 1 1 6 0 1 0 0 2 5 0 3 0 1 0 1 2 2 0 1 2 0 4 7 0 1 1 5 0 2 0 4 0
chrXI 11609071 0.5703 0.3512 A G 0.3592 0.9295 0.6408 0.0617 0.5617 16 91 39 2 3 3 0 0 2 2 1 1 3 1 0 2 2 1 3 1 0 9 0 2 1 1 3 3 0 1 1 3 0 1 0 2 0 0 1 2 1 0 1 2 2 1 1 6 0 1 0 0 2 4 0 2 0 1 1 2 2 NA NA 1 1 0 3 6 0 0 1 4 0 4 0 4 0
chrXI 11610359 0.5711 0.3411 G A 0.3733 0.9444 0.6267 0.0556 0.5617 1288 41 4 NA NA 1 0 1 0 2 1 2 0 NA NA 1 0 1 1 1 0 1 0 0 2 NA NA 2 0 0 1 1 0 NA NA 2 0 0 1 2 0 1 1 0 1 0 1 3 0 1 0 NA NA NA NA NA NA NA NA 1 0 NA NA NA NA 0 2 1 0 1 2 3 0 NA NA NA NA
chrXI 11611628 0.57 0.377 T A 0.338 0.908 0.662 0.092 0.5617 1269 111 20 1 2 4 0 1 0 1 1 2 2 5 1 0 5 5 4 0 1 NA NA 3 1 3 0 1 0 NA NA 8 0 4 1 1 0 0 3 2 0 1 1 0 3 0 3 1 0 6 0 0 2 1 0 1 0 1 1 2 1 4 0 2 4 0 3 5 0 0 5 9 0 4 0 3 0
chrXI 11611630 0.578 0.3777 A C 0.3333 0.9113 0.6667 0.0887 0.5617 2 111 20 1 2 4 0 1 0 1 1 2 2 5 1 0 5 5 4 0 1 NA NA 3 1 3 0 1 0 NA NA 8 0 4 1 1 0 0 3 1 0 1 1 0 3 0 3 1 0 6 0 0 2 1 0 1 0 1 1 2 1 4 0 2 4 0 3 5 0 0 5 9 0 4 0 3 0
chrXI 11611655 0.5993 0.3927 T A 0.3077 0.907 0.6923 0.093 0.5617 25 107 21 1 3 4 0 2 1 1 1 1 2 4 1 0 5 4 4 0 1 2 0 4 1 3 0 1 0 NA NA 8 0 3 1 4 0 0 2 1 2 1 1 1 3 0 1 3 0 4 0 0 3 1 0 2 0 1 2 2 3 4 0 2 3 0 4 4 0 0 4 8 0 4 0 2 0
chrXI 11784574 0.6319 0.4557 C T 0.8602 0.2283 0.1398 0.7717 0.5617 172919 67 21 4 2 NA NA 2 0 2 0 0 2 1 0 5 0 NA NA 1 3 0 2 1 0 NA NA NA NA 1 0 NA NA 2 0 NA NA 1 0 2 0 5 0 1 0 2 0 1 1 3 0 1 0 3 0 NA NA 1 0 1 0 0 2 1 0 2 0 NA NA 1 0 0 4 NA NA NA NA
chrXI 11821522 0.5954 0.3819 C G 0.3204 0.9158 0.6796 0.0842 0.5617 36948 135 21 1 4 3 0 2 2 0 2 1 4 2 0 0 1 1 0 6 0 5 0 1 6 1 1 2 0 1 3 NA NA 2 2 1 0 0 1 0 4 3 0 2 4 2 2 2 0 3 0 0 4 3 0 5 0 2 1 1 3 4 0 3 0 0 3 1 0 3 1 1 0 7 0 1 0
chrXII 1937049 0.5806 0.4947 A G 0.215 0.7956 0.785 0.2044 0.5746908 100000 76 64 4 3 3 0 2 0 4 2 6 2 3 4 1 1 1 1 3 2 4 0 0 3 6 0 2 0 3 0 0 4 1 1 0 3 0 2 NA NA 2 3 3 0 0 1 2 0 5 0 3 0 1 1 2 3 1 1 3 1 2 3 0 3 1 2 1 3 2 1 NA NA 4 0 3 0
chrXII 3434831 0.6095 0.461 A G 0.8438 0.2342 0.1562 0.7658 0.5746908 1497782 30 12 0 4 NA NA 0 1 2 1 1 0 0 1 1 0 0 1 1 1 0 2 1 0 NA NA NA NA 0 2 2 0 NA NA 1 0 NA NA 4 0 3 1 NA NA 2 0 0 1 0 1 0 2 1 0 3 0 1 0 1 0 1 1 1 0 NA NA 1 3 0 2 3 0 1 4 NA NA
chrXII 9266274 0.5925 0.4439 G A 0.2598 0.8523 0.7402 0.1477 0.5746908 5831443 68 65 1 0 0 3 NA NA 2 0 3 3 3 0 3 0 3 1 NA NA 2 0 NA NA 0 1 NA NA 0 1 1 1 0 3 1 0 1 2 1 3 4 0 0 5 2 0 1 0 1 3 2 0 0 8 1 0 1 1 2 1 1 1 2 0 0 7 5 0 2 0 2 2 1 1 0 1
chrXII 9309890 0.5853 0.4009 A C 0.3065 0.8918 0.6935 0.1082 0.5746908 43616 70 34 3 0 1 0 0 2 8 0 4 1 1 0 5 0 2 1 4 0 1 0 7 0 0 1 0 4 8 0 2 0 1 4 3 1 1 2 0 1 4 0 0 3 1 3 2 0 2 1 NA NA 0 2 7 0 NA NA 5 1 1 3 4 0 3 3 4 0 2 2 4 0 1 2 4 0
chrXII 9551916 0.5914 0.2957 T C 0.4086 1 0.5914 0 0.5746908 242026 90 50 4 0 1 1 0 2 NA NA 1 3 2 0 2 0 2 0 5 0 2 3 2 0 0 2 0 2 1 0 3 0 2 2 0 1 NA NA 5 5 3 0 0 1 1 4 3 0 2 1 1 0 2 1 5 0 0 2 2 0 1 1 2 0 2 2 2 0 NA NA 1 0 1 3 1 0
chrXII 9783660 0.5765 0.4062 G A 0.3056 0.8821 0.6944 0.1179 0.5746908 231744 49 36 0 1 1 1 1 0 4 0 2 4 6 0 3 0 2 0 5 0 1 4 NA NA 0 1 1 2 0 5 3 2 0 2 2 3 1 1 2 0 5 0 0 5 5 1 3 0 0 1 5 0 4 1 2 0 1 0 1 3 2 0 4 0 0 6 3 0 NA NA 1 2 2 2 1 2
chrXII 9808827 0.6341 0.3442 A G 0.3387 0.9729 0.6613 0.0271 0.5746908 25167 68 58 2 2 2 6 1 3 5 0 3 0 6 0 6 0 6 5 4 0 1 1 1 0 3 2 2 2 0 2 1 2 1 3 0 1 NA NA 1 0 7 0 0 1 1 0 3 0 1 3 0 6 1 3 8 0 NA NA NA NA 2 4 4 0 0 3 5 0 1 2 2 1 1 1 1 0
chrXII 9841240 0.6173 0.3086 C A 0.3827 1 0.6173 0 0.5746908 32413 73 72 3 1 0 2 0 1 1 0 0 1 4 0 4 0 1 1 1 0 1 3 1 0 0 3 NA NA 0 1 1 1 NA NA 0 1 0 1 2 0 2 0 1 2 1 0 1 0 1 0 3 1 2 1 NA NA 0 1 2 1 1 0 4 0 0 6 8 1 2 1 2 2 NA NA 2 1
chrXII 9845916 0.6035 0.3208 C A 0.3775 0.981 0.6225 0.019 0.5746908 4676 97 37 6 0 NA NA 1 3 4 0 5 1 4 0 9 0 7 1 1 0 2 0 2 0 0 2 2 4 2 3 2 0 2 2 NA NA 0 1 3 0 5 0 0 6 4 0 5 0 3 4 5 0 1 3 4 0 1 1 1 1 1 2 3 0 5 3 6 0 4 0 2 0 1 2 1 0
chrXII 9856473 0.6027 0.3125 C T 0.3861 0.9888 0.6139 0.0112 0.5746908 10557 91 42 2 0 2 1 1 1 3 0 1 3 2 0 2 0 2 2 2 0 0 2 5 0 2 1 3 0 3 2 1 0 2 1 0 4 1 1 NA NA 6 0 0 2 2 0 2 0 2 0 5 0 6 2 NA NA 1 3 0 2 3 0 5 0 5 2 3 0 2 0 2 0 NA NA 1 0
chrXII 9859210 0.5858 0.2953 G A 0.402 0.9878 0.5784 0.0122 0.5746908 2737 119 29 9 0 1 4 1 1 3 0 4 3 2 0 3 0 1 2 4 0 1 1 5 0 1 3 2 1 2 3 2 0 3 3 NA NA 0 1 4 0 4 0 0 4 2 0 3 0 NA NA 3 0 1 1 1 0 1 2 2 3 3 1 4 0 4 1 3 0 2 0 5 0 1 0 2 1
chrXII 9884906 0.6066 0.3033 G A 0.3934 1 0.6066 0 0.5746908 25696 94 38 1 0 1 2 NA NA 6 0 2 2 3 0 3 0 6 0 6 0 0 1 2 0 0 2 1 1 2 1 4 0 1 0 0 2 2 2 1 0 2 0 0 5 9 0 5 0 2 1 7 0 1 2 1 0 3 0 1 3 2 0 1 0 2 1 7 0 2 0 3 0 NA NA 1 0
chrXII 9930843 0.5906 0.3 C A 0.4 0.9906 0.6 0 0.5746908 45937 135 18 3 0 3 0 1 2 3 0 4 0 1 1 7 0 3 1 3 0 6 0 2 0 5 0 1 0 5 0 2 0 6 0 0 2 0 1 3 0 3 0 4 0 4 0 3 0 4 0 7 0 4 3 6 0 NA NA 2 1 4 0 2 0 1 0 3 0 5 0 5 0 2 0 2 0
chrXII 10002436 0.7089 0.3544 A G 0.2911 1 0.7089 0 0.5746908 71593 64 27 1 0 3 0 NA NA 5 0 1 0 1 0 2 0 NA NA 7 0 NA NA 1 0 NA NA 1 0 NA NA NA NA 4 0 1 1 NA NA 3 0 2 0 NA NA 2 0 2 0 NA NA NA NA 1 0 1 0 0 2 1 1 NA NA NA NA NA NA NA NA NA NA NA NA NA NA NA NA
chrXII 10749152 0.5814 0.2907 C T 0.4186 1 0.5814 0 0.5746908 746716 49 22 2 0 1 0 2 3 NA NA 3 0 1 0 3 0 4 1 1 0 NA NA 2 0 2 0 NA NA 0 2 0 3 1 0 0 2 1 0 2 0 1 0 NA NA 1 0 1 0 1 0 NA NA 1 0 NA NA 1 3 2 0 2 0 1 0 1 3 3 0 1 0 2 0 NA NA 0 1
chrXII 10749153 0.5765 0.2882 T G 0.4235 1 0.5765 0 0.5746908 1 48 20 2 0 1 0 2 3 NA NA 3 0 1 0 3 0 4 1 1 0 NA NA 2 0 2 0 NA NA 0 2 0 3 1 0 0 2 1 0 2 0 1 0 NA NA 1 0 1 0 1 0 NA NA 1 0 NA NA 1 3 2 0 2 0 1 0 1 3 2 0 1 0 2 0 NA NA 0 1
chrXII 10927265 0.6044 0.3022 C T 0.3956 1 0.6044 0 0.5746908 178112 79 16 5 0 NA NA 1 1 NA NA 3 0 2 0 3 0 2 2 3 0 3 0 2 0 3 0 3 0 4 0 1 0 1 0 3 0 1 3 3 0 4 0 2 0 6 0 6 0 2 0 2 0 0 1 7 0 3 0 1 0 2 0 2 0 1 0 3 0 2 0 6 0 2 0 1 0
chrXII 10927272 0.6 0.3 C A 0.4 1 0.6 0 0.5746908 7 83 16 3 0 1 0 1 1 NA NA 3 0 2 0 3 0 2 2 3 0 3 0 2 0 3 0 4 0 4 0 1 0 1 0 3 0 1 3 3 0 3 0 2 0 6 0 6 0 3 0 3 0 0 1 7 0 3 0 1 0 3 0 2 0 1 0 3 0 1 0 4 0 4 0 1 0
chrXII 10927280 0.617 0.3085 C T 0.383 1 0.617 0 0.5746908 8 87 15 3 0 1 0 1 1 NA NA 3 0 2 0 3 0 2 3 3 0 4 0 2 0 2 0 4 0 3 0 2 0 2 0 2 0 2 3 2 0 3 0 2 0 7 0 5 0 3 0 3 0 0 1 6 0 3 0 1 0 2 0 2 0 2 0 3 0 1 0 5 0 3 0 1 0
chrXII 15751880 0.6214 0.4323 T C 0.8784 0.2569 0.1216 0.7431 0.5746908 4824600 78 55 1 2 2 0 0 3 2 0 4 2 0 3 0 1 0 3 0 1 2 0 1 0 0 3 1 0 3 0 3 0 4 0 0 3 0 2 5 0 2 0 2 3 2 4 NA NA NA NA 4 0 2 0 0 1 1 0 1 0 0 1 NA NA 6 0 3 2 2 1 2 0 3 0 NA NA
chrXII 15762356 0.6179 0.4369 A G 0.8721 0.2541 0.1279 0.7459 0.5746908 10476 83 38 3 1 3 0 0 1 2 0 3 0 0 2 3 1 2 0 0 4 2 4 1 4 0 1 6 0 NA NA 3 0 1 0 0 2 0 4 3 0 2 0 3 0 3 1 2 1 2 0 3 5 2 0 1 2 0 1 4 0 0 3 1 2 NA NA 4 5 2 1 2 1 1 0 NA NA
chrXII 15762404 0.6178 0.4453 C A 0.8636 0.2458 0.1364 0.7542 0.5746908 48 85 45 4 1 3 0 NA NA 3 0 3 1 0 2 3 0 2 1 0 3 2 3 1 4 0 2 5 0 2 0 1 0 2 0 0 2 0 4 4 0 1 0 4 0 2 1 3 1 2 0 3 2 2 0 0 2 2 1 3 1 0 2 1 2 NA NA 4 4 1 1 1 1 7 0 NA NA
chrXII 15763401 0.6152 0.4292 C A 0.8784 0.2632 0.1216 0.7368 0.5746908 997 67 37 2 1 1 0 3 1 6 0 2 3 0 4 3 1 3 1 0 2 1 1 1 2 1 2 5 0 2 1 2 0 6 0 NA NA 0 1 1 0 2 0 4 0 0 1 1 2 1 0 NA NA 2 0 2 1 1 2 NA NA 2 0 0 1 2 0 3 0 2 1 5 0 10 0 1 0
chrXII 15763773 0.6443 0.4333 A G 0.8889 0.2446 0.1111 0.7554 0.5746908 372 93 43 1 1 NA NA 1 0 2 0 2 4 0 5 7 0 3 2 NA NA 1 2 5 1 0 5 1 0 2 0 1 0 4 0 0 2 NA NA 2 0 1 0 2 0 0 1 3 0 4 0 4 1 2 0 1 1 3 2 0 4 3 0 1 3 2 0 3 5 1 0 3 0 4 0 3 0
chrXII 15764087 0.6229 0.4756 C T 0.8358 0.2129 0.1642 0.7871 0.5746908 314 83 46 4 0 1 0 NA NA 1 0 3 0 0 4 1 2 1 0 0 1 1 2 3 2 0 3 1 0 2 0 3 0 5 0 0 2 0 3 4 0 5 0 1 0 1 1 0 2 2 0 0 2 1 0 0 4 3 4 0 8 NA NA 3 0 3 0 2 4 2 1 2 1 7 0 2 0
chrXII 15787400 0.604 0.4802 T A 0.8218 0.2178 0.1782 0.7822 0.5746908 23313 74 41 4 4 5 0 3 2 5 0 3 2 0 5 2 3 1 6 NA NA 5 1 1 1 0 2 NA NA 3 0 1 0 10 0 0 1 0 2 2 0 4 0 2 0 1 1 1 7 5 0 3 3 2 0 1 2 0 1 3 1 1 1 1 1 4 0 0 3 1 0 2 0 3 0 3 0
chrXII 15795345 0.6455 0.4439 A G 0.8788 0.2333 0.1212 0.7667 0.5746908 7945 59 58 0 1 NA NA 1 2 3 0 0 4 0 4 0 6 1 1 NA NA NA NA NA NA 0 2 0 1 1 0 5 0 1 3 0 2 0 1 2 0 2 0 1 0 0 4 NA NA 1 4 0 6 2 0 1 1 2 2 0 5 1 0 3 0 1 5 0 5 0 2 0 3 3 0 2 0
chrXII 15795349 0.6029 0.4485 G T 0.8529 0.25 0.1471 0.75 0.5746908 4 60 57 0 1 NA NA 1 2 3 0 0 4 0 4 0 6 1 1 NA NA NA NA NA NA 0 2 0 1 1 0 6 0 1 3 0 2 0 1 3 0 2 0 1 0 0 4 NA NA 1 4 0 6 2 0 1 1 2 2 0 5 1 0 3 0 1 5 1 5 0 2 0 3 3 0 2 0
chrXII 15795354 0.6071 0.4444 A G 0.8592 0.2521 0.1408 0.7479 0.5746908 5 62 57 0 1 NA NA 1 2 3 0 0 4 0 4 0 6 2 1 NA NA 0 1 NA NA 0 2 0 1 1 0 6 0 1 3 0 2 0 1 3 0 3 0 1 0 0 4 NA NA 1 4 0 6 2 0 1 1 2 2 0 5 1 0 2 0 2 5 0 7 0 2 0 3 4 0 2 0
chrXII 15795356 0.6014 0.4556 T G 0.8451 0.2437 0.1549 0.7563 0.5746908 2 64 61 0 1 NA NA 1 2 3 0 0 4 0 4 0 6 1 2 NA NA 0 1 NA NA 0 2 0 1 1 0 6 0 1 3 0 2 0 1 3 0 4 0 1 0 0 4 NA NA 1 4 0 6 2 0 1 1 2 2 0 5 1 0 2 0 2 5 0 7 0 2 0 4 5 0 2 0
chrXII 15875755 0.5784 0.4987 T C 0.2121 0.7905 0.7879 0.2095 0.5746908 80399 48 44 1 2 3 2 0 1 0 2 2 0 2 0 2 0 0 1 1 0 7 0 1 0 5 0 0 2 4 0 3 1 2 0 1 0 3 0 0 5 0 5 2 1 2 0 2 0 1 2 2 0 0 1 NA NA NA NA 3 0 1 1 0 2 1 2 3 2 1 0 1 0 0 3 0 2
chrXII 15897217 0.5751 0.3898 G A 0.8977 0.3226 0.1023 0.6774 0.5746908 21462 60 35 4 0 1 1 2 0 5 0 0 1 0 3 0 3 1 2 0 1 0 7 NA NA 2 1 3 0 2 3 2 0 2 1 1 2 0 2 NA NA 1 0 3 0 NA NA 0 3 2 2 0 4 1 0 2 3 0 3 0 2 1 0 3 0 2 4 4 5 0 3 1 2 3 1 3 0
chrXII 15897219 0.5763 0.3893 A C 0.8989 0.3226 0.1011 0.6774 0.5746908 2 59 33 4 0 1 1 2 0 5 0 0 1 0 2 0 3 1 2 0 1 0 7 NA NA 2 1 3 0 2 3 2 0 2 1 1 2 0 2 0 3 1 0 3 0 NA NA 0 3 2 2 0 4 1 0 2 3 0 3 0 2 1 0 3 0 2 4 4 5 0 3 1 2 3 1 3 0
chrXII 15916067 0.6026 0.3013 G A 1 0.3974 0 0.6026 0.5746908 18848 77 38 4 0 0 2 5 0 2 0 4 2 0 1 0 5 2 2 1 0 0 4 3 1 3 1 1 3 1 1 0 4 1 1 1 0 NA NA 5 0 4 0 5 0 2 1 2 1 1 2 0 2 3 2 4 0 3 1 0 1 4 0 NA NA 0 2 1 0 0 1 2 1 3 3 7 0
chrXII 15918110 0.5855 0.2927 C T 1 0.4145 0 0.5855 0.5746908 2043 152 35 6 0 2 1 6 0 7 0 4 7 0 3 0 4 3 5 0 5 0 5 3 4 2 3 1 2 3 5 1 4 4 2 4 0 0 3 2 0 3 0 4 0 2 0 3 3 0 1 0 5 NA NA 1 1 1 1 2 2 3 0 3 0 1 1 1 3 1 1 0 3 1 1 2 0
chrXII 15918116 0.5812 0.2906 C T 1 0.4188 0 0.5812 0.5746908 6 149 35 6 0 2 0 6 0 7 0 4 7 0 3 0 4 4 5 0 5 0 4 3 4 2 2 1 1 3 5 1 4 4 2 4 0 0 3 2 0 3 0 4 0 2 0 3 3 NA NA 0 6 0 1 1 1 1 1 2 2 3 0 3 0 1 1 1 3 1 1 0 3 1 1 2 0
chrXII 15929016 0.5756 0.2878 A G 1 0.4244 0 0.5756 0.5746908 10900 97 27 5 0 2 1 2 0 3 0 1 0 NA NA 0 5 2 2 2 0 0 2 1 2 2 2 1 0 NA NA 1 2 1 1 1 1 NA NA 9 0 1 0 2 0 1 2 2 1 6 2 0 5 2 3 2 3 0 1 5 2 2 0 2 0 2 2 3 6 1 2 1 1 2 3 4 0
chrXII 15929395 0.6029 0.4155 T C 0.886 0.283 0.114 0.717 0.5746908 379 59 36 1 1 1 2 1 1 1 0 NA NA 0 2 0 5 2 2 0 1 0 5 0 1 0 4 0 1 0 1 3 2 NA NA 1 0 0 2 3 0 NA NA 3 3 1 3 0 2 0 1 NA NA 0 1 2 2 NA NA 3 3 0 2 0 1 4 1 0 1 0 3 0 1 0 1 2 0
chrXII 15936871 0.5763 0.2881 A G 1 0.4237 0 0.5763 0.5746908 7476 73 36 7 0 1 0 4 0 3 0 2 3 0 4 0 5 3 3 3 1 0 5 2 0 2 1 1 3 6 1 2 1 3 2 2 2 0 1 3 0 5 0 3 0 6 1 1 3 2 1 0 2 1 1 0 1 0 1 3 3 4 0 3 0 1 5 2 3 3 0 2 3 3 0 3 0
chrXII 15939846 0.5861 0.293 T C 1 0.4139 0 0.5861 0.5746908 2975 103 49 1 0 1 2 2 0 4 0 1 3 0 8 0 1 1 1 2 2 0 7 1 1 0 3 NA NA 4 0 2 6 1 2 3 2 0 3 5 0 4 0 2 0 2 1 5 2 2 1 0 2 2 3 1 0 4 0 1 0 2 0 4 0 0 3 2 1 0 3 2 2 0 4 2 0
chrXII 15941407 0.5794 0.2897 A C 1 0.4206 0 0.5794 0.5746908 1561 63 33 5 0 0 2 1 0 2 0 2 2 0 3 0 3 2 0 NA NA 0 5 1 0 2 2 1 2 2 3 2 0 0 2 NA NA 0 5 4 0 5 0 6 0 1 2 2 2 2 1 0 8 1 1 2 3 NA NA 0 5 5 0 5 0 2 1 2 3 0 4 NA NA 1 3 3 0
chrXII 15970143 0.6114 0.3057 T G 1 0.3886 0 0.6114 0.5746908 28736 71 33 1 0 2 1 1 0 2 0 2 0 0 2 0 5 4 1 1 1 0 6 2 2 1 2 1 1 0 1 1 4 0 2 1 2 0 1 5 0 2 0 2 0 4 1 0 1 1 2 0 4 0 1 1 1 1 0 NA NA 2 0 NA NA 2 1 4 4 0 1 3 1 3 1 1 0
chrXII 15976856 0.5974 0.2987 G A 1 0.4026 0 0.5974 0.5746908 6713 73 38 4 0 0 2 3 0 4 0 2 2 0 5 0 6 1 4 1 4 0 3 3 3 3 1 1 1 1 3 3 3 1 0 2 0 0 2 6 0 2 0 4 0 0 4 4 4 1 0 0 4 2 5 2 1 0 1 0 2 5 0 6 0 3 1 4 3 2 3 3 3 1 1 3 0
chrXII 16049903 0.5779 0.4897 A T 0.2213 0.7992 0.7787 0.2008 0.5746908 73047 69 56 1 2 1 3 2 2 0 2 2 0 3 0 1 0 3 2 4 0 5 0 NA NA 4 0 1 0 5 0 5 0 2 1 2 1 NA NA NA NA 0 6 2 1 10 0 3 0 1 1 4 0 1 1 3 3 2 0 7 2 4 0 0 5 4 0 3 2 3 0 4 0 2 2 0 1
chrXIII 3105582 0.4866 0.4424 C T 0.3143 0.8009 0.6857 0.1991 0.4769454 100000 97 36 3 1 2 0 0 3 2 0 0 4 2 1 1 2 3 0 1 1 3 0 1 0 0 2 2 4 0 1 5 0 0 2 0 1 7 0 1 4 1 0 4 0 0 6 2 0 1 1 6 0 2 0 0 2 5 0 1 0 1 2 0 5 0 4 5 0 0 2 1 0 0 3 3 1
chrXIII 3109709 0.4808 0.4538 A T 0.3058 0.7866 0.6942 0.2134 0.4769454 4127 83 19 3 0 1 0 0 2 5 0 2 0 1 0 1 2 1 5 8 0 5 0 1 0 2 1 3 0 0 6 6 0 0 1 3 2 1 0 0 2 2 0 2 0 5 0 8 0 1 3 4 0 2 0 0 1 2 0 4 0 4 2 2 0 0 5 5 0 4 0 1 1 4 0 2 2
chrXIII 3112952 0.5054 0.3723 T C 0.375 0.8804 0.625 0.1196 0.4769454 3243 93 51 2 4 2 0 0 2 5 0 0 5 2 0 2 2 0 2 1 1 3 0 1 0 NA NA 0 2 0 1 NA NA 3 0 NA NA 2 0 1 2 3 0 4 0 0 2 6 0 4 1 3 0 3 0 0 2 4 0 3 4 0 3 NA NA 0 4 3 0 0 2 2 3 2 2 NA NA
chrXIII 3125642 0.516 0.4317 G T 0.3103 0.8263 0.6897 0.1737 0.4769454 12690 105 43 1 1 4 0 0 4 4 2 0 2 0 2 1 0 3 1 0 1 3 0 NA NA 0 4 0 4 0 4 8 0 1 0 0 3 3 0 0 3 7 0 5 0 0 4 1 1 1 3 8 0 4 0 0 3 3 0 0 3 3 1 5 0 0 3 3 0 3 1 NA NA 0 1 0 2
chrXIII 3198716 0.5353 0.4546 A G 0.2778 0.8131 0.7222 0.1869 0.4769454 73074 85 39 3 0 3 0 1 1 0 4 4 0 3 3 0 3 2 6 8 0 4 0 1 0 0 1 NA NA 0 3 3 0 0 2 3 0 4 0 4 2 9 0 5 0 3 0 3 1 3 3 4 0 2 0 0 1 1 0 3 0 2 2 1 6 0 3 4 0 0 4 0 2 3 0 1 1
chrXIII 3200396 0.5094 0.3792 A G 0.3661 0.8755 0.6339 0.1245 0.4769454 1680 99 28 4 0 1 0 3 1 0 1 6 0 2 3 1 3 4 2 7 0 3 0 1 0 1 3 1 5 0 4 5 0 1 0 2 0 5 0 0 2 1 0 6 0 4 0 0 1 3 3 9 0 2 0 0 8 4 0 4 0 0 2 7 0 0 4 5 0 2 3 2 0 5 0 NA NA
chrXIII 3202015 0.478 0.4184 C T 0.3426 0.8206 0.6574 0.1794 0.4769454 1619 64 44 4 0 1 0 1 2 1 0 4 0 2 0 1 3 4 2 3 0 9 0 0 3 1 0 1 0 0 7 3 0 0 3 1 1 2 0 3 3 2 0 5 0 2 0 1 1 2 2 4 0 5 0 0 5 NA NA 2 0 1 2 0 3 0 1 3 0 0 3 2 2 2 0 2 3
chrXIII 3383699 0.4917 0.4739 C T 0.7719 0.2802 0.2281 0.7198 0.4769454 181684 46 65 1 5 0 1 5 0 1 1 4 0 5 0 2 1 2 1 4 0 0 11 0 6 2 0 1 2 3 0 0 2 NA NA 4 0 0 4 0 1 0 2 0 1 4 0 1 0 3 0 2 2 0 2 1 0 0 1 1 1 0 4 2 0 3 0 0 2 2 0 5 0 0 1 3 0
chrXIII 3384339 0.4777 0.4802 G C 0.7586 0.281 0.2414 0.719 0.4769454 640 56 88 3 3 0 2 1 0 NA NA 2 0 2 0 3 4 4 3 1 2 0 2 1 1 5 0 2 2 5 0 0 5 2 2 2 0 0 5 0 1 0 3 0 2 3 0 0 2 3 0 1 2 0 2 8 0 0 1 0 1 3 2 1 1 4 0 0 2 2 0 4 0 0 3 5 0
chrXIII 3587842 0.4833 0.3701 T C 0.8716 0.3883 0.1284 0.6117 0.4769454 203503 64 88 NA NA 0 1 3 0 3 2 2 0 7 0 NA NA 0 5 1 1 0 2 1 0 3 0 NA NA 5 0 0 4 2 0 0 1 0 4 1 2 0 2 0 4 2 0 1 0 2 0 1 0 0 3 3 1 0 1 5 1 2 0 2 2 5 0 0 8 NA NA 1 2 1 2 1 0
chrXIII 3591013 0.5039 0.3833 G A 0.8687 0.3648 0.1313 0.6352 0.4769454 3171 34 98 1 3 0 1 1 0 0 1 4 0 4 0 3 1 0 2 0 2 0 6 2 0 2 0 3 1 3 0 0 2 1 0 1 2 0 1 1 2 0 1 0 2 2 0 3 2 5 0 5 3 0 3 4 5 0 2 1 1 1 1 0 1 3 0 0 3 8 0 1 2 0 2 2 0
chrXIII 3594640 0.4813 0.4629 C T 0.7778 0.2965 0.2222 0.7035 0.4769454 3627 29 87 NA NA 0 8 1 0 2 2 0 3 4 0 2 2 0 7 0 3 0 4 1 0 3 0 2 2 2 0 0 1 0 2 0 1 0 2 1 1 0 3 0 3 0 2 2 4 3 0 1 1 0 4 2 2 0 1 NA NA 0 3 1 3 4 0 0 3 NA NA 0 1 0 1 NA NA
chrXIII 6489147 0.5681 0.397 T G 0.8871 0.319 0.1129 0.681 0.4769454 2894507 37 54 NA NA NA NA 2 0 1 0 1 0 4 0 0 3 1 0 4 0 0 3 NA NA NA NA 4 0 1 0 4 0 0 0 0 3 NA NA NA NA 1 0 1 1 NA NA 0 4 1 1 2 1 NA NA 0 1 0 1 0 2 NA NA 1 0 1 0 3 3 1 2 0 2 4 0 1 0
chrXIII 6489151 0.5536 0.4018 C T 0.8594 0.3058 0.1094 0.6942 0.4769454 4 37 53 NA NA NA NA 2 0 1 1 1 0 4 0 0 3 1 0 4 0 0 2 NA NA NA NA 4 0 1 0 4 0 0 1 0 3 NA NA NA NA 1 0 1 1 NA NA 0 4 1 1 2 1 NA NA 0 1 0 1 0 2 NA NA 1 0 1 0 3 4 1 2 0 2 4 0 1 0
chrXIII 6489154 0.5653 0.4233 T C 0.8594 0.2941 0.1406 0.7059 0.4769454 3 35 56 NA NA NA NA 2 0 1 0 1 0 4 0 0 3 1 0 3 0 0 2 NA NA NA NA 4 0 1 0 4 0 NA NA 0 2 NA NA NA NA 1 0 1 1 0 1 0 4 1 1 2 1 NA NA 0 1 0 1 0 2 NA NA 1 0 1 1 3 4 1 2 0 2 4 0 1 0
chrXIII 6489156 0.574 0.3964 T C 0.8906 0.3167 0.1094 0.6833 0.4769454 2 35 54 NA NA NA NA 2 0 1 0 1 0 4 0 0 2 1 0 3 0 0 2 NA NA NA NA 4 0 1 0 4 0 NA NA 0 2 NA NA NA NA 1 0 1 1 0 1 0 4 1 1 2 1 NA NA 0 1 0 1 0 1 NA NA 1 0 2 0 3 4 1 2 0 2 4 0 1 0
chrXIII 6489157 0.5561 0.4187 T A 0.8594 0.3033 0.1406 0.6967 0.4769454 1 36 54 NA NA NA NA 2 0 1 0 1 0 4 0 0 2 1 0 4 0 0 2 NA NA NA NA 4 0 1 0 4 0 NA NA 0 2 NA NA 0 1 1 0 1 1 0 1 0 4 1 1 2 1 NA NA 0 1 0 1 0 1 NA NA 1 0 1 1 3 4 1 2 0 2 4 0 1 0
chrXIII 6686766 0.5355 0.3323 G C 0.9355 0.4 0.0645 0.6 0.4769454 197609 25 27 NA NA 1 0 NA NA 2 0 NA NA 1 0 0 2 0 2 NA NA 0 2 3 0 3 0 1 2 NA NA NA NA 4 0 0 5 NA NA 2 0 2 0 0 2 NA NA 4 0 3 0 0 2 2 1 0 1 NA NA NA NA 0 2 3 0 NA NA 0 1 1 2 1 0 NA NA NA NA
chrXIII 6927421 0.4844 0.4644 G T 0.2933 0.7778 0.7067 0.2222 0.4769454 240655 28 37 0 2 0 1 0 3 0 1 NA NA 2 0 3 0 3 0 NA NA 1 0 0 1 0 1 NA NA NA NA 1 0 1 3 2 0 2 0 NA NA 1 1 2 0 0 1 0 1 0 2 3 0 0 1 1 2 1 0 1 0 4 0 0 3 3 2 2 2 1 0 0 2 2 0 1 0
chrXIII 6944551 0.5008 0.4579 G A 0.2708 0.7717 0.6875 0.2283 0.4769454 17130 69 45 3 0 2 1 0 1 0 4 0 4 1 0 5 0 3 0 1 2 4 0 2 3 NA NA 3 0 2 3 3 0 0 1 3 0 1 0 0 5 1 1 1 0 0 2 0 1 0 6 3 0 0 1 6 1 5 0 5 0 5 0 0 4 1 1 1 1 1 0 0 1 4 0 2 0
chrXIII 7422491 0.5017 0.4651 G C 0.7857 0.284 0.2143 0.716 0.4769454 477940 59 71 1 2 1 3 4 1 0 5 2 3 4 0 0 2 0 2 2 0 0 2 1 0 3 4 2 1 0 5 0 3 0 2 0 3 NA NA 0 3 0 2 0 6 3 1 0 1 8 0 0 3 1 2 0 5 0 3 2 3 0 2 4 2 0 5 2 3 2 4 4 4 4 2 0 2
chrXIII 7422519 0.4821 0.4749 C T 0.7661 0.284 0.2339 0.716 0.4769454 28 60 75 2 2 1 3 4 1 0 3 2 4 4 0 0 2 0 2 2 0 0 1 1 0 3 4 2 1 0 4 0 3 0 1 0 7 1 0 0 2 0 2 0 4 2 0 0 1 7 0 0 3 1 2 0 3 0 3 1 2 0 2 5 2 0 5 1 2 1 4 3 4 2 2 0 2
chrXIII 7508693 0.4866 0.4611 G A 0.2957 0.7822 0.7043 0.2178 0.4769454 86174 75 43 3 0 2 0 1 1 3 2 5 0 0 3 2 0 5 0 4 3 1 0 1 1 2 0 2 3 3 0 4 0 3 0 NA NA 0 4 3 0 5 0 4 0 5 0 10 0 0 2 3 0 2 1 1 0 4 0 0 4 1 0 2 0 5 0 2 4 1 1 0 1 2 6 2 0
chrXIII 7587872 0.4911 0.4978 T C 0.2566 0.7477 0.7434 0.2523 0.4769454 79179 98 41 4 0 4 0 5 1 6 0 7 0 0 3 4 0 2 0 1 0 4 0 0 2 2 0 2 1 2 0 4 0 NA NA 4 0 0 1 1 0 2 0 2 0 3 0 4 0 0 3 4 0 3 1 1 0 2 0 1 2 5 0 7 0 2 0 8 0 1 0 0 3 0 4 3 0
chrXIII 16136800 0.4773 0.4668 T A 0.2946 0.7718 0.7054 0.2282 0.4769454 8548928 95 62 0 4 1 2 1 1 1 0 3 1 1 2 3 3 6 0 3 2 3 2 6 0 1 0 0 2 5 1 3 3 NA NA 3 0 1 0 0 5 1 1 1 1 0 2 NA NA 2 0 6 0 1 0 2 2 2 3 3 0 2 0 0 3 0 2 0 6 1 0 0 1 3 0 3 0
chrXIII 16152478 0.482 0.4281 G T 0.3235 0.8056 0.6618 0.1944 0.4769454 15678 73 32 7 0 1 0 0 1 4 0 1 0 2 1 5 4 5 0 10 0 1 2 2 0 2 0 2 0 2 2 0 1 2 0 2 0 NA NA 0 2 1 1 2 2 4 0 2 0 3 1 2 0 2 1 4 3 NA NA 6 0 1 1 1 2 0 2 1 3 5 0 0 2 8 0 1 0
chrXIII 16152546 0.4795 0.4697 T A 0.2906 0.7701 0.7094 0.2299 0.4769454 68 69 26 5 0 3 0 0 1 2 0 NA NA 1 1 3 4 6 0 6 0 2 4 2 0 1 0 1 0 2 1 1 1 4 0 NA NA 3 0 0 3 0 1 2 3 5 0 2 0 3 3 1 0 3 1 3 2 NA NA 5 0 0 1 1 2 0 1 2 2 4 0 0 2 6 0 1 0
chrXIII 16314534 0.4822 0.4684 A C 0.7727 0.2905 0.2273 0.7095 0.4769454 161988 67 64 0 6 NA NA 4 1 0 2 0 4 2 1 5 0 5 0 NA NA 3 0 NA NA 2 2 2 0 0 2 1 4 0 1 1 3 0 2 2 0 4 1 1 3 0 1 0 3 1 1 2 5 0 3 0 2 0 6 4 0 1 2 1 0 2 0 2 2 0 3 7 0 0 7 NA NA
chrXIII 16325684 0.4994 0.413 A G 0.8367 0.3373 0.1633 0.6627 0.4769454 11150 66 37 2 1 1 4 2 1 2 1 3 2 1 2 2 0 1 0 1 0 2 2 1 0 2 1 2 0 2 2 0 2 0 3 3 0 0 3 4 0 1 1 3 2 3 2 0 2 0 4 NA NA 1 0 3 3 0 4 1 0 1 2 3 0 7 0 7 0 1 1 5 0 NA NA NA NA
chrXIII 16325687 0.4828 0.3977 A G 0.8438 0.3609 0.1562 0.6391 0.4769454 3 68 35 2 1 1 4 2 1 2 1 3 2 1 2 3 0 1 0 1 0 2 2 NA NA 2 1 2 0 2 2 0 2 0 3 3 0 0 3 4 0 1 1 3 1 3 2 0 2 0 4 1 0 1 0 3 3 0 4 1 0 1 2 3 0 7 0 7 0 1 1 6 0 0 1 NA NA
chrXIII 16325697 0.4914 0.3269 C T 0.8936 0.4022 0.1064 0.5475 0.4769454 10 73 35 1 1 1 4 2 1 2 1 3 2 1 2 4 0 1 0 2 0 1 2 0 1 3 2 NA NA 2 2 0 2 0 2 3 0 0 3 3 0 1 1 3 2 3 0 0 3 0 4 2 0 1 0 3 2 0 4 1 0 2 2 3 0 6 0 8 0 1 1 6 0 0 1 1 0
chrXIII 16325711 0.5161 0.3726 T C 0.8854 0.3693 0.1146 0.6307 0.4769454 14 81 38 1 1 1 3 2 1 2 1 3 2 1 2 4 0 2 0 3 0 1 2 0 1 3 2 1 0 3 2 0 2 0 2 3 0 0 3 3 0 1 1 2 2 3 2 0 3 0 4 2 0 1 0 3 2 1 4 1 0 1 2 3 0 6 0 10 0 1 1 5 0 0 1 0 1
chrXIII 17076264 0.5302 0.4682 G T 0.7969 0.2667 0.2031 0.7333 0.4769454 750553 23 33 0 2 1 0 0 1 3 3 0 3 0 1 0 1 0 4 0 1 NA NA 2 0 0 8 NA NA 0 3 NA NA 0 1 0 1 0 3 2 0 2 0 NA NA 0 2 0 4 NA NA 0 3 NA NA 0 4 2 0 0 3 NA NA NA NA 0 2 3 0 0 6 NA NA 0 3 NA NA
chrXIII 17216128 0.478 0.4418 C T 0.3191 0.7972 0.6809 0.2028 0.4769454 139864 76 65 1 0 2 0 2 0 2 2 1 3 3 0 NA NA 7 0 0 2 3 1 1 4 1 3 4 0 4 0 2 0 3 0 NA NA 2 0 1 2 2 0 1 0 4 3 1 0 NA NA 1 0 1 0 0 5 1 0 6 0 1 0 0 3 3 0 4 2 4 1 0 4 5 0 3 0
chrXIII 17216190 0.5039 0.45 C T 0.2981 0.802 0.7019 0.198 0.4769454 62 85 72 NA NA 2 0 2 0 1 1 0 5 5 0 2 0 2 0 0 3 3 0 1 3 0 4 3 0 3 0 3 0 2 0 1 0 4 0 0 3 2 1 1 2 4 1 NA NA NA NA 3 0 3 0 0 5 1 0 5 0 NA NA 0 3 1 0 5 2 4 2 0 4 3 0 3 0
chrXIII 17357713 0.5532 0.4909 G A 0.7857 0.2326 0.2143 0.7674 0.4769454 141523 65 47 3 0 1 1 2 0 1 1 3 0 0 3 0 2 0 3 1 2 3 0 0 2 4 1 0 5 1 3 1 1 1 2 0 4 0 4 2 4 2 3 3 1 4 0 NA NA 1 1 0 2 NA NA 4 0 2 0 0 2 NA NA 4 0 2 0 3 2 NA NA 2 0 0 6 NA NA
chrXIII 17383301 0.5168 0.4727 T A 0.2605 0.7773 0.7227 0.2227 0.4769454 25588 54 98 0 5 0 1 0 1 3 2 0 3 2 0 3 1 2 0 2 0 0 3 4 0 0 1 0 2 2 4 2 1 1 2 NA NA 0 1 0 4 2 0 3 0 0 4 NA NA 1 3 4 0 0 2 0 4 0 3 1 0 2 1 0 2 NA NA 3 5 2 0 0 3 0 1 NA NA
chrXIII 17383330 0.4949 0.4594 A C 0.2931 0.788 0.7069 0.212 0.4769454 29 53 108 0 5 NA NA 0 2 4 3 0 3 2 1 2 1 1 0 2 1 0 2 2 0 0 1 0 2 4 4 2 2 1 1 1 0 0 1 0 4 1 0 2 1 0 4 NA NA 1 3 6 0 0 1 0 5 0 3 1 0 2 1 0 3 NA NA 3 5 2 0 0 3 NA NA NA NA
chrXIII 18345890 0.5216 0.4396 T G 0.8212 0.2996 0.1788 0.7004 0.4769454 962560 73 66 0 3 4 4 3 0 NA NA 3 0 1 3 NA NA 0 1 2 0 0 1 0 4 1 2 3 0 0 5 4 4 1 2 3 2 0 2 3 0 8 0 2 0 2 1 3 4 1 1 2 4 0 3 4 0 3 0 1 0 0 2 3 0 4 0 NA NA 1 0 NA NA 3 2 2 1
chrXIII 18346474 0.5203 0.3984 T C 0.8618 0.3415 0.1382 0.6585 0.4769454 584 84 68 1 3 1 0 3 0 3 0 5 0 3 2 0 8 0 2 0 3 0 2 0 4 3 2 3 0 0 3 3 1 NA NA 2 1 2 0 1 0 2 0 5 3 1 1 2 6 4 4 2 1 0 1 3 0 3 0 2 3 0 4 8 0 2 0 6 0 4 0 3 0 1 1 1 0
chrXIII 18347330 0.541 0.421 G T 0.8496 0.3085 0.1504 0.6915 0.4769454 856 93 85 3 0 1 1 2 0 3 0 7 0 3 2 0 3 0 2 0 2 0 2 0 5 0 3 3 0 0 1 1 1 2 0 0 1 2 1 3 0 2 0 1 5 2 0 0 1 1 5 NA NA 1 3 3 0 2 0 0 3 0 3 3 0 3 0 2 0 NA NA NA NA 2 3 3 2
chrXIII 18349800 0.4799 0.4218 C T 0.8182 0.3383 0.1818 0.6617 0.4769454 2470 77 67 3 1 3 1 5 0 3 0 3 0 1 2 0 3 0 7 2 1 0 6 0 3 2 0 2 0 NA NA 0 1 3 5 2 1 1 0 4 0 4 0 0 2 2 1 1 0 2 2 2 1 2 1 1 0 2 0 2 3 NA NA 5 0 NA NA 10 0 5 0 1 2 2 2 2 3
chrXIII 18354480 0.4815 0.3878 C T 0.8529 0.3714 0.1471 0.6286 0.4769454 4680 73 59 0 3 3 2 1 0 4 0 5 0 3 3 0 1 0 3 1 2 0 1 0 4 4 0 2 0 3 1 3 5 5 0 1 0 0 3 8 0 4 0 1 0 4 0 0 1 0 1 4 2 2 0 2 0 3 0 2 1 0 1 7 0 6 0 4 0 4 0 2 3 2 2 0 2
chrXIV 1669276 0.6388 0.4103 T C 0.2703 0.9091 0.7297 0.0909 0.634874400000005 100000 76 88 5 0 1 1 1 0 0 1 7 0 NA NA 0 1 3 1 4 0 0 1 3 0 0 1 2 3 2 0 3 0 2 0 3 0 0 1 1 2 4 0 3 0 1 0 0 2 4 0 0 4 NA NA NA NA 0 1 0 5 1 0 2 0 1 0 5 3 3 0 4 2 3 0 3 0
chrXIV 1698372 0.685 0.488 T G 0.1695 0.8545 0.8305 0.1455 0.634874400000005 29096 76 82 3 0 1 0 2 1 1 7 NA NA 0 5 0 1 3 2 NA NA 1 1 2 0 2 1 1 1 4 0 2 0 NA NA 2 0 0 3 2 1 3 0 5 0 4 0 0 2 1 0 3 4 2 0 1 1 4 0 0 2 1 2 1 2 7 0 1 3 2 0 1 0 6 0 2 0
chrXIV 1711786 0.6369 0.4402 A C 0.2414 0.8783 0.7586 0.1217 0.634874400000005 13414 79 68 1 2 1 0 2 2 1 1 4 0 NA NA 1 1 1 0 2 0 4 0 2 0 0 2 0 2 4 0 1 0 1 0 2 0 0 2 0 1 2 0 1 2 5 0 2 0 1 0 1 2 3 1 NA NA 0 3 0 2 0 3 0 1 3 0 2 1 NA NA 2 3 2 0 1 0
chrXIV 1716185 0.6549 0.4573 G A 0.2152 0.8701 0.7848 0.1299 0.634874400000005 4399 54 30 1 0 NA NA 1 0 1 2 5 0 0 2 0 2 1 0 2 0 3 0 NA NA 1 0 1 1 1 0 1 0 2 0 3 0 0 1 1 2 4 0 NA NA 1 0 1 1 1 0 1 1 2 1 6 0 2 0 0 1 NA NA 1 1 2 0 2 1 1 0 0 1 3 0 4 0
chrXIV 1717719 0.6424 0.4217 T C 0.2571 0.8995 0.7429 0.1005 0.634874400000005 1534 59 36 7 0 2 2 1 1 2 2 5 0 0 4 1 3 0 3 2 0 2 0 4 0 1 0 4 1 5 0 4 0 2 0 4 0 0 1 2 0 8 0 2 2 1 0 2 4 6 0 5 2 2 1 4 0 1 2 0 1 0 2 NA NA 3 0 1 3 8 0 3 3 5 0 NA NA
chrXIV 1724278 0.665 0.4402 C G 0.2273 0.8923 0.7727 0.1077 0.634874400000005 6559 100 48 6 0 0 2 1 4 2 0 5 0 0 3 4 1 2 2 3 0 NA NA 2 0 2 2 2 1 2 0 3 0 5 0 5 0 0 2 2 2 6 0 0 3 2 0 0 1 7 0 1 2 1 2 9 0 4 1 0 1 1 2 1 2 3 0 0 1 2 0 1 1 3 0 5 0
chrXIV 1811119 0.6976 0.4926 T C 0.1585 0.8562 0.8415 0.1438 0.634874400000005 86841 73 28 2 0 2 0 3 0 0 3 3 0 0 5 1 1 3 2 3 0 3 1 NA NA 3 0 1 2 4 0 2 0 1 0 3 0 0 2 0 1 2 0 1 2 5 0 2 0 5 0 3 0 3 0 0 2 2 1 0 2 2 1 NA NA NA NA 0 2 2 0 3 0 0 1 1 0
chrXIV 1850467 0.6792 0.437 C T 0.2234 0.9026 0.7766 0.0974 0.634874400000005 39348 95 61 3 0 1 0 3 0 2 1 4 0 0 2 2 0 2 1 3 0 1 0 1 0 2 0 1 2 4 0 3 0 3 1 NA NA 0 3 0 2 1 3 1 1 2 0 1 0 6 1 0 2 1 0 1 0 0 1 0 2 1 2 4 0 2 0 0 4 2 0 3 0 0 2 3 0
chrXIV 1851104 0.637 0.4785 A T 0.203 0.84 0.797 0.16 0.634874400000005 637 85 58 1 1 3 0 2 0 2 4 7 0 0 3 3 3 1 4 1 0 2 1 1 0 3 0 1 2 4 0 7 0 1 0 1 0 0 4 1 1 3 0 2 0 3 0 0 5 5 0 1 2 4 0 3 2 0 3 0 1 2 1 3 0 2 0 0 4 3 0 2 0 1 2 3 0
chrXIV 1853450 0.64 0.4643 C T 0.2157 0.8557 0.7843 0.1443 0.634874400000005 2346 70 71 1 3 2 2 NA NA 2 0 3 0 0 1 1 1 0 8 4 1 NA NA 1 0 2 3 1 1 0 4 1 0 2 0 3 0 2 1 1 1 2 1 2 1 3 0 1 2 1 0 1 4 4 1 1 1 0 5 0 2 0 2 0 5 2 2 0 3 2 0 5 1 2 0 0 1
chrXIV 1865409 0.707 0.4157 T C 0.2308 0.9378 0.7692 0.0622 0.634874400000005 11959 91 36 1 1 NA NA NA NA 2 1 4 0 0 2 4 2 1 1 NA NA 2 1 3 0 4 0 1 0 2 1 4 0 0 1 3 0 0 1 4 2 NA NA 2 0 5 0 4 0 1 0 7 2 NA NA 0 3 3 3 0 3 1 0 10 0 2 0 0 3 2 0 1 0 2 2 NA NA
chrXIV 1955132 0.6562 0.473 G A 0.8551 0.1988 0.1449 0.8012 0.634874400000005 89723 48 90 0 6 0 2 2 2 2 2 0 5 NA NA 2 0 2 4 0 3 0 5 0 5 1 5 1 2 0 2 0 1 0 2 NA NA 2 0 2 0 4 0 0 2 0 3 2 0 NA NA 0 2 0 3 0 5 1 1 2 1 0 6 0 2 0 5 3 0 NA NA 0 4 1 2 NA NA
chrXIV 1955147 0.6981 0.4706 G T 0.8784 0.1803 0.1216 0.8197 0.634874400000005 15 53 87 0 6 0 2 2 2 2 2 0 5 NA NA 2 0 2 5 0 3 0 6 0 6 1 5 1 2 0 2 0 1 0 2 NA NA 2 0 2 0 4 0 0 3 0 2 2 0 NA NA 0 2 0 3 0 5 1 1 1 1 0 6 0 3 0 5 4 1 NA NA 0 4 1 1 NA NA
chrXIV 2001013 0.654 0.4706 T A 0.8505 0.1964 0.1495 0.7917 0.634874400000005 45866 96 70 0 3 0 6 0 2 2 3 0 11 4 0 3 2 0 3 0 2 3 3 0 2 0 1 3 0 0 3 0 4 0 3 NA NA 4 0 1 0 4 0 2 2 NA NA 8 0 0 2 2 2 0 6 3 0 3 0 4 0 2 0 0 3 0 6 8 0 0 2 0 2 2 2 2 0
chrXIV 2052135 0.656 0.4961 T C 0.1759 0.8319 0.8241 0.1681 0.634874400000005 51122 57 85 2 5 0 3 NA NA 5 4 5 0 0 5 1 2 0 3 2 1 NA NA 4 0 2 0 0 2 0 3 3 0 1 2 0 2 0 2 0 3 0 5 0 3 10 0 0 2 3 2 NA NA 3 0 0 3 0 3 0 2 0 3 0 5 0 4 0 7 0 0 1 1 5 0 0 2
chrXIV 2108388 0.6438 0.4638 G C 0.2143 0.8581 0.7857 0.1419 0.634874400000005 56253 68 28 1 0 2 0 0 1 5 0 4 0 0 3 1 1 5 0 2 0 0 2 1 0 NA NA 1 0 2 0 2 0 2 0 4 0 NA NA 0 2 0 4 3 0 4 0 0 3 1 0 1 0 3 0 NA NA 2 2 1 1 3 0 NA NA 3 0 1 0 2 0 3 0 1 0 2 0
chrXIV 3073240 0.7094 0.438 A G 0.9167 0.2073 0.0833 0.7927 0.634874400000005 964852 62 24 2 0 2 0 1 0 NA NA 5 0 1 0 1 0 3 0 1 0 3 0 0 1 1 0 1 0 1 0 3 0 1 0 NA NA 0 1 NA NA 2 0 4 0 4 0 0 4 4 0 NA NA NA NA 0 1 NA NA NA NA NA NA 1 0 2 0 NA NA 5 0 5 0 1 1 0 2
chrXIV 3075758 0.7316 0.4372 T G 0.9286 0.197 0.0714 0.803 0.634874400000005 2518 50 17 2 0 1 0 1 0 4 0 2 0 1 0 1 0 1 0 1 0 1 0 0 3 NA NA 4 0 4 0 2 0 2 0 NA NA 1 1 3 0 NA NA 1 0 NA NA 3 1 NA NA 1 0 NA NA 0 5 0 1 NA NA 0 1 3 0 4 0 3 0 1 0 2 0 NA NA NA NA
chrXIV 4264711 0.6634 0.3317 G C 0.3366 1 0.6634 0 0.634874400000005 1188953 82 22 3 0 5 0 2 2 6 0 3 0 2 0 2 1 2 0 8 0 2 0 7 0 1 0 1 0 2 0 3 0 2 0 3 3 NA NA 2 3 3 1 2 0 2 0 1 2 1 2 3 3 1 0 3 0 0 1 3 3 2 0 NA NA 5 0 3 0 5 0 2 2 6 0 1 1
chrXIV 4291529 0.6862 0.3558 C T 0.3011 0.9873 0.6989 0.0127 0.634874400000005 26818 115 33 5 0 2 0 1 0 2 0 5 0 NA NA 7 0 1 2 NA NA 3 0 2 0 2 0 2 0 2 0 6 0 1 0 1 0 0 0 2 0 4 0 0 1 3 0 2 1 3 0 1 3 NA NA 1 0 1 0 1 0 0 2 1 0 2 0 4 0 2 0 1 0 6 0 1 0
chrXIV 4297687 0.6674 0.349 C T 0.3173 0.9847 0.6827 0.0153 0.634874400000005 6158 113 43 3 0 2 2 2 2 1 3 2 0 7 0 2 0 0 6 2 1 4 0 0 4 10 0 0 4 2 0 2 0 1 0 1 1 5 0 0 1 4 0 2 0 1 0 0 3 1 1 1 3 2 0 2 0 0 1 1 1 0 1 3 0 NA NA 2 1 8 0 3 3 4 0 0 1
chrXIV 4316470 0.6406 0.3293 C T 0.3504 0.991 0.6496 0.009 0.634874400000005 18783 62 37 4 0 1 6 0 3 1 4 5 0 2 0 3 7 0 8 2 3 3 0 0 2 5 0 0 3 5 0 5 0 2 0 0 4 3 0 2 5 2 0 5 1 4 0 0 1 3 2 2 1 2 0 5 0 2 0 NA NA 3 2 1 3 8 0 0 4 3 0 1 2 3 0 0 1
chrXIV 4325415 0.6545 0.3273 C G 0.3455 1 0.6545 0 0.634874400000005 8945 41 17 NA NA 2 0 1 0 NA NA 1 0 3 0 NA NA 4 1 NA NA 1 0 0 1 2 0 1 0 2 0 1 0 1 0 0 1 2 0 NA NA 0 2 0 1 2 0 0 1 1 2 0 1 1 0 NA NA NA NA NA NA 1 1 2 0 1 0 1 3 1 0 2 0 1 0 0 1
chrXIV 4327375 0.6515 0.4924 C T 0.8333 0.1818 0.1667 0.8182 0.634874400000005 1960 60 37 0 3 4 0 NA NA 1 0 0 2 1 1 3 0 1 0 0 2 4 2 NA NA 0 2 4 0 1 0 0 2 0 2 7 0 3 0 2 0 5 2 NA NA 0 3 5 0 2 0 0 1 2 1 1 0 4 0 1 1 1 1 1 1 4 3 3 0 0 4 NA NA 0 3 0 2
chrXIV 4327436 0.6703 0.4846 C A 0.8506 0.1802 0.1494 0.8198 0.634874400000005 61 47 49 0 4 4 0 2 2 3 0 0 5 NA NA 5 0 1 0 0 2 3 2 3 0 0 4 4 0 0 3 0 3 0 1 5 0 4 0 2 0 5 2 1 1 0 3 6 0 4 0 0 1 1 2 2 1 2 0 1 2 1 3 2 2 2 4 2 0 0 3 1 0 0 3 0 3
chrXIV 4330586 0.6777 0.3612 A G 0.3 0.9777 0.7 0.0223 0.634874400000005 3150 54 48 6 0 1 3 0 4 1 4 3 0 4 0 2 1 0 5 2 2 3 0 0 3 2 0 0 3 4 0 8 0 2 0 0 2 4 0 1 1 1 1 2 3 2 0 2 2 5 1 3 1 5 0 2 0 NA NA 2 3 2 3 2 5 1 0 0 3 NA NA 1 2 5 0 NA NA
chrXIV 4330620 0.6836 0.3646 C T 0.2936 0.9772 0.7064 0.0228 0.634874400000005 34 61 44 6 0 1 2 0 3 0 3 5 0 4 0 1 1 0 6 1 0 1 0 0 1 1 0 0 3 3 0 7 0 3 0 0 4 1 0 1 0 1 1 1 3 2 0 3 2 5 3 3 0 5 0 3 0 NA NA 1 3 3 3 2 5 2 0 0 4 NA NA 2 4 4 0 NA NA
chrXIV 4349791 0.708 0.354 G T 0.292 1 0.708 0 0.634874400000005 19171 120 49 7 0 2 0 1 2 2 1 6 0 5 0 6 0 0 6 1 2 4 0 0 4 6 0 0 2 2 0 5 0 3 0 0 6 NA NA 3 3 2 2 1 2 3 0 0 2 0 2 4 1 3 0 2 0 1 1 2 1 0 4 2 0 8 0 0 3 1 0 2 3 5 0 1 2
chrXIV 4349793 0.7068 0.3534 G A 0.2932 1 0.7068 0 0.634874400000005 2 120 50 7 0 2 0 1 2 2 1 6 0 5 0 6 0 0 5 1 2 4 0 0 4 6 0 0 2 2 0 5 0 3 0 0 5 NA NA 2 3 2 2 1 2 3 0 0 2 0 2 4 1 3 0 2 0 1 1 2 1 0 4 2 0 8 0 0 3 1 0 2 3 5 0 1 2
chrXIV 4349807 0.7317 0.3659 C T 0.2683 1 0.7317 0 0.634874400000005 14 113 41 6 0 3 0 1 2 2 1 6 0 5 0 5 0 0 6 1 2 5 0 0 5 7 0 0 2 2 0 5 0 2 0 0 5 NA NA 2 3 1 2 1 2 3 0 0 2 0 2 4 1 4 0 2 0 1 2 2 1 1 3 3 0 8 0 0 4 1 0 2 3 6 0 2 2
chrXIV 4353031 0.6492 0.4618 A G 0.8627 0.2136 0.1373 0.7864 0.634874400000005 3224 45 20 NA NA 1 0 1 2 NA NA 0 3 NA NA 1 0 5 0 1 2 1 0 2 0 0 3 NA NA 1 0 0 4 0 2 NA NA NA NA NA NA 0 3 NA NA 0 3 NA NA 3 0 5 0 2 2 2 1 NA NA 0 1 1 2 1 1 NA NA 1 0 NA NA 2 1 0 3 1 0
chrXIV 4385036 0.6869 0.4912 G T 0.8523 0.1654 0.1477 0.8346 0.634874400000005 32005 57 38 0 3 2 0 0 2 1 0 0 4 3 3 6 2 4 0 0 1 1 0 NA NA 0 1 NA NA 1 2 0 4 0 1 1 0 1 1 1 0 1 1 3 1 0 5 2 0 1 0 1 1 NA NA 0 2 1 1 1 0 0 2 2 1 1 1 1 0 0 2 0 1 1 2 NA NA
chrXIV 7887248 0.6353 0.4966 C T 0.1857 0.8211 0.8143 0.1789 0.634874400000005 3502212 60 64 4 0 4 1 0 2 1 1 2 1 3 0 1 2 0 10 2 2 4 2 3 2 0 3 NA NA 3 3 0 4 1 2 NA NA 2 1 NA NA 0 3 0 3 3 0 2 1 1 2 0 4 3 3 1 0 1 0 0 4 1 1 2 4 3 0 3 4 2 1 1 5 0 10 3 0
chrXIV 9109252 0.6679 0.4029 G T 0.2632 0.931 0.7368 0.069 0.634874400000005 1222004 129 28 2 0 1 2 1 0 0 2 3 1 1 0 5 4 5 0 2 0 2 0 NA NA 3 0 4 1 3 0 3 0 6 0 1 0 1 0 NA NA 3 0 1 0 4 1 2 1 3 0 4 0 1 4 1 0 0 1 6 0 NA NA 1 0 6 0 3 2 3 0 5 0 3 0 1 0
chrXIV 11991131 0.6489 0.4911 A C 0.8333 0.1845 0.1667 0.8155 0.634874400000005 2881879 59 29 2 1 1 2 1 0 NA NA 2 0 NA NA 8 0 0 2 1 0 1 0 2 0 NA NA 1 1 1 0 0 4 0 5 NA NA 2 2 NA NA 3 0 2 2 NA NA 1 0 1 1 2 0 1 1 2 0 4 0 3 3 0 1 3 0 1 4 2 0 1 1 0 2 0 3 3 0
chrXIV 12283187 0.6404 0.461 G A 0.8592 0.2188 0.1408 0.7812 0.634874400000005 292056 68 48 0 4 2 1 NA NA 3 0 1 4 2 0 4 0 0 4 1 0 1 1 2 2 1 1 2 1 1 0 0 4 0 2 1 2 1 0 3 0 2 0 0 4 3 0 1 1 NA NA 1 1 0 2 1 0 2 0 4 1 0 4 4 0 0 2 4 0 2 1 0 3 NA NA 3 0
chrXIV 12304449 0.6357 0.3655 G C 0.3167 0.9524 0.6833 0.0476 0.634874400000005 21262 62 26 6 0 0 1 NA NA NA NA 2 0 NA NA NA NA 0 1 1 0 1 1 0 1 NA NA NA NA 0 2 5 0 4 0 0 3 NA NA NA NA 0 2 0 1 0 1 3 0 NA NA 0 1 NA NA 0 2 NA NA 0 1 8 0 NA NA 2 0 NA NA 0 1 1 0 3 0 0 1
chrXIV 13802219 0.6597 0.4202 T C 0.25 0.9097 0.75 0.0903 0.634874400000005 1497770 24 38 0 2 0 3 NA NA NA NA 1 0 NA NA 0 1 0 6 1 0 NA NA 6 0 NA NA 1 4 0 4 1 0 NA NA NA NA NA NA 0 1 0 1 2 1 0 1 NA NA 1 1 0 3 2 0 NA NA NA NA 0 1 2 0 0 1 0 4 0 1 0 3 3 0 2 2 0 1
chrXIV 13880458 0.6447 0.4473 G A 0.875 0.2303 0.125 0.7697 0.634874400000005 78239 51 39 2 0 2 0 2 0 4 0 1 0 NA NA 5 0 3 0 0 2 4 0 NA NA 1 2 0 1 2 0 0 3 1 3 1 1 1 1 3 0 4 0 0 1 4 0 NA NA 0 5 1 0 2 1 6 0 3 0 2 0 0 1 1 0 0 2 6 0 2 0 0 3 0 8 1 0
chrXIV 13880519 0.6864 0.4756 G A 0.8676 0.1812 0.1324 0.8188 0.634874400000005 61 44 39 2 1 1 0 2 0 5 0 1 1 NA NA 3 0 2 0 0 3 3 0 NA NA 2 0 0 1 2 0 0 4 1 2 0 2 1 1 NA NA 3 0 0 1 3 0 NA NA 0 2 NA NA 2 1 2 0 3 0 1 0 0 2 1 0 0 1 4 0 3 0 0 4 0 6 1 0
chrXIV 13880594 0.6601 0.4021 A T 0.2679 0.9279 0.7321 0.0721 0.634874400000005 75 44 22 1 2 0 2 NA NA 0 3 2 2 NA NA 1 2 1 0 4 0 0 1 3 0 2 1 NA NA 0 2 5 0 1 1 1 0 NA NA 1 1 NA NA 1 0 0 2 NA NA 3 0 NA NA NA NA 0 2 0 2 NA NA 3 0 0 1 1 0 0 3 1 1 2 0 2 0 0 1
chrXIV 13880597 0.6994 0.4398 A T 0.2105 0.9099 0.7895 0.0901 0.634874400000005 3 40 29 1 2 0 3 NA NA 0 3 2 2 NA NA 0 3 0 1 3 0 0 1 3 0 2 1 NA NA 0 2 5 0 1 1 1 0 NA NA 0 2 NA NA 1 0 0 2 NA NA 3 0 NA NA NA NA 0 1 0 2 NA NA 3 0 0 1 0 1 0 1 0 2 2 0 2 0 0 1
chrXV 1986420 0.6835 0.3583 G A 0.3 0.9835 0.7 0.0165 0.6702657 100000 79 37 3 0 0 4 5 0 5 0 2 0 4 0 2 0 4 0 2 4 2 1 5 0 0 5 4 0 0 2 6 0 5 4 8 0 2 0 0 6 0 2 0 3 1 1 3 2 7 0 5 0 4 0 1 0 3 1 3 0 4 0 2 0 2 1 0 4 2 0 6 0 8 0 1 2
chrXV 2214267 0.6838 0.46 G A 0.1981 0.8819 0.8019 0.1181 0.6702657 227847 45 39 NA NA NA NA 2 0 1 0 1 0 3 1 3 0 1 0 NA NA 0 3 0 3 0 1 1 4 0 2 0 3 NA NA 2 2 0 1 0 2 NA NA 1 2 0 1 1 3 3 0 1 0 NA NA 0 5 NA NA 2 0 0 1 1 1 0 3 6 0 2 0 1 3 0 1 2 0
chrXV 2220544 0.6811 0.4027 A G 0.2568 0.9379 0.7432 0.0621 0.6702657 6277 33 37 3 0 2 0 2 0 1 5 0 1 1 1 NA NA 6 0 0 1 0 3 0 2 0 3 4 0 0 3 1 0 2 1 1 1 NA NA 0 2 1 0 0 1 0 1 0 1 2 0 3 0 2 0 0 3 0 4 2 0 0 1 1 1 0 7 3 0 3 0 1 2 0 2 5 0
chrXV 2238933 0.6818 0.4847 A G 0.1744 0.8562 0.8256 0.1438 0.6702657 18389 79 78 NA NA 2 0 6 0 1 3 NA NA 1 2 3 3 2 0 0 3 0 3 NA NA 0 1 2 1 0 2 0 5 3 1 NA NA 0 3 0 1 3 1 2 1 2 0 3 2 2 0 2 0 1 1 0 2 1 1 2 0 0 4 2 0 0 3 2 0 2 0 4 2 NA NA 2 0
chrXV 2240311 0.7231 0.3615 T C 0.2769 1 0.7231 0 0.6702657 1378 67 63 3 0 4 0 1 0 1 1 2 0 1 2 1 0 2 0 0 4 0 3 0 1 0 3 0 1 0 3 2 0 NA NA 1 0 0 4 0 4 3 1 1 0 2 1 NA NA 4 0 0 1 2 0 0 1 1 2 4 0 NA NA 1 1 0 2 4 0 1 2 2 0 0 2 4 0
chrXV 9115486 0.691 0.4063 A G 0.2411 0.9321 0.7447 0.0679 0.6702657 6875175 82 95 1 0 NA NA 4 0 4 3 2 0 0 1 1 3 0 6 2 0 1 0 3 0 1 2 3 0 0 1 1 4 3 1 2 2 3 1 2 0 0 9 3 0 3 0 4 0 2 1 1 0 1 1 2 2 0 4 0 5 NA NA 1 2 2 3 2 1 6 0 2 1 3 2 0 6
chrXV 9115488 0.6871 0.4153 A C 0.2411 0.9283 0.7589 0.0717 0.6702657 2 80 98 1 0 NA NA 4 0 4 3 2 0 0 1 1 3 0 6 2 0 1 0 3 0 1 2 3 0 0 1 1 4 3 1 2 2 2 1 2 0 0 9 3 0 3 0 4 0 2 1 1 0 1 1 2 2 0 4 0 5 NA NA 1 2 2 2 2 1 6 0 2 1 3 2 0 6
chrXV 9158115 0.7445 0.4164 A G 0.2114 0.9559 0.7886 0.0441 0.6702657 42627 78 96 3 1 0 2 6 0 3 0 2 1 0 2 1 2 1 1 2 0 4 0 NA NA 2 3 2 0 2 1 2 3 2 0 1 1 2 1 2 0 0 1 4 0 1 2 2 0 1 1 2 0 0 2 4 0 0 2 0 3 0 2 1 1 0 1 1 4 2 0 2 3 2 1 0 3
chrXV 9174671 0.6765 0.4265 T C 0.2353 0.9118 0.7647 0.0882 0.6702657 16556 63 88 0 1 0 2 3 0 1 1 4 0 0 5 2 2 0 4 3 0 3 0 5 0 0 4 4 0 1 0 4 3 3 3 1 2 1 1 3 1 0 7 1 0 NA NA 1 0 3 0 5 0 4 3 0 1 0 2 0 5 0 4 2 1 0 3 1 0 0 1 5 1 1 3 0 2
chrXV 9192315 0.7028 0.4236 A T 0.225 0.9278 0.775 0.0722 0.6702657 17644 44 54 2 4 0 3 1 0 1 6 1 2 0 2 3 1 0 6 2 0 NA NA 5 0 2 1 1 0 6 2 4 0 1 2 1 1 1 1 1 0 0 3 7 0 2 2 3 0 2 5 2 0 4 1 NA NA 0 3 0 3 0 5 0 1 0 2 0 2 2 1 0 3 4 1 0 1
chrXV 9203536 0.6809 0.4115 T C 0.248 0.9289 0.752 0.0711 0.6702657 11221 73 82 1 1 0 1 2 0 0 2 2 3 0 4 2 3 0 8 1 0 3 0 1 0 0 3 3 0 1 1 2 0 1 2 NA NA 2 0 1 2 0 4 2 0 0 3 2 0 2 1 3 0 1 2 4 0 0 4 0 5 0 1 1 3 0 2 4 1 2 0 3 0 0 2 0 1
chrXV 9208495 0.7011 0.4537 T C 0.1667 0.8678 0.7917 0.1157 0.6702657 4959 62 71 1 2 0 1 1 0 1 0 1 1 0 2 1 2 0 3 NA NA NA NA 3 0 1 2 3 0 1 0 0 3 4 0 3 1 1 1 1 1 0 1 1 0 1 0 5 0 3 1 1 0 1 4 1 0 0 3 0 4 0 2 1 0 0 1 6 0 1 0 2 3 1 1 0 3
chrXV 9209021 0.7052 0.4632 A G 0.1842 0.8894 0.8158 0.1106 0.6702657 526 71 75 1 2 0 3 1 0 NA NA 2 3 0 1 1 2 0 2 NA NA 7 0 2 0 1 1 3 0 NA NA 2 0 3 1 0 1 2 1 2 0 0 6 2 0 1 1 NA NA 1 2 2 0 3 3 1 1 0 4 0 4 0 1 2 0 0 4 3 0 3 1 2 1 2 1 0 2
chrXV 9211727 0.6705 0.392 T C 0.2727 0.9433 0.7273 0.0567 0.6702657 2706 63 63 0 1 0 4 6 0 0 2 3 1 0 3 NA NA 0 4 1 0 1 0 2 0 5 2 4 0 NA NA 3 2 NA NA 1 1 0 1 1 1 0 1 4 1 5 1 NA NA 2 0 1 0 NA NA 1 0 0 4 0 1 NA NA 1 2 1 2 4 3 7 0 NA NA 1 4 0 1
chrXV 9232253 0.6948 0.4003 C T 0.2523 0.9471 0.7477 0.0529 0.6702657 20526 67 71 NA NA 0 3 4 0 0 2 4 5 0 5 2 0 0 1 1 0 3 0 1 0 1 0 1 0 1 4 0 2 1 5 2 1 3 0 1 0 NA NA 2 0 0 4 4 0 1 1 5 0 1 1 2 3 0 3 0 3 0 2 0 1 0 5 2 5 1 1 1 1 1 0 0 1
chrXV 9245589 0.7076 0.4954 C T 0.8584 0.1508 0.1416 0.8492 0.6702657 13336 97 50 NA NA 1 0 0 5 0 1 2 4 4 0 2 0 7 0 0 3 0 6 0 1 1 0 0 1 1 1 8 0 1 3 0 1 1 1 0 1 6 0 0 2 2 0 NA NA NA NA 0 2 3 0 1 2 1 0 2 0 1 0 3 2 5 0 2 1 2 2 1 0 1 3 1 0
chrXV 9249265 0.6733 0.4603 G A 0.203 0.8763 0.797 0.1237 0.6702657 3676 63 67 0 1 0 5 4 0 2 4 1 3 0 10 0 2 0 2 4 0 4 0 2 0 0 3 6 0 2 1 NA NA 1 1 0 2 1 1 1 1 0 5 5 0 3 0 3 0 0 1 5 0 1 0 2 1 0 3 0 4 0 2 0 2 0 4 4 4 0 2 3 1 2 1 0 3
chrXV 9261741 0.7312 0.417 T C 0.2174 0.9486 0.7826 0.0514 0.6702657 12476 55 64 0 2 0 3 6 0 1 3 2 1 0 3 0 5 0 4 2 0 2 0 8 0 4 0 5 0 NA NA 3 1 1 1 NA NA 3 1 1 0 0 3 2 0 6 1 4 0 2 1 6 0 0 3 1 0 NA NA 0 4 0 4 5 1 0 5 1 2 2 1 2 3 1 2 0 4
chrXV 9270956 0.7263 0.4774 C T 0.8857 0.1594 0.1143 0.8406 0.6702657 9215 61 27 2 0 2 0 0 1 0 2 3 1 1 0 3 0 1 0 0 1 0 2 0 3 4 3 NA NA 0 2 1 0 3 0 NA NA 3 0 1 1 5 0 0 2 1 0 0 7 3 0 0 2 0 1 1 0 2 0 3 0 1 0 3 0 6 0 2 0 1 1 3 1 1 2 8 0
chrXV 9275680 0.6979 0.434 T C 0.2171 0.915 0.7829 0.085 0.6702657 4724 43 59 0 2 0 3 2 0 3 0 4 2 0 7 0 3 0 5 2 0 5 0 3 0 4 2 2 0 4 3 1 2 1 1 1 0 0 1 2 1 0 2 3 0 3 4 2 0 2 2 1 0 5 1 2 0 NA NA 0 1 0 5 1 0 0 5 2 4 3 1 2 1 0 1 0 3
chrXV 9275708 0.6838 0.4285 T C 0.2296 0.9134 0.7704 0.0866 0.6702657 28 43 63 0 1 0 3 2 0 3 1 4 2 0 5 0 2 0 4 2 0 5 0 4 0 1 2 2 0 5 4 1 1 NA NA 1 0 0 2 1 1 0 3 4 0 2 2 2 0 2 4 1 0 3 1 1 0 0 3 0 1 0 4 1 0 0 4 3 4 2 1 1 0 0 1 0 3
chrXV 9287310 0.7062 0.4642 T C 0.1827 0.8889 0.8173 0.1111 0.6702657 11602 54 93 0 1 0 4 2 0 2 3 1 1 0 1 0 3 0 4 4 0 NA NA 7 0 1 3 3 0 5 0 NA NA 1 1 2 2 2 2 2 2 0 4 5 0 3 1 7 0 NA NA 2 0 3 1 0 2 0 3 0 1 0 2 1 2 0 2 1 3 1 1 1 1 NA NA 0 1
chrXV 9320255 0.681 0.4301 A C 0.2294 0.9104 0.7706 0.0896 0.6702657 32945 44 62 2 2 0 2 3 0 1 2 1 1 0 3 0 4 0 9 2 0 2 0 3 0 1 0 4 0 3 4 1 2 2 2 1 0 2 0 2 1 0 3 5 0 NA NA 5 0 2 0 1 0 1 0 2 1 0 3 0 3 0 1 1 0 0 2 3 0 NA NA 2 0 1 3 0 3
chrXV 9323886 0.6846 0.4739 T G 0.1838 0.8684 0.8162 0.1316 0.6702657 3631 35 48 4 1 0 6 6 0 0 1 4 0 0 7 0 4 0 3 1 0 3 0 5 0 1 1 1 0 5 3 1 2 3 2 2 2 1 3 3 2 0 1 3 0 1 1 4 0 2 2 3 0 3 2 0 1 NA NA 0 4 0 5 0 1 0 2 1 0 1 1 1 3 1 1 0 3
chrXV 9324281 0.6982 0.4422 C A 0.2087 0.9069 0.7913 0.0931 0.6702657 395 57 66 4 1 NA NA 1 0 2 1 4 0 0 3 0 8 0 2 2 0 2 0 2 0 1 0 2 0 1 0 2 3 0 2 2 2 3 1 3 4 0 4 3 0 1 5 3 0 1 0 6 0 1 4 1 2 0 1 0 2 0 5 2 2 NA NA 3 2 2 3 4 2 2 0 0 4
chrXV 9326741 0.7045 0.4176 G T 0.2301 0.9346 0.7699 0.0654 0.6702657 2460 54 50 3 3 0 5 3 0 4 2 1 2 0 2 0 9 0 9 5 0 2 0 5 0 1 2 5 0 4 0 2 0 0 1 NA NA 1 0 1 1 0 2 2 0 1 3 3 0 3 1 4 0 0 1 1 1 0 2 0 2 0 3 0 4 0 3 0 2 3 2 1 1 3 2 0 4
chrXV 9352151 0.683 0.4174 A G 0.2411 0.9241 0.7589 0.0759 0.6702657 25410 66 72 2 1 0 4 1 0 3 1 1 1 0 4 0 2 0 4 6 0 1 0 4 0 1 2 2 0 NA NA 1 0 NA NA 0 1 1 1 2 1 0 6 3 0 2 2 1 0 0 2 1 0 1 2 2 3 0 3 0 4 0 2 0 1 1 0 4 1 3 0 3 1 2 0 NA NA
chrXV 9381914 0.6996 0.4381 C T 0.2121 0.9118 0.7879 0.0882 0.6702657 29763 49 63 1 3 0 3 NA NA 1 2 3 2 0 2 NA NA 0 2 1 0 1 0 1 0 2 1 2 0 3 0 2 2 1 2 3 3 1 3 4 4 0 7 3 0 3 1 4 0 1 1 NA NA 1 1 2 0 0 3 NA NA 0 5 0 2 1 2 2 4 2 0 1 0 2 2 0 2
chrXV 9561369 0.6956 0.4137 T C 0.2385 0.9341 0.7615 0.0659 0.6702657 179455 81 84 3 3 1 1 5 0 3 4 1 6 3 1 0 7 0 7 NA NA 13 0 4 0 2 5 2 0 6 0 2 0 0 4 0 2 3 0 0 2 0 2 6 0 2 1 2 0 1 4 2 0 2 1 0 1 0 3 NA NA 0 9 2 2 1 0 4 1 2 0 3 3 0 1 0 4
chrXV 9662304 0.6738 0.4183 A G 0.2262 0.9 0.75 0.0867 0.6702657 100935 51 46 NA NA 0 1 1 0 1 0 1 3 0 2 0 2 0 4 2 0 1 0 1 0 1 4 0 3 3 0 2 0 0 1 0 1 3 0 0 1 0 5 2 0 NA NA NA NA 2 0 3 0 1 2 0 4 0 3 0 1 NA NA 2 0 1 5 2 1 NA NA 1 0 0 2 0 2
chrXV 9718889 0.6851 0.4632 C T 0.1942 0.8794 0.8058 0.1206 0.6702657 56585 76 73 4 1 3 1 2 4 0 4 0 2 2 2 0 2 0 3 1 0 5 0 2 0 0 4 NA NA 1 2 2 0 3 4 0 2 3 0 4 2 0 4 4 0 0 3 5 0 1 1 1 0 4 2 0 6 0 4 0 2 0 1 0 3 1 4 6 2 NA NA 1 4 0 2 0 1
chrXVI 2202462 0.6196 0.3661 T G 0.9437 0.3241 0.0563 0.6759 0.545244 100000 68 20 3 0 1 0 0 2 3 0 2 0 1 2 0 1 0 1 0 2 4 0 2 0 2 1 1 1 1 3 3 0 0 2 0 1 0 3 1 0 5 0 0 1 2 3 0 1 3 1 4 0 0 5 1 0 4 0 0 1 2 1 6 0 NA NA 0 1 2 0 NA NA 1 1 2 0
chrXVI 2202465 0.5661 0.3386 T G 0.9444 0.3784 0.0556 0.6216 0.545244 3 66 19 3 1 1 0 0 2 2 0 2 0 2 1 0 1 0 1 1 1 4 0 2 0 2 1 1 1 2 2 4 0 0 2 1 0 1 2 1 0 4 0 0 1 2 2 0 1 3 1 4 0 0 5 1 0 3 0 0 1 2 1 5 0 NA NA 0 1 2 0 NA NA 1 0 2 0
chrXVI 2202476 0.5549 0.3399 T G 0.9375 0.3826 0.0625 0.6174 0.545244 11 64 23 3 1 1 0 0 2 3 0 2 0 1 2 0 1 1 1 0 1 4 0 2 0 2 1 1 1 1 2 4 0 0 2 NA NA 0 2 1 0 4 0 1 1 4 2 0 1 3 1 4 0 0 5 1 1 3 0 0 1 2 2 5 0 NA NA 0 1 2 0 NA NA 1 0 2 0
chrXVI 2249900 0.5956 0.4581 G T 0.8397 0.2441 0.1603 0.7559 0.545244 47424 81 72 0 4 0 8 0 5 10 0 3 3 2 5 2 1 2 2 0 3 5 0 3 0 2 1 0 3 3 1 1 0 NA NA 0 1 4 1 4 2 2 0 4 4 2 2 3 0 1 1 4 0 2 3 NA NA NA NA 2 3 3 2 0 3 0 6 0 11 7 0 4 4 0 1 1 0
chrXVI 2276962 0.5456 0.4331 T C 0.2941 0.8397 0.7059 0.1603 0.545244 27062 57 30 1 2 NA NA 2 0 0 3 4 0 1 1 3 0 3 2 NA NA 1 0 NA NA 6 0 1 0 NA NA 1 0 1 2 2 0 NA NA 1 0 3 0 6 0 5 0 1 0 NA NA 0 1 4 0 NA NA 0 3 NA NA 2 0 2 0 2 0 5 0 NA NA 1 0 2 0 0 1
chrXVI 2793110 0.5875 0.3793 T C 0.3269 0.9144 0.6731 0.0856 0.545244 516148 93 64 4 0 1 0 1 0 1 1 1 0 5 6 5 3 0 4 1 1 2 1 2 1 1 3 1 0 1 2 3 1 6 0 0 3 1 0 2 0 7 0 0 2 1 0 2 0 3 0 2 1 4 0 2 2 1 2 0 5 3 3 0 2 3 2 0 7 3 0 5 0 2 0 1 3
chrXVI 2798794 0.5805 0.324 C G 0.3857 0.9662 0.6143 0.0338 0.545244 5684 121 49 5 0 5 0 5 0 2 1 6 0 NA NA 0 2 0 6 4 1 1 1 2 1 2 4 3 0 3 1 0 1 NA NA 0 2 2 0 7 0 NA NA 1 3 2 0 0 5 NA NA 2 2 1 0 1 0 0 1 0 2 2 1 0 1 1 2 0 4 1 0 NA NA 4 0 2 0
chrXVI 2801258 0.6328 0.3813 A G 0.3023 0.9351 0.6977 0.0649 0.545244 2464 88 55 3 0 1 0 3 0 NA NA 1 0 1 2 1 1 0 4 1 1 1 1 2 1 2 2 NA NA 1 4 2 2 5 0 0 1 2 2 6 0 2 0 0 1 2 0 2 0 0 3 0 3 2 0 1 0 0 4 0 2 2 0 0 2 2 3 0 2 1 0 2 0 4 0 1 2
chrXVI 3774746 0.592 0.3537 T C 0.3421 0.9341 0.6579 0.0495 0.545244 973488 82 35 1 1 3 0 3 0 1 1 2 0 3 0 0 1 4 1 1 0 4 0 0 1 3 0 2 0 NA NA 2 2 1 0 2 0 NA NA 2 0 1 0 NA NA 0 1 2 0 2 0 NA NA 2 0 1 2 NA NA 1 1 2 1 2 0 1 1 4 0 0 4 1 0 4 0 1 1
chrXVI 3781404 0.5862 0.384 A C 0.3229 0.9091 0.6771 0.0909 0.545244 6658 100 37 NA NA 2 0 3 0 3 0 1 2 1 0 0 1 4 1 3 0 1 1 2 1 2 0 2 2 3 5 3 4 1 0 3 0 2 0 NA NA 2 0 NA NA 3 2 1 0 NA NA 0 5 7 0 0 1 NA NA 0 1 NA NA 1 0 1 1 4 0 0 1 1 0 4 0 1 1
chrXVI 3855568 0.5615 0.4731 T G 0.8077 0.2462 0.1923 0.7538 0.545244 74164 48 60 NA NA 0 5 0 2 3 0 1 1 2 1 2 0 2 0 1 2 4 1 2 0 2 4 0 1 0 3 1 3 1 1 3 4 2 1 3 3 0 3 0 1 0 3 0 1 0 1 4 1 0 5 1 1 2 0 1 0 2 0 2 1 1 4 0 2 1 0 NA NA 0 1 0 3
chrXVI 3864804 0.5501 0.4536 G C 0.8214 0.2714 0.1786 0.7286 0.545244 9236 65 77 5 0 NA NA 0 1 2 1 3 0 0 2 0 1 4 1 1 1 0 4 NA NA 1 2 0 1 2 1 1 5 0 2 0 2 0 1 2 2 0 2 0 6 2 1 2 2 0 2 3 0 1 2 3 0 1 0 4 0 4 0 4 0 0 1 3 3 1 0 1 3 2 1 1 0
chrXVI 3864915 0.5881 0.4716 G A 0.8224 0.2343 0.1776 0.7657 0.545244 111 79 41 5 0 1 2 0 2 1 1 3 0 0 3 0 2 5 2 2 0 0 3 1 0 1 0 NA NA 0 1 3 3 0 3 0 1 NA NA 1 2 0 2 0 8 1 1 1 1 0 7 3 0 1 2 2 0 2 0 1 0 2 0 5 1 0 2 2 6 1 0 2 2 0 1 0 2
chrXVI 3865119 0.5743 0.4821 T C 0.2308 0.8051 0.7692 0.1949 0.545244 204 30 21 NA NA 3 0 NA NA NA NA NA NA 1 0 2 1 4 1 1 2 2 0 0 1 1 1 2 0 2 0 2 2 1 0 2 0 NA NA 1 2 NA NA 2 0 1 2 0 1 1 0 0 1 4 0 NA NA NA NA 0 2 0 2 1 0 3 1 2 1 0 1 0 1 2 0 1 0
chrXVI 3865125 0.5826 0.495 A G 0.7963 0.2137 0.2037 0.7863 0.545244 6 22 28 NA NA 0 4 NA NA NA NA NA NA 0 1 1 2 1 3 2 2 0 2 1 0 1 1 0 2 0 1 2 2 0 1 0 2 NA NA 2 1 0 1 0 2 2 1 1 0 0 1 1 0 0 4 NA NA NA NA 2 0 2 0 0 1 1 3 1 2 1 0 1 0 0 1 0 1
chrXVI 3878524 0.6625 0.4446 T G 0.2241 0.8867 0.7759 0.1133 0.545244 13399 47 28 3 0 5 0 4 0 0 1 3 0 4 0 2 0 2 2 2 0 4 1 NA NA 2 2 1 1 3 0 9 0 1 0 0 2 NA NA 2 0 4 0 5 0 1 1 1 0 2 0 0 2 5 0 2 0 0 2 NA NA 0 1 3 1 0 1 0 1 0 1 2 1 3 0 1 0
chrXVI 3956970 0.5666 0.4667 T C 0.25 0.8166 0.75 0.1834 0.545244 78446 29 82 0 3 3 0 6 0 0 1 3 4 NA NA 1 2 1 4 1 1 3 3 0 1 0 1 3 0 3 0 1 2 2 1 NA NA 0 1 2 0 2 0 11 0 2 2 3 2 5 0 4 1 NA NA 0 4 0 3 0 2 0 3 1 2 2 0 3 0 6 0 0 3 1 0 0 2
chrXVI 3957136 0.6366 0.4828 C T 0.8354 0.1989 0.1646 0.8011 0.545244 166 93 36 1 0 2 1 0 1 3 0 4 0 1 1 2 2 5 0 0 2 4 0 1 0 2 2 NA NA 0 5 1 0 3 2 2 1 0 1 0 1 0 1 0 5 4 1 1 2 0 5 1 3 0 2 1 0 1 0 3 0 4 0 NA NA 0 6 1 3 0 2 3 0 0 3 1 0
chrXVI 3957248 0.5613 0.4904 T C 0.2289 0.7902 0.7711 0.2098 0.545244 112 45 91 1 3 1 0 0 1 0 2 0 4 0 3 2 1 0 3 NA NA 1 1 0 1 1 1 1 1 3 0 1 0 2 0 0 3 3 0 2 0 5 0 4 1 2 2 2 0 1 1 1 0 6 0 NA NA 0 4 0 9 0 3 NA NA 4 0 3 2 1 0 0 7 1 0 NA NA
chrXVI 3970656 0.5609 0.4915 C A 0.789 0.2281 0.211 0.7719 0.545244 13408 64 39 1 4 1 1 0 2 2 0 2 1 1 2 1 3 0 4 1 1 2 3 2 0 0 3 2 0 0 4 1 1 1 2 0 1 1 2 NA NA 0 4 3 3 1 1 2 0 1 2 1 0 0 2 2 1 1 0 2 0 2 0 4 0 0 3 NA NA 0 1 1 0 0 5 0 1
chrXVI 3976389 0.5585 0.4581 A G 0.2525 0.8111 0.7273 0.1889 0.545244 5733 64 75 NA NA 0 3 5 0 1 0 0 2 1 0 1 0 0 2 0 4 NA NA 0 3 1 4 0 3 NA NA 0 5 5 0 5 0 1 0 1 3 3 0 6 0 3 0 0 3 1 0 2 1 7 0 3 3 NA NA 0 4 0 2 2 2 1 0 2 2 3 0 0 8 0 4 0 3
chrXVI 3983391 0.5607 0.4804 G C 0.8 0.2393 0.2 0.7607 0.545244 7002 88 65 1 2 3 1 0 1 1 0 3 3 0 4 3 1 0 1 NA NA 1 0 NA NA 1 0 NA NA 0 3 4 0 0 6 NA NA NA NA 0 2 0 2 0 2 2 1 2 3 0 3 1 1 0 1 0 1 4 0 3 0 2 2 2 0 0 5 3 0 0 5 1 3 5 0 4 0
chrXVI 3994922 0.567 0.4735 C G 0.243 0.81 0.757 0.19 0.545244 11531 57 73 1 3 3 1 3 0 2 3 1 2 2 0 1 1 6 4 2 1 1 0 0 1 2 0 0 2 2 0 0 4 4 0 2 0 3 0 1 2 5 0 3 0 3 0 1 3 8 0 0 1 2 0 1 2 0 2 0 2 1 2 2 1 4 0 1 2 4 0 3 0 0 3 0 1
chrXVI 3994931 0.5683 0.4682 C T 0.2476 0.8159 0.7524 0.1841 0.545244 9 54 75 1 3 3 1 3 0 2 3 1 1 2 0 1 1 5 4 2 1 2 0 1 1 2 0 0 2 2 0 0 5 4 0 2 0 2 0 1 1 5 0 3 0 3 0 1 3 6 0 2 1 2 0 1 2 0 2 0 2 1 2 2 1 4 0 1 2 4 0 3 0 0 3 NA NA
chrXVI 3999317 0.5838 0.4885 A T 0.7949 0.2111 0.188 0.7889 0.545244 4386 65 32 2 3 3 0 2 2 1 0 4 0 2 3 3 3 1 2 3 0 2 1 3 0 2 2 3 0 NA NA 2 0 2 2 NA NA 0 3 1 2 0 1 3 1 2 1 0 1 5 0 1 1 0 1 1 0 2 0 3 0 4 2 4 0 0 2 5 3 0 4 0 2 6 0 5 0
chrXVI 3999319 0.5842 0.4941 T A 0.2087 0.7929 0.7913 0.197 0.545244 2 33 62 3 2 0 3 2 3 0 1 0 4 3 0 3 3 2 1 0 2 1 2 0 3 2 2 0 3 NA NA 0 2 2 2 NA NA 3 0 2 1 1 0 1 3 1 2 1 0 0 5 1 0 1 0 0 1 0 2 0 3 2 4 0 4 2 0 3 5 4 0 2 0 0 6 0 5
chrXVI 5143250 0.5689 0.4037 G A 0.3118 0.8807 0.6882 0.1193 0.545244 1143931 80 74 1 0 NA NA 1 0 1 0 0 1 4 0 2 1 3 4 2 3 2 1 2 0 3 4 0 1 2 0 4 4 1 0 1 0 2 0 0 3 0 3 0 2 0 2 1 2 1 1 3 3 2 0 2 1 3 4 1 0 2 1 5 0 5 0 4 2 2 0 1 5 2 2 1 1
chrXVI 8715833 0.5577 0.3981 T C 0.3231 0.8807 0.6769 0.1193 0.545244 3572583 40 32 1 0 4 0 3 0 1 4 NA NA NA NA 7 4 1 3 1 3 4 0 1 2 0 2 1 3 NA NA 1 4 NA NA NA NA NA NA 1 0 NA NA 1 0 NA NA 0 2 4 3 0 1 1 0 2 0 0 2 2 3 5 0 NA NA NA NA 1 1 NA NA 5 0 2 4 4 1
chrXVI 9054076 0.6145 0.3362 G A 0.3565 0.971 0.6435 0.029 0.545244 338243 52 24 0 5 0 1 NA NA NA NA NA NA 1 0 0 1 3 1 1 0 NA NA NA NA 0 4 NA NA 1 0 2 0 NA NA NA NA NA NA NA NA NA NA 0 5 NA NA 4 3 0 3 0 3 2 0 NA NA 0 1 2 3 4 0 2 0 2 0 3 2 3 0 NA NA 2 0 NA NA
chrXVI 10200509 0.5645 0.3303 T G 0.9467 0.3822 0.0533 0.6073 0.545244 1146433 64 44 0 1 NA NA 0 7 2 2 4 0 2 3 2 0 2 0 NA NA 0 1 2 1 0 4 1 2 2 0 2 1 0 4 1 0 1 1 0 5 0 2 1 1 4 0 1 0 NA NA 2 0 5 3 3 2 1 0 3 0 4 0 2 0 2 0 NA NA NA NA 1 2 1 0 NA NA
chrXVI 10231923 0.585 0.3282 A G 0.9643 0.3793 0.0357 0.6207 0.545244 31414 81 47 0 1 5 0 0 4 2 2 6 0 0 1 1 0 2 0 3 0 0 6 1 4 3 1 1 1 4 0 2 2 0 3 2 2 1 3 1 2 0 4 1 2 2 0 4 1 2 3 2 0 1 1 4 3 2 0 4 0 5 0 3 0 3 0 2 0 NA NA 1 1 0 3 NA NA
chrXVI 10456588 0.8654 0.4327 G T 0.1346 1 0.8654 0 0.545244 224665 29 26 NA NA NA NA 1 0 1 0 NA NA 1 0 NA NA NA NA NA NA NA NA 2 0 1 0 NA NA NA NA 2 0 4 0 1 0 2 0 1 0 3 0 NA NA 0 1 3 0 NA NA NA NA 0 1 2 0 NA NA NA NA NA NA NA NA NA NA NA NA NA NA 1 0 2 0 NA NA
chrXVI 10456631 0.7846 0.4411 G A 0.1667 0.9512 0.8333 0.0488 0.545244 43 30 20 NA NA NA NA 1 0 1 0 NA NA 1 0 NA NA NA NA NA NA 1 0 2 0 1 0 1 0 NA NA 2 1 3 0 1 0 2 0 NA NA 4 0 NA NA 0 1 3 1 NA NA NA NA 0 1 3 0 0 2 NA NA NA NA NA NA NA NA NA NA NA NA 1 0 2 0 NA NA
chrXVI 10456700 0.6788 0.357 T C 0.2857 0.9645 0.6786 0.0355 0.545244 69 35 25 NA NA 1 0 2 0 1 0 NA NA 3 0 NA NA NA NA NA NA 2 0 NA NA 1 1 1 1 NA NA 1 1 2 0 1 0 3 0 1 0 4 0 1 0 1 2 2 0 NA NA NA NA 0 2 2 0 0 2 0 1 NA NA 1 0 NA NA 0 1 NA NA NA NA 1 0 1 0
chrXVI 11865381 0.5574 0.4197 C A 0.2973 0.8547 0.7027 0.1368 0.545244 1408681 60 46 0 3 0 4 1 0 5 2 1 1 2 5 3 5 4 0 0 5 0 4 1 1 0 4 2 0 1 0 1 0 2 3 3 0 2 4 1 3 4 0 2 0 0 5 2 4 3 3 2 2 1 1 6 0 0 1 1 3 2 1 4 1 7 0 0 4 0 1 3 2 3 2 0 2
chrXVI 11926396 0.5821 0.4259 T C 0.2696 0.8517 0.713 0.1388 0.545244 61015 67 55 0 3 0 5 2 1 NA NA 3 2 2 2 1 2 6 0 1 1 0 3 5 3 0 8 4 0 1 5 2 0 2 1 2 1 1 1 2 1 5 0 2 2 3 0 0 1 1 2 2 2 0 5 4 0 1 2 0 3 1 4 1 0 2 3 3 1 1 3 1 0 1 4 0 3
chrXVI 11934684 0.5479 0.3521 A G 0.374 0.9219 0.626 0.0781 0.545244 8288 80 52 1 1 0 2 0 2 0 2 0 2 5 1 1 0 2 0 1 2 0 4 1 1 0 2 3 0 1 1 4 0 1 2 0 2 2 2 NA NA 5 0 1 1 NA NA 3 1 2 2 1 2 0 4 3 0 1 1 3 1 1 2 1 2 3 3 2 2 0 3 4 0 1 5 0 1
chrXVI 11952129 0.584 0.4368 T G 0.2712 0.8552 0.7288 0.1448 0.545244 17445 45 22 1 3 0 4 1 1 2 0 2 0 1 3 1 2 2 0 NA NA 0 3 NA NA 0 3 3 0 1 1 2 0 2 1 1 1 1 1 NA NA 1 0 1 0 2 1 1 2 2 3 NA NA 1 3 1 0 NA NA NA NA 3 0 2 0 NA NA NA NA 0 1 0 2 2 2 0 2
chrXVI 12024079 0.5456 0.3855 G A 0.3418 0.8873 0.6582 0.1127 0.545244 71950 78 57 1 1 0 3 2 2 3 1 1 8 1 0 2 4 9 0 1 0 0 4 4 2 0 1 2 0 3 2 1 2 0 4 1 1 1 1 1 2 7 0 1 1 2 0 1 2 3 2 1 2 0 3 NA NA 1 1 3 3 2 2 2 1 1 1 1 4 0 3 4 2 2 3 0 2
chrXVI 15062277 0.5455 0.4773 C T 0.25 0.7955 0.75 0.2045 0.545244 3038198 46 7 4 0 NA NA NA NA 0 1 NA NA 0 3 2 2 1 0 3 0 5 0 3 0 NA NA NA NA 1 0 0 2 1 0 0 1 NA NA NA NA NA NA 3 0 3 0 2 0 3 0 6 0 1 1 0 1 1 0 NA NA 2 0 NA NA 1 0 0 2 1 0 NA NA 3 0 3 0
chrXVI 16875010 0.5799 0.3844 T C 0.901 0.3211 0.099 0.6697 0.545244 1812733 93 19 1 0 NA NA NA NA 2 1 3 0 0 2 2 0 5 0 1 0 0 3 NA NA 8 0 1 0 3 3 2 0 4 1 4 0 0 2 2 2 2 4 0 3 6 0 7 0 1 2 1 0 4 0 1 3 1 0 1 0 4 0 NA NA 0 3 4 0 2 0 4 1 5 0 1 1
chrXVI 16875014 0.5665 0.39 T A 0.8932 0.3267 0.1068 0.6733 0.545244 4 91 18 1 0 NA NA 1 0 2 1 3 0 0 2 2 0 5 0 1 0 0 3 NA NA 8 0 1 0 3 3 2 0 4 1 4 0 0 2 2 2 2 4 0 3 6 0 7 0 1 2 2 0 3 0 1 3 1 0 1 0 4 0 NA NA 0 3 4 0 2 0 4 1 4 0 1 1
chrXVI 16875031 0.5734 0.3895 C G 0.8972 0.3238 0.1028 0.6762 0.545244 17 94 19 2 0 NA NA 3 0 2 1 1 0 0 3 1 0 1 0 1 0 0 3 3 0 6 0 1 0 2 4 2 0 3 1 5 0 0 2 2 2 2 2 0 1 7 0 7 0 1 2 3 0 3 0 1 1 1 1 1 1 4 0 NA NA 1 4 3 0 2 0 5 1 5 0 1 0
chrXVI 16875060 0.5475 0.3799 A G 0.8938 0.3463 0.1062 0.6537 0.545244 29 97 25 3 0 1 0 3 0 3 2 3 0 0 2 3 0 2 0 3 0 0 2 5 0 6 0 NA NA 2 3 5 0 0 1 3 0 0 1 2 2 2 2 0 1 5 0 9 0 1 2 3 0 3 0 3 2 1 1 1 2 4 0 NA NA 1 4 3 0 1 0 6 3 5 0 1 0
chrXVI 16875065 0.5508 0.3736 G A 0.9018 0.351 0.0982 0.649 0.545244 5 99 25 3 0 1 0 3 0 3 2 3 0 0 3 3 0 2 0 3 0 0 2 6 0 6 0 NA NA 2 3 5 0 0 1 3 0 0 1 2 2 2 2 0 1 6 0 9 0 0 3 3 0 3 0 2 2 0 1 1 2 4 0 NA NA 1 5 3 0 1 0 6 3 5 0 1 0
chrXVI 18742694 0.5898 0.4497 G T 0.8409 0.2511 0.1591 0.7403 0.545244 1867629 70 51 6 0 1 0 2 1 0 4 2 0 2 2 1 4 5 0 2 0 1 2 0 4 8 0 0 3 1 0 2 1 4 0 0 5 2 2 4 0 3 0 7 0 3 0 1 1 8 0 4 0 4 1 1 3 0 1 0 3 4 0 3 0 0 2 2 0 3 0 2 1 3 1 1 0
chrXVII 4237139 0.5275 0.4761 T C 0.7876 0.2601 0.2124 0.7399 0.5192128 100000 87 25 3 0 1 0 1 0 4 0 3 2 4 0 2 0 3 0 NA NA 0 1 3 0 1 1 2 0 1 1 0 6 3 0 4 0 2 0 2 0 1 0 NA NA 3 2 1 0 3 0 7 0 1 2 1 2 0 2 1 3 5 0 2 0 1 2 5 0 3 0 1 0 0 1 0 2
chrXVII 4259285 0.5517 0.4523 A T 0.8235 0.2718 0.1765 0.7282 0.5192128 22146 20 46 1 1 0 3 NA NA 0 1 NA NA 1 0 1 0 0 2 1 0 0 2 0 2 1 0 1 1 1 1 0 4 2 0 NA NA NA NA NA NA 2 0 0 1 NA NA 1 0 NA NA 4 0 3 0 0 1 NA NA 0 1 1 0 3 2 2 0 2 1 1 0 1 1 0 1 0 1
chrXVII 4273828 0.5553 0.4858 T G 0.2366 0.7919 0.7634 0.2081 0.5192128 14543 66 34 1 0 NA NA 1 3 1 0 2 0 0 4 0 2 6 2 2 0 4 0 5 0 NA NA 1 0 NA NA 2 0 0 1 1 0 0 6 3 1 0 2 3 0 1 1 NA NA 6 0 0 2 5 1 2 0 1 0 2 1 1 1 1 3 3 0 3 1 3 3 2 3 0 4 1 0
chrXVII 4285707 0.5515 0.4769 T G 0.2473 0.7989 0.7527 0.2011 0.5192128 11879 37 43 0 3 1 2 0 1 0 1 3 2 0 4 NA NA 0 5 0 4 2 0 NA NA 1 1 0 1 0 2 1 0 0 1 0 2 NA NA 0 1 1 1 1 1 0 2 0 2 0 2 0 3 0 1 NA NA 1 0 3 0 NA NA 0 2 NA NA NA NA 0 2 NA NA 1 0 2 0
chrXVII 4291339 0.5341 0.4802 A C 0.2527 0.7869 0.7473 0.2131 0.5192128 5632 102 34 1 1 3 0 2 1 1 1 2 0 0 2 1 0 2 4 0 1 5 0 3 0 1 1 2 0 0 3 4 0 0 1 3 0 0 1 1 3 3 3 2 0 2 0 5 1 4 0 0 4 3 0 2 0 3 0 NA NA 1 2 6 0 NA NA 6 3 0 5 1 1 1 2 2 0
chrXVII 5419751 0.5418 0.4833 T G 0.2458 0.7876 0.7542 0.2124 0.5192128 1128412 48 75 0 7 0 2 1 0 0 1 0 1 2 1 0 2 0 2 0 4 2 4 0 1 6 0 2 0 1 1 1 3 3 2 1 0 1 1 0 1 4 3 0 2 5 1 0 1 2 0 1 1 1 1 0 4 0 3 NA NA 3 2 1 2 1 0 4 0 1 0 6 3 5 0 4 1
chrXVII 5419786 0.5369 0.4579 T A 0.2736 0.8105 0.7264 0.1895 0.5192128 35 52 72 0 3 0 2 2 1 0 3 NA NA 1 1 0 1 0 2 0 3 3 3 0 2 5 0 4 0 1 0 2 1 2 1 1 0 2 1 0 1 3 3 1 3 5 0 1 0 2 0 1 2 1 0 0 4 0 5 NA NA 3 3 2 2 1 0 5 0 NA NA 4 1 3 0 2 1
chrXVII 5423290 0.5249 0.4328 A G 0.8296 0.3047 0.1704 0.6953 0.5192128 3504 87 68 3 0 4 6 NA NA 2 0 3 0 3 1 7 0 9 0 4 0 0 1 8 0 0 5 2 1 0 1 3 1 4 2 1 1 2 2 1 0 2 3 3 2 0 2 1 4 6 1 1 3 3 3 4 0 3 0 6 0 2 2 2 1 0 1 0 5 4 0 1 4 0 2 1 2
chrXVII 5427600 0.5492 0.4998 G A 0.7748 0.2255 0.2252 0.7745 0.5192128 4310 48 60 1 0 3 0 1 2 1 0 2 0 0 1 0 1 1 0 4 0 1 1 0 1 0 7 1 0 1 0 0 5 1 1 0 1 2 0 6 0 1 2 1 2 0 3 2 3 NA NA 3 2 NA NA 2 0 NA NA 1 0 0 3 1 1 2 3 0 4 NA NA 2 7 0 5 0 4
chrXVII 5427935 0.5348 0.4935 A C 0.7667 0.2319 0.2333 0.7536 0.5192128 335 60 72 7 0 1 1 1 0 2 1 1 1 0 1 NA NA NA NA NA NA NA NA 1 0 0 3 0 2 2 2 1 4 1 0 1 3 2 0 1 0 1 1 NA NA 1 3 1 0 2 2 3 1 1 3 4 1 0 5 3 0 2 2 1 1 1 0 0 2 1 3 0 1 0 1 0 2
chrXVII 5431973 0.5254 0.4397 T A 0.823 0.2976 0.177 0.7024 0.5192128 4038 88 49 4 0 2 2 2 1 4 0 3 0 1 0 NA NA 5 0 5 0 2 1 3 0 0 4 0 2 2 0 NA NA 1 0 1 1 3 0 3 0 0 1 0 3 0 7 4 3 2 0 2 3 4 3 2 0 4 0 4 0 1 0 1 0 3 1 0 4 2 2 1 2 0 3 3 0
chrXVII 5431974 0.5309 0.4336 C A 0.8319 0.301 0.1681 0.699 0.5192128 1 90 49 4 0 1 2 2 1 4 0 3 0 1 0 NA NA 5 0 5 0 2 1 3 0 0 4 0 2 2 0 NA NA 1 0 1 1 3 0 3 0 0 1 0 3 0 8 4 3 2 0 2 3 3 4 2 0 3 0 4 0 1 0 1 0 3 1 0 4 2 2 1 2 0 3 3 0
chrXVII 5431989 0.5459 0.4556 C T 0.8174 0.2715 0.1826 0.7285 0.5192128 15 94 57 4 0 2 2 1 3 3 0 3 0 1 0 NA NA 5 0 4 0 1 2 3 0 0 5 0 1 1 0 NA NA 1 0 1 1 3 0 3 0 0 1 0 3 0 5 4 3 2 0 2 3 6 5 3 0 1 0 5 0 1 0 2 0 4 1 0 4 1 2 1 1 0 4 3 0
chrXVII 5454438 0.5295 0.4556 A G 0.8091 0.2796 0.1909 0.7204 0.5192128 22449 87 56 5 0 2 2 0 3 3 0 4 0 1 1 3 0 3 0 2 0 0 1 3 0 0 5 NA NA 1 1 NA NA 0 2 2 0 4 1 5 0 0 2 1 1 0 7 3 3 0 2 0 2 3 1 1 0 NA NA 2 0 2 1 2 3 1 1 0 4 2 1 0 1 0 2 2 1
chrXVII 5458853 0.5337 0.4781 G T 0.7887 0.255 0.2113 0.745 0.5192128 4415 78 55 3 0 5 0 1 1 3 1 7 0 2 0 3 0 3 0 3 0 1 1 0 2 0 3 2 1 2 3 1 1 1 0 NA NA 1 2 1 0 0 2 1 0 0 2 4 4 1 1 2 2 1 0 2 0 1 3 1 0 1 1 1 0 0 4 0 2 2 2 1 0 0 4 0 2
chrXVII 5468525 0.5405 0.4764 A C 0.2533 0.7938 0.7467 0.2062 0.5192128 9672 73 38 2 2 3 1 NA NA 4 0 4 0 2 2 0 4 0 2 NA NA 1 2 3 0 1 2 NA NA 3 0 1 1 0 1 1 1 2 1 3 0 2 0 4 0 0 3 4 0 2 0 0 5 0 2 0 5 1 0 3 2 0 3 0 3 4 0 5 0 0 2 1 0 2 0 3 3
chrXVII 5795860 0.526 0.4502 G A 0.2868 0.8128 0.7132 0.1872 0.5192128 327335 79 32 1 1 1 1 0 1 4 0 4 0 4 2 5 0 4 4 3 0 1 0 3 0 1 1 4 0 3 0 7 0 3 3 2 0 1 1 0 4 3 0 2 2 1 2 9 0 3 0 0 3 7 0 0 4 1 0 3 0 3 0 4 3 1 0 4 0 0 5 0 1 4 0 NA NA
chrXVII 5795861 0.5229 0.4449 A C 0.2937 0.8165 0.7063 0.1835 0.5192128 1 79 33 1 1 1 1 0 1 4 0 3 0 4 2 5 0 4 4 3 0 1 0 3 0 1 1 4 0 3 0 6 0 3 3 2 0 1 1 0 4 3 0 2 2 1 2 8 0 3 0 0 3 7 0 0 4 1 0 3 0 3 0 4 3 1 0 4 0 0 4 0 1 4 0 NA NA
chrXVII 5795862 0.5258 0.4481 T A 0.2891 0.8148 0.7109 0.1852 0.5192128 1 76 33 1 1 1 1 0 1 4 0 4 0 4 2 5 0 4 4 3 0 1 0 3 0 1 1 3 0 3 0 6 0 3 3 2 0 1 1 0 4 3 0 2 2 1 2 8 0 3 0 0 3 7 0 0 4 1 0 3 0 3 0 4 3 1 0 4 0 0 4 0 1 4 0 NA NA
chrXVII 5795890 0.5326 0.4543 G T 0.2794 0.812 0.7206 0.188 0.5192128 28 75 30 0 1 3 2 0 1 4 0 3 0 4 2 6 0 5 3 3 0 2 0 3 0 1 1 4 0 2 0 4 0 3 2 3 0 1 1 0 4 5 0 3 2 1 2 6 0 2 0 0 1 6 0 0 4 NA NA 4 0 4 1 4 3 3 0 4 0 0 4 0 1 4 0 NA NA
chrXVII 5859698 0.5206 0.4239 G A 0.3158 0.8364 0.6842 0.1636 0.5192128 63808 157 28 1 3 1 0 0 5 6 0 2 0 0 3 9 0 2 3 2 0 0 1 3 0 0 3 0 2 NA NA 8 0 1 3 6 0 NA NA 2 4 NA NA 2 2 1 3 NA NA 2 4 0 2 1 0 0 2 8 0 5 0 1 2 3 3 2 0 9 0 0 2 0 3 3 0 7 0
chrXVII 13565639 0.5317 0.3043 C T 0.9615 0.4298 0.0385 0.5702 0.5192128 7705941 45 10 NA NA NA NA NA NA 1 0 NA NA 2 0 2 0 3 0 NA NA 3 0 1 0 NA NA NA NA NA NA NA NA 2 0 5 1 1 0 1 0 4 0 NA NA 0 3 4 0 4 0 NA NA NA NA 1 0 NA NA 3 2 NA NA NA NA NA NA 0 1 NA NA NA NA 2 0 1 0
chrXVII 15150015 0.5456 0.4341 C T 0.2931 0.8387 0.7069 0.1613 0.5192128 1584376 23 59 0 2 2 0 NA NA 0 3 1 2 1 1 4 1 4 1 0 2 NA NA 0 2 1 3 NA NA 2 0 0 7 0 1 NA NA NA NA NA NA NA NA 0 2 NA NA NA NA NA NA 2 0 NA NA NA NA 3 0 0 2 0 3 0 2 NA NA NA NA NA NA 0 1 0 3 0 2
chrXVII 15250039 0.5547 0.3526 T C 0.9247 0.37 0.0753 0.63 0.5192128 100024 109 22 3 0 0 2 NA NA 2 0 3 0 2 0 3 4 3 0 3 0 3 0 2 0 3 0 4 0 1 0 3 0 2 0 NA NA 4 0 3 0 1 0 5 0 1 2 NA NA NA NA 2 0 5 0 1 0 1 2 2 3 7 0 2 0 7 0 0 1 3 0 4 1 4 0 1 0
chrXVII 15278103 0.5294 0.3973 T C 0.8673 0.338 0.1327 0.662 0.5192128 28064 138 25 4 0 1 0 3 0 3 0 2 0 5 0 2 5 0 1 5 0 3 0 0 1 NA NA 1 0 2 4 3 0 3 0 0 2 1 0 5 0 1 0 2 0 2 1 NA NA 2 0 1 3 3 0 2 0 0 1 2 1 4 0 4 0 2 0 2 4 2 0 1 0 1 0 NA NA
chrXVII 15513751 0.5494 0.438 G A 0.8367 0.2873 0.1633 0.7127 0.5192128 235648 102 27 2 1 2 0 2 0 2 0 2 3 2 0 5 1 5 1 1 0 3 0 1 0 2 0 2 0 1 2 4 0 2 0 1 0 1 0 7 0 1 0 NA NA 3 1 NA NA 5 0 2 1 2 0 2 0 2 0 1 0 2 0 3 0 5 0 1 5 3 0 3 0 3 0 2 0
chrXVII 15526910 0.5637 0.4188 G A 0.863 0.2994 0.137 0.7006 0.5192128 13159 69 25 0 1 1 0 7 0 NA NA 0 1 NA NA NA NA 2 0 2 1 NA NA 4 0 3 0 2 0 2 0 3 0 2 0 2 0 1 0 1 0 NA NA NA NA 4 4 NA NA NA NA 3 2 1 0 2 0 1 2 1 1 2 0 3 0 2 0 0 1 4 0 NA NA 1 0 NA NA
chrXVII 15526956 0.5541 0.4602 G A 0.8169 0.2628 0.1831 0.7372 0.5192128 46 63 27 0 2 1 0 3 0 2 0 0 3 NA NA 1 0 3 0 0 1 NA NA 4 0 1 0 2 0 2 0 3 0 2 0 2 1 NA NA 1 0 NA NA NA NA 4 4 NA NA NA NA 3 1 1 0 NA NA 1 4 3 2 3 0 3 0 2 0 0 1 2 0 NA NA 2 0 NA NA
chrXVII 16146414 0.5429 0.4905 C T 0.781 0.2381 0.219 0.7619 0.5192128 619458 78 54 7 0 NA NA 4 0 NA NA 2 0 0 1 1 2 0 3 1 0 4 0 0 1 2 0 2 1 2 0 0 2 0 2 1 0 0 1 2 1 0 3 1 0 2 1 6 0 2 0 5 2 3 1 2 0 NA NA 1 1 5 0 3 0 2 0 4 3 3 0 2 0 2 0 1 0
chrXVII 16146456 0.5527 0.4991 C T 0.2245 0.7772 0.7755 0.2228 0.5192128 42 59 81 0 7 1 0 0 4 NA NA 1 1 2 1 2 0 3 1 0 2 0 4 1 0 1 2 1 2 0 3 2 0 3 1 1 1 1 0 1 2 2 0 0 3 1 2 0 6 0 3 3 5 2 3 0 3 NA NA 1 1 0 5 1 3 0 5 2 4 1 1 0 2 0 2 2 1
chrXVII 16154761 0.6027 0.3934 G A 0.3053 0.908 0.6947 0.092 0.5192128 8305 73 47 1 2 7 0 0 3 0 3 3 2 3 1 1 0 1 0 5 0 1 1 1 1 2 0 1 1 1 4 1 0 2 3 1 1 0 1 2 1 7 0 0 4 0 3 0 6 NA NA 0 2 3 0 1 0 3 0 0 1 0 1 2 3 NA NA NA NA 0 3 0 3 2 0 1 0
chrXVII 16851999 0.5805 0.4112 G C 0.879 0.2985 0.121 0.7015 0.5192128 697238 102 40 NA NA 0 3 2 1 7 0 0 5 2 0 2 4 3 3 1 0 NA NA 2 0 0 3 2 1 NA NA 3 0 0 2 6 0 NA NA 0 2 NA NA 2 0 0 1 4 0 2 0 1 2 2 3 4 0 4 1 5 0 1 0 0 1 1 0 2 0 2 1 1 2 2 0 2 2
chrXVII 16852413 0.5246 0.4412 G A 0.8211 0.2965 0.1789 0.7035 0.5192128 414 99 49 0 1 3 2 1 2 5 0 0 3 4 0 2 3 1 0 NA NA 3 0 5 0 0 7 1 1 1 0 3 0 0 2 4 0 4 0 0 2 0 3 1 2 0 3 4 0 1 2 2 0 2 3 3 0 0 2 2 0 1 0 NA NA 2 0 4 4 0 3 1 3 6 0 2 3
chrXVII 16916207 0.5611 0.4274 A C 0.8531 0.2921 0.1469 0.7079 0.5192128 63794 93 33 3 1 1 1 NA NA 2 0 0 6 9 0 3 7 0 3 2 1 2 0 3 0 0 5 1 2 1 0 6 0 0 3 NA NA 3 0 1 0 0 3 0 4 0 1 3 0 1 1 1 1 2 1 1 0 0 1 3 0 4 0 3 0 5 0 0 7 1 5 2 2 8 0 2 1
chrXVII 17176663 0.5998 0.4929 C T 0.807 0.2072 0.193 0.7928 0.5192128 260456 26 22 1 0 0 1 1 0 2 0 1 0 NA NA 2 0 0 3 0 1 NA NA NA NA 1 0 0 2 2 0 NA NA NA NA NA NA 1 0 0 2 2 0 1 0 3 0 2 0 NA NA 0 3 0 2 0 2 1 0 NA NA NA NA 2 0 NA NA 1 1 NA NA 2 0 1 0 NA NA
chrXVII 17176665 0.5557 0.4888 T G 0.2333 0.789 0.7667 0.211 0.5192128 2 20 26 0 1 1 0 0 1 0 2 0 1 NA NA 0 2 3 0 1 0 NA NA NA NA 0 1 2 0 1 1 NA NA NA NA NA NA 0 1 2 0 0 2 0 1 0 3 0 2 NA NA 3 0 2 0 2 0 0 1 NA NA NA NA 0 2 NA NA 1 1 NA NA 0 2 0 1 NA NA
chrXVII 17191067 0.532 0.3524 T C 0.3816 0.9136 0.6184 0.0864 0.5192128 14402 90 42 3 0 4 0 2 3 1 0 0 3 5 0 5 0 3 0 4 0 2 0 2 0 1 1 1 0 0 3 2 0 1 2 2 0 2 1 5 0 2 0 3 0 1 2 2 1 3 0 3 0 0 3 NA NA NA NA 2 0 0 3 0 2 0 7 7 0 NA NA 2 2 0 3 1 2
chrXVII 17465758 0.5193 0.3737 T C 0.886 0.3667 0.114 0.6333 0.5192128 274691 80 53 8 0 0 2 3 0 5 3 2 0 0 3 3 0 1 2 2 2 1 1 0 3 3 0 0 1 4 4 2 5 1 0 NA NA NA NA 2 0 6 0 2 0 3 0 2 1 1 3 1 6 0 4 1 0 1 1 0 3 2 0 4 0 3 0 1 4 5 0 5 0 NA NA 1 0
chrXVII 17586456 0.5773 0.4305 G A 0.2809 0.8582 0.7191 0.1418 0.5192128 120698 83 43 1 0 5 0 2 0 3 0 3 0 4 0 2 1 1 2 2 0 4 0 1 0 3 0 4 0 0 3 0 3 0 1 0 3 0 3 2 0 2 0 2 0 2 0 0 1 2 0 4 0 0 3 1 0 5 0 4 0 0 2 0 3 0 1 5 3 2 0 2 1 NA NA 0 2
chrXVII 17754545 0.541 0.4876 A G 0.2419 0.7829 0.7581 0.2171 0.5192128 168089 58 64 3 0 0 3 0 1 NA NA 4 0 1 4 NA NA 0 5 0 3 5 0 1 2 0 4 1 1 2 0 NA NA 0 2 1 0 0 4 NA NA 2 2 0 2 1 4 1 0 0 1 1 1 3 0 0 4 0 2 2 3 1 1 6 4 1 1 0 4 1 1 0 4 0 4 0 1
chrXVII 17886209 0.54 0.4118 A T 0.3182 0.8582 0.6818 0.1418 0.5192128 131664 88 27 2 0 3 0 1 0 3 0 1 2 4 0 2 1 1 0 1 0 1 2 1 1 1 0 NA NA 3 0 1 1 1 0 0 1 NA NA NA NA 2 4 1 0 1 0 3 0 1 0 2 1 1 0 1 0 NA NA 4 1 0 1 0 1 3 3 3 2 1 0 1 2 2 1 3 0
chrXVII 17886248 0.5758 0.4107 G T 0.3014 0.8772 0.6986 0.1228 0.5192128 39 82 52 2 3 1 0 0 2 4 0 0 2 5 0 0 2 1 0 NA NA 1 2 1 2 0 1 NA NA 1 0 2 1 0 1 0 2 NA NA NA NA 1 4 0 1 1 1 2 0 2 1 2 3 0 1 2 0 NA NA 4 0 0 3 0 2 3 4 2 2 0 1 0 2 2 1 0 3
chrXVII 18093834 0.5372 0.4961 C T 0.2353 0.7725 0.7647 0.2275 0.5192128 207586 58 61 0 6 1 5 2 2 2 0 0 3 0 3 1 1 3 3 0 6 2 0 2 0 0 1 2 0 1 1 2 0 0 3 3 0 0 2 1 0 2 1 0 4 0 1 0 2 0 5 0 3 2 0 1 0 0 4 0 2 2 0 0 3 0 5 2 0 0 4 3 4 NA NA 0 2
chrXVII 18150516 0.5467 0.4766 C G 0.25 0.7967 0.75 0.2033 0.5192128 56682 28 53 1 1 NA NA 0 3 2 1 0 3 1 2 0 2 0 2 1 0 0 5 5 0 0 1 1 0 0 1 0 1 0 5 1 0 0 7 NA NA 0 3 0 4 1 3 2 1 0 1 0 4 NA NA NA NA 0 3 0 2 0 1 0 2 0 5 NA NA 0 2 2 0 2 0 0 1
chrXVII 19718497 0.6172 0.2929 G T 0.3571 0.9744 0.5857 0 0.5192128 1567981 40 20 1 0 NA NA 1 3 0 2 NA NA NA NA 3 0 NA NA NA NA 5 0 NA NA 2 2 NA NA 3 0 4 0 0 2 NA NA 0 1 2 0 NA NA 3 0 0 4 0 1 NA NA NA NA NA NA 1 0 1 0 NA NA 1 0 0 2 0 2 NA NA 0 1 2 0 0 2 NA NA
chrXVIII 2387665 0.5249 0.4817 A T 0.7807 0.2558 0.2193 0.7442 0.4984872 100000 34 44 1 3 1 0 0 1 2 3 2 0 0 4 0 2 0 5 1 2 7 0 2 2 1 1 1 1 0 3 1 2 1 2 3 2 1 2 0 5 2 0 2 1 4 0 0 1 0 5 0 4 1 0 3 0 1 0 2 1 2 3 2 1 0 3 2 1 0 2 1 2 1 2 4 0
chrXVIII 2451197 0.5071 0.4924 A T 0.2541 0.7612 0.7459 0.2388 0.4984872 63532 51 77 NA NA 0 2 NA NA 0 3 2 3 0 4 0 6 0 4 0 2 0 1 1 0 2 3 NA NA 1 1 5 3 2 0 0 3 NA NA 0 1 0 5 2 2 0 6 0 4 1 2 3 2 2 1 0 4 2 4 1 7 1 5 5 2 3 2 0 5 2 4 1 0 3 4 0 1
chrXVIII 2516011 0.5415 0.4551 T G 0.2742 0.8157 0.7258 0.1843 0.4984872 64814 84 92 0 2 0 1 0 3 2 0 1 0 4 7 0 3 0 6 0 2 1 1 5 0 4 3 1 1 NA NA 3 2 0 1 NA NA 2 0 0 4 2 2 3 1 0 3 0 2 0 1 1 4 1 0 0 7 0 5 2 3 2 1 3 0 1 0 4 1 0 2 0 2 3 3 0 1
chrXVIII 2518176 0.5177 0.458 T C 0.2832 0.8009 0.7168 0.1991 0.4984872 2165 48 70 0 3 0 5 0 2 1 0 3 1 1 0 3 2 0 7 0 2 3 0 2 0 2 2 0 2 NA NA 1 2 2 3 2 2 0 2 0 3 4 1 2 2 0 1 0 2 3 0 0 2 5 0 0 1 0 2 0 1 NA NA 4 0 1 3 3 2 1 3 1 4 0 2 0 2
chrXVIII 3023674 0.5062 0.2677 C A 0.4792 0.9854 0.5208 0.0146 0.4984872 505498 60 18 0 4 1 2 1 4 1 0 0 3 1 0 2 0 1 0 3 0 2 3 2 0 4 0 0 2 1 0 NA NA 1 0 2 0 0 1 0 1 0 4 0 3 3 0 4 1 0 3 5 0 2 0 1 0 2 0 NA NA NA NA 3 0 4 0 0 4 2 1 1 1 2 0 0 2
chrXVIII 3023817 0.547 0.2927 A C 0.4337 0.9808 0.5663 0.0192 0.4984872 143 44 23 0 1 1 3 NA NA 2 0 0 1 1 0 2 0 1 0 2 0 2 3 2 0 2 0 1 1 1 0 2 0 NA NA 2 0 NA NA 0 3 0 3 0 2 1 0 NA NA 0 1 4 0 2 0 4 0 NA NA 3 0 1 0 NA NA 1 0 0 2 2 2 1 3 2 0 NA NA
chrXVIII 3024338 0.5581 0.2791 T G 0.4419 1 0.5581 0 0.4984872 521 48 34 1 0 2 2 0 4 6 0 0 1 1 0 4 0 4 0 2 0 0 1 2 0 1 0 2 1 0 3 1 0 3 0 2 0 1 1 0 3 0 2 0 5 3 0 3 4 0 7 NA NA 3 0 4 0 NA NA NA NA NA NA NA NA NA NA 1 0 1 4 1 2 4 0 0 1
chrXVIII 3633350 0.4998 0.2578 C T 0.4923 0.9921 0.5077 0.0079 0.4984872 609012 136 60 0 2 5 0 2 4 5 3 1 2 3 4 4 0 6 0 3 0 8 0 3 0 2 0 NA NA 3 1 1 2 2 0 5 0 2 1 4 2 1 0 1 2 1 0 0 2 3 1 4 0 6 0 4 0 5 0 6 0 5 0 5 0 5 0 2 4 3 0 0 2 4 2 3 0
chrXVIII 4370079 0.5631 0.3052 C T 0.4054 0.9685 0.5946 0.0157 0.4984872 736729 50 36 0 3 3 0 1 3 0 2 0 1 2 1 2 0 2 0 1 0 0 2 NA NA 1 0 0 3 2 4 2 4 NA NA 1 0 0 1 1 0 2 5 1 1 7 0 0 2 1 0 1 0 1 0 1 0 2 0 1 0 1 0 1 0 2 0 NA NA 1 4 0 5 2 1 NA NA
chrXVIII 4398965 0.549 0.2745 A T 0.451 1 0.549 0 0.4984872 28886 80 31 0 3 1 0 0 1 0 1 3 1 0 4 5 0 3 0 1 0 1 1 2 0 2 0 0 2 1 0 3 0 2 0 1 0 NA NA 2 1 3 0 0 1 2 0 0 1 0 2 1 0 3 0 3 0 NA NA 2 0 2 0 5 0 5 0 2 3 1 1 0 3 1 2 3 0
chrXVIII 4517744 0.5042 0.3146 T C 0.4333 0.9375 0.5667 0.0625 0.4984872 118779 59 39 NA NA 1 0 1 1 1 2 0 2 1 2 3 0 1 0 1 0 1 0 2 0 NA NA 0 3 0 1 3 2 3 0 2 0 1 2 1 0 0 1 1 3 2 0 0 3 0 4 NA NA NA NA NA NA 2 0 3 0 NA NA 2 0 2 0 5 2 2 3 0 2 0 2 1 0
chrXVIII 7505112 0.5068 0.2785 A C 0.4681 0.9749 0.5319 0.0251 0.4984872 2987368 56 31 0 8 0 1 3 1 2 0 0 1 4 2 3 0 2 0 4 0 3 3 3 0 1 0 0 3 2 0 7 0 NA NA 2 0 1 0 2 0 2 0 4 0 NA NA 0 3 1 2 3 0 1 3 4 1 1 0 4 0 4 0 4 0 2 0 5 4 0 1 0 5 4 0 3 0
chrXVIII 8139820 0.5054 0.3493 A G 0.3981 0.9034 0.6019 0.0966 0.4984872 634708 68 68 0 2 1 0 1 0 5 0 2 1 2 0 0 7 4 0 1 0 NA NA 4 0 1 0 2 1 1 2 2 0 0 1 1 0 1 1 1 0 1 0 3 0 0 1 0 1 3 0 2 1 NA NA 2 1 2 0 3 0 1 0 0 1 3 0 2 1 1 0 0 1 1 0 0 2
chrXVIII 9809060 0.5187 0.4073 C T 0.3333 0.852 0.6667 0.148 0.4984872 1669240 98 46 1 1 NA NA NA NA 4 2 1 1 1 2 5 0 10 0 4 0 3 4 2 1 3 0 NA NA 2 0 4 0 5 0 1 2 1 1 0 6 0 3 1 1 NA NA 0 4 1 2 4 0 3 0 4 1 1 0 2 2 3 0 1 3 4 0 0 1 1 2 0 4 0 2 1 1
chrXVIII 11131825 0.5214 0.4487 C T 0.2906 0.812 0.7094 0.188 0.4984872 1322765 62 86 2 1 0 4 3 2 2 2 3 2 3 2 0 7 5 0 1 3 3 0 6 0 3 0 0 6 1 0 0 9 0 2 5 2 1 2 NA NA 2 2 1 3 4 2 0 6 0 4 0 3 0 9 0 7 0 1 0 3 0 1 0 5 5 0 1 4 0 3 0 3 0 2 1 0
chrXVIII 11134503 0.5248 0.4876 G A 0.7748 0.25 0.2252 0.75 0.4984872 2678 78 49 0 2 5 0 NA NA 3 2 0 1 0 1 3 0 0 6 2 2 2 1 0 2 0 2 2 0 4 3 3 0 3 0 0 1 1 0 6 0 0 1 0 1 3 0 8 0 3 2 2 0 10 0 6 0 NA NA 5 0 3 0 2 0 0 3 4 2 2 0 3 0 NA NA 1 1
chrXVIII 11153074 0.5071 0.4679 C T 0.2786 0.7857 0.7214 0.2143 0.4984872 18571 46 76 1 4 0 1 NA NA 2 0 3 0 1 1 0 2 4 0 1 5 4 2 3 0 2 0 0 5 2 4 0 4 0 4 1 1 1 0 0 1 3 1 1 1 0 3 NA NA 2 4 0 2 0 2 NA NA 1 0 NA NA 0 3 0 3 2 0 4 1 0 2 0 5 0 6 2 0
chrXVIII 11154363 0.5185 0.4138 C T 0.3269 0.8455 0.6731 0.1545 0.4984872 1289 72 41 2 0 2 0 2 0 1 0 1 4 1 1 0 1 6 0 3 2 1 2 3 0 2 0 1 1 1 1 0 2 1 0 2 0 1 2 1 1 0 2 4 0 0 1 0 1 4 0 0 1 NA NA 0 1 2 0 0 2 NA NA 0 2 4 0 2 3 NA NA 0 2 0 1 1 0
chrXVIII 11193589 0.5242 0.4174 G A 0.3205 0.8447 0.6795 0.1553 0.4984872 39226 59 71 5 0 2 0 2 0 3 0 3 1 3 0 0 1 6 0 0 2 1 0 2 0 2 0 NA NA 6 2 0 3 0 1 1 0 0 1 0 1 1 1 0 0 1 0 0 2 0 1 0 5 0 1 0 1 1 0 1 3 0 1 NA NA 4 0 NA NA NA NA 0 3 0 4 1 0
chrXVIII 11193591 0.5315 0.4356 G A 0.2987 0.8302 0.7013 0.1698 0.4984872 2 58 72 4 0 2 0 2 0 3 0 3 1 3 0 0 2 6 0 0 2 1 0 2 0 1 0 NA NA 6 2 0 3 0 1 1 0 0 1 0 1 1 1 1 0 1 0 0 2 0 1 0 5 0 1 0 1 1 0 0 2 0 1 NA NA 4 0 NA NA NA NA 0 3 0 4 NA NA
chrXVIII 11194117 0.527 0.4704 G A 0.7931 0.2661 0.2069 0.7339 0.4984872 526 76 47 0 3 1 0 2 1 1 2 1 4 0 4 2 0 0 2 2 0 1 1 0 3 0 2 3 0 1 2 2 0 1 0 NA NA 0 4 2 0 4 0 2 0 0 2 2 0 4 0 4 0 NA NA 3 0 0 3 1 0 2 0 1 0 0 3 2 1 3 0 2 0 3 0 NA NA
chrXVIII 11216080 0.5119 0.4492 T C 0.2949 0.8068 0.7051 0.1932 0.4984872 21963 60 42 0 2 0 1 1 0 3 0 3 0 3 0 0 1 3 0 2 1 7 2 4 0 3 0 0 5 1 0 0 1 0 4 2 0 NA NA 0 4 1 0 0 3 3 1 0 1 0 3 0 1 0 2 2 2 2 0 NA NA 0 2 0 2 3 0 1 3 NA NA 0 2 0 2 1 1
chrXVIII 12900571 0.5798 0.3167 C G 0.3934 0.9732 0.6066 0.0268 0.4984872 1684491 35 19 2 0 2 0 NA NA 5 0 4 0 0 2 2 0 NA NA NA NA 3 0 NA NA NA NA 0 1 NA NA NA NA 1 0 1 0 0 4 NA NA NA NA 2 0 2 0 2 8 4 0 0 2 1 0 1 0 1 0 0 1 3 0 2 0 1 0 2 0 0 1 2 2 0 3 NA NA
chrXVIII 12971537 0.5217 0.4916 C T 0.7692 0.2475 0.2308 0.7525 0.4984872 70966 17 25 1 0 1 0 NA NA NA NA 0 3 NA NA 0 1 NA NA NA NA 0 3 4 0 0 2 2 0 1 3 1 1 NA NA 4 0 1 0 NA NA 1 2 1 2 NA NA 1 2 1 3 1 0 1 1 0 1 2 0 1 0 1 1 2 4 NA NA 3 0 NA NA 1 2 NA NA 2 0
chrXVIII 14531905 0.4986 0.3636 T C 0.3871 0.8857 0.6129 0.1143 0.4984872 1560368 55 51 0 1 1 0 1 0 3 0 0 1 1 0 1 1 1 2 2 0 2 0 1 1 0 2 1 0 1 0 0 2 0 2 2 1 2 0 1 0 1 0 3 0 NA NA 0 1 NA NA 0 2 2 0 1 4 NA NA 1 0 0 1 0 1 NA NA NA NA 0 2 2 1 2 0 1 0
chrXVIII 14554483 0.5598 0.4587 C A 0.2614 0.8211 0.7386 0.1789 0.4984872 22578 37 56 0 2 4 0 3 2 1 1 0 4 2 0 2 1 5 0 3 0 4 1 2 0 0 2 4 2 3 0 0 1 0 4 1 0 1 0 2 0 2 1 NA NA 3 0 0 3 NA NA 0 1 NA NA 0 1 2 0 NA NA NA NA 0 2 2 1 0 2 NA NA 0 2 1 0 0 1
chrXVIII 14653269 0.5575 0.4454 G A 0.8333 0.2759 0.1667 0.7241 0.4984872 98786 35 41 NA NA NA NA NA NA 0 1 NA NA 2 0 NA NA 1 0 5 0 NA NA 2 1 NA NA 0 1 2 0 NA NA 0 1 NA NA 3 0 0 4 0 2 1 2 0 1 0 1 1 0 1 0 NA NA 0 3 1 0 0 2 NA NA 4 0 1 0 3 4 1 0 0 1 1 0 0 1
chrXVIII 14806315 0.5931 0.4847 A C 0.2188 0.8119 0.7812 0.1881 0.4984872 153046 52 21 3 0 0 1 0 2 0 1 1 0 2 0 0 1 3 1 0 1 2 0 NA NA 3 0 3 0 NA NA 0 2 3 0 0 1 1 0 1 1 4 0 1 2 1 1 2 0 0 1 0 2 0 4 1 3 NA NA 2 0 1 0 2 0 0 2 NA NA 2 0 2 0 1 1 3 0
chrXVIII 14806366 0.5055 0.3704 T G 0.3684 0.8739 0.6316 0.1092 0.4984872 51 60 20 3 0 NA NA 0 1 NA NA 2 0 2 0 NA NA 2 1 0 1 3 0 NA NA 0 0 3 0 1 1 0 1 4 0 NA NA 1 0 3 1 5 0 1 2 0 1 2 0 0 1 1 2 0 3 3 3 NA NA 2 0 1 1 1 0 0 1 NA NA 2 0 4 0 1 0 1 0
chrXVIII 14806367 0.5399 0.3616 T C 0.3684 0.9083 0.6316 0.0917 0.4984872 1 60 20 3 0 NA NA 0 1 NA NA 2 0 2 0 NA NA 2 1 0 1 3 0 NA NA NA NA 3 0 1 1 0 1 4 0 NA NA 1 0 3 1 5 0 1 2 0 1 2 0 0 1 1 2 0 3 3 3 NA NA 2 0 1 1 1 0 0 1 NA NA 2 0 4 0 1 0 1 0
chrXVIII 14806371 0.5313 0.3551 C G 0.3793 0.9106 0.6207 0.0894 0.4984872 4 58 20 2 0 NA NA 0 1 NA NA 2 0 2 0 NA NA 2 1 0 1 3 0 NA NA 1 0 3 0 1 1 0 1 5 0 NA NA 1 0 3 1 5 0 1 2 0 1 2 0 0 1 1 2 0 3 3 3 NA NA 2 0 1 1 2 0 0 1 NA NA 2 0 4 0 1 0 1 0
chrXVIII 14873172 0.4986 0.3374 T G 0.4133 0.9119 0.5867 0.0881 0.4984872 66801 37 21 0 2 0 3 1 3 1 3 0 3 1 0 0 3 NA NA 3 0 2 5 4 0 NA NA 1 1 2 0 0 4 3 0 NA NA 1 0 1 0 2 0 NA NA NA NA 3 3 0 1 2 0 2 2 1 0 0 2 0 1 NA NA NA NA 3 0 4 0 2 0 3 0 1 0 1 0
chrXIX 1105606 0.6265 0.4439 T C 0.2429 0.8693 0.7571 0.1307 0.623633899999999 100000 69 27 2 1 2 0 1 3 1 1 4 1 1 3 1 1 NA NA 0 1 2 0 6 0 3 0 4 1 0 3 4 0 2 0 4 1 4 0 1 0 1 0 3 0 0 1 1 2 6 0 2 1 3 1 1 0 1 1 NA NA 0 5 NA NA 0 2 1 0 0 1 3 1 1 1 1 1
chrXIX 1152160 0.632 0.4896 G A 0.1944 0.8264 0.8056 0.1736 0.623633899999999 46554 40 60 0 5 2 0 1 0 2 7 1 3 1 3 1 4 NA NA 1 0 1 0 3 0 2 0 1 3 0 2 4 0 NA NA 1 0 3 0 2 0 0 5 5 0 3 0 3 6 4 3 0 6 1 3 6 2 0 1 1 0 1 4 0 1 0 2 2 0 2 2 1 1 1 2 1 1
chrXIX 1405803 0.6355 0.428 T A 0.2542 0.8898 0.7458 0.1102 0.623633899999999 253643 81 24 0 1 2 1 0 3 2 1 0 2 0 2 NA NA 2 0 2 0 1 0 NA NA 2 0 1 0 0 1 2 0 NA NA 0 6 4 0 1 0 3 1 1 0 NA NA NA NA 3 0 0 1 5 0 1 0 NA NA 4 0 3 0 NA NA 2 1 1 0 1 0 0 1 1 1 1 0
chrXIX 1405804 0.6299 0.4478 C T 0.2373 0.8672 0.7627 0.1328 0.623633899999999 1 78 25 0 1 2 1 0 3 2 1 0 2 0 2 NA NA 2 0 2 0 1 0 NA NA 2 0 1 0 0 1 2 0 NA NA 0 6 4 0 1 0 3 1 1 0 NA NA NA NA 2 1 0 1 5 0 1 0 NA NA 3 0 3 0 NA NA 2 1 1 0 1 0 0 1 1 1 0 1
chrXIX 1591688 0.6359 0.4495 G T 0.2326 0.8684 0.7674 0.1316 0.623633899999999 185884 48 49 2 4 0 3 1 4 0 3 0 5 0 2 1 5 1 0 6 0 0 2 5 0 1 0 2 3 8 0 0 5 1 1 0 1 2 0 2 2 2 4 1 2 0 5 2 2 0 5 2 1 0 4 3 0 NA NA NA NA 1 2 3 0 4 0 0 3 3 1 1 3 6 0 0 1
chrXIX 1724523 0.6252 0.4574 T G 0.23 0.8552 0.77 0.1448 0.623633899999999 132835 42 46 4 0 0 1 1 0 2 2 8 0 0 1 0 3 2 0 1 0 4 5 NA NA 1 0 2 1 NA NA 3 0 3 2 0 4 1 0 1 1 0 4 5 0 0 3 4 1 0 1 3 0 0 1 2 1 0 2 1 1 0 4 1 2 10 0 1 7 3 0 2 1 2 3 0 1
chrXIX 1734328 0.6265 0.3887 T C 0.2981 0.9245 0.7019 0.0755 0.623633899999999 9805 79 59 1 0 1 1 5 0 1 0 3 0 0 1 0 5 8 0 2 0 4 0 2 0 6 0 1 2 8 0 4 0 1 3 1 1 2 0 NA NA 0 1 4 0 NA NA 2 3 2 1 2 1 NA NA 2 1 0 1 1 1 0 2 1 2 3 0 1 3 3 0 3 5 6 0 0 1
chrXIX 1750371 0.6348 0.449 A G 0.2336 0.8684 0.7664 0.1316 0.623633899999999 16043 90 65 6 0 0 2 NA NA 1 2 3 0 2 2 1 7 4 0 2 0 3 0 7 0 1 0 1 1 3 0 1 0 NA NA 2 3 2 0 2 3 0 1 3 0 1 5 1 0 2 4 1 1 1 1 1 4 0 2 2 0 NA NA 2 2 3 0 1 3 3 0 0 1 2 0 2 1
chrXIX 1754450 0.647 0.4479 G T 0.2286 0.8756 0.7714 0.1244 0.623633899999999 4079 80 41 4 0 1 3 4 0 5 2 4 0 2 1 1 1 6 0 NA NA 4 0 3 0 1 0 1 3 3 0 3 0 3 2 4 2 2 0 1 1 0 5 1 0 1 1 5 0 1 2 2 3 0 4 2 0 0 3 3 2 2 1 2 2 4 0 4 2 2 0 4 0 4 0 0 5
chrXIX 18610457 0.7273 0.3636 G A 0.2727 1 0.7273 0 0.623633899999999 16856007 65 14 0 1 NA NA 1 0 3 0 0 2 2 0 1 0 1 1 1 0 3 0 NA NA 2 0 2 0 1 1 1 0 3 1 1 1 0 1 2 0 0 3 2 0 1 0 1 0 1 0 1 0 NA NA 0 3 1 0 6 1 1 0 NA NA 1 0 2 2 0 1 2 0 5 0 1 0
chrXIX 18610644 0.6364 0.3182 T A 0.3636 1 0.6364 0 0.623633899999999 187 74 15 0 1 3 0 4 0 2 4 1 3 4 0 4 0 2 3 3 5 1 0 2 0 3 0 3 0 2 5 4 0 6 2 1 1 0 1 3 0 0 2 6 0 1 2 2 0 2 0 2 0 NA NA 1 3 NA NA 5 2 3 0 6 0 6 0 2 2 0 1 3 0 4 0 1 0
chrXIX 19186420 0.6877 0.4174 A C 0.2388 0.9265 0.7612 0.0735 0.623633899999999 575776 88 24 2 2 NA NA 3 0 3 0 2 1 2 0 3 3 5 0 3 0 3 0 1 0 2 0 2 0 NA NA 8 0 2 0 2 0 2 0 4 0 1 0 5 0 3 3 2 0 6 0 3 0 5 0 4 0 2 1 7 0 0 4 1 0 6 0 2 0 NA NA 2 0 2 0 0 3
chrXIX 19535887 0.6637 0.3319 C A 0.3363 1 0.6637 0 0.623633899999999 349467 53 30 2 0 7 0 3 0 1 1 1 0 3 0 0 1 4 0 2 0 0 2 4 0 7 0 6 0 2 2 0 3 0 5 3 3 1 3 4 0 0 2 2 0 1 1 0 2 1 0 4 0 1 0 3 0 1 1 0 2 5 0 6 1 3 0 0 5 3 0 0 1 1 2 0 2
chrXIX 19535933 0.6415 0.3208 G A 0.3585 1 0.6415 0 0.623633899999999 46 49 36 1 0 7 0 2 0 3 1 NA NA 3 0 0 1 4 0 4 0 0 1 4 0 6 0 6 0 2 1 0 3 0 5 3 2 2 3 3 0 0 2 2 0 1 1 0 3 1 0 4 0 2 0 2 0 1 1 0 2 5 0 5 1 3 0 0 7 3 0 0 3 2 3 1 3
chrXIX 19535950 0.624 0.3224 G T 0.3656 0.9896 0.6344 0.0104 0.623633899999999 17 50 35 2 0 7 0 3 0 3 1 NA NA 2 0 1 1 4 0 4 0 0 1 4 0 5 0 6 0 2 1 0 2 0 6 3 2 2 3 3 0 0 1 2 0 1 1 0 4 1 0 5 0 2 0 2 0 1 2 0 2 3 0 4 1 3 0 0 6 3 0 0 3 1 4 1 2
chrXIX 19535969 0.6405 0.3356 C T 0.3441 0.9846 0.6559 0.0154 0.623633899999999 19 51 35 2 0 7 0 3 0 3 1 NA NA 2 0 1 1 3 0 4 0 0 1 4 0 2 0 6 0 2 1 0 3 0 5 2 2 2 2 2 0 0 1 2 0 2 2 0 4 2 0 3 0 2 0 2 0 1 1 0 1 3 0 4 1 4 0 0 6 3 0 0 2 2 4 3 2
chrXIX 19535982 0.66 0.3401 G A 0.3299 0.9899 0.6701 0.0101 0.623633899999999 13 49 32 3 0 7 0 3 0 2 1 NA NA 4 0 1 1 2 0 4 0 NA NA 4 0 2 0 4 0 2 1 0 2 0 6 2 2 2 2 1 0 0 1 4 0 2 2 0 4 2 0 3 0 2 0 2 0 1 1 0 1 4 0 4 1 4 0 0 6 2 0 0 2 2 4 3 2
chrXIX 19539833 0.6265 0.3444 G C 0.3423 0.9689 0.6577 0.0311 0.623633899999999 3851 37 26 9 0 4 0 5 0 0 3 5 0 3 0 4 3 8 0 5 0 0 1 2 0 2 0 3 0 1 3 0 3 0 5 4 0 0 1 2 0 0 3 2 0 0 1 0 2 4 0 5 0 2 0 2 0 0 1 0 2 1 0 NA NA 6 0 0 2 3 0 0 2 3 0 0 2
chrXIX 19544654 0.6264 0.3535 C T 0.3333 0.9597 0.6667 0.0403 0.623633899999999 4821 77 20 5 0 2 0 2 0 1 3 3 0 3 0 2 6 2 0 2 0 0 2 4 0 6 0 2 0 1 0 5 0 0 2 4 1 NA NA 1 0 0 1 1 0 1 0 2 0 3 0 4 0 NA NA 4 0 0 1 1 2 3 0 2 2 1 0 2 2 3 0 NA NA 2 0 4 0
chrXIX 19546374 0.6881 0.3863 A G 0.2697 0.9577 0.7303 0.0423 0.623633899999999 1720 40 32 3 0 1 0 4 0 1 1 3 0 4 0 NA NA 6 0 NA NA 0 2 NA NA 2 0 2 0 NA NA 0 9 0 1 1 1 3 0 1 0 NA NA 1 0 0 2 0 1 4 0 4 0 1 0 6 0 1 0 1 0 2 0 3 1 3 0 0 2 1 0 NA NA 3 1 2 3
chrXIX 19546636 0.6765 0.3382 T G 0.3235 1 0.6765 0 0.623633899999999 262 33 32 3 0 2 0 2 0 1 3 5 0 NA NA 3 3 10 0 4 0 0 3 1 0 2 0 2 0 1 2 0 6 0 1 1 1 3 0 NA NA 0 1 4 0 3 2 NA NA 3 0 2 0 2 0 2 0 1 1 0 4 3 0 1 3 6 0 0 5 5 0 NA NA 3 2 0 2
chrXIX 19569358 0.6472 0.343 G T 0.3333 0.9806 0.6667 0.0194 0.623633899999999 22722 81 44 2 0 4 0 1 0 1 3 11 0 3 0 5 2 3 0 3 0 0 5 1 0 6 0 NA NA 3 0 4 0 0 3 0 2 NA NA 3 0 NA NA 4 0 0 1 1 0 1 0 6 0 3 0 2 6 1 0 1 2 1 1 0 1 7 0 2 2 NA NA 0 2 4 0 3 0
chrXIX 19570011 0.6632 0.3351 T A 0.3235 0.9868 0.6569 0.0132 0.623633899999999 653 51 52 3 0 4 0 3 0 2 1 8 0 3 0 3 0 3 0 2 0 0 2 2 0 8 0 2 0 1 1 0 3 0 2 1 1 4 1 1 0 NA NA 2 0 0 5 0 2 2 0 4 0 2 0 1 0 0 1 1 2 2 2 0 3 1 0 0 1 3 0 NA NA 1 1 2 3
chrXIX 19570315 0.6952 0.3476 G A 0.3048 1 0.6952 0 0.623633899999999 304 55 52 4 0 8 0 4 0 0 2 5 0 1 0 0 1 2 0 2 0 0 2 3 0 4 0 2 0 1 0 0 2 0 2 2 1 0 1 3 0 NA NA 2 0 2 1 0 1 4 0 2 0 3 0 1 5 2 0 2 1 1 2 2 1 8 0 0 4 2 0 NA NA NA NA 1 2
chrXIX 19571792 0.6298 0.3447 T C 0.3404 0.9702 0.6596 0.0298 0.623633899999999 1477 70 38 7 0 2 0 5 0 3 4 3 0 2 0 1 2 5 0 3 0 0 8 1 0 8 0 2 0 1 4 0 6 0 4 1 4 1 3 2 0 0 2 2 0 6 1 NA NA NA NA 7 0 2 0 2 2 4 2 4 2 2 4 1 3 1 0 0 7 1 0 0 1 2 3 0 4
chrXIX 19574129 0.6328 0.3537 A G 0.3299 0.9627 0.6701 0.0373 0.623633899999999 2337 56 58 2 0 3 0 4 0 2 1 4 0 2 0 1 1 5 0 NA NA NA NA 4 0 3 0 1 0 NA NA 0 2 0 4 1 1 1 1 5 0 NA NA 2 0 3 0 NA NA 4 0 5 0 NA NA 3 1 1 3 2 6 2 2 3 3 4 0 0 3 6 0 0 3 4 1 1 0
chrXIX 19579861 0.6246 0.3272 C G 0.3605 0.9851 0.6395 0.0149 0.623633899999999 5732 64 32 2 0 6 0 1 0 2 0 3 0 2 0 2 3 2 0 3 0 NA NA 1 0 3 0 2 0 1 0 4 0 0 3 1 1 0 2 1 0 0 1 1 0 1 2 NA NA 4 0 NA NA NA NA 1 2 3 1 1 1 1 2 1 1 4 0 1 5 NA NA 0 2 2 0 2 0
chrXIX 19582219 0.6677 0.3661 A G 0.3 0.9677 0.7 0.0323 0.623633899999999 2358 35 33 5 0 5 0 4 0 1 4 3 0 1 0 2 0 3 0 4 0 0 4 NA NA 1 0 1 0 2 7 0 7 0 5 2 0 2 0 3 0 NA NA 4 0 1 4 0 4 1 0 4 0 3 0 2 2 NA NA 0 1 3 2 3 1 3 0 0 5 1 0 0 3 0 1 2 1
chrXIX 19606333 0.6515 0.3988 G A 0.2755 0.927 0.7245 0.073 0.623633899999999 24114 50 46 4 0 1 0 6 0 1 2 4 0 NA NA 2 1 9 0 1 0 NA NA 2 0 4 0 3 0 1 0 0 1 0 4 1 0 0 1 NA NA 0 3 4 0 NA NA 0 3 2 0 5 0 4 0 1 0 2 2 2 1 2 0 3 2 9 0 NA NA 4 0 0 1 0 3 4 3
chrXIX 19609383 0.7179 0.4793 C T 0.1618 0.8796 0.8382 0.1204 0.623633899999999 3050 34 31 1 0 3 0 NA NA 1 4 2 0 1 0 2 1 3 0 2 0 NA NA 3 0 5 0 2 0 2 0 NA NA 0 2 2 1 0 1 NA NA 0 1 3 0 NA NA NA NA 1 0 4 0 2 0 2 2 NA NA NA NA 0 1 1 0 1 0 0 2 2 0 0 2 1 2 NA NA
chrXIX 19609407 0.6375 0.4707 T C 0.2105 0.848 0.7895 0.152 0.623633899999999 24 39 33 2 0 2 0 2 0 1 4 2 0 1 0 3 3 4 0 2 0 NA NA 2 0 5 0 2 0 2 0 NA NA 0 2 2 1 0 2 NA NA 0 1 5 0 0 1 0 1 1 0 3 0 2 0 2 2 NA NA 1 0 0 1 0 2 2 0 0 1 2 0 0 1 1 3 NA NA
chrXIX 19612813 0.6683 0.4376 G A 0.2283 0.8966 0.7717 0.1034 0.623633899999999 3406 52 59 2 0 2 0 2 0 3 5 2 0 5 0 1 1 7 0 2 0 NA NA 2 0 3 0 1 0 0 1 0 6 0 3 3 0 0 1 1 0 0 3 5 0 1 2 0 3 2 0 6 0 NA NA 1 0 1 0 1 1 1 1 0 1 2 0 0 6 NA NA 0 1 1 2 NA NA
chrXX 1288548 0.5692 0.2846 G C 0.4308 1 0.5692 0 0.548430000000002 100000 61 36 0 3 NA NA NA NA 0 3 3 0 2 0 1 0 3 0 3 0 NA NA 4 0 3 0 0 1 1 0 0 1 1 1 4 0 3 0 4 0 NA NA 1 0 4 0 0 1 0 3 NA NA 3 0 0 2 2 0 3 0 1 0 NA NA 5 0 5 0 NA NA 1 0 1 0 2 0
chrXX 1716825 0.6239 0.3272 C G 0.3608 0.9848 0.6392 0.0152 0.548430000000002 428277 130 36 2 0 4 0 4 0 1 0 5 0 3 0 4 0 2 0 1 0 1 0 5 0 1 0 4 0 1 0 1 0 0 1 1 0 2 0 4 1 0 3 1 2 3 0 3 1 0 1 3 0 1 0 3 0 3 0 7 0 1 3 1 3 3 0 7 0 5 0 3 1 5 0 4 0
chrXX 1716827 0.6166 0.3338 A C 0.3579 0.9745 0.6421 0.0255 0.548430000000002 2 131 37 2 0 4 0 3 0 1 0 5 0 3 0 4 0 2 0 1 0 1 0 5 0 1 0 4 0 1 0 1 0 0 1 1 0 2 0 4 1 0 3 1 2 3 0 3 1 0 1 3 0 1 0 2 0 3 0 7 0 0 3 1 3 3 0 7 0 5 0 5 0 5 0 4 0
chrXX 2805642 0.5643 0.4262 C T 0.2917 0.8559 0.7083 0.1441 0.548430000000002 1088815 42 67 3 4 0 1 NA NA 0 1 5 0 0 4 0 1 0 1 2 0 0 3 0 2 1 0 0 1 0 1 NA NA NA NA 0 1 0 2 2 0 NA NA 0 2 2 0 0 1 1 1 3 1 3 0 1 2 NA NA 0 4 2 1 1 1 4 0 4 2 2 0 NA NA NA NA 0 2
chrXX 2809207 0.5793 0.3526 C T 0.3578 0.9371 0.6422 0.0629 0.548430000000002 3565 53 92 0 1 0 1 0 2 0 5 3 0 0 2 0 3 0 5 4 1 0 2 0 1 2 1 0 2 3 1 2 3 2 2 1 2 0 1 3 0 7 0 0 1 1 0 0 2 0 2 1 2 5 0 2 0 2 2 0 2 0 1 5 2 1 1 0 1 3 0 0 3 1 0 0 2
chrXX 3682452 0.5798 0.4345 G A 0.8554 0.2756 0.1446 0.7244 0.548430000000002 873245 73 70 0 4 4 0 1 2 0 1 0 7 0 3 4 0 4 1 1 2 0 4 0 2 0 1 0 2 1 0 1 2 1 2 3 1 0 4 0 1 NA NA 0 2 0 4 0 2 0 2 2 2 1 0 4 0 1 3 0 2 0 2 2 5 1 0 0 6 2 0 2 1 1 0 0 2
chrXX 3682460 0.5916 0.4404 C T 0.8554 0.2638 0.1446 0.7362 0.548430000000002 8 73 72 0 3 4 0 1 2 0 1 0 7 0 2 4 0 4 0 1 1 0 3 1 1 0 2 0 2 1 0 1 2 1 2 3 1 0 4 0 1 NA NA 0 2 0 3 0 2 0 1 2 2 NA NA 4 0 1 3 0 3 0 3 2 4 1 0 0 6 2 0 2 1 1 0 0 2
chrXX 3682479 0.5676 0.4305 C T 0.8533 0.2857 0.1467 0.7143 0.548430000000002 19 68 76 0 2 3 0 1 2 0 1 0 7 0 2 3 0 3 0 2 1 0 3 0 3 0 3 0 2 1 1 1 1 1 2 3 1 0 4 0 1 NA NA 0 4 0 3 0 2 0 1 1 2 NA NA 4 0 1 3 0 2 0 2 2 3 2 0 1 4 2 0 3 1 2 0 0 2
chrXX 3872759 0.5653 0.4708 T C 0.8119 0.2466 0.1881 0.7534 0.548430000000002 190280 79 80 0 2 1 0 0 1 0 4 0 3 0 3 5 0 1 1 0 3 0 3 0 3 0 3 0 3 0 2 2 3 3 2 1 1 0 4 0 2 2 0 0 2 0 4 0 4 0 8 0 2 1 0 2 2 1 3 0 1 0 4 2 0 4 0 0 4 1 3 1 3 2 0 NA NA
chrXX 3876202 0.5883 0.4594 A G 0.8347 0.2464 0.1653 0.7536 0.548430000000002 3443 39 57 0 7 3 1 0 2 0 4 0 4 0 3 5 0 0 4 1 0 0 2 0 1 0 2 0 2 5 3 4 1 3 1 0 2 0 3 NA NA 1 2 0 4 0 1 0 4 0 4 5 1 3 0 0 1 0 2 0 1 0 2 2 3 2 2 0 6 4 0 3 4 2 1 2 0
chrXX 3882478 0.5736 0.4954 C G 0.2178 0.7914 0.7822 0.2086 0.548430000000002 6276 106 44 1 0 2 0 2 3 5 0 3 0 3 0 0 1 5 2 0 3 7 0 2 0 3 0 5 0 2 3 4 1 0 2 1 1 1 0 3 0 1 0 6 0 3 0 4 0 4 0 0 1 0 2 1 1 3 0 2 0 3 0 0 5 2 2 6 0 2 0 0 2 2 3 1 0
chrXX 3891261 0.6443 0.4929 A C 0.8293 0.185 0.1707 0.815 0.548430000000002 8783 33 38 0 5 1 1 0 2 0 3 0 1 0 3 4 0 1 2 3 2 0 3 0 2 0 2 0 3 2 3 3 0 3 1 0 2 0 1 0 1 1 2 0 2 0 6 0 3 0 1 0 4 1 0 3 0 0 1 0 2 0 2 2 1 0 1 0 2 1 0 4 3 0 1 0 4
chrXX 3891301 0.6301 0.4985 G C 0.1864 0.8165 0.8136 0.1835 0.548430000000002 40 47 30 3 0 1 2 1 2 3 0 1 0 3 0 0 5 1 3 2 1 3 0 2 0 1 0 2 0 4 2 0 3 1 4 2 1 1 0 1 0 0 1 2 0 6 0 2 0 2 0 2 1 NA NA 0 2 1 0 1 0 1 0 1 1 2 0 2 0 0 2 2 3 1 0 4 0
chrXX 3892341 0.5499 0.4826 T G 0.2424 0.7924 0.7576 0.2076 0.548430000000002 1040 84 52 3 0 0 2 1 1 2 0 2 0 4 0 0 8 1 3 4 0 5 0 2 0 6 0 4 0 2 3 0 2 1 3 0 6 1 0 1 0 3 3 4 0 2 0 NA NA 2 0 0 1 0 1 2 2 1 1 3 0 2 0 2 0 0 1 10 0 2 1 NA NA 2 0 6 0
chrXX 3907696 0.5739 0.4258 T C 0.2872 0.8611 0.7128 0.1389 0.548430000000002 15355 88 40 2 0 2 0 3 0 6 0 4 0 2 0 0 1 2 2 1 0 3 0 2 0 4 0 NA NA 1 2 4 3 2 0 1 0 3 0 7 0 1 0 6 0 2 0 4 0 6 0 5 0 NA NA 0 5 2 0 NA NA 7 0 2 2 2 3 5 0 5 0 NA NA 1 0 3 0
chrXX 3990561 0.5737 0.4096 A G 0.2857 0.8594 0.6786 0.1406 0.548430000000002 82865 45 39 1 0 2 0 1 1 0 1 0 2 0 1 NA NA 0 2 NA NA NA NA 1 0 4 1 5 4 2 1 1 1 2 0 2 0 1 0 1 0 3 0 1 0 2 1 1 0 1 2 0 0 1 0 0 3 NA NA 1 0 0 1 0 2 NA NA 0 1 3 0 0 3 NA NA NA NA
chrXX 4415123 0.5631 0.2816 C A 0.4369 1 0.5631 0 0.548430000000002 424562 103 27 6 0 6 0 NA NA 2 0 3 0 1 2 5 0 1 0 4 0 NA NA 1 2 3 0 1 0 2 0 1 0 4 1 2 0 2 0 2 0 2 0 2 1 3 0 2 2 0 1 2 1 2 0 3 0 1 0 NA NA 1 0 1 0 4 0 0 4 3 1 1 2 3 0 1 0
chrXX 4415128 0.56 0.28 C A 0.44 1 0.56 0 0.548430000000002 5 101 25 6 0 6 0 NA NA 2 0 3 0 1 2 5 0 1 0 4 0 NA NA 1 2 3 0 1 0 2 0 1 0 4 1 2 0 2 0 2 0 2 0 2 1 3 0 2 2 0 1 2 1 2 0 3 0 1 0 NA NA 1 0 1 0 4 0 0 4 4 1 1 2 3 0 1 0
chrXX 4419939 0.5927 0.3588 T C 0.3448 0.9375 0.6552 0.0625 0.548430000000002 4811 89 37 3 0 2 0 4 2 4 0 5 0 0 4 NA NA 5 0 3 0 1 2 0 3 2 0 1 0 2 0 5 0 2 0 5 0 1 0 2 0 7 0 1 0 4 0 NA NA NA NA 2 0 4 0 3 0 4 1 4 0 4 0 4 0 1 0 0 3 1 1 4 1 6 0 2 0
chrXX 10643960 0.5717 0.4089 A G 0.8769 0.3052 0.1231 0.6948 0.548430000000002 6224021 26 40 NA NA 1 0 0 3 2 1 2 1 1 0 1 5 3 4 1 0 2 1 1 0 2 0 NA NA NA NA 1 0 0 2 0 1 1 0 NA NA 0 2 1 0 0 1 0 2 4 0 0 6 0 2 0 1 1 0 0 3 0 3 0 2 1 1 1 0 NA NA 1 1 4 0 2 0
chrXX 10643979 0.5639 0.4358 A G 0.8462 0.2822 0.1538 0.7178 0.548430000000002 19 26 39 NA NA 1 0 0 4 2 1 2 1 1 0 1 5 3 5 1 0 2 1 1 0 2 0 NA NA NA NA 1 0 0 2 0 1 1 0 NA NA 0 2 1 0 0 1 0 2 4 0 0 6 0 2 0 1 1 0 0 3 0 3 0 1 1 1 1 0 NA NA 1 1 4 0 2 0
chrXX 10647520 0.5525 0.3257 G T 0.9505 0.398 0.0495 0.602 0.548430000000002 3541 44 24 1 1 2 0 1 1 0 2 3 3 2 0 2 1 1 1 NA NA NA NA 0 2 4 0 2 0 2 0 2 0 0 1 1 0 3 0 4 0 4 1 3 0 3 2 NA NA 2 0 3 2 2 1 0 1 NA NA 0 2 0 1 0 3 0 2 4 0 2 2 4 1 2 0 2 0
chrXX 10647526 0.5491 0.3346 C G 0.94 0.3909 0.06 0.6091 0.548430000000002 6 43 26 1 1 2 0 1 1 0 2 3 3 2 0 2 1 1 1 NA NA NA NA 0 2 4 0 2 0 2 0 2 0 0 1 1 0 3 0 4 0 4 1 3 0 3 2 NA NA 2 0 3 2 2 1 0 1 NA NA 0 2 0 1 0 2 0 2 4 0 1 2 4 1 2 0 2 0
chrXX 10649867 0.5767 0.3529 C G 0.9355 0.3588 0.0645 0.6412 0.548430000000002 2341 45 26 1 2 3 0 2 0 NA NA 1 2 NA NA 2 1 2 0 1 0 1 0 NA NA 1 0 NA NA NA NA 1 0 NA NA NA NA NA NA 2 0 NA NA NA NA NA NA 0 1 1 0 1 0 2 1 NA NA 1 0 NA NA 0 1 0 3 2 0 1 0 1 0 0 5 3 0 NA NA
chrXX 14898112 0.5511 0.4167 T C 0.3077 0.8588 0.6923 0.1412 0.548430000000002 4248245 91 89 1 3 0 1 3 0 2 0 2 0 2 2 3 0 3 2 0 5 0 1 1 0 1 0 1 1 2 1 3 0 2 2 3 0 NA NA 1 3 0 2 NA NA 4 0 1 1 5 0 1 1 0 1 0 5 0 2 2 1 1 1 0 4 5 0 8 0 1 1 1 1 2 0 NA NA
chrXX 14898141 0.5562 0.4209 A C 0.301 0.8571 0.699 0.1429 0.548430000000002 29 81 81 1 3 0 2 2 0 2 0 1 0 1 2 3 0 3 3 0 5 NA NA 1 0 2 0 1 1 1 1 3 0 2 2 2 0 NA NA 1 2 0 3 0 1 3 0 0 1 2 0 2 2 0 1 0 4 0 2 3 1 1 1 0 4 4 0 9 0 NA NA 0 1 2 0 0 1
chrXX 14907187 0.5807 0.4142 A C 0.2955 0.8762 0.7045 0.1238 0.548430000000002 9046 29 57 0 1 0 1 1 0 NA NA 3 0 2 2 2 0 NA NA NA NA 0 2 NA NA 1 0 0 2 1 0 1 0 0 1 NA NA 1 1 1 2 0 4 0 2 2 0 NA NA 1 0 1 2 NA NA 0 4 0 1 NA NA 0 3 1 1 3 0 2 0 2 1 0 2 3 0 0 3
chrXX 14944452 0.5733 0.3715 A G 0.3267 0.9 0.6535 0.0895 0.548430000000002 37265 86 76 2 0 1 0 4 0 NA NA 2 0 1 6 2 0 4 4 1 2 0 3 1 0 3 0 1 0 4 0 5 0 0 1 4 0 2 2 2 0 0 3 1 4 2 0 5 0 1 0 4 0 1 1 NA NA 0 1 2 0 1 2 NA NA 2 0 4 0 2 1 2 0 3 0 1 1
chrXX 14960010 0.5601 0.3588 C T 0.3611 0.9213 0.6389 0.0787 0.548430000000002 15558 51 38 2 0 3 0 4 0 3 0 3 0 2 1 1 0 0 2 2 1 0 5 NA NA 4 0 1 0 5 0 1 0 1 1 4 0 1 0 0 1 NA NA NA NA 2 0 2 0 3 0 4 0 1 2 0 1 1 0 4 0 0 4 4 0 2 0 2 0 0 1 0 1 2 0 2 2
chrXX 15000563 0.5962 0.3981 G A 0.3038 0.9 0.6962 0.1 0.548430000000002 40553 62 31 6 0 NA NA 2 0 3 0 6 0 1 0 3 0 1 0 NA NA 0 1 1 1 3 0 1 0 NA NA 4 0 NA NA 2 0 2 1 2 1 0 4 3 0 1 0 2 1 2 0 5 0 0 1 0 5 NA NA 4 0 2 2 3 1 NA NA 2 0 3 1 4 2 1 0 0 1
chrXX 15026838 0.5752 0.3726 G C 0.3398 0.915 0.6602 0.085 0.548430000000002 26275 45 51 1 2 5 0 1 0 6 0 6 0 2 0 2 0 0 4 3 3 0 5 1 0 2 0 1 2 1 0 7 0 2 1 3 0 1 2 2 2 0 4 2 1 4 0 4 0 2 0 3 0 1 2 NA NA 1 0 1 0 2 3 1 3 5 0 3 0 3 1 3 3 1 0 3 0
chrXX 15031912 0.6054 0.3726 A T 0.3247 0.9301 0.6753 0.0699 0.548430000000002 5074 79 31 0 2 4 0 3 0 3 0 2 0 1 1 8 0 3 3 1 3 0 3 NA NA 4 0 4 1 2 0 4 0 1 2 3 0 3 4 1 0 0 3 1 1 2 0 3 0 5 0 4 0 2 1 0 1 2 0 2 0 1 4 2 0 1 0 3 0 1 0 2 1 4 0 1 0
chrXX 15064117 0.6283 0.3584 G A 0.3274 0.9557 0.6726 0.0443 0.548430000000002 32205 88 33 1 0 5 0 3 0 2 0 3 0 1 0 5 0 3 3 NA NA NA NA 0 1 3 0 1 0 2 0 3 0 2 2 2 0 1 1 4 0 0 5 4 2 3 0 1 0 2 0 1 0 4 0 0 1 NA NA 4 0 1 1 1 1 6 0 1 0 1 0 3 2 5 0 1 0
chrXX 15094199 0.5566 0.4677 C A 0.8106 0.254 0.1894 0.746 0.548430000000002 30082 52 87 6 1 0 3 0 4 0 6 0 2 2 3 3 3 7 2 2 4 7 0 1 0 0 2 3 2 0 4 NA NA 3 0 0 2 3 2 6 2 3 0 3 1 NA NA 0 5 0 4 1 1 0 6 NA NA 1 4 0 2 5 4 0 10 2 3 0 6 3 0 1 3 0 4 0 3
chrXX 15097504 0.5579 0.306 G A 0.4151 0.973 0.5849 0.027 0.548430000000002 3305 117 32 8 0 4 0 5 0 4 0 5 0 3 0 1 2 5 3 2 0 0 2 NA NA 1 0 NA NA 3 0 2 1 1 0 NA NA 3 1 3 0 1 3 2 1 2 0 2 0 7 0 1 0 2 0 1 0 1 0 1 0 4 1 2 0 4 0 2 0 4 0 3 0 1 0 1 0
chrXX 16805691 0.5621 0.4603 T C 0.2586 0.8207 0.7414 0.1793 0.548430000000002 1708187 73 28 NA NA 1 2 0 1 2 0 2 0 5 0 1 1 2 0 2 3 NA NA NA NA 2 0 1 2 3 2 2 2 1 1 2 0 3 0 NA NA 5 0 0 4 0 4 4 0 3 0 0 4 3 0 1 0 2 0 6 0 2 5 6 0 NA NA 2 0 0 2 1 0 0 4 1 1
chrXX 16875183 0.566 0.3872 G T 0.3298 0.8958 0.6702 0.1042 0.548430000000002 69492 78 43 2 2 0 2 0 2 3 0 0 1 2 0 2 0 1 0 1 0 0 4 1 1 1 0 2 0 0 1 3 1 NA NA 1 0 1 0 1 2 2 0 0 1 1 0 2 0 NA NA 0 2 1 0 0 2 NA NA 2 0 1 4 5 0 1 1 6 2 0 3 5 0 1 6 1 3
chrXX 18030388 0.5505 0.4951 A C 0.2296 0.7801 0.7704 0.2199 0.548430000000002 1155205 62 48 0 3 2 3 1 3 0 6 0 6 0 6 0 2 0 2 0 2 4 0 0 2 2 3 0 2 0 3 3 0 0 3 5 0 1 2 1 1 3 0 3 1 2 3 1 0 2 0 0 3 5 0 2 0 0 1 2 1 3 0 5 0 0 5 5 4 0 3 2 0 6 0 0 1
chrXX 18050770 0.5509 0.4449 T C 0.2797 0.8306 0.7203 0.1694 0.548430000000002 20382 80 72 0 5 1 1 2 1 2 4 0 1 0 2 1 2 2 2 0 5 1 0 0 1 1 1 1 0 0 6 4 0 0 1 2 0 1 0 2 1 4 0 NA NA 0 2 4 0 2 2 1 3 7 0 6 0 0 1 1 1 3 0 1 0 0 1 0 2 3 0 9 0 1 0 3 0
chrXX 20233869 0.5921 0.4006 T A 0.3034 0.8954 0.6966 0.1046 0.548430000000002 2183099 71 43 2 0 4 0 3 0 1 0 0 4 2 0 1 0 2 0 2 0 1 1 3 0 3 1 0 1 2 3 4 0 0 3 2 0 1 0 0 1 1 0 0 3 1 0 3 0 3 0 3 0 NA NA 1 1 1 0 NA NA 1 0 3 1 4 0 2 3 4 0 2 7 2 0 1 8
chrXX 20233877 0.5962 0.4162 A T 0.2857 0.8819 0.7143 0.1181 0.548430000000002 8 58 48 2 0 4 0 2 0 1 1 0 4 1 0 NA NA 2 0 2 0 1 1 3 0 3 1 0 1 1 3 2 0 0 3 2 0 1 0 0 1 1 0 0 3 1 0 0 3 0 3 2 0 NA NA 1 1 1 0 NA NA 1 0 3 1 2 0 2 4 3 0 2 8 2 0 1 8
chrXX 20248685 0.5524 0.3429 A T 0.381 0.9333 0.619 0.0667 0.548430000000002 14808 49 32 2 0 3 0 2 0 0 3 0 2 1 5 NA NA 4 0 2 0 0 1 NA NA 0 3 0 1 2 0 1 0 0 3 NA NA 0 1 1 1 1 0 0 3 4 0 2 0 0 1 1 0 1 0 0 1 2 2 NA NA 2 0 2 0 1 0 1 5 1 0 1 3 NA NA 0 2
chrXX 20266633 0.5702 0.3204 G C 0.3945 0.9646 0.6055 0.0354 0.548430000000002 17948 106 31 4 0 1 0 2 0 1 0 0 4 1 0 6 0 3 0 4 0 2 0 4 0 1 2 2 1 1 2 2 0 0 5 5 0 3 0 1 1 4 0 1 3 NA NA 4 0 5 0 4 0 6 0 1 3 2 0 9 0 4 0 3 1 4 0 2 2 3 0 2 4 2 0 2 0
chrXXI 4032659 0.6105 0.4647 C A 0.8406 0.23 0.1594 0.77 0.5768512 100000 36 32 0 3 1 0 0 2 1 0 3 0 1 4 1 2 2 0 1 0 NA NA 1 0 0 7 0 3 2 0 1 3 2 0 1 0 1 4 0 1 1 0 3 0 2 2 2 0 2 2 3 0 0 1 0 2 0 1 2 0 0 4 NA NA 1 0 2 0 1 0 2 1 4 0 0 2
chrXXI 4675470 0.591 0.4038 C A 0.8917 0.3007 0.1083 0.6993 0.5768512 642811 78 41 1 1 3 1 NA NA NA NA 3 0 4 1 4 1 1 0 5 0 2 0 2 0 0 1 NA NA 3 0 1 1 1 0 NA NA 1 1 2 4 6 0 3 0 1 1 1 0 1 1 3 0 1 2 0 1 0 5 2 0 0 2 0 3 6 4 2 0 4 0 1 0 4 0 0 2
chrXXI 4828767 0.5855 0.3721 G T 0.9206 0.3351 0.0794 0.6649 0.5768512 153297 103 70 0 1 3 0 1 3 3 0 7 0 0 2 1 1 5 0 3 0 2 0 3 0 0 2 0 4 NA NA 1 0 1 0 3 0 2 0 4 1 8 0 3 0 3 0 3 0 1 1 5 0 NA NA 0 2 0 1 3 0 0 2 1 1 4 3 8 0 5 0 2 5 2 0 0 3
chrXXI 13451969 0.6002 0.4856 A G 0.2143 0.8145 0.7857 0.1855 0.5768512 8623202 61 33 1 0 3 0 NA NA 4 0 NA NA 2 0 1 2 0 2 1 1 5 0 3 0 0 3 NA NA 1 0 4 0 0 1 2 1 3 0 1 0 1 0 2 0 2 0 2 1 0 2 NA NA 0 4 0 3 1 2 4 0 0 1 NA NA 1 0 1 0 0 2 1 1 0 1 NA NA
chrXXI 14599573 0.593 0.4298 T C 0.2737 0.8667 0.7263 0.1333 0.5768512 1147604 80 50 1 0 NA NA 1 1 1 0 0 1 1 0 2 3 3 2 2 0 2 1 0 1 1 0 1 0 2 0 3 0 NA NA NA NA 2 0 0 2 2 0 NA NA 3 0 0 3 2 1 NA NA 3 3 4 0 2 2 1 0 3 0 5 0 1 1 1 3 0 2 2 0 0 3 NA NA
chrXXI 14599926 0.6269 0.4167 A G 0.2698 0.8968 0.7302 0.1032 0.5768512 353 68 50 2 0 1 1 2 2 NA NA 1 0 2 0 3 0 1 2 3 0 4 4 2 1 0 2 1 2 NA NA 0 4 0 2 0 2 1 0 1 3 4 0 NA NA 2 1 0 7 1 0 1 1 2 2 2 0 1 1 5 0 3 0 3 0 1 1 3 0 0 2 1 0 0 3 1 0
chrXXI 14599940 0.6363 0.4226 C T 0.2593 0.8955 0.7407 0.1045 0.5768512 14 60 42 1 0 1 1 2 2 NA NA 1 0 1 0 3 0 1 2 3 0 3 4 1 1 0 2 1 2 NA NA 0 3 0 1 NA NA 1 0 1 3 4 0 NA NA 2 1 0 7 1 0 1 0 2 2 2 0 1 1 5 0 3 0 3 0 0 1 2 0 0 2 1 0 0 3 1 0
chrXXI 14653985 0.6366 0.4176 A G 0.2642 0.9007 0.7358 0.0993 0.5768512 54045 78 62 2 1 0 1 NA NA 4 0 1 1 0 3 0 1 3 2 3 1 0 1 2 1 3 0 NA NA NA NA 2 0 0 2 0 2 3 0 4 0 1 0 3 3 3 2 0 2 1 2 3 0 2 1 3 0 0 1 2 1 5 0 0 3 3 3 1 3 0 1 1 0 0 2 6 0
chrXXI 14657543 0.6222 0.402 A G 0.2869 0.9091 0.7131 0.0909 0.5768512 3558 83 56 2 5 2 1 2 8 5 0 2 4 2 2 0 5 7 1 2 0 1 1 2 3 3 0 1 1 1 2 1 0 0 3 NA NA NA NA 3 0 4 0 1 5 2 8 0 5 2 0 4 1 0 1 4 0 0 2 1 4 4 0 1 3 3 1 4 6 2 1 9 0 0 3 3 0
chrXXI 14661100 0.5859 0.325 A T 0.382 0.9679 0.618 0.0321 0.5768512 3557 52 47 0 2 1 0 1 1 6 0 2 0 0 1 1 3 4 4 4 0 2 0 3 0 5 0 1 0 1 1 NA NA 0 3 0 2 4 0 1 0 7 0 1 0 1 1 0 2 1 1 3 0 2 1 3 0 0 4 1 0 7 0 2 0 1 0 3 0 0 1 2 0 0 1 3 0
chrXXI 14663204 0.5912 0.4691 T G 0.2353 0.8264 0.7647 0.1736 0.5768512 2104 37 42 0 5 0 3 2 1 1 0 2 0 0 1 0 6 0 4 2 0 1 3 1 3 NA NA 2 2 2 2 0 4 0 3 0 1 1 0 2 0 1 0 0 1 NA NA 0 2 2 1 2 0 4 3 2 0 0 2 0 3 NA NA 0 1 NA NA 1 1 3 5 3 0 0 6 1 1
chrXXI 14663657 0.6128 0.3554 A G 0.3382 0.951 0.6618 0.049 0.5768512 453 49 57 0 3 2 0 0 4 8 0 1 1 1 1 0 1 NA NA 2 0 0 1 1 2 1 0 1 1 2 2 4 1 0 1 0 4 3 0 6 0 3 0 1 0 1 2 0 2 4 3 4 0 NA NA 4 0 0 3 2 2 2 0 1 0 1 2 0 3 2 0 2 0 0 4 NA NA
chrXXI 14675255 0.5769 0.3159 T C 0.3956 0.9725 0.6044 0.0275 0.5768512 11598 89 56 4 1 3 3 0 2 5 0 2 2 2 1 0 5 NA NA 3 0 2 0 1 1 5 0 2 2 NA NA 3 1 NA NA 0 3 5 0 1 0 5 0 0 1 NA NA 0 5 1 2 4 0 5 0 3 0 NA NA 3 1 3 0 2 1 3 1 3 2 2 4 2 0 0 4 1 0
chrXXI 14678810 0.6434 0.3986 T C 0.2797 0.9231 0.7203 0.0769 0.5768512 3555 78 78 0 4 1 3 2 2 5 0 2 1 2 3 0 4 5 3 0 1 1 2 0 2 3 0 2 3 2 2 2 1 0 4 0 2 2 0 5 0 6 0 2 3 0 3 NA NA 4 0 2 0 5 2 7 0 0 4 2 0 4 0 2 3 2 2 9 1 0 2 5 0 0 3 NA NA
chrXXI 14678824 0.5949 0.3692 A G 0.3333 0.9282 0.6667 0.0718 0.5768512 14 83 76 0 4 1 3 2 2 5 0 2 1 2 3 0 3 6 3 0 1 1 2 0 2 3 0 2 4 2 2 2 0 0 4 0 2 2 0 5 0 6 0 2 3 0 2 NA NA 4 0 1 0 4 2 6 0 0 4 2 0 2 0 2 3 2 3 9 1 0 2 5 0 0 2 NA NA
chrXXI 14678825 0.585 0.3741 C G 0.3333 0.9184 0.6667 0.0816 0.5768512 1 82 74 0 4 1 3 2 2 5 0 2 1 2 3 0 3 6 3 0 1 1 2 0 2 3 0 2 4 2 2 3 0 0 4 0 2 2 0 5 0 6 0 2 3 0 2 NA NA 4 0 1 0 4 2 6 0 0 4 2 0 2 0 2 3 2 3 9 1 0 2 5 0 0 3 NA NA
chrXXI 14681341 0.6792 0.443 A C 0.2174 0.8966 0.7826 0.1034 0.5768512 2516 60 52 1 4 2 1 4 1 4 0 1 3 2 2 0 7 2 1 1 0 NA NA NA NA 1 0 0 1 0 2 2 3 0 2 0 5 1 0 4 0 1 0 1 2 NA NA 0 5 0 1 2 0 0 1 1 0 NA NA 2 0 8 0 1 4 0 1 6 0 0 1 4 0 0 5 4 0
chrXXI 14681614 0.6885 0.4488 G A 0.2069 0.8954 0.7931 0.1046 0.5768512 273 75 84 0 1 1 0 1 1 1 0 2 1 NA NA 0 3 0 2 1 1 0 1 1 1 3 0 1 0 1 1 3 1 0 2 NA NA 2 0 1 0 2 0 1 0 1 2 0 4 2 3 3 0 0 1 4 0 0 4 1 1 7 0 1 1 5 2 2 3 1 2 4 0 0 3 2 0
chrXXI 14682960 0.5889 0.4012 T C 0.3043 0.8932 0.6957 0.1068 0.5768512 1346 74 47 0 2 2 0 NA NA 1 0 1 4 NA NA 0 3 2 0 NA NA 1 0 1 1 4 0 0 1 0 1 0 1 0 3 0 1 4 0 2 0 NA NA 2 1 1 0 0 2 2 1 2 0 0 1 1 0 0 2 2 3 1 0 2 2 NA NA 2 1 NA NA NA NA 0 3 1 0
chrXXI 14683727 0.6528 0.3805 G A 0.2931 0.9459 0.7069 0.0541 0.5768512 767 93 60 0 4 NA NA 0 1 5 0 5 3 3 1 0 1 1 1 3 3 1 0 0 2 4 0 0 4 3 1 1 1 0 2 0 1 3 0 3 0 5 0 2 1 1 0 2 2 1 1 2 1 5 0 2 0 0 1 0 1 6 0 0 2 0 1 5 0 0 1 4 0 2 5 3 0
chrXXI 14684753 0.617 0.3784 T G 0.3023 0.9194 0.6977 0.0591 0.5768512 1026 59 75 0 4 2 2 3 3 NA NA 3 2 3 0 0 2 0 2 1 1 1 1 NA NA 2 0 1 1 2 0 1 4 0 4 0 5 1 0 2 0 1 0 3 1 1 1 0 1 2 0 1 0 3 1 NA NA 0 2 1 0 3 0 0 4 3 2 2 2 0 1 3 0 0 1 1 0
chrXXI 14686190 0.723 0.4687 C G 0.1698 0.8929 0.8302 0.1071 0.5768512 1437 75 78 0 2 1 0 0 1 2 0 2 2 3 2 0 2 0 1 0 1 1 1 1 2 NA NA NA NA 1 2 1 1 0 4 0 5 1 0 3 0 4 0 2 1 3 0 0 3 3 0 2 0 1 1 3 0 0 1 NA NA NA NA 0 5 4 0 1 2 1 1 5 0 0 3 1 0
chrXXI 14686479 0.6901 0.4444 G A 0.2105 0.9006 0.7895 0.0994 0.5768512 289 69 76 0 3 1 1 0 2 3 0 3 2 5 2 0 3 1 0 2 0 4 1 2 3 3 0 1 2 2 1 0 2 0 4 0 1 NA NA 4 0 4 0 1 1 2 0 0 5 5 0 2 0 3 0 3 0 0 1 2 1 3 0 0 4 4 0 1 5 2 3 3 0 NA NA 1 0
chrXXI 14688782 0.6263 0.3782 T A 0.3086 0.9349 0.6914 0.0651 0.5768512 2303 54 71 0 5 0 1 1 1 7 0 2 3 NA NA 0 1 2 0 0 4 2 0 0 1 3 0 0 1 1 3 1 3 0 2 0 1 NA NA 4 0 3 0 1 1 1 2 NA NA 1 1 1 0 1 0 2 0 NA NA 0 1 3 0 0 2 3 0 2 1 NA NA 3 0 0 1 NA NA
chrXXI 14688783 0.6263 0.3782 G A 0.3086 0.9349 0.6914 0.0651 0.5768512 1 54 71 0 5 0 1 1 1 7 0 2 3 NA NA 0 1 2 0 0 4 2 0 0 1 3 0 0 1 1 3 1 2 0 2 0 1 NA NA 4 0 3 0 1 1 1 2 NA NA 0 1 1 0 1 0 2 0 NA NA 0 1 3 0 0 2 3 0 2 1 NA NA 2 0 0 1 NA NA
chrXXI 14689574 0.6068 0.3938 G A 0.3028 0.9096 0.6972 0.0904 0.5768512 791 56 74 0 3 2 1 NA NA NA NA 3 4 0 1 0 2 0 1 3 1 1 2 1 0 2 0 0 1 NA NA 0 2 0 3 0 4 1 0 4 0 4 0 1 1 2 3 0 3 1 2 4 0 2 5 3 0 0 3 1 1 3 0 0 4 1 5 1 4 1 4 NA NA 0 2 2 0
chrXXI 14690068 0.6611 0.4194 A T 0.25 0.9111 0.75 0.0889 0.5768512 494 54 63 0 3 1 4 1 2 2 0 2 2 2 3 0 4 0 1 3 1 3 1 2 1 2 0 0 2 1 0 1 1 0 7 0 2 2 0 NA NA 3 0 1 5 1 1 0 3 2 1 1 0 0 2 1 0 0 4 2 0 3 0 0 2 0 4 3 1 0 6 4 0 0 2 2 0
chrXXI 14695270 0.661 0.4666 G A 0.2029 0.8639 0.7971 0.1361 0.5768512 5202 66 107 0 2 2 0 3 0 3 0 0 3 1 3 0 2 1 1 1 0 1 1 0 2 NA NA 2 0 2 0 4 3 1 0 0 3 2 0 2 0 4 0 NA NA 1 1 0 1 3 1 2 0 0 2 4 0 1 5 1 4 2 0 0 7 2 0 4 2 2 0 2 0 0 5 2 0
chrXXI 15813971 0.6255 0.4595 A C 0.2277 0.8532 0.7723 0.1468 0.5768512 1118701 61 58 0 1 2 0 2 0 5 0 2 0 13 0 0 2 1 1 2 1 5 0 2 1 3 0 1 0 4 0 2 1 2 2 3 0 1 0 3 3 0 5 4 4 4 0 0 5 4 1 5 0 2 0 1 0 0 1 1 4 3 0 3 0 4 0 0 2 1 0 4 2 0 6 2 2
chrXXI 15814616 0.588 0.456 A G 0.25 0.838 0.75 0.162 0.5768512 645 81 49 0 6 1 0 2 0 NA NA 5 0 6 0 0 3 2 1 2 1 3 0 1 1 3 0 1 0 4 0 1 2 2 2 5 0 5 0 3 1 0 4 NA NA 4 0 0 4 1 1 NA NA 1 0 NA NA 0 3 0 2 3 3 3 0 4 0 4 1 1 0 1 0 0 1 0 2
chrXXI 15818622 0.5794 0.4008 C T 0.3095 0.8889 0.6905 0.1111 0.5768512 4006 49 40 0 1 2 0 2 0 1 0 4 0 3 0 0 4 1 0 1 1 3 0 2 2 4 0 3 0 2 0 NA NA 1 0 1 0 1 2 NA NA 0 2 0 1 5 0 0 2 NA NA 4 0 2 0 1 0 0 4 0 2 NA NA 1 0 3 0 0 1 3 0 NA NA 0 1 NA NA
chrXXI 15820275 0.6325 0.4861 G T 0.8302 0.1977 0.1698 0.8023 0.5768512 1653 51 67 4 0 0 8 0 5 NA NA 0 3 2 0 7 0 3 0 2 0 0 6 0 1 0 3 0 1 0 6 3 1 NA NA 0 2 0 1 1 1 5 0 3 1 0 3 0 1 4 4 0 4 2 1 0 2 4 0 5 0 0 2 2 3 0 3 1 3 0 1 NA NA 1 0 3 0
chrXXI 15820290 0.6797 0.4671 T A 0.8727 0.193 0.1273 0.807 0.5768512 15 49 70 4 0 0 8 0 4 0 1 0 3 3 0 6 0 3 2 2 0 0 4 0 1 0 3 0 1 0 6 2 2 NA NA 0 1 0 1 1 1 6 0 3 2 0 3 0 1 4 4 0 3 1 1 0 2 5 0 4 0 0 2 2 2 0 4 1 1 0 1 NA NA 2 0 3 1
chrXXI 15820307 0.6593 0.4933 G T 0.8364 0.1771 0.1636 0.8229 0.5768512 17 53 62 4 0 0 8 0 4 0 1 0 3 5 0 6 0 3 2 2 0 0 5 0 2 0 3 0 1 0 5 2 1 NA NA 0 2 0 1 1 1 5 0 3 3 0 3 0 1 4 4 0 4 1 1 0 3 5 0 3 0 0 1 2 3 0 5 1 0 0 1 1 1 2 0 3 1
chrXXI 15820315 0.6353 0.4959 G A 0.1864 0.8218 0.8136 0.1782 0.5768512 8 60 51 0 4 10 0 3 0 1 0 2 0 0 4 0 5 2 4 0 2 6 0 2 0 3 0 1 0 5 0 1 2 NA NA 3 0 1 0 1 1 0 5 3 3 3 0 1 0 4 5 4 0 2 1 3 0 0 5 0 4 1 0 3 1 4 0 0 1 1 0 1 1 0 3 1 2
chrXXI 15820514 0.6182 0.4354 A C 0.2556 0.8737 0.7444 0.1263 0.5768512 199 73 48 0 3 8 0 1 0 3 0 5 0 NA NA 0 1 3 0 1 2 3 0 2 1 4 0 1 0 3 0 3 1 1 0 5 0 1 1 1 2 0 5 0 1 4 0 0 2 3 5 6 0 1 4 4 0 0 3 0 1 4 1 2 1 6 0 4 5 3 0 3 0 0 8 0 2
chrXXI 15824669 0.5993 0.4079 C T 0.2925 0.8917 0.7075 0.1083 0.5768512 4155 76 48 0 4 1 0 1 0 3 0 5 0 0 1 1 1 1 2 3 3 7 0 2 0 1 0 2 0 6 0 2 0 2 1 3 0 0 2 1 3 0 3 2 0 5 0 0 3 1 0 4 0 2 0 5 0 1 1 0 1 1 1 3 1 2 0 7 4 3 0 0 1 2 1 1 3
chrXXI 15836238 0.5928 0.378 T C 0.3256 0.9184 0.6744 0.0816 0.5768512 11569 91 25 0 1 7 0 1 0 3 0 3 0 1 2 1 2 4 1 1 1 1 0 4 0 2 0 1 0 2 3 3 0 2 3 1 0 0 1 5 0 4 0 2 1 5 0 0 2 0 2 2 0 4 0 2 0 3 2 3 3 3 0 2 1 1 1 2 0 4 2 7 0 NA NA 4 0
chrXXI 17200214 0.5776 0.3213 C T 0.3898 0.9675 0.6102 0.0325 0.5768512 1363976 41 22 NA NA 4 0 0 2 4 0 NA NA 1 2 NA NA 5 0 1 0 NA NA 1 0 0 1 3 0 1 0 0 4 NA NA 2 3 1 1 NA NA 1 0 NA NA 1 0 0 1 1 0 1 1 0 1 2 0 0 2 7 0 0 3 2 0 2 1 1 0 0 1 0 2 2 0 NA NA
chrUn 4543212 0.5657 0.3016 T G 0.4156 0.9813 0.5844 0.0187 0.558125599999999 100000 56 6 1 0 3 0 2 0 2 0 NA NA 7 0 4 0 2 0 NA NA 3 0 1 0 1 0 1 0 NA NA 1 0 2 0 NA NA 4 0 NA NA 2 0 3 0 6 0 NA NA 1 0 NA NA 1 1 NA NA NA NA 2 0 NA NA NA NA 2 0 2 0 NA NA 5 0 0 1 2 0
chrUn 4735381 0.5751 0.3355 A C 0.3297 0.9048 0.6044 0.0667 0.558125599999999 192169 49 58 0 7 0 0 0 8 0 2 2 0 0 2 0 0 NA NA 0 0 3 5 0 5 NA NA 1 3 1 0 3 0 NA NA 0 4 1 2 0 3 0 0 NA NA 0 0 NA NA 0 5 NA NA 0 3 5 0 0 4 3 0 1 0 0 6 3 0 NA NA NA NA 1 0 4 0 2 4
chrUn 4735382 0.5628 0.3925 C A 0.3261 0.8889 0.6739 0.1111 0.558125599999999 1 47 67 0 8 0 1 0 8 0 2 2 0 0 2 0 2 NA NA 0 2 3 5 0 5 NA NA 1 3 1 0 3 0 NA NA 0 4 1 2 0 3 0 2 NA NA 0 1 NA NA 0 5 NA NA 0 3 5 0 0 4 3 0 1 0 0 6 3 0 NA NA NA NA 1 0 4 0 2 4
chrUn 4735393 0.5838 0.364 G A 0.3441 0.9279 0.6559 0.0721 0.558125599999999 11 49 67 0 8 0 1 0 8 0 1 2 0 0 2 0 2 NA NA 0 2 3 5 0 3 NA NA 2 3 1 0 3 0 NA NA 0 4 1 2 0 3 0 2 NA NA 0 2 NA NA 0 5 NA NA 0 3 5 0 0 4 3 0 1 0 0 6 3 0 NA NA NA NA 1 0 4 0 2 4
chrUn 4735427 0.5979 0.371 C A 0.33 0.9279 0.67 0.0721 0.558125599999999 34 63 81 0 6 1 1 0 7 0 1 3 0 0 1 0 2 NA NA 0 2 2 6 0 4 NA NA 2 3 1 0 4 0 NA NA 0 4 1 3 0 4 0 2 NA NA 0 2 NA NA 0 5 NA NA 0 3 6 0 0 5 2 0 1 0 0 5 3 0 NA NA NA NA 2 0 2 0 2 4
chrUn 4735529 0.6003 0.3394 C G 0.3605 0.9608 0.6395 0.0392 0.558125599999999 102 51 71 0 7 2 0 0 2 0 6 2 0 0 4 NA NA NA NA NA NA 0 4 0 3 NA NA 1 2 NA NA 4 0 NA NA 0 2 1 5 0 5 NA NA NA NA 0 1 NA NA 0 3 NA NA 0 4 2 0 0 3 0 1 1 0 0 6 1 0 NA NA NA NA 3 0 3 0 1 4
chrUn 7562297 0.6211 0.449 A T 0.8615 0.2404 0.1385 0.7596 0.558125599999999 2826768 30 71 0 2 1 0 0 1 0 1 0 2 0 2 2 1 0 1 0 2 0 1 NA NA 2 0 0 1 1 1 1 1 0 1 3 1 0 1 NA NA 1 0 NA NA 0 2 0 6 0 5 0 4 0 2 1 1 NA NA 1 3 0 4 NA NA 0 1 3 0 0 2 0 3 NA NA NA NA
chrUn 7564489 0.572 0.384 G C 0.902 0.33 0.098 0.67 0.558125599999999 2192 19 57 0 1 3 1 2 2 0 1 0 5 2 0 4 0 0 4 0 2 1 3 1 0 3 0 0 4 1 1 2 1 3 0 NA NA 0 4 0 6 2 0 2 0 0 1 0 4 0 6 0 1 0 1 0 2 0 2 2 0 0 1 1 2 0 4 6 0 0 1 0 2 2 1 0 5
chrUn 8145532 0.5654 0.3147 A G 0.4026 0.968 0.5974 0.032 0.558125599999999 581043 85 48 2 0 0 4 1 0 NA NA 2 0 3 0 NA NA 0 9 NA NA 2 0 0 3 4 0 3 0 5 0 1 0 1 5 0 5 0 5 2 0 0 1 1 0 2 0 NA NA 0 3 1 0 2 0 1 0 NA NA 0 1 4 0 3 0 1 0 7 0 4 0 1 1 0 3 2 0
chrUn 8150352 0.624 0.4343 A T 0.2537 0.8777 0.7463 0.1223 0.558125599999999 4820 51 68 1 3 1 0 2 1 0 1 4 1 0 4 0 4 0 1 0 3 3 0 0 2 3 0 NA NA 3 1 1 2 2 4 NA NA NA NA 1 0 NA NA 1 0 0 1 5 0 0 3 2 0 0 1 NA NA 2 2 NA NA 0 1 0 5 1 0 3 0 2 0 0 2 2 1 2 0
chrUn 8166513 0.5752 0.4105 T C 0.3019 0.877 0.6981 0.123 0.558125599999999 16161 51 23 3 0 NA NA NA NA NA NA NA NA 0 1 NA NA NA NA NA NA 1 0 0 1 NA NA 2 0 NA NA 1 0 1 0 NA NA 0 4 NA NA NA NA 7 0 NA NA 2 0 NA NA 1 0 NA NA 2 0 1 1 0 1 1 0 3 0 0 1 NA NA 1 0 2 0 0 6 NA NA
chrUn 10963645 0.5637 0.3848 C A 0.8971 0.3333 0.1029 0.6667 0.558125599999999 2797132 109 42 1 0 1 1 2 0 3 3 0 6 2 0 2 0 1 1 3 0 1 0 2 2 1 0 1 0 0 2 1 2 0 1 1 2 1 0 5 0 3 0 NA NA 3 1 2 0 0 2 2 0 3 4 5 0 0 3 2 0 2 1 3 0 1 0 1 4 0 1 0 1 2 1 NA NA
chrUn 11308924 0.5938 0.3122 A C 0.3909 0.9847 0.6091 0.0153 0.558125599999999 345279 75 61 2 2 4 0 1 4 3 0 1 4 2 0 3 0 1 4 0 5 1 0 6 0 2 3 1 0 1 2 6 0 3 0 1 0 1 0 0 5 0 1 2 0 0 1 2 1 NA NA 0 3 1 6 2 2 4 0 1 2 3 0 NA NA 3 4 1 0 3 0 1 2 NA NA 0 1
chrUn 11310875 0.5611 0.3214 A C 0.3981 0.9592 0.6019 0.0408 0.558125599999999 1951 68 41 1 0 2 0 0 1 NA NA 5 0 5 0 5 0 1 0 NA NA 3 0 4 0 1 1 NA NA 2 0 1 0 3 0 2 0 NA NA 0 5 0 5 3 0 3 0 0 1 5 0 6 0 4 2 1 2 9 0 1 3 2 0 1 1 3 0 4 1 NA NA 0 3 4 1 3 0
chrUn 11310876 0.5609 0.3215 C G 0.3981 0.959 0.6019 0.041 0.558125599999999 1 67 39 1 0 2 0 0 1 NA NA 5 0 5 0 5 0 1 0 NA NA 3 0 4 0 1 1 NA NA 2 0 1 0 3 0 2 0 NA NA 0 4 0 5 3 0 3 0 0 1 5 0 6 0 4 2 1 2 9 0 1 3 2 0 1 1 3 0 4 1 NA NA 0 3 4 1 3 0
chrUn 11457821 0.6684 0.3622 T C 0.3036 0.972 0.6964 0.028 0.558125599999999 146945 38 38 3 0 0 1 3 0 3 0 1 0 1 0 4 0 3 0 3 0 0 2 1 0 2 0 0 1 5 0 2 1 1 0 NA NA NA NA NA NA 1 0 1 0 2 0 0 3 1 4 NA NA 1 1 NA NA 0 4 1 2 1 0 0 1 1 0 0 1 2 1 0 1 1 0 1 1
chrUn 11457908 0.5747 0.2529 T G 0.4253 1 0.5057 0 0.558125599999999 87 56 36 3 0 1 2 2 0 1 0 2 0 3 0 4 0 2 0 6 0 1 2 NA NA 4 0 NA NA 5 0 2 1 4 0 NA NA NA NA 1 0 1 0 1 0 1 0 0 1 1 0 2 0 3 2 NA NA 0 2 0 0 2 0 1 1 NA NA NA NA 2 1 1 1 1 0 3 0
chrUn 12523678 0.6178 0.4689 C T 0.84 0.2222 0.16 0.7778 0.558125599999999 1065770 37 86 2 3 NA NA NA NA NA NA 0 6 1 1 4 0 NA NA 0 7 0 2 NA NA 3 0 0 4 1 8 0 1 1 3 NA NA 1 0 0 2 4 0 4 0 0 5 0 3 0 6 0 6 0 5 0 6 1 2 2 0 0 2 0 1 0 5 6 0 0 1 0 4 1 4 0 4
chrUn 12531031 0.5796 0.4773 T A 0.2329 0.8125 0.7671 0.1875 0.558125599999999 7353 48 23 2 1 1 0 1 3 1 0 3 0 0 2 0 4 3 0 5 0 1 0 2 0 0 1 3 0 2 3 2 1 2 1 2 1 2 2 3 0 0 1 2 1 8 0 4 0 1 0 5 0 2 0 2 0 0 1 1 1 6 0 2 1 6 0 0 1 1 1 2 0 2 2 4 0
chrUn 12531040 0.5961 0.4952 G A 0.8028 0.2067 0.1972 0.7933 0.558125599999999 9 24 45 1 2 0 1 3 1 0 1 0 3 2 0 4 0 0 3 0 5 0 1 0 1 1 0 0 3 3 2 1 2 1 2 2 1 2 2 0 3 1 0 1 2 0 7 0 2 0 3 0 4 0 2 0 2 1 0 1 1 0 6 1 3 0 6 1 0 1 1 0 2 2 2 0 4
chrUn 12531056 0.5764 0.4882 G T 0.8 0.2236 0.2 0.7764 0.558125599999999 16 23 39 1 2 0 1 3 1 0 1 0 2 2 0 4 0 0 2 0 5 0 1 0 1 1 0 0 4 3 1 1 1 1 2 2 1 2 2 0 4 1 0 1 0 0 8 0 2 0 3 0 3 0 2 0 1 1 0 1 1 0 6 1 3 0 5 1 0 1 1 0 2 2 1 0 3
chrUn 16366715 0.654 0.4059 T C 0.9211 0.2671 0.0789 0.7329 0.558125599999999 3835659 31 41 NA NA 1 0 2 1 NA NA 0 6 NA NA 2 1 0 1 0 1 2 4 NA NA 2 0 0 3 1 0 1 1 3 1 NA NA 0 2 1 3 1 0 2 0 0 2 0 2 0 4 0 1 0 2 2 1 1 1 1 3 0 5 NA NA 0 6 3 1 NA NA 0 4 3 2 0 1
chrUn 16369110 0.5663 0.4031 T A 0.88 0.3137 0.12 0.6863 0.558125599999999 2395 19 32 2 3 1 0 0 3 NA NA 0 2 1 0 1 0 0 2 0 3 2 1 NA NA 1 0 0 3 1 1 1 1 0 2 NA NA 0 2 0 3 4 0 NA NA 0 1 0 3 1 0 1 2 0 2 0 1 1 1 NA NA 0 3 2 4 1 5 NA NA 0 1 0 2 0 2 0 2
chrUn 16831678 0.6097 0.3777 C A 0.3016 0.9113 0.6667 0.0887 0.558125599999999 462568 42 72 NA NA 1 6 1 4 NA NA 1 2 0 8 0 5 0 3 0 1 2 0 1 1 NA NA 2 4 1 0 1 8 1 0 0 2 0 2 0 5 0 1 NA NA 1 3 NA NA 2 5 1 4 NA NA 3 0 0 3 1 0 NA NA 0 4 1 0 1 0 1 1 1 0 1 4 0 5
chrUn 17522665 0.5802 0.3377 G A 0.9524 0.3722 0.0476 0.6278 0.558125599999999 690987 42 35 1 0 2 0 1 1 1 1 0 1 NA NA 4 0 NA NA 0 3 NA NA 2 1 2 0 NA NA 2 0 2 1 2 2 1 1 0 4 NA NA 1 0 NA NA NA NA 1 1 0 3 2 4 0 2 1 0 1 1 NA NA 0 2 2 1 0 3 3 0 NA NA 1 0 1 0 0 3
chrUn 19179464 0.5706 0.2853 C A 0.4294 1 0.5706 0 0.558125599999999 1656799 95 68 2 2 2 1 1 0 3 0 2 0 2 0 1 3 2 1 2 0 7 0 6 1 3 0 1 2 NA NA 4 0 2 0 1 0 1 0 0 5 0 1 4 2 10 0 5 0 0 5 0 3 4 0 2 0 4 0 4 1 4 0 7 0 1 0 3 4 4 0 2 0 2 2 NA NA
chrUn 20652872 0.6058 0.3894 T G 0.3077 0.9135 0.6923 0.0865 0.558125599999999 1473408 34 26 NA NA 0 3 NA NA NA NA 1 0 3 0 NA NA NA NA NA NA 0 2 2 0 2 3 1 0 NA NA NA NA NA NA NA NA 2 0 2 0 NA NA 0 1 NA NA 0 1 1 1 0 1 0 2 1 0 0 2 1 3 1 2 1 2 0 1 0 2 1 0 0 1 NA NA NA NA
chrUn 20652904 0.6148 0.4813 G T 0.8261 0.2113 0.1739 0.7887 0.558125599999999 32 37 38 NA NA 3 0 NA NA NA NA 0 2 0 3 1 0 NA NA NA NA 2 0 0 3 3 2 1 1 NA NA NA NA NA NA NA NA 0 2 0 3 NA NA 1 0 NA NA 1 0 1 2 1 0 3 0 0 2 2 0 5 0 2 2 3 0 1 0 2 0 1 4 1 0 NA NA 0 1
chrUn 20924049 0.6353 0.4263 C T 0.256 0.8913 0.744 0.1087 0.558125599999999 271145 67 40 1 1 0 2 0 1 4 0 6 0 2 0 2 2 5 0 3 0 0 4 2 2 2 0 1 0 1 2 3 0 1 3 0 1 2 1 1 0 3 1 1 3 1 2 1 5 2 1 2 0 1 2 4 0 0 1 2 4 7 0 3 1 2 2 3 6 2 1 2 2 4 0 1 0
chrUn 24265527 0.571 0.4336 G A 0.8519 0.2809 0.1481 0.7191 0.558125599999999 3341478 62 49 0 3 0 1 0 5 2 3 0 4 6 0 3 3 1 3 0 2 0 2 0 1 0 5 1 0 0 4 0 3 4 0 0 1 5 0 4 0 5 0 0 2 0 3 4 0 0 4 2 0 0 2 2 0 NA NA 3 0 1 2 0 4 0 2 4 0 0 2 0 4 1 0 NA NA
chrUn 24699070 0.5753 0.3628 C A 0.3495 0.9248 0.6505 0.0752 0.558125599999999 433543 56 78 3 0 1 1 NA NA 1 0 3 0 1 0 NA NA 2 0 NA NA 0 1 NA NA 0 3 2 2 NA NA 0 6 1 0 NA NA 4 0 1 0 1 0 0 2 2 0 0 2 NA NA 0 5 0 4 2 0 0 6 0 6 2 1 0 3 0 3 0 1 0 1 0 4 1 0 NA NA
chrUn 24699091 0.5865 0.3496 A T 0.3571 0.9437 0.6429 0.0563 0.558125599999999 21 54 73 3 0 1 0 NA NA NA NA 4 0 1 0 NA NA 2 0 NA NA 0 1 NA NA 0 2 2 1 NA NA 0 5 1 0 NA NA 5 0 2 0 1 0 0 2 1 0 0 4 NA NA 0 6 0 4 2 0 0 5 0 4 2 0 0 3 0 3 0 1 0 1 0 5 2 0 0 1
chrUn 24699110 0.5825 0.3511 C T 0.3577 0.9401 0.6423 0.0599 0.558125599999999 19 66 87 3 0 1 1 NA NA NA NA 5 0 1 0 NA NA 1 0 NA NA 0 1 NA NA 0 3 2 1 NA NA 0 6 1 0 NA NA 5 0 2 0 1 0 0 2 2 0 0 3 NA NA 0 6 0 5 2 0 0 5 0 6 1 1 0 3 0 4 0 1 0 1 0 7 2 0 0 2
chrUn 24699133 0.5589 0.3284 C G 0.3922 0.9511 0.6078 0.0489 0.558125599999999 23 77 89 3 0 1 1 1 0 NA NA 6 0 NA NA NA NA 1 0 NA NA 0 1 NA NA 0 5 2 1 NA NA 0 6 1 0 NA NA 5 0 2 0 1 0 0 3 1 0 1 3 1 0 0 7 0 5 4 0 0 4 0 6 1 3 0 3 0 5 0 1 1 1 0 6 3 0 0 4
chrUn 24703679 0.5625 0.3854 A G 0.8868 0.3243 0.1132 0.6577 0.558125599999999 4546 82 58 8 0 NA NA 4 1 1 2 2 1 0 1 0 1 1 3 1 4 7 1 1 1 4 2 1 0 7 3 6 0 3 1 0 1 NA NA 2 0 1 1 5 0 1 0 0 1 6 0 0 5 0 1 0 2 3 1 1 3 6 2 0 1 4 0 0 5 5 0 0 1 1 3 NA NA
