# Supplementary material for: Genomic release-recapture experiment in the wild reveals within-generation polygenic selection in stickleback fish
Source: Nat Commun. 2020 Apr 21;11:1928. doi: 10.1038/s41467-020-15657-3 (PMC7174299; doi:10.1038/s41467-020-15657-3)
Supplement: Supplementary file 7 — Supplementary Data 3 [file 41467_2020_15657_MOESM7_ESM.txt]

SNP afd maf majal minal L_majaf NID_majaf L_minaf NID_minaf quantile diff pool_majal pool_minal X3746_majal X3746_minal X3747_majal X3747_minal X3748_majal X3748_minal X3749_majal X3749_minal X3750_majal X3750_minal X3751_majal X3751_minal X3752_majal X3752_minal X3753_majal X3753_minal X3754_majal X3754_minal X3755_majal X3755_minal X3756_majal X3756_minal X3757_majal X3757_minal X3758_majal X3758_minal X3759_majal X3759_minal X3760_majal X3760_minal X3761_majal X3761_minal X3762_majal X3762_minal X3763_majal X3763_minal X3764_majal X3764_minal X3765_majal X3765_minal X3766_majal X3766_minal X3767_majal X3767_minal X3768_majal X3768_minal X3769_majal X3769_minal X3770_majal X3770_minal X3771_majal X3771_minal X3772_majal X3772_minal X3773_majal X3773_minal X3774_majal X3774_minal X3775_majal X3775_minal X3776_majal X3776_minal X3777_majal X3777_minal X3778_majal X3778_minal X3779_majal X3779_minal X3780_majal X3780_minal X3781_majal X3781_minal X3782_majal X3782_minal shift A C G T St.Ma LAF StAF pAF sAF
chrII_2404947 0.5595 0.4013 A G 0.319 0.8785 0.681 0.1215 0.5246891 100000 54 66 1 1 2 0 2 1 2 3 4 0 4 0 0 4 0 3 0 1 6 3 5 3 0 3 0 2 3 1 2 6 0 1 1 3 1 0 4 0 2 0 4 0 3 0 4 2 2 0 2 0 0 1 0 1 NA NA 0 2 3 0 0 1 NA NA 0 2 2 0 0 3 4 0 3 0 0.134070796460177 188 0 26 0 A 0.319 0.8785 0.45 0.5841
chrII_2568467 0.5378 0.4204 A G 0.8485 0.3107 0.1515 0.6893 0.5246891 159209 42 21 3 0 1 0 NA NA NA NA 2 0 0 1 4 0 3 0 NA NA 0 1 3 0 2 0 0 1 4 0 0 4 1 0 NA NA NA NA 0 1 0 1 0 2 2 1 3 0 0 2 1 0 NA NA 1 0 0 1 NA NA 3 0 1 0 2 0 NA NA NA NA 3 0 3 0 0 1 -0.110887863155037 32 0 71 0 G 0.1515 0.6893 0.3333 0.2759
chrII_2752219 0.5354 0.4812 A T 0.7865 0.2511 0.2135 0.7489 0.5246891 171461 98 46 3 0 1 2 0 4 3 0 8 0 1 4 0 6 2 1 5 0 2 0 NA NA 3 0 2 3 2 2 0 2 1 0 2 2 2 0 0 3 4 1 1 1 3 1 5 3 1 2 3 2 1 1 7 0 0 1 1 3 2 0 2 1 2 1 0 3 5 0 5 0 1 0 1 2 0.064014202172097 58 0 0 173 T 0.2135 0.7489 0.3194 0.3864
chrII_4728417 0.5317 0.2659 G T 0.4683 1 0.5317 0 0.5246891 1936227 79 44 3 0 7 0 2 0 4 2 0 4 0 3 5 0 5 0 2 0 2 2 1 0 0 9 0 2 2 0 4 0 0 1 2 0 0 2 5 0 2 0 3 0 1 1 2 0 4 0 0 3 1 0 2 2 1 2 1 0 0 2 2 0 4 2 2 5 4 2 4 0 NA NA 5 0 0.00851722802942312 0 0 171 0 G 0.4683 1 0.6423 0.6508
chrII_16196931 0.5487 0.341 G C 0.3846 0.9333 0.6154 0.0667 0.5246891 1396 39 14 2 0 1 1 1 0 1 2 2 0 0 1 2 1 4 0 2 0 0 1 1 0 1 0 0 2 2 0 NA NA 2 0 NA NA 0 1 3 0 4 0 NA NA NA NA 1 0 2 2 0 3 1 0 NA NA NA NA 2 0 NA NA NA NA 2 0 3 1 1 0 1 2 2 2 2 0 0.191786533249948 0 7 98 0 G 0.3846 0.9333 0.7358 0.7031
chrII_16301036 0.5422 0.4033 T A 0.8678 0.3256 0.1322 0.6744 0.5246891 68986 70 33 0 2 0 1 0 3 5 0 0 2 5 0 3 0 0 5 0 6 1 1 3 0 1 2 4 1 0 6 2 2 0 4 2 4 5 0 0 2 0 5 4 2 0 2 3 0 0 1 3 0 1 0 NA NA 1 0 4 1 3 0 2 0 NA NA 1 1 0 3 2 2 0 6 2 0 0.208537270320148 145 0 0 70 A 0.1322 0.6744 0.3204 0.5289
chrII_16898220 0.5422 0.4078 G A 0.8632 0.3211 0.1368 0.6789 0.5246891 308001 91 75 0 4 1 3 0 6 4 2 0 6 2 0 4 0 0 5 0 4 7 1 0 1 2 3 3 0 0 4 1 0 0 3 0 3 4 1 0 8 0 1 2 2 0 2 2 0 0 4 2 3 4 0 6 0 1 0 3 4 1 3 1 0 0 4 1 1 0 2 2 1 0 1 3 0 0.142395669635062 129 0 61 0 A 0.1368 0.6789 0.4518 0.5942
chrII_17964588 0.5455 0.2727 C A 0.4545 1 0.5455 0 0.5246891 19205 53 17 1 0 1 1 1 0 1 1 1 0 0 1 2 0 2 0 2 0 0 3 1 4 NA NA NA NA NA NA 2 0 1 1 NA NA 0 3 NA NA NA NA 3 1 2 0 0 1 3 2 NA NA 2 2 1 0 NA NA 0 2 1 0 1 0 2 0 2 0 NA NA 1 0 1 0 1 0 -0.103713469567128 0 103 0 0 C 0.4545 1 0.7571 0.614
chrII_19940370 0.5272 0.321 G A 0.4154 0.9426 0.5846 0.0574 0.5246891 8 84 56 2 0 3 0 NA NA 0 4 7 0 0 1 NA NA 5 0 NA NA 5 0 NA NA NA NA 0 1 2 2 4 0 NA NA 0 1 0 1 0 1 1 3 3 2 4 0 0 2 5 0 0 5 2 1 3 2 1 1 1 2 5 0 1 1 2 0 5 1 1 2 3 0 1 0 1 0 -0.0394370122630993 12 0 197 0 G 0.4154 0.9426 0.6 0.67
chrII_20424096 0.5747 0.4568 T C 0.2558 0.8305 0.7442 0.1695 0.5246891 6364 76 64 6 0 5 0 2 1 1 3 NA NA 0 3 0 2 7 0 4 0 0 2 2 1 2 1 0 2 0 4 3 0 NA NA NA NA 0 1 2 0 1 1 1 5 0 2 NA NA 6 0 0 1 1 0 5 0 0 3 3 0 6 0 NA NA 2 0 3 1 0 4 0 2 3 0 NA NA -0.0625956535047444 0 30 0 147 T 0.2558 0.8305 0.5429 0.625
chrIII_275165 0.5918 0.4777 T C 0.8182 0.2263 0.1818 0.7737 0.584801999999999 100000 91 67 3 0 1 0 0 2 3 5 0 3 0 2 NA NA 2 2 4 0 1 0 3 1 5 3 3 0 0 2 4 0 0 2 0 1 0 1 0 7 5 3 6 0 0 4 1 5 1 2 1 2 5 0 4 0 5 0 0 3 0 3 0 6 0 3 1 6 1 1 5 0 3 0 1 1 0.0831957439002017 0 188 0 55 C 0.1818 0.7737 0.4241 0.5072
chrIII_1132938 0.6001 0.437 C G 0.863 0.2629 0.137 0.7371 0.584801999999999 857773 102 55 0 4 1 2 1 2 2 0 1 4 1 2 2 0 0 7 1 1 4 0 2 0 1 2 NA NA 3 0 3 0 0 6 1 3 3 0 3 3 2 2 5 0 3 0 0 2 1 2 1 3 6 0 4 0 2 2 2 2 2 0 0 5 2 4 1 4 3 0 3 2 NA NA 0 4 0.112352610892757 0 61 171 0 G 0.137 0.7371 0.3503 0.5075
chrIII_1604157 0.6018 0.3307 T C 0.3684 0.9702 0.6316 0.0298 0.584801999999999 471197 58 27 0 1 1 0 NA NA 0 2 1 2 3 0 3 0 1 0 2 0 0 1 0 4 3 0 1 1 0 1 1 0 NA NA 4 0 1 0 NA NA 0 1 NA NA 0 1 2 1 2 0 4 0 NA NA 3 1 NA NA 5 0 2 0 4 0 4 0 4 2 0 2 2 2 1 0 2 0 0.0279017857142857 0 5 0 163 T 0.3684 0.9702 0.6824 0.7179
chrIII_9062763 0.5853 0.432 A G 0.8607 0.2754 0.1393 0.7246 0.584801999999999 25731 66 65 0 5 3 1 3 2 0 3 0 5 2 2 3 0 3 0 NA NA 1 0 0 3 0 4 1 0 5 2 0 3 2 1 4 0 1 3 1 3 1 2 0 1 1 2 6 0 3 0 3 2 0 3 2 0 1 1 2 3 2 0 1 2 0 4 4 3 0 2 5 0 0 5 1 0 0.0726096737907762 57 0 150 0 G 0.1393 0.7246 0.4962 0.5234
chrIII_16711539 0.601 0.3774 G C 0.9231 0.322 0.0769 0.678 0.584801999999999 2 85 32 6 0 2 0 4 0 2 0 0 3 1 2 3 0 1 0 4 0 2 2 4 0 0 2 2 1 1 4 NA NA 1 1 2 0 1 3 7 0 7 0 NA NA 5 0 2 0 2 4 NA NA 4 0 4 0 0 1 4 0 1 0 1 1 1 2 1 0 0 2 2 0 3 0 3 0 -0.0286077558804831 0 160 76 0 C 0.0769 0.678 0.2735 0.2523
chrIV_7469725 0.6898 0.4087 T G 0.9362 0.2464 0.0638 0.7536 0.656360099999999 100000 80 48 2 0 1 4 3 0 3 0 2 1 3 0 5 0 4 0 1 0 0 2 NA NA 5 0 0 5 0 2 6 0 2 0 3 0 1 1 8 0 6 0 2 0 4 1 1 0 2 2 7 0 1 0 4 0 2 2 0 1 0 2 5 0 2 3 12 0 1 0 0 3 2 0 3 0 0.0611995104039167 0 0 156 51 G 0.0638 0.7536 0.375 0.2197
chrIV_7630511 0.7081 0.4481 A C 0.906 0.1979 0.094 0.8021 0.656360099999999 8787 134 40 7 0 1 1 1 0 NA NA 2 3 2 0 5 0 3 0 2 0 2 1 3 0 3 0 0 3 0 5 6 0 4 0 3 0 1 1 4 0 3 0 NA NA 1 2 0 2 2 2 3 0 3 0 6 0 2 3 0 1 2 1 2 0 1 1 7 0 8 1 0 3 2 2 NA NA -0.00568930410827651 38 154 0 0 C 0.094 0.8021 0.2299 0.2602
chrIV_7798682 0.6665 0.4218 A T 0.9115 0.245 0.0885 0.755 0.656360099999999 8213 95 34 3 0 4 4 3 0 4 0 0 2 3 0 4 0 5 0 7 0 0 5 2 0 4 0 0 1 0 4 3 0 2 0 3 0 0 1 2 0 2 0 7 0 5 0 1 0 1 2 3 0 2 0 3 0 3 1 2 1 0 3 2 0 0 1 2 0 2 0 NA NA 5 2 0 2 0.0678466076696166 61 0 0 188 T 0.0885 0.755 0.2636 0.2458
chrIV_7920095 0.6766 0.4716 T C 0.8667 0.1901 0.1333 0.8099 0.656360099999999 3361 74 69 2 0 NA NA 0 7 1 0 1 2 1 0 3 4 6 0 6 0 0 1 4 0 0 2 0 1 0 4 0 7 2 1 4 0 3 3 0 1 1 1 3 0 2 0 0 6 1 2 3 0 1 3 2 0 0 2 0 3 0 2 1 1 1 3 4 2 2 1 0 5 0 4 2 1 -0.0528177458033573 0 196 0 46 C 0.1333 0.8099 0.4825 0.552
chrIV_28614663 0.7244 0.4045 A G 0.9577 0.2333 0.0423 0.7667 0.656360099999999 387832 113 53 1 1 3 0 0 1 1 4 2 1 1 3 3 0 0 3 4 1 1 0 NA NA 0 3 2 2 0 4 8 0 1 1 3 0 1 2 1 1 1 0 5 0 0 3 1 2 2 0 7 0 1 0 4 0 1 0 0 4 0 2 2 2 0 2 3 4 1 2 2 3 7 0 1 0 0.10221049487205 35 0 115 0 G 0.0423 0.7667 0.3193 0.4215
chrV_2978334 0.5921 0.3933 G A 0.3106 0.9027 0.6894 0.0973 0.5921 163590 65 40 1 4 2 0 4 0 3 2 1 3 NA NA 1 0 1 0 0 4 6 0 1 2 0 3 1 1 4 0 3 1 0 2 3 3 2 0 1 1 1 5 1 3 6 0 4 2 1 0 5 0 1 1 6 5 1 1 5 0 0 2 1 3 5 0 3 2 2 0 3 0 0 3 1 5 -0.108684894222442 25 0 232 0 G 0.3106 0.9027 0.619 0.5797
chrV_3640249 0.6359 0.43 G A 0.252 0.8879 0.748 0.1121 0.5921 629177 56 44 2 2 NA NA 2 0 1 1 6 3 0 1 5 2 3 0 0 3 3 0 1 1 0 1 2 1 6 0 1 4 0 4 1 1 3 0 1 2 1 1 2 1 2 0 3 3 4 0 4 0 NA NA 2 2 3 0 4 0 0 3 2 0 2 0 4 1 5 0 1 4 0 2 0 3 0.0629508196721311 25 0 198 0 G 0.252 0.8879 0.56 0.623
chrV_11934136 0.623 0.4715 C T 0.217 0.84 0.783 0.16 0.5921 2028 88 79 2 1 0 1 0 2 0 1 0 1 0 2 1 2 0 3 2 3 0 5 1 2 0 2 NA NA 1 5 0 1 0 5 1 1 1 3 0 2 2 3 0 1 4 0 1 0 4 0 0 5 NA NA 2 0 0 4 3 1 1 0 0 3 3 0 0 5 0 2 3 0 0 2 0 2 -0.129174618320611 0 168 0 32 C 0.217 0.84 0.5269 0.3137
chrV_12141359 0.6001 0.4833 G A 0.2167 0.8168 0.7833 0.1832 0.5921 108909 63 52 2 2 2 1 1 1 1 1 0 1 0 4 2 0 0 6 6 1 0 4 3 1 NA NA 2 0 1 0 0 3 0 3 1 0 0 2 0 4 1 2 0 2 2 1 1 0 3 0 2 1 5 0 4 0 NA NA 0 2 3 0 1 1 7 0 0 4 1 0 1 0 0 3 2 0 -0.0285953177257524 35 0 156 0 G 0.2167 0.8168 0.5478 0.5192
chrV_12317620 0.6218 0.4866 C T 0.2025 0.8243 0.7975 0.1757 0.5921 66545 69 87 1 5 NA NA 1 0 1 1 4 4 0 5 0 1 0 5 1 3 0 5 1 3 0 2 1 0 1 2 1 1 0 2 3 0 NA NA 0 1 1 0 0 5 0 1 3 0 2 1 1 2 2 0 1 0 0 6 0 1 1 0 2 0 3 0 0 6 1 1 0 1 0 4 3 0 -0.102501867064974 0 122 0 26 C 0.2025 0.8243 0.4423 0.3398
chrV_14971479 0.6327 0.4856 G T 0.8308 0.198 0.1692 0.802 0.5921 12340 67 66 3 2 4 0 3 4 0 1 6 0 1 2 1 3 1 1 0 2 4 0 0 3 0 1 0 1 3 0 6 0 7 0 1 2 2 3 2 0 5 0 7 0 NA NA 3 0 3 1 2 3 6 0 2 3 0 5 1 0 0 3 0 5 1 2 0 1 0 2 0 5 3 0 3 0 -0.0888331940963519 0 0 40 162 T 0.1692 0.802 0.4962 0.4074
chrVI_6150074 0.6022 0.4685 C T 0.8273 0.2251 0.1727 0.7644 0.599940999999998 100000 71 71 2 1 2 1 2 2 1 1 1 0 3 1 0 0 0 2 0 1 1 4 4 0 2 0 2 1 2 0 0 4 1 4 0 2 3 0 NA NA 0 2 0 7 5 2 0 3 2 5 6 0 4 1 1 3 5 0 2 1 1 0 0 5 5 0 2 4 NA NA 1 3 2 0 1 2 -0.004 0 43 2 146 T 0.1727 0.7644 0.5 0.496
chrVI_16143418 0.6009 0.4885 T A 0.7957 0.1948 0.2043 0.7727 0.599940999999998 182958 90 50 2 2 2 1 3 1 0 1 2 2 1 1 3 0 0 6 0 2 2 4 2 0 0 2 0 1 0 1 0 1 2 2 1 0 4 1 0 2 0 4 5 0 1 3 1 1 2 0 2 1 3 0 4 4 1 1 0 6 4 0 3 2 0 1 0 3 3 0 0 1 3 5 3 0 0.221814445096888 119 0 5 30 A 0.2043 0.7727 0.3571 0.5124
chrVI_16291396 0.6258 0.472 A G 0.8409 0.2151 0.1591 0.7849 0.599940999999998 147967 95 80 2 0 1 0 NA NA 0 3 4 1 6 0 3 4 5 0 3 2 1 2 4 0 6 2 3 0 3 0 0 1 2 0 2 0 1 0 NA NA 7 0 1 0 0 2 0 1 1 0 4 0 3 1 0 3 0 1 3 1 5 0 1 0 0 2 0 1 2 0 3 3 2 4 0 2 -0.115111838516094 37 0 135 0 G 0.1591 0.7849 0.4571 0.3158
chrVI_16528320 0.6149 0.472 C A 0.8354 0.2206 0.1646 0.7794 0.599940999999998 66084 52 43 0 1 1 0 2 0 2 0 4 0 1 0 1 5 1 0 3 0 NA NA 3 0 2 2 NA NA 3 0 0 4 1 0 2 0 NA NA 3 0 3 0 NA NA NA NA 1 3 2 0 2 0 1 1 NA NA 0 2 NA NA NA NA 3 0 2 0 NA NA 2 0 2 0 NA NA 0 1 0.0543448275862068 106 30 0 0 A 0.1646 0.7794 0.4526 0.2879
chrVII_2988287 0.6991 0.3496 A T 0.3009 1 0.6991 0 0.694081000000001 134652 69 33 2 3 2 0 3 0 1 0 NA NA 0 3 3 0 3 0 3 0 1 3 NA NA 1 0 NA NA 4 0 4 0 3 0 2 0 1 0 1 0 1 1 6 3 NA NA 0 7 NA NA 8 0 1 4 3 0 3 0 0 2 1 0 2 1 6 0 0 4 1 0 2 5 3 0 2 0 0.0218316166592029 107 0 0 0 A 0.3009 1 0.6765 0.6697
chrVII_9601597 0.6949 0.4665 C A 0.881 0.186 0.119 0.814 0.694081000000001 6604924 43 47 0 2 1 0 7 0 0 4 0 3 0 5 1 1 1 3 0 1 2 3 2 0 2 2 0 1 0 1 0 2 0 1 0 1 0 2 1 0 0 1 2 1 5 1 0 1 NA NA NA NA 2 0 0 1 2 0 NA NA 0 3 7 0 4 0 2 2 0 1 2 0 0 4 0 1 -0.0620873718218852 105 24 0 0 A 0.119 0.814 0.5222 0.5275
chrVII_10670690 0.7103 0.4967 A T 0.1481 0.8585 0.8519 0.1415 0.694081000000001 36780 48 33 4 2 0 2 0 4 3 0 6 0 6 0 1 0 3 4 2 0 2 1 0 2 1 0 4 0 4 4 5 0 0 3 6 2 1 2 NA NA 0 2 2 2 5 3 1 1 NA NA 3 0 0 3 3 0 NA NA 0 4 4 0 5 0 2 3 0 3 3 1 NA NA 4 0 0 4 -0.0725 182 0 0 30 A 0.1481 0.8585 0.5926 0.6061
chrVII_10742460 0.7026 0.4727 C G 0.8786 0.176 0.1214 0.824 0.694081000000001 71770 61 72 2 2 3 0 4 0 0 6 0 5 0 7 2 5 3 2 0 4 1 5 1 0 0 5 0 4 3 2 0 6 3 0 2 0 4 4 1 1 3 0 4 1 1 0 3 5 2 2 0 7 3 0 0 5 1 0 3 0 0 3 2 0 1 1 1 2 1 2 1 0 0 6 2 0 -0.0873949579831932 0 41 192 0 G 0.1214 0.824 0.5414 0.6174
chrVII_11448402 0.7115 0.4253 G A 0.219 0.9305 0.781 0.0695 0.694081000000001 650884 91 46 1 2 1 2 0 2 7 0 5 0 3 0 2 2 2 3 8 0 1 4 4 1 3 0 2 0 0 2 2 0 1 0 2 1 NA NA 0 2 4 0 1 0 2 1 1 0 2 2 2 0 3 3 2 0 1 0 2 2 3 0 3 3 0 5 3 0 1 1 0 1 6 0 1 1 0.00518791096097004 18 0 241 0 G 0.219 0.9305 0.6642 0.6694
chrVII_11552723 0.715 0.4274 C T 0.2151 0.9301 0.7849 0.0699 0.694081000000001 82839 49 43 3 0 2 1 0 2 4 0 3 0 1 0 2 2 2 4 3 0 1 2 1 2 3 0 5 0 1 2 6 0 2 1 2 2 2 1 1 1 1 1 4 2 5 1 1 0 0 2 4 0 1 1 1 0 NA NA 1 1 7 0 0 1 0 2 0 8 2 0 NA NA 3 0 2 0 0.128260869565217 0 133 0 10 C 0.2151 0.9301 0.5326 0.6609
chrVII_11920414 0.7 0.45 A G 0.2 0.9 0.8 0.1 0.694081000000001 289886 54 42 3 3 2 1 0 3 3 0 5 3 3 0 3 3 3 4 1 0 6 0 1 1 5 0 1 0 0 6 2 0 2 1 1 1 0 3 1 2 2 1 0 2 1 1 0 3 0 2 NA NA 0 1 2 0 0 2 0 1 2 0 0 3 2 0 NA NA 0 1 5 1 2 1 3 0 -0.0129504504504504 189 0 21 0 A 0.2 0.9 0.5625 0.5495
chrVII_12897759 0.6952 0.4857 G C 0.8618 0.1667 0.1382 0.8333 0.694081000000001 91765 43 60 4 3 1 1 4 0 0 9 0 3 0 6 4 3 3 4 NA NA 1 0 5 0 0 2 0 7 4 2 0 5 4 0 3 0 1 4 0 3 5 0 0 2 1 4 1 3 5 2 0 6 2 0 0 6 2 0 2 0 0 5 1 0 1 0 2 2 0 5 0 1 0 1 1 1 0.0297206261145235 0 180 36 0 C 0.1382 0.8333 0.5825 0.6122
chrVII_12959742 0.7178 0.4411 A T 0.2 0.9178 0.8 0.0822 0.694081000000001 66 43 38 4 2 2 2 0 1 1 0 0 1 2 0 2 1 1 2 3 0 1 0 0 2 2 0 2 0 0 1 NA NA 0 3 1 1 0 4 1 0 0 1 4 2 0 1 0 2 NA NA 0 1 0 1 3 0 0 2 0 1 3 0 NA NA 3 2 0 1 0 4 1 0 2 1 1 1 -0.0276584317937701 134 0 0 12 A 0.2 0.9178 0.5309 0.4937
chrVII_13622395 0.6959 0.3683 A C 0.7959 0.1 0.1497 0.587 0.694081000000001 652583 55 46 2 2 NA NA 2 0 0 1 1 2 0 3 3 3 2 0 0 3 1 4 1 1 0 2 0 3 1 0 0 2 2 2 1 2 1 0 1 0 3 4 2 0 2 2 2 0 3 0 0 0 0 1 0 4 2 1 1 0 0 4 3 0 1 1 0 1 1 0 0 2 0 0 1 1 0.111221122112211 23 135 0 72 C 0.1497 0.587 0.4554 0.5667
chrVII_14620131 0.725 0.4106 G T 0.2269 0.9519 0.7731 0.0481 0.694081000000001 9531 67 52 2 3 2 5 0 2 3 0 1 0 6 0 0 2 0 3 6 0 3 1 3 3 5 0 1 0 2 0 6 1 2 0 1 1 3 3 1 0 2 3 1 1 0 4 NA NA 2 6 6 0 3 0 6 0 1 1 NA NA 2 0 2 0 3 1 3 2 NA NA 2 1 7 0 1 1 -0.0311119525432286 0 0 198 10 G 0.2269 0.9519 0.563 0.6667
chrVII_14956404 0.6966 0.3634 A G 0.2883 0.9849 0.7117 0.0151 0.694081000000001 93232 88 38 3 2 1 1 2 3 5 0 4 0 2 0 0 2 1 2 3 0 1 0 1 0 2 0 1 0 1 0 2 0 5 0 3 1 NA NA 3 0 1 0 0 1 3 0 0 3 0 3 4 0 2 2 2 0 0 2 4 1 2 0 3 5 2 0 1 0 3 0 2 1 3 0 3 0 0.0227411477411478 196 0 3 0 A 0.2883 0.9849 0.6984 0.7212
chrVII_17606403 0.7057 0.4386 G A 0.9143 0.2086 0.0857 0.7914 0.694081000000001 2649999 54 103 2 1 2 0 4 0 0 3 0 5 0 1 3 2 0 1 0 4 4 1 3 2 2 0 0 2 0 5 1 0 1 0 2 0 2 2 3 0 4 0 1 1 0 1 0 1 0 1 0 2 3 1 0 4 2 0 NA NA NA NA 1 5 0 5 1 0 0 1 0 1 0 7 0 2 -0.0580117397277383 129 0 34 0 A 0.0857 0.7914 0.6561 0.598
chrVII_18688008 0.74 0.4718 G A 0.8981 0.1582 0.1019 0.8418 0.694081000000001 1081605 41 61 2 4 3 0 5 0 3 0 0 3 5 0 2 2 1 0 2 1 1 1 1 2 2 1 0 4 1 0 1 0 4 0 NA NA 4 1 2 2 2 1 1 0 1 1 0 4 0 7 3 0 3 0 0 4 2 0 2 0 0 1 2 1 4 0 0 2 NA NA 0 7 0 3 0 1 -0.124824929971989 149 0 28 0 A 0.1019 0.8418 0.598 0.4732
chrVIII_2585903 0.66 0.3407 A C 0.3293 0.9892 0.6707 0.0108 0.6327459 143159 68 62 2 0 3 0 2 2 5 0 2 2 3 1 4 0 3 4 0 2 5 0 7 0 1 2 3 0 0 1 2 0 1 0 0 1 0 5 4 1 2 0 7 0 0 1 2 1 1 3 2 0 1 0 4 0 1 0 3 0 3 0 3 0 1 1 6 0 3 2 3 0 5 0 0 2 0.29366391184573 184 2 0 0 A 0.3293 0.9892 0.5231 0.752
chrVIII_2688902 0.9341 0.467 A C 0.0659 1 0.9341 0 0.6327459 8204 18 39 NA NA 1 0 0 1 2 0 NA NA 0 1 2 0 2 1 3 0 NA NA 2 0 NA NA NA NA 0 3 NA NA NA NA 1 3 0 1 NA NA 1 0 NA NA NA NA NA NA 0 3 6 0 NA NA NA NA 1 0 NA NA NA NA 2 0 1 0 7 0 3 2 NA NA NA NA NA NA 0.157424697572461 100 0 0 0 A 0.0659 1 0.3158 0.6939
chrVIII_5165480 0.6372 0.3636 T C 0.3178 0.955 0.6822 0.045 0.6327459 4380 99 34 4 0 4 2 5 0 1 0 4 0 0 3 6 0 4 0 3 0 2 2 4 0 3 0 1 0 1 0 3 0 2 0 2 0 1 0 2 0 2 0 NA NA 2 0 1 1 3 1 3 0 0 4 1 0 1 0 2 0 2 0 1 0 1 0 7 0 3 0 1 2 2 2 2 0 0.107773386034256 0 9 0 191 T 0.3178 0.955 0.7444 0.835
chrVIII_16401218 0.662 0.4617 G T 0.8571 0.1951 0.1429 0.7805 0.6327459 11177449 119 67 4 0 2 2 3 0 2 3 3 0 2 0 1 4 3 6 5 0 1 0 1 2 1 2 0 3 2 0 1 3 2 2 1 4 3 0 1 0 2 2 0 4 4 0 NA NA 1 0 5 1 3 2 5 2 1 0 2 0 2 1 4 0 1 0 5 5 0 1 1 1 0 2 2 0 0.00594049995247603 4 0 32 128 T 0.1429 0.7805 0.3602 0.4062
chrIX_239452 0.6935 0.3468 C G 0.3065 1 0.6935 0 0.6606736 44 119 43 0 3 3 0 2 0 4 0 2 0 2 0 NA NA 1 0 1 0 3 0 4 0 1 2 1 0 1 0 4 0 3 0 2 0 2 0 1 4 2 0 1 0 2 0 2 0 0 1 1 4 3 0 4 2 2 0 2 0 3 0 3 3 5 0 5 0 1 2 3 0 1 0 1 0 0.0533108866442199 0 170 0 0 C 0.3065 1 0.7346 0.7879
chrIX_346662 0.6607 0.3304 A G 1 0.3393 0 0.6607 0.6606736 4139 132 45 5 0 0 2 3 0 0 2 3 4 NA NA 2 1 3 0 3 0 0 1 0 3 1 2 1 0 3 0 2 0 3 0 3 0 2 2 5 0 4 0 0 4 2 0 2 0 2 0 NA NA 0 1 1 0 0 1 1 0 6 0 4 2 1 0 6 0 4 0 2 0 3 0 3 0 0.0966930600838378 76 0 148 0 G 0 0.6607 0.2542 0.2381
chrIX_414989 0.6721 0.3361 T G 0.3279 1 0.6721 0 0.6606736 53469 104 45 3 4 3 0 1 4 3 0 NA NA 1 1 4 0 5 0 3 0 NA NA 1 0 0 3 3 0 2 1 2 0 7 0 NA NA 3 0 3 3 3 0 8 0 0 3 0 1 2 3 2 2 8 0 2 0 4 0 4 0 5 0 7 0 4 0 3 0 1 1 3 0 2 0 1 0 0.092 0 0 0 200 T 0.3279 1 0.698 0.7984
chrIX_515847 0.6737 0.3368 C T 0.3263 1 0.6737 0 0.6606736 199 70 61 0 3 4 0 0 4 1 0 3 2 1 0 2 2 3 0 2 0 2 0 2 0 2 1 1 2 1 0 5 0 2 0 2 0 3 0 2 3 4 0 5 0 0 3 1 1 4 3 1 2 0 1 1 0 2 0 1 0 0 4 1 0 8 0 2 0 0 5 2 1 1 0 0 1 0.0920089619118745 0 170 0 0 C 0.3263 1 0.5344 0.6514
chrX_5602963 0.5944 0.4065 G A 0.2963 0.8907 0.7037 0.1093 0.563552600000006 9158 54 48 0 3 2 0 0 1 NA NA 1 0 0 4 0 2 6 0 NA NA 2 0 0 1 0 6 NA NA 0 3 3 0 0 1 0 6 0 1 2 1 3 0 1 0 1 0 0 2 2 0 0 2 6 0 5 0 0 3 2 3 0 3 NA NA 0 2 0 3 0 2 1 1 1 1 1 0 -0.147058823529412 20 0 163 0 G 0.2963 0.8907 0.5294 0.4333
chrXI_7895657 0.5779 0.4436 G C 0.2674 0.8453 0.7326 0.1547 0.5617 27101 73 69 3 2 0 6 3 0 2 1 2 0 1 0 0 4 0 3 1 2 1 2 NA NA 3 1 3 0 0 1 3 2 1 0 1 3 8 0 2 1 0 4 0 2 1 3 2 0 2 2 3 0 4 0 1 0 2 0 2 3 2 0 2 0 3 0 0 4 1 0 3 3 2 0 1 0 0.0210084033613446 0 28 153 0 G 0.2674 0.8453 0.5141 0.5702
chrXI_8912685 0.5965 0.3917 T A 0.9065 0.3101 0.0935 0.6899 0.5617 963586 48 34 NA NA 4 0 1 2 3 1 0 8 2 0 2 0 6 0 0 1 1 5 0 2 1 0 1 1 0 2 1 1 0 2 3 1 0 8 2 2 5 0 3 2 1 1 0 3 0 2 0 2 0 3 2 0 1 1 2 0 0 1 0 2 0 1 6 0 1 1 2 0 2 0 0 4 0.188394062078273 89 0 0 40 A 0.0935 0.6899 0.4146 0.5315
chrXI_9020145 0.5788 0.337 T A 0.9524 0.3736 0.0476 0.6264 0.5617 66888 61 34 1 0 1 0 1 0 4 2 0 3 1 0 3 0 2 0 0 4 3 1 2 0 2 0 0 1 NA NA 1 0 1 0 2 1 0 2 1 0 1 0 3 0 0 1 0 2 0 4 0 4 0 3 1 1 0 2 1 0 0 3 1 2 0 1 2 0 1 0 3 0 1 0 NA NA 0.128947368421053 109 0 0 65 A 0.0476 0.6264 0.3579 0.4868
chrXI_9114913 0.5676 0.2838 C A 1 0.4324 0 0.5676 0.5617 94586 102 44 1 4 1 0 2 2 3 0 3 2 4 0 4 0 2 0 0 8 2 6 8 0 6 0 0 4 3 0 2 0 4 1 3 0 1 0 1 3 NA NA 3 0 3 1 0 6 0 4 0 4 0 3 0 3 1 1 2 0 0 1 0 1 0 2 11 0 2 1 1 2 2 1 0 4 0.0584415584415584 105 80 0 0 A 0 0.5676 0.3014 0.4604
chrXI_9513390 0.5912 0.4462 C A 0.8495 0.2582 0.1505 0.7418 0.5617 279798 37 62 0 3 0 2 NA NA 1 3 0 6 4 0 4 0 0 3 0 2 0 3 0 2 2 0 0 1 0 4 2 2 0 2 1 0 0 1 1 4 1 0 NA NA 0 6 0 6 0 6 0 3 0 6 3 3 3 0 1 0 0 4 0 2 0 6 5 0 5 0 0 5 1 2 0 2 0.0973146095097315 158 55 0 0 A 0.1505 0.7418 0.6263 0.7236
chrXI_9790333 0.62 0.49 T C 0.2 0.82 0.8 0.18 0.5617 66211 49 41 4 0 1 1 0 1 1 1 2 1 NA NA 0 1 9 0 1 0 5 1 1 1 0 2 2 1 0 2 2 1 NA NA 0 1 2 1 NA NA 0 1 6 0 0 1 1 0 2 1 NA NA 2 0 1 0 0 1 NA NA 3 0 1 0 4 0 0 4 0 1 1 1 0 2 2 1 0.00214285714285717 0 27 0 123 T 0.2 0.82 0.5444 0.6543
chrXI_9877403 0.5928 0.3372 T G 0.9592 0.3663 0.0408 0.6337 0.5617 5 65 53 3 3 2 0 2 0 3 0 5 1 3 0 2 0 0 1 0 6 1 1 1 0 2 0 1 3 1 0 2 0 5 0 3 0 2 0 2 0 3 0 1 2 2 0 0 3 0 3 3 1 0 1 NA NA NA NA 1 2 1 0 2 1 2 2 2 0 2 0 2 1 5 0 0 2 -0.0379105520614954 0 0 128 74 G 0.0408 0.6337 0.4492 0.3333
chrXI_11373514 0.5763 0.3726 T C 0.3393 0.9156 0.6607 0.0844 0.5617 1124148 94 38 3 2 3 0 3 1 2 0 0 2 2 4 1 0 0 2 1 2 6 0 1 4 1 0 2 0 1 0 3 1 0 2 3 0 3 0 4 1 1 1 0 2 0 1 2 1 0 1 0 3 1 2 1 0 0 2 2 2 1 0 3 1 0 8 9 0 0 2 1 2 3 0 2 0 -0.141945773524721 0 13 0 141 T 0.3393 0.9156 0.7121 0.5702
chrXI_11610359 0.5711 0.3411 G A 0.3733 0.9444 0.6267 0.0556 0.5617 1288 41 4 NA NA 1 0 1 0 2 1 2 0 NA NA 1 0 1 1 1 0 1 0 0 2 NA NA 2 0 0 1 1 0 NA NA 2 0 0 1 2 0 1 1 0 1 0 1 3 0 1 0 NA NA NA NA NA NA NA NA 1 0 NA NA NA NA 0 2 1 0 1 2 3 0 NA NA NA NA -0.04932502596054 6 0 102 0 G 0.3733 0.9444 0.9111 0.6829
chrXII_1937049 0.5806 0.4947 A G 0.215 0.7956 0.785 0.2044 0.5746908 100000 76 64 4 3 3 0 2 0 4 2 6 2 3 4 1 1 1 1 3 2 4 0 0 3 6 0 2 0 3 0 0 4 1 1 0 3 0 2 NA NA 2 3 3 0 0 1 2 0 5 0 3 0 1 1 2 3 1 1 3 1 2 3 0 3 1 2 1 3 2 1 NA NA 4 0 3 0 0.0665178571428572 179 0 46 0 A 0.215 0.7956 0.5429 0.6094
chrXII_9309890 0.5853 0.4009 A C 0.3065 0.8918 0.6935 0.1082 0.5746908 43616 70 34 3 0 1 0 0 2 8 0 4 1 1 0 5 0 2 1 4 0 1 0 7 0 0 1 0 4 8 0 2 0 1 4 3 1 1 2 0 1 4 0 0 3 1 3 2 0 2 1 NA NA 0 2 7 0 NA NA 5 1 1 3 4 0 3 3 4 0 2 2 4 0 1 2 4 0 0.0466200466200466 206 25 0 0 A 0.3065 0.8918 0.6731 0.7197
chrXII_9841240 0.6173 0.3086 C A 0.3827 1 0.6173 0 0.5746908 32413 73 72 3 1 0 2 0 1 1 0 0 1 4 0 4 0 1 1 1 0 1 3 1 0 0 3 NA NA 0 1 1 1 NA NA 0 1 0 1 2 0 2 0 1 2 1 0 1 0 1 0 3 1 2 1 NA NA 0 1 2 1 1 0 4 0 0 6 8 1 2 1 2 2 NA NA 2 1 0.0704874835309618 0 190 0 0 C 0.3827 1 0.5034 0.6071
chrXII_15762404 0.6178 0.4453 C A 0.8636 0.2458 0.1364 0.7542 0.5746908 48 85 45 4 1 3 0 NA NA 3 0 3 1 0 2 3 0 2 1 0 3 2 3 1 4 0 2 5 0 2 0 1 0 2 0 0 2 0 4 4 0 1 0 4 0 2 1 3 1 2 0 3 2 2 0 0 2 2 1 3 1 0 2 1 2 NA NA 4 4 1 1 1 1 7 0 NA NA 0.0615926708949965 135 44 0 0 A 0.1364 0.7542 0.3462 0.3661
chrXII_15875755 0.5784 0.4987 T C 0.2121 0.7905 0.7879 0.2095 0.5746908 80399 48 44 1 2 3 2 0 1 0 2 2 0 2 0 2 0 0 1 1 0 7 0 1 0 5 0 0 2 4 0 3 1 2 0 1 0 3 0 0 5 0 5 2 1 2 0 2 0 1 2 2 0 0 1 NA NA NA NA 3 0 1 1 0 2 1 2 3 2 1 0 1 0 0 3 0 2 0.177641802641803 0 31 0 117 T 0.2121 0.7905 0.5217 0.6022
chrXIII_3105582 0.4866 0.4424 C T 0.3143 0.8009 0.6857 0.1991 0.4769454 100000 97 36 3 1 2 0 0 3 2 0 0 4 2 1 1 2 3 0 1 1 3 0 1 0 0 2 2 4 0 1 5 0 0 2 0 1 7 0 1 4 1 0 4 0 0 6 2 0 1 1 6 0 2 0 0 2 5 0 1 0 1 2 0 5 0 4 5 0 0 2 1 0 0 3 3 1 -0.136878814298169 0 177 0 44 C 0.3143 0.8009 0.7293 0.5556
chrXIII_3198716 0.5353 0.4546 A G 0.2778 0.8131 0.7222 0.1869 0.4769454 73074 85 39 3 0 3 0 1 1 0 4 4 0 3 3 0 3 2 6 8 0 4 0 1 0 0 1 NA NA 0 3 3 0 0 2 3 0 4 0 4 2 9 0 5 0 3 0 3 1 3 3 4 0 2 0 0 1 1 0 3 0 2 2 1 6 0 3 4 0 0 4 0 2 3 0 1 1 -0.0410394265232974 174 0 40 0 A 0.2778 0.8131 0.6855 0.6444
chrXIII_3383699 0.4917 0.4739 C T 0.7719 0.2802 0.2281 0.7198 0.4769454 181684 46 65 1 5 0 1 5 0 1 1 4 0 5 0 2 1 2 1 4 0 0 11 0 6 2 0 1 2 3 0 0 2 NA NA 4 0 0 4 0 1 0 2 0 1 4 0 1 0 3 0 2 2 0 2 1 0 0 1 1 1 0 4 2 0 3 0 0 2 2 0 5 0 0 1 3 0 -0.130228442728443 0 58 0 149 T 0.2281 0.7198 0.5856 0.4554
chrXIII_3587842 0.4833 0.3701 T C 0.8716 0.3883 0.1284 0.6117 0.4769454 203503 64 88 NA NA 0 1 3 0 3 2 2 0 7 0 NA NA 0 5 1 1 0 2 1 0 3 0 NA NA 5 0 0 4 2 0 0 1 0 4 1 2 0 2 0 4 2 0 1 0 2 0 1 0 0 3 3 1 0 1 5 1 2 0 2 2 5 0 0 8 NA NA 1 2 1 2 1 0 -0.2822472512738 0 115 0 73 C 0.1284 0.6117 0.5789 0.4706
chrXIII_6927421 0.4844 0.4644 G T 0.2933 0.7778 0.7067 0.2222 0.4769454 240655 28 37 0 2 0 1 0 3 0 1 NA NA 2 0 3 0 3 0 NA NA 1 0 0 1 0 1 NA NA NA NA 1 0 1 3 2 0 2 0 NA NA 1 1 2 0 0 1 0 1 0 2 3 0 0 1 1 2 1 0 1 0 4 0 0 3 3 2 2 2 1 0 0 2 2 0 1 0 0.00734945471787574 0 0 98 28 G 0.2933 0.7778 0.4308 0.5606
chrXIII_7422491 0.5017 0.4651 G C 0.7857 0.284 0.2143 0.716 0.4769454 477940 59 71 1 2 1 3 4 1 0 5 2 3 4 0 0 2 0 2 2 0 0 2 1 0 3 4 2 1 0 5 0 3 0 2 0 3 NA NA 0 3 0 2 0 6 3 1 0 1 8 0 0 3 1 2 0 5 0 3 2 3 0 2 4 2 0 5 2 3 2 4 4 4 4 2 0 2 0.0992362247681396 0 184 73 0 C 0.2143 0.716 0.5462 0.6454
chrXIII_7508693 0.4866 0.4611 G A 0.2957 0.7822 0.7043 0.2178 0.4769454 86174 75 43 3 0 2 0 1 1 3 2 5 0 0 3 2 0 5 0 4 3 1 0 1 1 2 0 2 3 3 0 4 0 3 0 NA NA 0 4 3 0 5 0 4 0 5 0 10 0 0 2 3 0 2 1 1 0 4 0 0 4 1 0 2 0 5 0 2 4 1 1 0 1 2 6 2 0 0.0853370122191565 49 0 176 0 G 0.2957 0.7822 0.6356 0.7209
chrXIII_7587872 0.4911 0.4978 T C 0.2566 0.7477 0.7434 0.2523 0.4769454 79179 98 41 4 0 4 0 5 1 6 0 7 0 0 3 4 0 2 0 1 0 4 0 0 2 2 0 2 1 2 0 4 0 NA NA 4 0 0 1 1 0 2 0 2 0 3 0 4 0 0 3 4 0 3 1 1 0 2 0 1 2 5 0 7 0 2 0 8 0 1 0 0 3 0 4 3 0 0.121410309768714 0 56 0 166 T 0.2566 0.7477 0.705 0.8264
chrXIII_16136800 0.4773 0.4668 T A 0.2946 0.7718 0.7054 0.2282 0.4769454 8548928 95 62 0 4 1 2 1 1 1 0 3 1 1 2 3 3 6 0 3 2 3 2 6 0 1 0 0 2 5 1 3 3 NA NA 3 0 1 0 0 5 1 1 1 1 0 2 NA NA 2 0 6 0 1 0 2 2 2 3 3 0 2 0 0 3 0 2 0 6 1 0 0 1 3 0 3 0 0.0506635441061671 47 0 0 159 T 0.2946 0.7718 0.6051 0.5812
chrXIII_16314534 0.4822 0.4684 A C 0.7727 0.2905 0.2273 0.7095 0.4769454 161988 67 64 0 6 NA NA 4 1 0 2 0 4 2 1 5 0 5 0 NA NA 3 0 NA NA 2 2 2 0 0 2 1 4 0 1 1 3 0 2 2 0 4 1 1 3 0 1 0 3 1 1 2 5 0 3 0 2 0 6 4 0 1 2 1 0 2 0 2 2 0 3 7 0 0 7 NA NA 0.0723389355742298 52 127 0 0 C 0.2273 0.7095 0.4885 0.563
chrXIII_18347330 0.541 0.421 G T 0.8496 0.3085 0.1504 0.6915 0.4769454 856 93 85 3 0 1 1 2 0 3 0 7 0 3 2 0 3 0 2 0 2 0 2 0 5 0 3 3 0 0 1 1 1 2 0 0 1 2 1 3 0 2 0 1 5 2 0 0 1 1 5 NA NA 1 3 3 0 2 0 0 3 0 3 3 0 3 0 2 0 NA NA NA NA 2 3 3 2 -0.0369206598586017 0 0 58 130 T 0.1504 0.6915 0.4775 0.4712
chrXIV_1698372 0.685 0.488 T G 0.1695 0.8545 0.8305 0.1455 0.634874400000005 29096 76 82 3 0 1 0 2 1 1 7 NA NA 0 5 0 1 3 2 NA NA 1 1 2 0 2 1 1 1 4 0 2 0 NA NA 2 0 0 3 2 1 3 0 5 0 4 0 0 2 1 0 3 4 2 0 1 1 4 0 0 2 1 2 1 2 7 0 1 3 2 0 1 0 6 0 2 0 0.048733773143222 0 0 31 182 T 0.1695 0.8545 0.481 0.6422
chrXIV_1851104 0.637 0.4785 A T 0.203 0.84 0.797 0.16 0.634874400000005 637 85 58 1 1 3 0 2 0 2 4 7 0 0 3 3 3 1 4 1 0 2 1 1 0 3 0 1 2 4 0 7 0 1 0 1 0 0 4 1 1 3 0 2 0 3 0 0 5 5 0 1 2 4 0 3 2 0 3 0 1 2 1 3 0 2 0 0 4 3 0 2 0 1 2 3 0 0.0684449958643507 168 0 0 32 A 0.203 0.84 0.5944 0.6446
chrXIV_2001013 0.654 0.4706 T A 0.8505 0.1964 0.1495 0.7917 0.634874400000005 45866 96 70 0 3 0 6 0 2 2 3 0 11 4 0 3 2 0 3 0 2 3 3 0 2 0 1 3 0 0 3 0 4 0 3 NA NA 4 0 1 0 4 0 2 2 NA NA 8 0 0 2 2 2 0 6 3 0 3 0 4 0 2 0 0 3 0 6 8 0 0 2 0 2 2 2 2 0 0.133868808567604 133 0 2 33 A 0.1495 0.7917 0.4217 0.5556
chrXIV_4264711 0.6634 0.3317 G C 0.3366 1 0.6634 0 0.634874400000005 1188953 82 22 3 0 5 0 2 2 6 0 3 0 2 0 2 1 2 0 8 0 2 0 7 0 1 0 1 0 2 0 3 0 2 0 3 3 NA NA 2 3 3 1 2 0 2 0 1 2 1 2 3 3 1 0 3 0 0 1 3 3 2 0 NA NA 5 0 3 0 5 0 2 2 6 0 1 1 -0.0834165834165834 0 0 225 0 G 0.3366 1 0.7885 0.8049
chrXV_1986420 0.6835 0.3583 G A 0.3 0.9835 0.7 0.0165 0.6702657 100000 79 37 3 0 0 4 5 0 5 0 2 0 4 0 2 0 4 0 2 4 2 1 5 0 0 5 4 0 0 2 6 0 5 4 8 0 2 0 0 6 0 2 0 3 1 1 3 2 7 0 5 0 4 0 1 0 3 1 3 0 4 0 2 0 2 1 0 4 2 0 6 0 8 0 1 2 0.0444557133198107 4 0 238 0 G 0.3 0.9835 0.681 0.7255
chrXV_2240311 0.7231 0.3615 T C 0.2769 1 0.7231 0 0.6702657 1378 67 63 3 0 4 0 1 0 1 1 2 0 1 2 1 0 2 0 0 4 0 3 0 1 0 3 0 1 0 3 2 0 NA NA 1 0 0 4 0 4 3 1 1 0 2 1 NA NA 4 0 0 1 2 0 0 1 1 2 4 0 NA NA 1 1 0 2 4 0 1 2 2 0 0 2 4 0 0.0285714285714286 0 0 0 104 T 0.2769 1 0.5154 0.5465
chrXV_9115486 0.691 0.4063 A G 0.2411 0.9321 0.7447 0.0679 0.6702657 6875175 82 95 1 0 NA NA 4 0 4 3 2 0 0 1 1 3 0 6 2 0 1 0 3 0 1 2 3 0 0 1 1 4 3 1 2 2 3 1 2 0 0 9 3 0 3 0 4 0 2 1 1 0 1 1 2 2 0 4 0 5 NA NA 1 2 2 3 2 1 6 0 2 1 3 2 0 6 0.124539671911617 206 0 15 0 A 0.2411 0.9321 0.4633 0.5159
chrXV_9561369 0.6956 0.4137 T C 0.2385 0.9341 0.7615 0.0659 0.6702657 179455 81 84 3 3 1 1 5 0 3 4 1 6 3 1 0 7 0 7 NA NA 13 0 4 0 2 5 2 0 6 0 2 0 0 4 0 2 3 0 0 2 0 2 6 0 2 1 2 0 1 4 2 0 2 1 0 1 0 3 NA NA 0 9 2 2 1 0 4 1 2 0 3 3 0 1 0 4 0.0124466137888957 0 18 0 255 T 0.2385 0.9341 0.4909 0.5034
chrXV_9718889 0.6851 0.4632 C T 0.1942 0.8794 0.8058 0.1206 0.6702657 56585 76 73 4 1 3 1 2 4 0 4 0 2 2 2 0 2 0 3 1 0 5 0 2 0 0 4 NA NA 1 2 2 0 3 4 0 2 3 0 4 2 0 4 4 0 0 3 5 0 1 1 1 0 4 2 0 6 0 4 0 2 0 1 0 3 1 4 6 2 NA NA 1 4 0 2 0 1 -0.0769962479522275 0 226 0 31 C 0.1942 0.8794 0.5101 0.4331
chrXVI_2793110 0.5875 0.3793 T C 0.3269 0.9144 0.6731 0.0856 0.545244 516148 93 64 4 0 1 0 1 0 1 1 1 0 5 6 5 3 0 4 1 1 2 1 2 1 1 3 1 0 1 2 3 1 6 0 0 3 1 0 2 0 7 0 0 2 1 0 2 0 3 0 2 1 4 0 2 2 1 2 0 5 3 3 0 2 3 2 0 7 3 0 5 0 2 0 1 3 -0.063301282051282 0 22 0 235 T 0.3269 0.9144 0.5924 0.5833
chrXVI_3864804 0.5501 0.4536 G C 0.8214 0.2714 0.1786 0.7286 0.545244 9236 65 77 5 0 NA NA 0 1 2 1 3 0 0 2 0 1 4 1 1 1 0 4 NA NA 1 2 0 1 2 1 1 5 0 2 0 2 0 1 2 2 0 2 0 6 2 1 2 2 0 2 3 0 1 2 3 0 1 0 4 0 4 0 4 0 0 1 3 3 1 0 1 3 2 1 1 0 0.22437106918239 0 145 54 0 C 0.1786 0.7286 0.5423 0.4854
chrXVI_3956970 0.5666 0.4667 T C 0.25 0.8166 0.75 0.1834 0.545244 78446 29 82 0 3 3 0 6 0 0 1 3 4 NA NA 1 2 1 4 1 1 3 3 0 1 0 1 3 0 3 0 1 2 2 1 NA NA 0 1 2 0 2 0 11 0 2 2 3 2 5 0 4 1 NA NA 0 4 0 3 0 2 0 3 1 2 2 0 3 0 6 0 0 3 1 0 0 2 0.225784601490178 0 31 0 138 T 0.25 0.8166 0.2613 0.5897
chrXVI_5143250 0.5689 0.4037 G A 0.3118 0.8807 0.6882 0.1193 0.545244 1143931 80 74 1 0 NA NA 1 0 1 0 0 1 4 0 2 1 3 4 2 3 2 1 2 0 3 4 0 1 2 0 4 4 1 0 1 0 2 0 0 3 0 3 0 2 0 2 1 2 1 1 3 3 2 0 2 1 3 4 1 0 2 1 5 0 5 0 4 2 2 0 1 5 2 2 1 1 0.0446220446220447 21 0 155 0 G 0.3118 0.8807 0.5195 0.5641
chrXVI_10200509 0.5645 0.3303 T G 0.9467 0.3822 0.0533 0.6073 0.545244 1146433 64 44 0 1 NA NA 0 7 2 2 4 0 2 3 2 0 2 0 NA NA 0 1 2 1 0 4 1 2 2 0 2 1 0 4 1 0 1 1 0 5 0 2 1 1 4 0 1 0 NA NA 2 0 5 3 3 2 1 0 3 0 4 0 2 0 2 0 NA NA NA NA 1 2 1 0 NA NA 0.0494791666666666 2 0 116 73 G 0.0533 0.6073 0.4074 0.4516
chrXVI_11865381 0.5574 0.4197 C A 0.2973 0.8547 0.7027 0.1368 0.545244 1408681 60 46 0 3 0 4 1 0 5 2 1 1 2 5 3 5 4 0 0 5 0 4 1 1 0 4 2 0 1 0 1 0 2 3 3 0 2 4 1 3 4 0 2 0 0 5 2 4 3 3 2 2 1 1 6 0 0 1 1 3 2 1 4 1 7 0 0 4 0 1 3 2 3 2 0 2 -0.0901756668835393 32 200 0 2 C 0.2973 0.8547 0.566 0.4759
chrXVI_11934684 0.5479 0.3521 A G 0.374 0.9219 0.626 0.0781 0.545244 8288 80 52 1 1 0 2 0 2 0 2 0 2 5 1 1 0 2 0 1 2 0 4 1 1 0 2 3 0 1 1 4 0 1 2 0 2 2 2 NA NA 5 0 1 1 NA NA 3 1 2 2 1 2 0 4 3 0 1 1 3 1 1 2 1 2 3 3 2 2 0 3 4 0 1 5 0 1 -0.0932979749276761 177 0 15 0 A 0.374 0.9219 0.6061 0.4862
chrXVI_12024079 0.5456 0.3855 G A 0.3418 0.8873 0.6582 0.1127 0.545244 71950 78 57 1 1 0 3 2 2 3 1 1 8 1 0 2 4 9 0 1 0 0 4 4 2 0 1 2 0 3 2 1 2 0 4 1 1 1 1 1 2 7 0 1 1 2 0 1 2 3 2 1 2 0 3 NA NA 1 1 3 3 2 2 2 1 1 1 1 4 0 3 4 2 2 3 0 2 -0.10016583747927 32 0 252 0 G 0.3418 0.8873 0.5778 0.4776
chrXVI_18742694 0.5898 0.4497 G T 0.8409 0.2511 0.1591 0.7403 0.545244 1867629 70 51 6 0 1 0 2 1 0 4 2 0 2 2 1 4 5 0 2 0 1 2 0 4 8 0 0 3 1 0 2 1 4 0 0 5 2 2 4 0 3 0 7 0 3 0 1 1 8 0 4 0 4 1 1 3 0 1 0 3 4 0 3 0 0 2 2 0 3 0 2 1 3 1 1 0 -0.113216926614056 0 2 58 171 T 0.1591 0.7403 0.4215 0.3083
chrXVII_4285707 0.5515 0.4769 T G 0.2473 0.7989 0.7527 0.2011 0.5192128 11879 37 43 0 3 1 2 0 1 0 1 3 2 0 4 NA NA 0 5 0 4 2 0 NA NA 1 1 0 1 0 2 1 0 0 1 0 2 NA NA 0 1 1 1 1 1 0 2 0 2 0 2 0 3 0 1 NA NA 1 0 3 0 NA NA 0 2 NA NA NA NA 0 2 NA NA 1 0 2 0 -0.107142857142857 0 0 35 139 T 0.2473 0.7989 0.4625 0.2698
chrXVII_5419786 0.5369 0.4579 T A 0.2736 0.8105 0.7264 0.1895 0.5192128 35 52 72 0 3 0 2 2 1 0 3 NA NA 1 1 0 1 0 2 0 3 3 3 0 2 5 0 4 0 1 0 2 1 2 1 1 0 2 1 0 1 3 3 1 3 5 0 1 0 2 0 1 2 1 0 0 4 0 5 NA NA 3 3 2 2 1 0 5 0 NA NA 4 1 3 0 2 1 0.0156789494537839 36 0 0 154 T 0.2736 0.8105 0.4194 0.5377
chrXVII_5795860 0.526 0.4502 G A 0.2868 0.8128 0.7132 0.1872 0.5192128 327335 79 32 1 1 1 1 0 1 4 0 4 0 4 2 5 0 4 4 3 0 1 0 3 0 1 1 4 0 3 0 7 0 3 3 2 0 1 1 0 4 3 0 2 2 1 2 9 0 3 0 0 3 7 0 0 4 1 0 3 0 3 0 4 3 1 0 4 0 0 5 0 1 4 0 NA NA 0.0205627705627706 41 0 178 0 G 0.2868 0.8128 0.7117 0.7164
chrXVII_16146456 0.5527 0.4991 C T 0.2245 0.7772 0.7755 0.2228 0.5192128 42 59 81 0 7 1 0 0 4 NA NA 1 1 2 1 2 0 3 1 0 2 0 4 1 0 1 2 1 2 0 3 2 0 3 1 1 1 1 0 1 2 2 0 0 3 1 2 0 6 0 3 3 5 2 3 0 3 NA NA 1 1 0 5 1 3 0 5 2 4 1 1 0 2 0 2 2 1 -0.117080745341615 0 157 0 45 C 0.2245 0.7772 0.4214 0.3043
chrXVII_16852413 0.5246 0.4412 G A 0.8211 0.2965 0.1789 0.7035 0.5192128 414 99 49 0 1 3 2 1 2 5 0 0 3 4 0 2 3 1 0 NA NA 3 0 5 0 0 7 1 1 1 0 3 0 0 2 4 0 4 0 0 2 0 3 1 2 0 3 4 0 1 2 2 0 2 3 3 0 0 2 2 0 1 0 NA NA 2 0 4 4 0 3 1 3 6 0 2 3 0.0974903474903476 121 0 51 0 A 0.1789 0.7035 0.3311 0.4286
chrXVII_16916207 0.5611 0.4274 A C 0.8531 0.2921 0.1469 0.7079 0.5192128 63794 93 33 3 1 1 1 NA NA 2 0 0 6 9 0 3 7 0 3 2 1 2 0 3 0 0 5 1 2 1 0 6 0 0 3 NA NA 3 0 1 0 0 3 0 4 0 1 3 0 1 1 1 1 2 1 1 0 0 1 3 0 4 0 3 0 5 0 0 7 1 5 2 2 8 0 2 1 0.172203765227021 59 143 0 0 C 0.1469 0.7079 0.2619 0.4341
chrXVII_17586456 0.5773 0.4305 G A 0.2809 0.8582 0.7191 0.1418 0.5192128 120698 83 43 1 0 5 0 2 0 3 0 3 0 4 0 2 1 1 2 2 0 4 0 1 0 3 0 4 0 0 3 0 3 0 1 0 3 0 3 2 0 2 0 2 0 2 0 0 1 2 0 4 0 0 3 1 0 5 0 4 0 0 2 0 3 0 1 5 3 2 0 2 1 NA NA 0 2 0.0212698412698413 20 0 121 0 G 0.2809 0.8582 0.6587 0.68
chrXVII_18093834 0.5372 0.4961 C T 0.2353 0.7725 0.7647 0.2275 0.5192128 207586 58 61 0 6 1 5 2 2 2 0 0 3 0 3 1 1 3 3 0 6 2 0 2 0 0 1 2 0 1 1 2 0 0 3 3 0 0 2 1 0 2 1 0 4 0 1 0 2 0 5 0 3 2 0 1 0 0 4 0 2 2 0 0 3 0 5 2 0 0 4 3 4 NA NA 0 2 -0.178304048892284 0 129 0 38 C 0.2353 0.7725 0.4874 0.3091
chrXVIII_2387665 0.5249 0.4817 A T 0.7807 0.2558 0.2193 0.7442 0.4984872 100000 34 44 1 3 1 0 0 1 2 3 2 0 0 4 0 2 0 5 1 2 7 0 2 2 1 1 1 1 0 3 1 2 1 2 3 2 1 2 0 5 2 0 2 1 4 0 0 1 0 5 0 4 1 0 3 0 1 0 2 1 2 3 2 1 0 3 2 1 0 2 1 2 1 2 4 0 0 55 0 0 160 T 0.2193 0.7442 0.5641 0.5641
chrXVIII_2516011 0.5415 0.4551 T G 0.2742 0.8157 0.7258 0.1843 0.4984872 64814 84 92 0 2 0 1 0 3 2 0 1 0 4 7 0 3 0 6 0 2 1 1 5 0 4 3 1 1 NA NA 3 2 0 1 NA NA 2 0 0 4 2 2 3 1 0 3 0 2 0 1 1 4 1 0 0 7 0 5 2 3 2 1 3 0 1 0 4 1 0 2 0 2 3 3 0 1 -0.0991214667685256 0 0 40 177 T 0.2742 0.8157 0.4773 0.3782
chrXVIII_3633350 0.4998 0.2578 C T 0.4923 0.9921 0.5077 0.0079 0.4984872 609012 136 60 0 2 5 0 2 4 5 3 1 2 3 4 4 0 6 0 3 0 8 0 3 0 2 0 NA NA 3 1 1 2 2 0 5 0 2 1 4 2 1 0 1 2 1 0 0 2 3 1 4 0 6 0 4 0 5 0 6 0 5 0 5 0 5 0 2 4 3 0 0 2 4 2 3 0 0.0809568860656845 0 252 0 2 C 0.4923 0.9921 0.6939 0.7748
chrXVIII_4398965 0.549 0.2745 A T 0.451 1 0.549 0 0.4984872 28886 80 31 0 3 1 0 0 1 0 1 3 1 0 4 5 0 3 0 1 0 1 1 2 0 2 0 0 2 1 0 3 0 2 0 1 0 NA NA 2 1 3 0 0 1 2 0 0 1 0 2 1 0 3 0 3 0 NA NA 2 0 2 0 5 0 5 0 2 3 1 1 0 3 1 2 3 0 -0.0310655483069275 104 0 0 0 A 0.451 1 0.7207 0.6897
chrXVIII_7505112 0.5068 0.2785 A C 0.4681 0.9749 0.5319 0.0251 0.4984872 2987368 56 31 0 8 0 1 3 1 2 0 0 1 4 2 3 0 2 0 4 0 3 3 3 0 1 0 0 3 2 0 7 0 NA NA 2 0 1 0 2 0 2 0 4 0 NA NA 0 3 1 2 3 0 1 3 4 1 1 0 4 0 4 0 4 0 2 0 5 4 0 1 0 5 4 0 3 0 0.0369941079880228 194 5 0 0 A 0.4681 0.9749 0.6437 0.6807
chrXVIII_8139820 0.5054 0.3493 A G 0.3981 0.9034 0.6019 0.0966 0.4984872 634708 68 68 0 2 1 0 1 0 5 0 2 1 2 0 0 7 4 0 1 0 NA NA 4 0 1 0 2 1 1 2 2 0 0 1 1 0 1 1 1 0 1 0 3 0 0 1 0 1 3 0 2 1 NA NA 2 1 2 0 3 0 1 0 0 1 3 0 2 1 1 0 0 1 1 0 0 2 0.188311688311688 159 0 17 0 A 0.3981 0.9034 0.5 0.6883
chrXVIII_11193589 0.5242 0.4174 G A 0.3205 0.8447 0.6795 0.1553 0.4984872 39226 59 71 5 0 2 0 2 0 3 0 3 1 3 0 0 1 6 0 0 2 1 0 2 0 2 0 NA NA 6 2 0 3 0 1 1 0 0 1 0 1 1 1 0 0 1 0 0 2 0 1 0 5 0 1 0 1 1 0 1 3 0 1 NA NA 4 0 NA NA NA NA 0 3 0 4 1 0 -0.0812565812565813 25 0 136 0 G 0.3205 0.8447 0.4538 0.5696
chrXX_2805642 0.5643 0.4262 C T 0.2917 0.8559 0.7083 0.1441 0.548430000000002 1088815 42 67 3 4 0 1 NA NA 0 1 5 0 0 4 0 1 0 1 2 0 0 3 0 2 1 0 0 1 0 1 NA NA NA NA 0 1 0 2 2 0 NA NA 0 2 2 0 0 1 1 1 3 1 3 0 1 2 NA NA 0 4 2 1 1 1 4 0 4 2 2 0 NA NA NA NA 0 2 0.0960212201591512 0 101 0 17 C 0.2917 0.8559 0.3853 0.48
chrXX_3682452 0.5798 0.4345 G A 0.8554 0.2756 0.1446 0.7244 0.548430000000002 873245 73 70 0 4 4 0 1 2 0 1 0 7 0 3 4 0 4 1 1 2 0 4 0 2 0 1 0 2 1 0 1 2 1 2 3 1 0 4 0 1 NA NA 0 2 0 4 0 2 0 2 2 2 1 0 4 0 1 3 0 2 0 2 2 5 1 0 0 6 2 0 2 1 1 0 0 2 0.150507099391481 113 0 43 0 A 0.1446 0.7244 0.4895 0.6667
chrXX_3872759 0.5653 0.4708 T C 0.8119 0.2466 0.1881 0.7534 0.548430000000002 190280 79 80 0 2 1 0 0 1 0 4 0 3 0 3 5 0 1 1 0 3 0 3 0 3 0 3 0 3 0 2 2 3 3 2 1 1 0 4 0 2 2 0 0 2 0 4 0 4 0 8 0 2 1 0 2 2 1 3 0 1 0 4 2 0 4 0 0 4 1 3 1 3 2 0 NA NA 0.177660019523079 0 165 0 54 C 0.1881 0.7534 0.5031 0.7411
chrXX_14898141 0.5562 0.4209 A C 0.301 0.8571 0.699 0.1429 0.548430000000002 29 81 81 1 3 0 2 2 0 2 0 1 0 1 2 3 0 3 3 0 5 NA NA 1 0 2 0 1 1 1 1 3 0 2 2 2 0 NA NA 1 2 0 3 0 1 3 0 0 1 2 0 2 2 0 1 0 4 0 2 3 1 1 1 0 4 4 0 9 0 NA NA 0 1 2 0 0 1 0.0163314561544651 150 25 0 0 A 0.301 0.8571 0.5 0.5474
chrXX_18030388 0.5505 0.4951 A C 0.2296 0.7801 0.7704 0.2199 0.548430000000002 1155205 62 48 0 3 2 3 1 3 0 6 0 6 0 6 0 2 0 2 0 2 4 0 0 2 2 3 0 2 0 3 3 0 0 3 5 0 1 2 1 1 3 0 3 1 2 3 1 0 2 0 0 3 5 0 2 0 0 1 2 1 3 0 5 0 0 5 5 4 0 3 2 0 6 0 0 1 0.0645933014354068 220 62 0 0 A 0.2296 0.7801 0.5636 0.458
chrXX_20233877 0.5962 0.4162 A T 0.2857 0.8819 0.7143 0.1181 0.548430000000002 8 58 48 2 0 4 0 2 0 1 1 0 4 1 0 NA NA 2 0 2 0 1 1 3 0 3 1 0 1 1 3 2 0 0 3 2 0 1 0 0 1 1 0 0 3 1 0 0 3 0 3 2 0 NA NA 1 1 1 0 NA NA 1 0 3 1 2 0 2 4 3 0 2 8 2 0 1 8 0.0144478844169246 127 0 0 17 A 0.2857 0.8819 0.5472 0.5158
chrXXI_4828767 0.5855 0.3721 G T 0.9206 0.3351 0.0794 0.6649 0.5768512 153297 103 70 0 1 3 0 1 3 3 0 7 0 0 2 1 1 5 0 3 0 2 0 3 0 0 2 0 4 NA NA 1 0 1 0 3 0 2 0 4 1 8 0 3 0 3 0 3 0 1 1 5 0 NA NA 0 2 0 1 3 0 0 2 1 1 4 3 8 0 5 0 2 5 2 0 0 3 -0.135716714431437 0 0 62 123 T 0.0794 0.6649 0.4046 0.2689
chrXXI_14657543 0.6222 0.402 A G 0.2869 0.9091 0.7131 0.0909 0.5768512 3558 83 56 2 5 2 1 2 8 5 0 2 4 2 2 0 5 7 1 2 0 1 1 2 3 3 0 1 1 1 2 1 0 0 3 NA NA NA NA 3 0 4 0 1 5 2 8 0 5 2 0 4 1 0 1 4 0 0 2 1 4 4 0 1 3 3 1 4 6 2 1 9 0 0 3 3 0 0.111857229280097 230 0 23 0 A 0.2869 0.9091 0.5971 0.5128
chrXXI_15813971 0.6255 0.4595 A C 0.2277 0.8532 0.7723 0.1468 0.5768512 1118701 61 58 0 1 2 0 2 0 5 0 2 0 13 0 0 2 1 1 2 1 5 0 2 1 3 0 1 0 4 0 2 1 2 2 3 0 1 0 3 3 0 5 4 4 4 0 0 5 4 1 5 0 2 0 1 0 0 1 1 4 3 0 3 0 4 0 0 2 1 0 4 2 0 6 2 2 -0.0326797385620915 186 32 0 0 A 0.2277 0.8532 0.5126 0.6741
chrUn_7564489 0.572 0.384 G C 0.902 0.33 0.098 0.67 0.558125599999999 2192 19 57 0 1 3 1 2 2 0 1 0 5 2 0 4 0 0 4 0 2 1 3 1 0 3 0 0 4 1 1 2 1 3 0 NA NA 0 4 0 6 2 0 2 0 0 1 0 4 0 6 0 1 0 1 0 2 0 2 2 0 0 1 1 2 0 4 6 0 0 1 0 2 2 1 0 5 -0.102380952380952 0 134 66 0 C 0.098 0.67 0.75 0.6476
chrUn_10963645 0.5637 0.3848 C A 0.8971 0.3333 0.1029 0.6667 0.558125599999999 2797132 109 42 1 0 1 1 2 0 3 3 0 6 2 0 2 0 1 1 3 0 1 0 2 2 1 0 1 0 0 2 1 2 0 1 1 2 1 0 5 0 3 0 NA NA 3 1 2 0 0 2 2 0 3 4 5 0 0 3 2 0 2 1 3 0 1 0 1 4 0 1 0 1 2 1 NA NA 0.121854304635762 124 62 0 0 A 0.1029 0.6667 0.2781 0.4
chrUn_12531040 0.5961 0.4952 G A 0.8028 0.2067 0.1972 0.7933 0.558125599999999 9 24 45 1 2 0 1 3 1 0 1 0 3 2 0 4 0 0 3 0 5 0 1 0 1 1 0 0 3 3 2 1 2 1 2 2 1 2 2 0 3 1 0 1 2 0 7 0 2 0 3 0 4 0 2 0 2 1 0 1 1 0 6 1 3 0 6 1 0 1 1 0 2 2 2 0 4 0.0716914097195788 142 0 37 0 A 0.1972 0.7933 0.6522 0.7339
chrUn_19179464 0.5706 0.2853 C A 0.4294 1 0.5706 0 0.558125599999999 1656799 95 68 2 2 2 1 1 0 3 0 2 0 2 0 1 3 2 1 2 0 7 0 6 1 3 0 1 2 NA NA 4 0 2 0 1 0 1 0 0 5 0 1 4 2 10 0 5 0 0 5 0 3 4 0 2 0 4 0 4 1 4 0 7 0 1 0 3 4 4 0 2 0 2 2 NA NA 0.165269517163865 0 219 0 0 C 0.4294 1 0.5828 0.7481
chrUn_20924049 0.6353 0.4263 C T 0.256 0.8913 0.744 0.1087 0.558125599999999 271145 67 40 1 1 0 2 0 1 4 0 6 0 2 0 2 2 5 0 3 0 0 4 2 2 2 0 1 0 1 2 3 0 1 3 0 1 2 1 1 0 3 1 1 3 1 2 1 5 2 1 2 0 1 2 4 0 0 1 2 4 7 0 3 1 2 2 3 6 2 1 2 2 4 0 1 0 -0.0198690117006401 0 205 0 25 C 0.256 0.8913 0.6262 0.6063
chrUn_24265527 0.571 0.4336 G A 0.8519 0.2809 0.1481 0.7191 0.558125599999999 3341478 62 49 0 3 0 1 0 5 2 3 0 4 6 0 3 3 1 3 0 2 0 2 0 1 0 5 1 0 0 4 0 3 4 0 0 1 5 0 4 0 5 0 0 2 0 3 4 0 0 4 2 0 0 2 2 0 NA NA 3 0 1 2 0 4 0 2 4 0 0 2 0 4 1 0 NA NA 0.133779797496612 128 0 50 0 A 0.1481 0.7191 0.4414 0.5752
