# Supplementary material for: Genomic release-recapture experiment in the wild reveals within-generation polygenic selection in stickleback fish
Source: Nat Commun. 2020 Apr 21;11:1928. doi: 10.1038/s41467-020-15657-3 (PMC7174299; doi:10.1038/s41467-020-15657-3)
Supplement: Supplementary file 9 — Supplementary Data 5 [file 41467_2020_15657_MOESM9_ESM.txt]

chr pos afd maf majal minal L_majaf NID_majaf L_minaf NID_minaf A.pool C.pool G.pool T.pool A.3746 C.3746 G.3746 T.3746 A.3747 C.3747 G.3747 T.3747 A.3748 C.3748 G.3748 T.3748 A.3749 C.3749 G.3749 T.3749 A.3750 C.3750 G.3750 T.3750 A.3751 C.3751 G.3751 T.3751 A.3752 C.3752 G.3752 T.3752 A.3753 C.3753 G.3753 T.3753 A.3754 C.3754 G.3754 T.3754 A.3755 C.3755 G.3755 T.3755 A.3756 C.3756 G.3756 T.3756 A.3757 C.3757 G.3757 T.3757 A.3758 C.3758 G.3758 T.3758 A.3759 C.3759 G.3759 T.3759 A.3760 C.3760 G.3760 T.3760 A.3761 C.3761 G.3761 T.3761 A.3762 C.3762 G.3762 T.3762 A.3763 C.3763 G.3763 T.3763 A.3764 C.3764 G.3764 T.3764 A.3765 C.3765 G.3765 T.3765 A.3766 C.3766 G.3766 T.3766 A.3767 C.3767 G.3767 T.3767 A.3768 C.3768 G.3768 T.3768 A.3769 C.3769 G.3769 T.3769 A.3770 C.3770 G.3770 T.3770 A.3771 C.3771 G.3771 T.3771 A.3772 C.3772 G.3772 T.3772 A.3773 C.3773 G.3773 T.3773 A.3774 C.3774 G.3774 T.3774 A.3775 C.3775 G.3775 T.3775 A.3776 C.3776 G.3776 T.3776 A.3777 C.3777 G.3777 T.3777 A.3778 C.3778 G.3778 T.3778 A.3779 C.3779 G.3779 T.3779 A.3780 C.3780 G.3780 T.3780 A.3781 C.3781 G.3781 T.3781 A.3782 C.3782 G.3782 T.3782
chrI 10548 0.1657 0.253 G T 0.6567 0.8224 0.3284 0.1776 0 0 109 34 0 0 3 0 0 0 3 2 0 0 1 0 NA NA NA NA 0 1 2 1 0 0 1 1 0 0 2 2 0 0 10 2 0 0 2 0 0 0 4 2 0 0 6 0 0 0 2 0 0 0 1 0 0 0 3 0 0 0 2 0 1 0 3 2 0 0 3 0 0 0 4 0 0 0 3 3 0 0 1 0 0 0 1 1 0 0 4 1 0 0 1 0 0 0 3 0 0 0 2 0 0 0 3 1 0 0 4 1 0 0 2 2 0 0 3 1 0 0 3 0 0 0 1 3 NA NA NA NA 0 0 3 0 0 0 4 1 0 0 3 0 0 0 2 0 0 0 1 1
chrI 30366 0.1074 0.2913 A T 0.7624 0.655 0.2376 0.345 63 0 0 29 3 0 0 2 3 0 0 0 3 0 0 1 1 0 0 1 3 0 0 2 7 0 0 1 4 0 0 0 3 0 0 2 2 1 0 3 1 0 0 2 4 0 0 1 3 0 0 0 2 0 0 1 4 0 0 1 5 0 0 0 1 0 0 2 1 0 0 0 1 0 0 0 0 0 0 1 3 0 0 1 3 0 0 0 3 0 0 2 1 0 0 0 1 0 0 2 1 0 0 2 1 0 0 0 2 0 0 0 5 0 0 1 1 0 0 1 1 0 0 0 2 0 0 0 1 0 0 1 4 0 0 1 2 0 0 1 2 0 0 0 3 0 0 2 1 0 0 1
chrI 30371 0.1032 0.2671 A G 0.7757 0.6725 0.2243 0.3099 67 0 27 0 3 0 2 0 3 0 0 0 3 0 1 0 1 0 0 0 2 0 3 0 7 0 1 0 4 0 0 0 3 0 2 0 3 0 2 0 1 0 1 0 4 0 0 0 3 0 1 0 2 0 1 0 4 0 1 0 5 0 0 0 1 0 2 0 1 0 0 0 1 0 0 0 1 0 1 0 3 0 1 0 3 0 0 0 3 0 2 0 1 0 0 0 1 0 2 0 1 0 2 0 1 0 0 0 2 0 0 0 5 0 1 0 1 0 1 0 1 0 0 0 2 0 0 0 1 0 0 0 4 0 1 0 2 0 0 0 2 0 0 0 3 0 2 0 1 0 1 0
chrI 35886 0.1065 0.3544 G C 0.6989 0.5924 0.3011 0.4076 0 33 121 0 0 6 10 0 0 0 2 0 0 0 3 0 0 5 3 0 0 3 5 0 0 1 8 0 0 3 1 0 0 3 3 0 0 2 1 0 0 3 2 0 0 0 4 1 0 1 6 0 1 1 2 0 0 3 5 0 0 3 3 0 0 0 1 0 0 2 2 0 0 0 1 0 0 1 3 0 0 3 9 0 0 0 4 0 0 2 5 0 0 2 5 0 0 3 6 0 0 1 5 0 0 2 4 0 0 3 6 0 0 1 1 0 0 1 5 0 0 0 4 0 0 0 2 0 0 2 7 0 0 4 8 0 0 3 6 0 0 0 3 0 0 1 3 0 0 1 1 0
chrI 35888 0.1312 0.2508 A G 0.8118 0.6806 0.1882 0.3134 128 0 31 0 12 0 4 0 1 0 0 0 3 0 0 0 5 0 1 0 6 0 2 0 7 0 0 0 1 0 3 0 3 0 3 0 1 0 2 0 4 0 0 0 4 0 1 0 7 0 0 0 2 0 2 0 6 0 2 0 4 0 1 0 1 0 0 0 2 0 1 0 1 0 0 0 4 0 0 0 9 0 3 0 4 0 0 0 6 0 1 0 6 0 0 0 5 0 2 0 5 0 0 0 4 0 1 0 7 0 1 0 1 0 1 0 5 0 1 0 4 0 0 0 2 0 0 0 8 0 1 0 10 0 2 0 6 0 2 0 3 0 0 0 3 0 0 0 1 0 1 0
chrI 73055 0.1029 0.4347 G C 0.5139 0.6167 0.4861 0.3833 0 53 69 0 0 0 1 0 0 2 1 0 0 3 2 0 0 4 1 0 0 0 1 0 0 2 3 0 0 2 4 0 0 1 0 0 0 1 2 0 0 0 2 0 0 2 2 0 0 0 5 0 0 1 0 0 0 2 0 0 0 3 3 0 0 0 6 0 0 0 4 0 0 4 1 0 0 2 2 0 0 2 0 0 0 2 0 0 0 1 2 0 0 1 1 0 0 2 2 0 0 3 1 0 0 4 0 0 0 3 4 0 0 1 0 0 0 3 2 0 0 1 2 0 0 0 1 0 0 2 1 0 0 1 2 0 0 0 1 0 0 1 1 0 0 2 3 0 0 0 1 0
chrI 82572 0.1055 0.371 G C 0.6818 0.5763 0.3182 0.4237 0 73 127 0 0 2 3 0 0 4 1 0 0 1 2 0 0 4 2 0 0 2 1 0 0 2 3 0 0 5 0 0 0 0 5 0 0 3 3 0 0 1 4 0 0 2 1 0 0 1 1 0 0 1 2 0 NA NA NA NA 0 3 0 0 0 1 3 0 0 1 3 0 0 1 3 0 0 1 5 0 0 1 3 0 0 2 3 0 0 2 1 0 0 1 3 0 0 0 3 0 0 3 3 0 0 3 2 0 0 2 0 0 0 2 1 0 0 1 5 0 0 3 1 0 0 2 2 0 0 2 2 0 0 1 2 0 0 1 0 0 0 0 3 0 0 3 4 0 0 0 2 0
chrI 82619 0.1561 0.3432 C G 0.7348 0.5787 0.2652 0.4213 0 110 60 0 0 3 2 0 0 2 3 0 0 2 1 0 0 2 3 0 NA NA NA NA 0 2 2 0 0 1 3 0 0 4 0 0 0 2 3 0 0 5 1 0 0 3 2 0 0 1 1 0 0 0 1 0 NA NA NA NA 0 0 2 0 0 0 1 0 0 3 1 0 0 4 1 0 0 5 1 0 0 2 1 0 0 5 2 0 0 1 1 0 0 4 1 0 0 5 0 0 0 4 3 0 0 2 4 0 0 0 1 0 0 1 2 0 0 3 1 0 0 1 0 0 0 1 2 0 0 1 1 0 0 2 2 0 NA NA NA NA 0 2 0 0 0 4 2 0 0 2 1 0
chrI 95511 0.1482 0.434 T C 0.4786 0.6268 0.5043 0.3636 2 46 0 80 0 3 0 3 NA NA NA NA 0 0 0 1 0 1 0 4 0 1 0 2 0 1 0 2 1 0 0 2 0 2 0 4 0 5 1 0 0 1 0 0 0 0 1 4 0 1 0 1 0 2 0 1 0 3 0 1 0 1 0 3 0 2 0 0 0 0 0 3 0 2 0 0 0 0 0 3 0 1 0 1 0 0 0 4 0 0 0 5 0 0 0 1 0 3 0 0 0 0 0 4 0 1 0 1 0 2 0 1 0 1 0 0 0 0 0 2 0 1 0 2 0 0 0 1 0 2 0 2 0 1 0 3 0 1 0 2 0 1 0 0 0 0 0 1 0 1 0 1
chrI 102229 0.126 0.3648 G C 0.5532 0.6792 0.4255 0.3042 0 74 118 2 0 3 3 0 0 1 2 0 0 2 1 0 0 0 3 0 0 2 4 0 0 0 3 0 0 3 1 0 0 1 2 0 0 1 3 1 0 4 1 0 0 2 3 0 0 2 0 0 0 1 3 0 0 2 4 0 0 0 3 0 0 1 5 0 0 1 3 0 0 1 3 0 0 0 1 0 0 0 5 0 0 1 4 0 0 2 1 0 0 2 2 0 0 0 2 0 0 1 1 0 0 0 1 0 0 0 4 0 0 0 4 0 0 2 1 0 NA NA NA NA 0 1 1 0 0 1 3 0 0 2 2 0 0 1 3 0 0 1 4 0 0 1 2 0 0 3 3 0
chrI 102458 0.1004 0.3546 A C 0.5952 0.6957 0.4048 0.3043 108 44 0 0 3 1 0 0 0 1 0 0 1 1 0 0 1 1 0 0 0 1 0 0 2 2 0 0 1 1 0 0 4 0 0 0 3 2 0 0 1 0 0 0 NA NA NA NA 1 1 0 0 1 0 0 1 2 3 0 0 1 1 0 0 2 2 0 0 0 1 0 0 1 0 0 0 0 1 0 0 2 1 0 0 1 2 0 0 1 0 0 0 2 0 0 0 3 2 0 0 0 1 0 0 4 2 0 0 0 2 0 0 0 2 0 0 3 0 0 0 1 0 0 0 3 0 0 0 2 0 0 0 5 0 0 0 3 2 0 0 2 1 0 0 2 2 0 0 4 2 0 0
chrI 102486 0.1338 0.4419 C G 0.4912 0.625 0.5088 0.375 0 62 50 0 0 2 2 0 0 0 2 0 0 0 1 0 0 1 1 0 0 0 1 0 0 2 2 0 NA NA NA NA 0 3 0 0 0 2 3 0 0 1 0 0 NA NA NA NA 0 1 1 0 0 0 1 0 0 2 3 0 NA NA NA NA 0 0 6 0 NA NA NA NA 0 1 1 0 0 0 1 0 0 0 2 0 NA NA NA NA NA NA NA NA 0 2 0 0 0 0 4 0 0 1 1 0 0 0 2 0 0 0 3 0 0 0 1 0 0 4 0 0 NA NA NA NA 0 2 1 0 0 0 1 0 0 1 1 0 0 1 2 0 0 0 2 0 0 3 0 0 0 4 1 0
chrI 102669 0.1593 0.4003 A G 0.6337 0.4744 0.3069 0.4936 62 8 27 0 3 0 1 0 2 0 2 0 3 0 0 0 2 0 0 0 0 0 2 0 2 0 0 0 1 1 3 0 NA NA NA NA 3 0 3 0 0 0 1 0 1 0 2 0 0 0 2 0 NA NA NA NA 1 0 1 0 3 0 0 0 1 0 0 0 0 0 2 0 3 0 2 0 0 0 1 0 0 1 1 0 2 2 0 0 1 1 0 0 1 0 0 0 0 0 1 0 NA NA NA NA NA NA NA NA 1 0 0 0 1 0 1 0 1 0 1 0 1 0 0 0 2 0 0 1 1 0 0 0 3 0 0 0 1 0 1 0 2 0 0 0 0 0 2 0 1 0 0 0
chrI 102681 0.1503 0.2984 G A 0.7768 0.6264 0.2232 0.3736 17 0 89 0 0 0 4 0 2 0 2 0 0 0 3 0 0 0 2 0 0 0 3 0 0 0 2 0 3 0 2 0 0 0 2 0 3 0 5 0 1 0 0 0 2 0 1 0 1 0 1 0 0 0 1 0 0 0 1 0 0 0 3 0 0 0 1 0 1 0 1 0 0 0 4 0 0 0 1 0 1 0 1 0 0 0 4 0 0 0 2 0 0 0 2 0 1 0 0 0 0 0 2 0 0 0 1 0 0 0 1 0 1 0 2 0 1 0 1 0 0 0 1 0 0 0 4 0 0 0 1 0 0 0 4 0 1 0 1 0 0 0 2 0 0 0 2 0 0 0 2 0
chrI 143810 0.1035 0.3306 G A 0.6176 0.7212 0.3824 0.2788 40 0 55 0 1 0 0 0 1 0 2 0 NA NA NA NA 1 0 0 0 1 0 2 0 NA NA NA NA 0 0 4 0 1 0 2 0 1 0 2 0 1 0 1 0 0 0 1 0 1 0 1 0 2 0 1 0 1 0 4 0 1 0 1 0 1 0 2 0 0 0 1 0 0 0 1 0 NA NA NA NA 1 0 1 0 1 0 1 0 1 0 2 0 0 0 2 0 2 0 0 0 1 0 2 0 0 0 4 0 1 0 0 0 0 0 1 0 1 0 0 0 0 0 1 0 1 0 0 0 0 0 4 0 0 0 1 0 2 0 2 0 3 0 1 0 1 0 0 0 0 0 2 0
chrI 145497 0.158 0.3388 A G 0.7402 0.5822 0.2598 0.4178 108 0 108 0 2 0 4 0 3 0 4 0 3 0 1 0 3 0 0 0 2 0 3 0 4 0 1 0 3 0 2 0 6 0 0 0 3 0 2 0 2 0 3 0 2 0 1 0 2 0 1 0 1 0 6 0 0 0 6 0 3 0 0 0 0 0 2 0 3 0 2 0 2 0 2 0 3 0 1 0 1 0 4 0 2 0 0 0 0 0 2 0 0 0 2 0 2 0 1 0 1 0 3 0 0 0 4 0 2 0 1 0 0 0 3 0 2 0 0 0 4 0 2 0 2 0 4 0 3 0 3 0 5 0 2 0 NA NA NA NA 2 0 0 0 5 0 3 0 0 0 1 0
chrI 145862 0.1537 0.3335 G A 0.7434 0.5896 0.2566 0.4104 81 0 105 0 3 0 1 0 2 0 2 0 2 0 8 0 1 0 2 0 2 0 1 0 2 0 1 0 1 0 4 0 0 0 6 0 2 0 2 0 2 0 1 0 1 0 1 0 1 0 2 0 1 0 2 0 NA NA NA NA 0 0 5 0 1 0 1 0 2 0 3 0 NA NA NA NA 1 0 4 0 1 0 1 0 1 0 1 0 3 0 1 0 0 0 2 0 1 0 4 0 6 0 1 0 1 0 2 0 2 0 0 0 2 0 1 0 0 0 2 0 1 0 1 0 2 0 0 0 2 0 2 0 1 0 3 0 1 0 0 0 0 0 5 0 1 0 4 0 2 0 2 0
chrI 147088 0.111 0.3361 G C 0.6685 0.5576 0.2753 0.397 0 51 120 4 0 2 2 0 0 1 1 0 0 1 5 0 1 2 2 0 1 1 3 1 1 3 3 0 0 1 3 0 0 4 8 0 0 0 1 0 0 3 1 1 0 0 4 0 0 0 2 0 0 1 0 0 NA NA NA NA 0 2 4 0 0 2 1 0 0 3 4 0 0 2 2 1 0 2 2 1 0 1 1 0 0 2 3 0 0 1 6 0 0 0 3 0 0 7 1 0 0 3 1 0 0 3 2 0 0 1 3 0 0 3 2 0 0 1 6 0 0 1 4 0 0 2 3 0 0 0 1 0 0 6 2 0 0 0 3 0 0 1 5 0 0 1 3 0 0 1 3 0
chrI 151779 0.1123 0.2726 C A 0.7836 0.6712 0.2164 0.3288 46 106 0 0 0 4 0 0 0 1 0 0 1 3 0 0 0 2 0 0 1 1 0 0 1 4 0 0 0 5 0 0 0 4 0 0 NA NA NA NA 2 2 0 0 1 1 0 0 2 2 0 0 NA NA NA NA 1 2 0 0 0 7 0 0 0 2 0 0 2 3 0 0 1 2 0 0 2 2 0 0 1 6 0 0 0 2 0 0 0 4 0 0 1 4 0 0 2 1 0 0 NA NA NA NA NA NA NA NA 2 7 0 0 0 2 0 0 0 3 0 0 2 3 0 0 1 1 0 0 3 2 0 0 2 2 0 0 1 2 0 0 2 8 0 0 0 5 0 0 1 3 0 0
chrI 184680 0.1141 0.2959 T C 0.7612 0.6471 0.2388 0.3529 0 16 0 40 0 2 0 2 0 2 0 2 0 0 0 1 0 1 0 1 0 0 0 3 0 0 0 1 0 1 0 2 0 2 0 0 NA NA NA NA NA NA NA NA 0 1 0 0 NA NA NA NA 0 0 0 2 0 1 0 0 0 1 0 1 0 1 0 0 0 0 0 1 0 2 0 1 0 1 0 3 0 2 0 3 0 0 0 1 0 1 0 0 0 1 0 1 0 1 0 2 0 1 0 0 NA NA NA NA 0 1 0 2 0 0 0 1 NA NA NA NA 0 2 0 1 0 1 0 0 0 2 0 2 0 0 0 4 NA NA NA NA 0 1 0 2 NA NA NA NA 0 1 0 1
chrI 196988 0.1131 0.2931 A G 0.7634 0.6503 0.2366 0.3497 64 0 44 0 3 0 0 0 0 0 1 0 1 0 2 0 0 0 2 0 4 0 0 0 1 0 1 0 2 0 1 0 4 0 0 0 1 0 1 0 2 0 0 0 NA NA NA NA 3 0 0 0 2 0 0 0 2 0 0 0 0 0 1 0 1 0 0 0 2 0 0 0 1 0 0 0 0 0 1 0 3 0 0 0 3 0 1 0 8 0 0 0 1 0 1 0 1 0 1 0 0 0 2 0 1 0 0 0 3 0 1 0 3 0 1 0 2 0 0 0 3 0 0 0 3 0 4 0 1 0 0 0 1 0 1 0 4 0 1 0 2 0 0 0 2 0 0 0 3 0 1 0
chrI 196993 0.1183 0.297 C A 0.7553 0.637 0.2447 0.3493 45 66 0 0 0 3 0 0 1 0 0 0 2 1 0 0 2 1 0 0 0 4 0 0 1 1 0 0 1 2 0 0 0 4 0 0 1 2 0 0 0 2 0 0 NA NA NA NA 0 3 0 0 0 2 0 0 0 2 0 0 1 0 0 0 0 2 0 0 0 2 0 0 0 1 0 0 1 0 0 0 0 3 0 0 1 3 0 0 0 7 0 0 1 1 0 0 1 1 0 0 2 1 0 0 0 1 0 0 1 3 0 0 1 3 0 0 0 2 0 0 0 3 0 0 4 3 0 0 0 1 0 0 1 1 0 0 1 4 0 0 0 2 0 0 0 2 0 0 1 5 0 0
chrI 202915 0.1609 0.2544 G A 0.8261 0.6652 0.1739 0.3348 28 0 136 0 1 0 2 0 0 0 1 0 0 0 5 0 2 0 0 0 0 0 3 0 0 0 6 0 2 0 2 0 0 0 3 0 0 0 1 0 3 0 4 0 0 0 2 0 0 0 3 0 0 0 4 0 0 0 2 0 0 0 2 0 2 0 5 0 NA NA NA NA 1 0 1 0 2 0 4 0 0 0 6 0 3 0 3 0 1 0 1 0 0 0 2 0 2 0 8 0 4 0 1 0 0 0 1 0 2 0 3 0 0 0 1 0 NA NA NA NA 0 0 1 0 1 0 0 0 5 0 3 0 0 0 4 0 1 0 2 0 0 0 3 0 4 0 5 0 0 0 1 0
chrI 228525 0.1113 0.3473 G T 0.597 0.7083 0.403 0.2917 0 0 65 31 0 0 2 0 0 0 1 1 0 0 1 0 0 0 0 1 0 0 0 1 0 0 0 1 NA NA NA NA 0 0 3 2 0 0 6 2 0 0 1 2 0 0 3 0 0 0 4 0 0 0 3 1 0 0 0 3 0 0 1 1 0 0 2 0 0 0 2 2 0 0 1 1 0 0 3 0 0 0 2 2 0 0 1 0 0 0 1 0 NA NA NA NA 0 0 1 0 NA NA NA NA 0 0 0 1 0 0 2 0 0 0 2 2 0 0 2 1 0 0 0 1 0 0 4 0 0 0 4 1 0 0 3 1 0 0 1 2 0 0 3 0 0 0 3 2 0 0 1 0
chrI 230643 0.1002 0.4251 T C 0.625 0.5248 0.375 0.4752 0 23 0 32 0 4 0 1 0 3 0 0 0 1 0 1 NA NA NA NA 0 2 0 1 0 2 0 0 0 1 0 0 0 0 0 1 0 1 0 2 0 0 0 4 0 0 0 1 0 2 0 0 NA NA NA NA 0 0 0 1 0 2 0 1 0 1 0 0 NA NA NA NA 0 1 0 0 0 1 0 3 0 1 0 2 0 2 0 1 0 0 0 1 0 2 0 2 0 2 0 1 0 2 0 0 0 1 0 1 0 3 0 1 NA NA NA NA NA NA NA NA 0 1 0 1 NA NA NA NA 0 2 0 0 0 1 0 0 0 2 0 1 0 2 0 1 0 1 0 1 0 0 0 1
chrI 239896 0.1581 0.4835 C A 0.4125 0.5706 0.5375 0.4294 70 69 6 0 2 0 0 0 NA NA NA NA 2 2 0 0 2 3 1 0 2 0 0 0 4 4 0 0 2 3 0 0 1 3 0 0 NA NA NA NA 1 1 0 0 1 2 0 0 1 0 0 0 1 0 0 0 NA NA NA NA 0 3 0 0 3 1 0 0 2 1 0 0 2 0 0 0 2 4 0 0 3 1 0 0 0 1 0 0 2 0 0 0 1 1 0 0 0 1 0 0 NA NA NA NA 2 3 0 0 2 0 0 0 0 1 0 0 0 0 2 0 0 1 0 0 NA NA NA NA 1 0 0 0 2 1 1 0 1 2 0 0 0 4 0 0 0 2 0 0 0 1 0 0
chrI 252004 0.1426 0.2913 A G 0.78 0.6374 0.22 0.3626 96 0 57 0 2 0 0 0 2 0 1 0 3 0 1 0 1 0 1 0 4 0 0 0 2 0 4 0 1 0 3 0 NA NA NA NA 1 0 2 0 7 0 1 0 2 0 0 0 1 0 0 0 NA NA NA NA 0 0 1 0 3 0 3 0 NA NA NA NA 1 0 1 0 1 0 2 0 6 0 2 0 0 0 4 0 3 0 0 0 1 0 1 0 NA NA NA NA 7 0 2 0 4 0 6 0 3 0 0 0 NA NA NA NA 2 0 2 0 3 0 0 0 1 0 0 0 3 0 0 0 2 0 0 0 4 0 3 0 2 0 0 0 3 0 3 0 1 0 4 0 2 0 1 0
chrI 256123 0.1139 0.3943 A C 0.5488 0.6627 0.4512 0.3373 112 68 0 0 3 0 0 0 2 0 0 0 2 0 0 0 4 1 0 0 1 2 0 0 3 3 0 0 1 0 0 0 1 1 0 0 3 0 0 0 NA NA NA NA 1 2 0 0 2 0 0 0 1 0 0 0 2 1 0 0 3 1 0 0 1 0 0 0 3 1 0 0 1 0 0 0 4 1 0 0 4 1 0 0 3 2 0 0 2 1 0 0 0 1 0 0 3 1 0 0 3 0 0 0 4 1 0 0 3 0 0 0 3 2 0 0 2 0 0 0 1 0 0 0 1 1 0 0 3 2 0 0 6 5 0 0 2 1 0 0 3 1 0 0 2 1 0 0 1 1 0 0
chrI 262308 0.1003 0.339 A T 0.7111 0.6108 0.2889 0.3892 99 0 0 63 5 0 0 3 2 0 0 1 4 0 0 2 1 0 0 4 4 0 0 6 6 0 0 1 2 0 0 3 8 0 0 4 3 0 0 2 2 0 0 3 2 0 0 1 1 0 0 1 4 0 0 1 6 0 0 2 3 0 0 4 2 0 0 3 1 0 0 1 1 0 0 1 3 0 0 2 1 0 0 0 2 0 0 1 4 0 0 3 3 0 0 1 9 0 0 1 3 0 0 2 2 0 0 2 1 0 0 1 NA NA NA NA 3 0 0 2 3 0 0 2 2 0 0 3 3 0 0 2 3 0 0 1 4 0 0 3 4 0 0 6 2 0 0 2 1 0 0 0
chrI 270243 0.1289 0.3758 A G 0.6887 0.5598 0.3113 0.4402 80 0 61 0 3 0 1 0 2 0 1 0 0 0 1 0 2 0 0 0 1 0 2 0 1 0 1 0 1 0 2 0 1 0 1 0 NA NA NA NA 0 0 3 0 1 0 1 0 4 0 0 0 1 0 2 0 3 0 5 0 4 0 0 0 1 0 1 0 1 0 2 0 3 0 0 0 1 0 1 0 5 0 2 0 1 0 0 0 1 0 1 0 4 0 1 0 4 0 2 0 6 0 0 0 NA NA NA NA 1 0 2 0 0 0 2 0 2 0 0 0 6 0 0 0 0 0 1 0 1 0 2 0 4 0 2 0 1 0 0 0 3 0 0 0 2 0 0 0 2 0 1 0
chrI 294368 0.1636 0.3013 A G 0.7805 0.6169 0.2195 0.3831 117 3 63 0 1 0 1 0 1 0 0 0 6 0 0 0 NA NA NA NA 1 0 2 0 NA NA NA NA 1 0 4 0 2 0 2 0 3 0 1 0 6 0 1 0 3 0 1 0 2 0 0 0 NA NA NA NA 1 0 0 0 3 0 2 0 2 0 0 0 4 0 1 0 1 0 1 0 1 0 2 0 3 0 1 0 5 0 0 0 NA NA NA NA 3 0 0 0 8 0 3 0 4 0 1 0 1 0 0 0 1 0 1 0 1 0 1 0 4 1 0 0 2 1 5 0 6 0 0 0 2 0 2 0 8 0 2 0 1 0 4 0 NA NA NA NA 6 0 1 0 1 0 1 0
chrI 294468 0.1561 0.3192 A G 0.7453 0.5891 0.2547 0.3837 125 4 57 0 3 0 1 0 2 0 0 0 6 0 0 0 3 0 1 0 4 0 2 0 2 0 0 0 3 0 3 0 4 0 2 0 1 0 1 0 1 0 1 0 0 0 1 0 NA NA NA NA NA NA NA NA 2 0 0 0 3 0 2 0 2 0 0 0 4 0 1 0 1 0 1 0 2 0 2 0 1 0 1 0 2 0 0 0 2 0 1 0 1 0 1 0 2 0 4 0 2 0 1 0 1 0 0 0 4 0 1 0 2 0 1 0 2 0 0 0 4 0 3 0 2 1 0 0 3 0 2 0 3 0 3 0 2 0 3 0 NA NA NA NA 4 0 1 0 1 0 1 0
chrI 306907 0.1115 0.3212 A C 0.6512 0.5397 0.3488 0.2937 73 32 0 4 4 0 0 0 0 1 0 0 NA NA NA NA 4 0 0 1 2 2 0 0 2 3 0 1 2 0 0 0 5 0 0 0 2 1 0 0 1 0 0 1 1 0 0 0 0 1 0 1 1 0 0 0 0 1 0 0 1 2 0 0 1 0 0 1 2 1 0 0 1 1 0 0 NA NA NA NA 3 0 0 0 1 1 0 1 2 3 0 0 2 0 0 0 NA NA NA NA 1 0 0 0 1 0 0 0 4 1 0 0 1 0 0 0 NA NA NA NA 0 1 0 1 1 1 0 0 1 0 0 0 3 0 0 0 1 1 0 0 0 1 0 0 3 1 0 1 NA NA NA NA
chrI 309401 0.165 0.2592 C G 0.6583 0.8233 0.3417 0.1767 0 68 63 0 0 3 1 0 0 3 2 0 0 1 0 0 0 1 2 0 0 2 7 0 0 3 1 0 0 2 0 0 0 6 0 0 0 1 0 0 0 8 0 0 0 0 3 0 0 5 0 0 0 1 2 0 0 0 6 0 0 2 1 0 0 2 2 0 0 2 0 0 0 2 3 0 0 4 0 0 0 0 1 0 0 4 0 0 0 3 2 0 0 1 0 0 0 6 0 0 0 2 0 0 0 0 2 0 0 1 0 0 0 0 3 0 0 5 0 0 NA NA NA NA 0 2 5 0 0 1 3 0 0 5 3 0 0 0 1 0 0 1 4 0 0 3 1 0 0 0 3 0
chrI 316038 0.1532 0.3911 G A 0.5323 0.6855 0.4677 0.3145 52 0 59 0 1 0 0 0 1 0 1 0 0 0 2 0 1 0 1 0 NA NA NA NA 2 0 2 0 1 0 1 0 NA NA NA NA 1 0 0 0 NA NA NA NA 2 0 0 0 2 0 3 0 1 0 0 0 NA NA NA NA 0 0 1 0 0 0 2 0 0 0 1 0 1 0 0 0 0 0 3 0 0 0 2 0 1 0 3 0 1 0 1 0 0 0 2 0 0 0 2 0 1 0 0 0 1 0 2 0 2 0 4 0 2 0 0 0 0 0 2 0 NA NA NA NA 0 0 2 0 NA NA NA NA 2 0 2 0 0 1 1 0 1 0 3 0 0 0 2 0 NA NA NA NA
chrI 325392 0.1413 0.2725 T G 0.6569 0.7982 0.3431 0.2018 0 0 68 58 0 0 2 6 0 0 3 1 0 0 0 2 0 0 0 1 0 0 2 4 0 0 2 1 0 0 1 0 0 0 2 4 0 0 2 4 0 0 0 4 0 0 1 0 0 0 0 3 0 0 0 6 0 0 3 0 NA NA NA NA 0 0 2 5 0 0 0 3 0 0 2 2 0 0 0 4 0 0 1 2 0 0 1 4 0 0 4 5 0 0 0 1 0 0 1 5 0 0 3 4 0 0 2 0 0 0 0 4 0 0 1 0 0 0 2 0 0 0 3 0 0 0 0 2 0 0 2 0 0 0 5 2 0 0 2 0 0 0 0 1 0 0 0 3 0 0 0 2
chrI 328798 0.1654 0.2677 T C 0.6496 0.815 0.3504 0.185 0 49 0 60 0 2 0 2 0 1 0 0 0 1 0 2 NA NA NA NA 0 0 0 3 0 1 0 2 0 1 0 3 0 0 0 6 0 1 0 0 0 0 0 4 0 1 0 0 0 0 0 3 0 0 0 4 0 2 0 0 0 0 0 5 0 1 0 0 0 0 0 4 0 1 0 1 0 0 0 1 0 3 0 3 0 0 0 7 0 2 0 2 0 0 0 3 0 0 0 4 0 1 0 1 0 2 0 6 0 0 0 1 NA NA NA NA 0 2 0 0 0 4 0 0 0 0 0 1 0 2 0 1 0 0 0 2 0 3 0 2 0 0 0 2 0 0 0 4 NA NA NA NA
chrI 332999 0.1032 0.2789 A C 0.6696 0.7727 0.3304 0.2273 40 21 0 0 2 0 0 0 6 3 0 0 2 1 0 0 1 0 0 0 0 1 0 0 1 1 0 0 1 4 0 0 7 0 0 0 3 0 0 0 6 0 0 0 3 1 0 0 2 0 0 0 1 0 0 0 0 1 0 0 NA NA NA NA 1 0 0 0 2 0 0 0 1 2 0 0 3 0 0 0 1 0 0 0 6 0 0 0 0 3 0 0 2 0 0 0 4 0 0 0 3 4 0 0 2 2 0 0 6 0 0 0 NA NA NA NA 2 2 0 0 0 3 0 0 NA NA NA NA 0 3 0 0 0 1 0 0 1 1 0 0 1 1 0 0 1 0 0 0 NA NA NA NA
chrI 340542 0.1485 0.297 C G 0.6288 0.7773 0.3712 0.2227 0 55 52 0 0 4 1 0 0 2 3 0 0 2 1 0 0 1 1 0 0 3 1 0 0 1 0 0 0 1 0 0 0 6 0 0 0 2 2 0 0 8 0 0 NA NA NA NA 0 3 0 0 0 0 3 0 0 0 4 0 0 6 0 0 0 2 1 0 0 2 0 0 0 2 0 0 0 2 0 0 0 2 2 0 0 2 0 0 0 1 2 0 0 1 0 0 0 2 0 0 0 2 3 0 0 2 2 0 0 1 1 0 NA NA NA NA 0 1 1 0 NA NA NA NA 0 1 3 0 0 1 0 0 0 4 1 0 0 2 3 0 0 3 2 0 0 5 0 0 0 1 2 0
chrI 340543 0.1386 0.2901 T G 0.6406 0.7792 0.3594 0.2208 0 0 52 55 0 0 1 4 0 0 3 2 0 0 1 2 0 0 1 1 0 0 1 3 0 0 0 1 0 0 0 1 0 0 0 6 0 0 2 2 0 0 0 8 NA NA NA NA 0 0 0 3 0 0 3 0 0 0 4 0 0 0 0 6 0 0 1 2 0 0 0 2 0 0 0 2 0 0 0 2 0 0 2 2 0 0 0 2 0 0 2 1 0 0 0 1 0 0 0 2 0 0 3 2 0 0 2 2 0 0 1 1 NA NA NA NA 0 0 1 1 NA NA NA NA 0 0 3 1 0 0 0 1 0 0 1 4 0 0 3 2 0 0 2 3 0 0 0 5 0 0 2 1
chrI 340544 0.1483 0.2909 G A 0.627 0.7753 0.3571 0.2247 51 0 55 0 1 0 4 0 3 0 2 0 1 0 2 0 1 0 1 0 1 0 3 0 0 0 1 0 0 0 1 0 0 0 6 0 2 0 2 0 0 0 8 0 NA NA NA NA 0 0 2 0 3 0 0 0 4 0 0 0 0 0 6 0 1 0 2 0 0 0 3 0 0 0 2 0 0 0 2 0 2 0 2 0 0 0 2 0 2 0 1 0 0 0 1 0 0 0 2 0 3 0 2 0 2 0 2 0 1 0 1 0 NA NA NA NA 1 0 1 0 NA NA NA NA 3 0 1 0 0 0 1 0 1 0 4 0 3 0 2 0 2 0 3 0 0 0 5 0 2 0 1 0
chrI 341481 0.1205 0.2594 C G 0.6803 0.8008 0.3197 0.1992 0 80 38 0 0 3 2 0 0 4 0 0 0 1 0 0 0 0 2 0 0 4 0 0 0 1 1 0 0 1 0 0 0 4 0 0 0 2 0 0 0 10 0 0 0 1 3 0 0 2 0 0 0 1 1 0 0 4 3 0 0 3 0 0 0 2 3 0 0 5 0 0 0 2 1 0 0 2 0 0 0 5 1 0 0 4 0 0 0 1 0 0 0 3 0 0 0 6 0 0 0 4 0 0 0 1 0 0 0 1 1 0 0 0 1 0 0 1 1 0 0 1 0 0 0 0 2 0 0 6 0 0 0 1 3 0 0 1 0 0 0 5 1 0 0 3 0 0 0 1 0 0
chrI 342313 0.1005 0.4969 C G 0.4528 0.5533 0.5472 0.4467 0 131 114 0 0 2 1 0 0 1 6 0 0 7 1 1 0 1 3 0 0 2 6 0 0 2 3 0 0 2 3 0 0 7 5 0 0 6 3 0 0 1 1 0 0 2 0 0 0 4 3 0 NA NA NA NA 0 2 0 0 0 2 6 0 0 1 2 0 0 7 4 0 0 0 1 0 0 3 9 0 0 4 5 0 0 3 1 0 0 2 1 0 0 0 1 0 0 3 0 0 0 1 5 0 0 2 2 0 0 2 1 0 0 2 3 0 0 3 5 0 0 0 1 0 0 2 3 0 0 3 2 0 0 3 0 0 0 1 2 0 0 4 0 0 0 2 2 0 0 2 2 0
chrI 342320 0.1334 0.4006 T C 0.6538 0.5205 0.3333 0.4678 2 99 7 128 0 2 0 1 0 1 0 5 0 4 0 4 0 0 0 4 0 1 0 7 0 1 0 3 0 2 0 2 0 6 2 4 0 6 0 3 0 1 0 1 0 2 0 0 0 2 0 5 1 0 0 0 0 1 0 1 0 2 0 6 0 1 0 1 0 6 0 5 0 0 0 1 0 4 0 7 0 6 0 5 0 3 1 1 0 1 0 1 0 0 0 1 0 3 0 0 0 2 0 5 0 2 0 2 0 2 0 1 0 2 0 3 0 3 0 4 0 0 0 1 0 2 0 2 0 2 0 2 0 2 0 1 0 0 0 3 0 3 0 0 0 1 0 2 0 1 0 4
chrI 342321 0.1009 0.4313 T C 0.6164 0.5154 0.3836 0.479 0 107 5 126 0 2 0 1 0 2 0 5 0 6 0 2 0 0 0 4 0 1 0 7 0 2 0 4 0 2 0 2 0 6 0 7 0 6 0 3 0 1 0 1 0 2 0 0 0 2 1 4 NA NA NA NA 0 1 0 1 0 2 0 6 0 1 0 1 0 5 0 5 0 0 0 1 0 2 0 9 0 6 0 5 0 3 0 2 0 1 0 2 0 0 0 1 0 3 0 0 0 2 0 5 0 2 0 2 0 2 0 1 0 1 0 3 0 3 0 4 0 1 0 1 0 0 0 4 0 2 0 2 0 2 0 1 0 2 0 1 0 3 0 0 0 1 0 2 0 2 0 3
chrI 343229 0.1159 0.2627 G C 0.6794 0.7953 0.3206 0.2047 0 50 126 2 0 1 2 0 0 1 1 0 0 2 3 0 0 0 1 0 0 2 2 0 0 1 8 0 0 1 1 0 0 0 6 0 0 1 2 0 0 2 3 0 NA NA NA NA 0 1 5 0 0 0 4 0 0 0 3 0 0 2 3 0 0 0 4 0 0 0 1 0 0 1 1 0 0 0 5 0 0 2 1 0 0 1 6 0 0 1 3 0 0 3 4 0 0 0 4 0 0 0 5 0 0 0 2 0 0 0 5 0 0 0 1 0 0 3 2 0 0 0 2 0 0 0 3 0 0 2 2 0 0 3 2 0 0 1 2 0 0 1 4 0 0 0 3 0 0 0 3 0
chrI 344517 0.132 0.2588 G A 0.6752 0.8072 0.3248 0.1928 54 0 79 0 4 0 1 0 NA NA NA NA 1 0 0 0 2 0 1 0 0 0 1 0 3 0 0 0 3 0 2 0 0 0 6 0 3 0 3 0 0 0 2 0 2 0 1 0 0 0 8 0 1 0 2 0 4 0 2 0 0 0 3 0 1 0 2 0 0 0 2 0 2 0 0 0 0 0 4 0 0 0 3 0 0 0 5 0 0 0 3 0 0 0 3 0 0 0 2 0 0 0 3 0 0 0 3 0 1 0 1 0 1 0 0 0 1 0 1 0 2 0 1 0 5 0 0 0 0 0 3 0 2 0 0 0 0 0 2 0 4 0 1 0 0 0 1 0 0 0 1 0
chrI 362849 0.1616 0.2582 T G 0.661 0.8227 0.339 0.1773 0 0 53 78 0 0 1 1 0 0 1 1 0 0 0 1 NA NA NA NA 0 0 2 1 0 0 2 3 0 0 3 3 0 0 0 1 0 0 4 1 0 0 1 3 0 0 2 0 0 0 0 4 0 0 0 1 0 0 2 1 0 0 0 1 0 0 0 1 0 0 0 5 0 0 0 4 0 0 0 3 0 0 3 3 0 0 0 2 0 0 0 2 0 0 0 3 0 0 0 2 0 0 1 1 0 0 0 3 0 0 0 4 0 0 2 0 0 0 0 2 0 0 0 1 0 0 1 1 0 0 0 2 0 0 1 1 0 0 0 2 0 0 2 3 0 0 0 5 0 0 0 4
chrI 363355 0.1099 0.2655 C T 0.6796 0.7895 0.3204 0.2105 0 100 0 48 0 2 0 3 0 4 0 0 0 1 0 1 0 2 0 0 0 7 0 0 0 2 0 1 0 2 0 2 0 2 0 0 0 2 0 2 0 4 0 0 0 2 0 2 0 5 0 0 0 0 0 2 0 2 0 1 0 1 0 0 0 5 0 5 0 6 0 0 0 1 0 0 NA NA NA NA 0 1 0 0 0 7 0 0 0 5 0 0 0 1 0 0 NA NA NA NA 0 3 0 0 0 3 0 0 NA NA NA NA 0 1 0 2 0 2 0 2 0 2 0 1 0 1 0 1 0 4 0 0 0 1 0 0 0 2 0 0 0 2 0 0 0 4 0 0 0 3 0 0
chrI 378916 0.1438 0.2705 A T 0.6327 0.7765 0.3469 0.1941 69 0 0 71 2 0 0 2 NA NA NA NA 0 0 0 1 2 0 0 1 4 0 0 3 2 0 0 0 1 0 0 3 2 0 0 0 2 0 0 5 7 0 0 0 2 1 0 2 3 0 0 0 3 0 0 2 0 0 0 3 2 0 0 0 1 0 0 3 2 0 0 0 0 0 0 1 6 0 0 0 1 0 0 2 1 0 0 0 0 0 0 8 1 0 0 0 2 0 0 0 2 0 0 1 2 0 0 2 3 1 0 2 2 0 0 2 1 0 0 4 0 0 0 3 3 0 0 4 2 0 0 4 1 0 0 2 0 0 0 2 2 0 0 1 5 0 0 0 2 0 0 0
chrI 378917 0.1589 0.2929 C T 0.6277 0.7866 0.3723 0.2134 0 69 0 71 0 2 0 2 NA NA NA NA 0 0 0 1 0 2 0 1 0 4 0 3 0 2 0 0 0 1 0 3 0 1 0 0 0 2 0 5 0 7 0 0 0 2 0 3 0 3 0 0 0 3 0 2 0 0 0 3 0 2 0 0 0 1 0 3 0 2 0 0 0 0 0 1 1 5 0 0 0 1 0 2 0 1 0 0 0 0 0 8 0 1 0 0 0 2 0 0 0 2 0 1 0 2 0 2 0 3 0 3 0 2 0 1 0 1 0 4 0 0 0 3 0 3 0 4 0 2 0 3 0 1 0 2 0 0 0 2 0 2 0 1 0 5 0 0 0 2 0 0
chrI 395911 0.1306 0.251 T G 0.6837 0.8143 0.3163 0.1857 0 0 53 63 0 0 5 5 0 0 4 1 0 0 2 1 0 0 5 3 0 0 0 3 0 0 3 3 0 0 3 2 0 0 0 4 0 0 2 1 0 0 0 6 0 0 2 2 0 0 0 1 0 0 1 3 1 0 3 0 0 0 0 2 0 0 2 3 0 0 0 4 0 0 2 1 0 0 0 1 0 0 1 3 0 0 0 4 0 0 0 1 0 0 0 2 0 0 0 6 0 0 1 2 0 0 2 2 0 0 2 2 NA NA NA NA 0 0 1 1 0 0 2 0 0 0 3 2 0 0 2 1 0 0 5 2 0 0 1 3 0 0 2 3 0 0 0 1 0 0 0 2
chrI 396169 0.1078 0.2692 A G 0.6769 0.7847 0.3231 0.2153 87 0 59 0 3 0 2 0 0 0 1 0 NA NA NA NA 1 0 0 0 1 0 1 0 1 0 1 0 3 0 1 0 3 0 0 0 0 0 1 0 2 0 0 0 3 0 0 0 NA NA NA NA 1 0 0 0 0 0 2 0 7 0 0 0 3 0 0 0 1 0 0 0 1 0 2 0 1 0 0 0 1 0 1 0 4 0 0 0 1 0 0 0 6 0 0 0 7 0 0 0 2 0 3 0 2 0 2 0 0 0 1 0 0 0 2 0 0 0 2 0 0 0 2 0 2 0 3 1 0 0 1 0 2 0 0 0 1 0 2 0 1 0 0 0 4 0 0 0 2 0 1 0
chrI 403695 0.1266 0.3641 A C 0.5726 0.6992 0.4274 0.3008 76 103 0 0 2 0 0 0 2 1 0 0 3 4 0 0 1 4 0 0 1 3 0 0 1 1 0 0 1 4 0 0 6 0 0 0 4 2 0 0 4 1 0 0 0 3 0 0 3 0 0 0 3 3 0 0 0 3 0 0 6 1 0 0 1 2 0 0 1 1 0 0 1 2 0 0 2 4 0 0 2 2 0 0 1 0 0 0 4 0 0 0 2 0 0 0 4 2 0 0 0 2 0 0 1 0 0 0 3 5 0 0 NA NA NA NA 1 0 0 0 0 3 1 0 2 1 0 0 1 1 0 0 1 3 0 0 2 3 0 0 0 4 0 0 4 1 0 0 1 3 0 0
chrI 428868 0.137 0.2676 T A 0.6639 0.8009 0.3361 0.1991 50 0 0 68 1 0 0 3 0 0 0 6 1 0 0 2 3 0 0 5 0 0 0 7 5 0 0 3 4 0 0 1 0 0 0 2 2 0 0 2 0 0 0 3 2 0 0 1 0 0 0 2 2 0 0 0 2 0 0 3 0 0 0 5 7 0 0 1 0 0 0 5 0 0 0 3 0 0 0 6 1 0 0 0 0 0 0 3 0 0 0 3 0 0 0 2 0 0 0 3 0 0 0 4 0 0 0 4 2 0 0 2 1 0 0 0 1 0 0 3 1 0 0 2 0 0 0 4 0 0 0 4 3 0 0 1 0 0 0 5 0 0 0 2 0 0 0 7 0 0 0 5
chrI 429090 0.1424 0.2535 T C 0.6753 0.8177 0.3247 0.1823 0 57 0 73 0 1 0 2 0 1 0 0 0 1 0 0 0 2 0 0 0 3 0 1 0 2 0 0 0 0 0 1 0 0 0 6 0 1 0 0 0 0 0 1 0 5 0 0 0 0 0 2 0 1 0 0 0 4 0 0 0 0 0 4 0 4 0 3 0 0 0 1 0 0 0 2 0 0 0 4 0 1 0 0 0 0 0 1 0 2 0 2 NA NA NA NA 0 0 0 4 0 1 0 1 0 2 0 0 0 0 0 1 NA NA NA NA 0 1 0 1 0 4 0 0 0 0 0 1 0 3 0 1 0 0 0 3 0 2 0 1 0 2 0 1 0 0 0 3 0 0 0 1
chrI 431018 0.1088 0.3044 T C 0.6351 0.7439 0.3649 0.2439 0 31 0 78 0 2 0 2 0 0 0 3 NA NA NA NA 1 0 0 2 0 0 0 1 0 0 0 1 0 1 0 3 0 1 0 3 0 2 0 3 0 1 0 1 0 1 0 2 0 1 0 1 0 0 0 1 0 1 0 1 0 2 0 1 0 0 0 4 0 0 0 4 NA NA NA NA 0 0 0 2 0 2 0 3 0 2 0 1 0 2 0 2 0 2 0 0 NA NA NA NA 0 1 1 3 0 0 0 2 0 2 0 1 0 0 0 1 0 3 0 2 0 0 0 1 0 0 0 3 0 7 0 2 0 0 0 2 0 2 0 1 0 0 0 5 0 2 1 0 NA NA NA NA
chrI 431024 0.1048 0.3517 T A 0.589 0.6939 0.411 0.2925 33 0 2 61 2 0 0 2 0 0 0 3 NA NA NA NA 1 0 0 2 NA NA NA NA 0 0 1 0 1 0 1 2 1 0 0 2 2 0 0 3 1 0 0 0 2 0 0 2 1 0 0 1 NA NA NA NA 1 0 0 1 2 0 0 1 0 0 0 4 0 0 0 3 NA NA NA NA 1 0 0 2 2 0 0 4 2 0 0 1 2 0 0 2 2 0 0 0 NA NA NA NA 2 0 0 3 0 0 0 2 2 0 0 0 0 0 0 1 3 0 0 2 1 0 0 0 0 0 0 3 7 0 0 2 0 0 0 2 2 0 0 0 0 0 0 5 3 0 0 0 NA NA NA NA
chrI 433002 0.1086 0.3668 G A 0.6875 0.5789 0.3125 0.4211 18 0 94 0 0 0 3 0 0 0 6 0 0 0 7 0 NA NA NA NA 0 0 2 0 0 0 2 0 0 0 1 0 1 0 2 0 0 0 1 0 0 0 3 0 NA NA NA NA 3 0 0 0 0 0 1 0 0 0 1 0 0 0 5 0 1 0 0 0 2 0 0 0 NA NA NA NA 2 0 2 0 NA NA NA NA 2 0 1 0 2 0 3 0 1 0 1 0 1 0 2 0 NA NA NA NA 0 0 2 0 0 0 1 0 NA NA NA NA 0 0 1 0 0 0 2 0 0 0 1 0 0 0 1 0 0 0 5 0 NA NA NA NA 1 0 2 0 1 0 0 0 0 0 2 0
chrI 433014 0.1172 0.4253 A G 0.5161 0.6333 0.4839 0.3667 51 3 59 2 1 0 2 0 6 0 0 0 3 2 1 1 NA NA NA NA 2 0 0 0 1 0 1 0 0 0 1 0 2 0 1 0 NA NA NA NA 1 0 2 0 NA NA NA NA 0 0 3 0 0 0 1 0 1 0 0 0 4 0 1 0 0 0 2 0 NA NA NA NA NA NA NA NA 2 0 2 0 NA NA NA NA 1 0 1 0 2 0 3 0 1 0 1 0 2 0 0 0 NA NA NA NA 1 0 0 0 0 1 0 0 NA NA NA NA 0 1 0 0 1 0 1 0 1 0 0 0 1 0 0 0 1 0 3 1 NA NA NA NA 2 0 2 0 NA NA NA NA 2 0 0 0
chrI 433583 0.1193 0.4664 T C 0.5932 0.4739 0.4068 0.5261 0 70 0 58 0 3 0 2 0 1 0 2 0 0 0 1 0 2 0 4 0 1 0 3 0 0 0 2 0 2 0 1 0 2 0 2 0 1 0 2 0 1 0 0 0 0 0 3 NA NA NA NA 0 0 0 1 0 0 0 3 0 4 0 4 NA NA NA NA 0 1 0 0 0 1 0 2 0 2 0 1 0 6 0 2 0 2 0 2 0 0 0 2 0 1 0 1 0 2 0 3 0 0 0 2 0 1 0 1 0 1 0 2 0 3 0 1 0 2 0 1 0 1 0 0 NA NA NA NA 0 2 0 0 0 0 0 2 0 2 0 0 0 0 0 1 0 1 0 2 NA NA NA NA
chrI 454714 0.1139 0.3002 C T 0.6429 0.7568 0.3571 0.2432 0 67 0 43 NA NA NA NA 0 2 0 0 0 3 0 1 0 4 0 0 0 4 0 3 NA NA NA NA 0 3 0 0 0 4 0 1 0 1 0 2 0 4 0 0 0 4 0 1 0 1 0 2 0 1 0 2 0 6 0 1 NA NA NA NA 0 4 0 0 0 0 0 1 0 1 0 0 0 2 0 0 0 1 0 0 0 4 0 0 0 1 0 2 0 4 0 0 0 2 0 2 0 2 0 2 0 2 0 0 0 3 0 2 NA NA NA NA NA NA NA NA 0 2 0 4 0 1 0 0 0 0 0 2 0 4 0 2 0 0 0 1 1 2 0 2 0 3 0 0 0 2 0 1
chrI 454756 0.1601 0.4445 G A 0.4754 0.6355 0.5246 0.3645 66 0 25 0 NA NA NA NA 0 0 1 0 2 0 3 0 2 0 1 0 5 0 1 0 NA NA NA NA 3 0 0 0 1 0 4 0 2 0 1 0 0 0 2 0 1 0 2 0 1 0 1 0 3 0 0 0 3 0 0 0 NA NA NA NA 0 0 2 0 1 0 2 0 0 0 1 0 0 0 1 0 1 0 0 0 0 0 4 0 2 0 1 0 0 0 3 0 1 0 2 0 2 0 2 0 1 0 1 0 3 0 1 0 NA NA NA NA NA NA NA NA 4 0 0 0 1 0 0 0 2 0 0 0 2 0 1 0 NA NA NA NA 2 0 3 0 0 0 3 0 1 0 0 0
chrI 463935 0.1253 0.2843 A G 0.6531 0.7784 0.3469 0.2216 80 0 61 0 2 0 5 0 2 0 0 0 0 0 1 0 0 0 2 0 5 0 1 0 1 0 4 0 1 0 3 0 3 0 0 0 0 0 2 0 2 0 0 0 1 0 3 0 1 0 0 0 2 0 2 0 0 0 3 0 5 0 0 0 1 0 0 0 3 0 0 0 0 0 2 0 1 0 0 0 1 0 0 0 NA NA NA NA 0 0 2 0 NA NA NA NA 1 0 0 0 3 0 1 0 3 0 2 0 1 0 1 0 0 0 1 0 0 0 1 0 0 0 3 0 2 0 2 0 3 0 1 0 4 0 5 0 1 0 3 0 0 0 1 0 9 0 0 0 1 0 0 0
chrI 464303 0.1479 0.3087 T A 0.6174 0.7653 0.3826 0.2347 65 0 0 53 2 0 0 3 0 0 0 2 5 0 0 2 3 0 0 3 0 0 0 3 2 0 0 4 4 0 0 1 0 0 0 5 2 0 0 0 0 0 0 2 NA NA NA NA 0 0 0 4 1 0 0 0 5 0 0 0 0 0 0 6 2 0 0 4 NA NA NA NA 1 0 0 4 0 0 0 4 1 0 0 0 0 0 0 4 0 0 0 3 0 0 0 3 0 0 0 2 2 0 0 1 1 0 0 2 4 0 0 2 1 0 0 2 0 0 0 1 2 0 0 0 0 0 0 3 4 0 0 3 2 0 0 2 2 0 0 1 1 0 0 2 0 0 0 9 0 0 0 4
chrI 471410 0.1041 0.2573 G T 0.6906 0.7948 0.3094 0.2052 0 0 87 48 0 0 3 3 0 0 0 1 0 0 1 2 0 0 0 3 0 0 3 3 0 0 1 1 0 0 0 2 0 0 4 0 0 0 1 0 0 0 5 0 0 0 0 2 0 0 2 0 0 0 2 1 0 0 0 4 0 0 5 0 0 0 1 0 0 0 2 0 0 0 1 2 0 0 3 0 0 0 3 2 0 0 2 0 0 0 4 1 0 0 2 0 0 0 1 0 0 0 3 2 0 0 1 4 0 0 1 2 0 0 1 0 0 0 1 4 0 0 0 5 0 0 1 0 0 0 2 0 0 0 2 3 0 0 3 4 0 0 1 1 0 0 2 0 0 0 3 2
chrI 471849 0.134 0.3051 G A 0.6279 0.7619 0.3721 0.2381 52 0 79 0 3 0 3 0 1 0 1 0 1 0 1 0 0 0 1 0 1 0 4 0 1 0 1 0 4 0 0 0 0 0 9 0 2 0 4 0 0 0 6 0 2 0 1 0 0 0 1 0 1 0 0 0 1 0 0 0 0 0 3 0 2 0 2 0 0 0 2 0 0 0 1 0 0 0 5 0 3 0 5 0 0 0 3 0 1 0 1 0 0 0 2 0 0 0 4 0 0 0 2 0 0 0 2 0 0 0 1 0 NA NA NA NA 1 0 3 0 3 0 0 0 1 0 0 0 4 0 3 0 2 0 1 0 3 0 1 0 1 0 0 0 0 0 4 0 1 0 0 0
chrI 475648 0.1218 0.4984 G C 0.4407 0.5625 0.5593 0.4375 0 65 58 0 NA NA NA NA NA NA NA NA 0 2 0 0 0 1 1 0 0 3 2 0 0 2 2 0 0 2 0 0 0 1 4 0 0 1 2 0 0 1 4 0 0 3 2 0 0 1 3 0 0 0 1 0 0 1 1 0 0 1 0 0 0 0 1 0 0 0 2 0 0 5 1 0 0 0 4 0 0 1 2 0 0 1 3 0 0 1 1 0 0 1 1 0 0 0 3 0 0 2 1 0 0 0 1 0 0 1 2 0 0 1 1 0 0 1 1 0 0 0 1 0 NA NA NA NA NA NA NA NA 0 3 3 0 0 0 2 0 0 1 2 0 0 3 2 0 0 0 1 0
chrI 486559 0.1075 0.4319 T C 0.4559 0.5634 0.4412 0.4225 4 31 0 43 0 1 0 3 0 1 0 2 0 3 0 1 0 1 0 1 0 2 0 2 0 2 0 0 NA NA NA NA NA NA NA NA 0 2 0 2 0 0 0 1 0 1 0 0 0 1 0 0 0 2 0 2 0 0 0 1 0 1 0 1 0 1 0 1 0 0 0 2 NA NA NA NA NA NA NA NA 0 0 0 1 0 1 0 1 0 2 0 1 NA NA NA NA 0 0 0 2 NA NA NA NA 0 1 0 2 1 0 0 0 NA NA NA NA NA NA NA NA 0 2 0 1 NA NA NA NA 0 0 0 2 0 1 0 2 NA NA NA NA 0 0 0 1 NA NA NA NA 0 1 0 1
chrI 487592 0.1505 0.2854 T C 0.6393 0.7898 0.3607 0.2102 0 13 0 64 NA NA NA NA 0 0 0 1 0 2 0 0 NA NA NA NA 0 0 0 1 0 2 0 0 NA NA NA NA 0 1 0 0 0 0 0 3 0 0 0 1 0 3 0 1 0 0 0 1 0 0 0 4 NA NA NA NA 0 1 0 2 0 1 0 2 NA NA NA NA NA NA NA NA 0 2 0 3 NA NA NA NA 0 0 0 3 0 2 0 0 0 0 0 2 0 0 0 1 NA NA NA NA 0 0 0 2 0 0 0 1 0 0 0 1 0 0 0 1 NA NA NA NA 0 1 0 0 0 0 0 4 0 1 0 0 0 0 0 1 0 1 0 0 NA NA NA NA NA NA NA NA
chrI 493938 0.1445 0.2526 T G 0.6752 0.8197 0.3248 0.1803 0 0 69 90 0 0 0 1 0 0 3 3 0 0 2 2 0 0 1 1 0 0 2 0 0 0 2 3 0 0 2 3 0 0 0 4 0 0 0 1 0 0 0 1 0 0 1 2 0 0 0 1 0 0 0 2 0 0 1 0 0 0 0 3 0 0 1 2 NA NA NA NA 0 0 0 1 0 0 0 2 0 0 0 1 0 0 0 3 0 0 0 1 NA NA NA NA 0 0 0 4 0 0 2 2 0 0 1 2 0 0 3 2 0 0 3 0 0 0 2 1 0 0 1 0 NA NA NA NA 0 0 4 1 0 0 1 2 0 0 4 3 0 0 1 2 0 0 0 1 0 0 1 0
chrI 497003 0.1141 0.463 G C 0.5941 0.48 0.4059 0.52 0 46 69 0 0 1 2 0 NA NA NA NA 0 1 3 1 0 0 2 0 0 2 0 0 NA NA NA NA 0 1 3 0 0 0 1 0 0 0 2 0 0 1 0 0 0 0 1 0 0 2 0 0 0 0 2 0 0 0 2 0 0 1 2 0 0 1 1 0 0 2 2 0 0 0 1 0 0 1 3 0 0 1 0 0 NA NA NA NA 0 0 2 0 0 1 0 0 0 0 1 0 0 4 1 0 0 1 1 1 0 0 3 0 0 1 0 0 0 0 1 0 0 1 1 0 0 1 1 0 0 1 2 0 0 0 2 0 0 0 4 0 0 2 3 0 0 2 0 0 0 1 0 0
chrI 497035 0.1142 0.4395 C A 0.6176 0.5034 0.3824 0.4966 42 72 0 0 2 2 0 0 0 1 0 0 1 3 0 0 1 1 0 0 0 2 0 0 NA NA NA NA 1 3 0 0 1 0 0 0 2 1 0 0 0 1 0 0 0 1 0 0 0 2 0 0 1 3 0 0 1 2 0 0 2 1 0 1 1 1 0 0 2 1 0 0 1 0 0 0 3 1 0 0 0 1 0 0 NA NA NA NA 1 1 0 0 0 1 0 0 1 1 0 0 1 3 0 0 1 1 0 0 1 2 0 0 1 0 0 0 0 1 0 0 0 4 1 0 2 2 0 0 2 1 0 0 2 0 0 0 1 2 0 0 0 2 1 0 0 1 0 0 0 1 0 0
chrI 497109 0.1215 0.338 A G 0.7228 0.6013 0.2772 0.3987 85 0 47 0 3 0 2 0 2 0 0 0 2 0 0 0 2 0 1 0 1 0 0 0 1 0 0 0 3 0 3 0 0 0 1 0 1 0 2 0 NA NA NA NA 1 0 0 0 1 0 0 0 3 0 0 0 2 0 1 0 2 0 3 0 1 0 1 0 1 0 2 0 0 0 1 0 1 0 3 0 NA NA NA NA NA NA NA NA 1 0 2 0 1 0 1 0 2 0 1 0 2 0 3 0 1 0 1 0 2 0 2 0 NA NA NA NA 1 0 0 0 4 0 0 0 3 0 1 0 3 0 1 0 3 0 1 0 3 0 0 0 3 0 0 0 2 0 0 0 2 0 2 0
chrI 497293 0.1411 0.4409 C G 0.4885 0.6296 0.5115 0.3704 0 79 58 0 0 2 0 0 1 1 0 0 0 0 2 0 0 1 2 0 0 4 1 0 0 2 0 0 0 2 2 0 0 1 4 1 NA NA NA NA 0 1 1 0 0 0 1 0 0 1 1 0 0 1 0 0 0 0 1 0 0 1 1 0 0 2 0 0 0 2 0 0 0 1 0 0 0 1 0 0 0 4 0 0 0 2 0 0 0 5 0 0 0 2 1 0 0 2 4 0 0 3 0 0 0 2 2 0 0 2 4 0 0 1 1 0 0 1 2 0 0 0 2 0 0 2 0 0 0 4 2 0 0 1 4 0 0 1 3 0 0 1 2 0 0 3 1 0 0 4 0 0
chrI 497296 0.1283 0.4359 A C 0.5 0.6283 0.5 0.3717 79 59 0 0 2 0 0 0 2 0 0 0 0 2 0 0 0 2 0 0 4 1 0 0 1 1 0 0 2 2 0 0 2 4 0 0 NA NA NA NA 1 1 0 0 0 1 0 0 1 1 0 0 1 0 0 0 0 1 0 0 1 1 0 0 2 0 0 0 2 0 0 0 1 0 0 0 1 0 0 0 3 1 0 0 2 0 0 0 5 0 0 0 2 1 0 0 2 4 0 0 4 0 0 0 2 2 0 0 2 4 0 0 1 1 0 0 1 2 0 0 0 2 0 0 1 0 0 1 4 2 0 0 1 4 0 0 1 3 0 0 0 2 1 0 3 1 0 0 4 0 0 0
chrI 497322 0.1119 0.2799 G C 0.6642 0.7761 0.3358 0.2239 0 29 115 0 0 0 2 0 0 0 2 0 0 1 2 0 0 0 2 0 0 0 4 0 0 1 1 0 0 1 3 0 0 4 1 0 NA NA NA NA 0 1 2 0 0 1 0 0 0 1 1 0 NA NA NA NA 0 0 3 0 0 0 2 0 0 0 3 0 0 0 2 0 0 1 0 0 0 0 2 0 0 0 3 0 0 0 2 0 0 0 5 0 0 1 3 0 0 4 3 0 0 0 4 0 0 0 2 0 0 4 1 0 0 0 1 0 0 0 3 0 0 2 0 0 0 0 2 0 0 1 5 0 0 2 4 0 0 2 1 0 0 1 0 0 0 1 3 0 0 0 4 0
chrI 497324 0.1227 0.3947 G C 0.544 0.6667 0.456 0.3333 0 79 64 0 0 2 0 0 0 1 1 0 0 2 1 0 0 2 0 0 0 1 3 0 0 0 1 0 0 2 2 0 0 4 1 0 NA NA NA NA 0 0 2 0 0 1 0 0 0 1 1 0 0 1 0 0 0 3 0 0 0 0 2 0 0 3 0 0 0 0 2 0 0 1 0 0 0 0 2 0 0 1 2 0 0 0 2 0 0 4 1 0 0 1 3 0 0 4 3 0 0 2 2 0 0 2 0 0 0 3 0 0 0 1 0 0 0 2 1 0 0 1 0 0 0 1 1 0 0 6 1 0 0 5 1 0 0 4 0 0 0 1 0 0 0 1 3 0 0 1 3 0
chrI 507256 0.1045 0.293 G T 0.6548 0.7593 0.3452 0.2407 0 0 33 56 0 0 1 3 0 0 0 2 NA NA NA NA 0 0 0 2 0 0 2 1 0 0 1 0 0 0 1 3 0 0 3 0 0 0 2 2 0 0 1 0 0 0 0 2 0 0 1 0 0 0 0 1 0 0 0 3 0 0 1 0 0 0 2 1 NA NA NA NA 0 0 0 2 0 0 3 0 0 0 2 1 0 0 7 0 0 0 2 2 0 0 2 0 NA NA NA NA 0 0 0 1 0 0 2 2 0 0 0 3 NA NA NA NA 0 0 2 1 0 0 0 1 0 0 0 2 0 0 2 0 0 0 1 2 0 0 1 1 NA NA NA NA 0 0 3 0 0 0 0 1
chrI 512117 0.1443 0.4116 G A 0.6606 0.5163 0.3394 0.4837 64 0 95 0 1 0 8 0 3 0 1 0 1 0 1 0 1 0 2 0 2 0 2 0 2 0 4 0 0 0 2 0 0 0 2 0 0 0 4 0 2 0 0 0 0 0 1 0 1 0 0 0 0 0 1 0 1 0 2 0 4 0 1 0 3 0 1 0 3 0 4 0 0 0 1 0 3 0 2 0 0 0 1 0 1 0 0 0 0 0 1 0 0 0 3 0 3 0 0 0 1 0 2 0 2 0 1 0 2 0 3 0 1 0 0 0 2 0 3 0 1 0 2 0 1 0 2 0 2 0 3 0 0 0 7 0 5 0 0 0 1 0 2 0 1 0 2 0 1 0 2 0
chrI 512207 0.1564 0.383 G A 0.6952 0.5388 0.3048 0.4612 36 0 102 0 2 0 7 0 1 0 0 0 0 0 3 0 0 0 2 0 1 0 2 0 2 0 4 0 2 0 1 0 3 0 1 0 0 0 6 0 0 0 2 0 0 0 1 0 0 0 2 1 0 0 3 0 0 0 4 0 1 0 4 0 NA NA NA NA 3 0 0 0 0 0 1 0 3 0 2 0 2 0 1 0 1 0 2 0 0 0 2 0 3 0 1 0 2 0 0 0 2 0 1 0 1 0 4 0 1 0 5 0 NA NA NA NA 2 0 5 0 0 0 3 0 1 0 2 0 2 0 1 0 3 0 9 0 2 0 1 0 1 0 1 0 1 0 2 1 2 0 0 0
chrI 519225 0.1124 0.4291 A T 0.6271 0.5147 0.3729 0.4853 53 0 0 32 0 0 0 1 1 0 0 0 1 0 0 1 1 0 0 3 1 0 0 0 2 0 0 1 1 0 0 0 2 0 0 0 1 0 0 1 NA NA NA NA 1 0 0 0 0 0 0 3 1 0 0 1 0 0 0 1 NA NA NA NA 0 0 0 2 NA NA NA NA 2 0 0 1 NA NA NA NA NA NA NA NA 1 0 0 0 1 0 0 1 2 0 0 0 1 0 0 0 3 0 0 1 NA NA NA NA 0 0 0 2 2 0 0 2 2 0 0 0 4 0 0 0 1 0 0 2 1 0 0 0 5 0 0 0 NA NA NA NA 4 0 0 1 1 0 0 2 1 0 0 0
chrI 519251 0.139 0.4746 A T 0.5897 0.4508 0.4103 0.5389 61 0 0 39 0 0 0 1 1 0 0 1 3 0 0 0 2 0 0 3 1 0 0 1 2 0 0 1 1 0 0 0 1 0 1 0 2 0 0 1 0 0 0 1 NA NA NA NA 0 0 0 3 1 0 0 1 0 0 0 1 NA NA NA NA 0 0 0 2 1 0 0 0 2 0 0 1 1 0 0 0 NA NA NA NA 0 0 0 1 2 0 0 0 0 0 0 1 1 0 0 0 3 0 0 1 1 0 0 0 2 0 0 2 2 0 0 3 2 0 0 0 6 0 0 2 1 0 0 4 NA NA NA NA 2 0 0 1 NA NA NA NA 4 0 0 0 1 0 0 2 1 0 0 1
chrI 519521 0.1194 0.2664 A T 0.766 0.6466 0.1915 0.3414 65 0 0 21 1 0 0 2 NA NA NA NA 3 0 0 1 4 0 0 1 3 0 0 0 4 0 0 1 1 0 0 0 1 0 0 2 1 0 0 0 1 0 0 1 1 0 0 0 1 0 0 1 NA NA NA NA 2 0 0 0 2 0 0 0 2 0 0 1 1 0 0 1 NA NA NA NA 0 0 0 1 2 0 0 1 1 0 0 0 1 0 0 0 2 0 0 0 1 0 0 1 2 0 0 0 NA NA NA NA 1 0 0 0 2 0 0 0 3 0 0 0 3 0 0 0 1 0 0 1 NA NA NA NA 3 0 0 2 NA NA NA NA 1 0 0 0 1 0 0 0 1 0 0 1
chrI 519675 0.1059 0.3579 T A 0.5856 0.6915 0.4144 0.3014 29 0 2 39 1 0 0 1 1 0 0 2 1 0 0 0 1 0 0 1 2 0 0 2 2 0 0 2 2 0 0 2 1 0 0 2 NA NA NA NA 0 0 0 2 1 0 0 3 1 0 0 1 0 0 0 1 1 0 0 2 3 0 0 5 3 0 0 2 0 0 0 2 1 0 0 0 2 0 0 0 1 0 0 2 0 0 0 4 NA NA NA NA 1 0 0 2 0 0 0 1 1 0 0 2 2 0 0 1 1 0 0 1 0 0 0 2 1 0 0 1 1 0 0 0 3 0 0 3 NA NA NA NA 2 0 0 1 NA NA NA NA 2 0 0 2 0 0 0 1 0 0 0 2
chrI 521756 0.1269 0.3865 G T 0.55 0.6769 0.45 0.3231 0 0 29 40 0 0 2 1 0 0 2 3 0 0 1 1 0 0 0 5 0 0 2 4 0 0 1 3 0 0 3 0 0 0 2 0 0 0 3 0 0 0 1 0 0 0 0 1 0 0 2 2 0 0 3 0 0 0 0 1 NA NA NA NA 0 0 1 0 0 0 2 3 0 0 0 1 0 0 0 1 0 0 1 0 0 0 1 5 0 0 1 3 NA NA NA NA 0 0 2 2 0 0 2 4 0 0 2 2 NA NA NA NA 0 0 2 0 0 0 1 7 0 0 1 4 0 0 3 0 0 0 1 4 0 0 2 2 0 0 0 3 0 0 1 1 0 0 2 0 0 0 2 1
chrI 521839 0.1051 0.4708 C A 0.4766 0.5817 0.5234 0.4183 48 57 0 0 2 1 0 0 3 4 0 0 1 1 0 0 4 0 0 0 1 3 0 0 2 3 0 0 2 2 0 0 2 0 0 0 1 1 0 0 1 3 0 0 NA NA NA NA 1 0 0 0 NA NA NA NA NA NA NA NA 1 2 0 0 1 2 0 0 2 4 0 0 1 1 0 0 2 0 0 0 1 0 0 0 3 2 0 0 3 5 0 0 0 2 0 0 0 1 0 0 0 3 0 0 3 2 0 0 0 2 0 0 0 1 0 0 4 5 0 0 4 2 0 0 2 0 0 0 2 3 0 0 2 3 0 0 1 1 0 0 1 1 0 0 0 3 1 0 2 1 0 0
chrI 521875 0.152 0.3153 G A 0.6087 0.7607 0.3913 0.2393 26 0 86 0 0 0 2 0 3 0 4 0 1 0 2 0 2 0 2 0 1 0 4 0 2 0 3 0 1 0 3 0 1 0 1 0 0 0 3 0 1 0 3 0 0 0 1 0 1 0 1 0 NA NA NA NA 0 0 1 0 1 0 3 0 0 0 4 0 2 0 4 0 1 0 1 0 2 0 2 0 0 0 1 0 3 0 3 0 1 1 6 0 0 0 3 0 0 0 4 0 1 0 3 0 1 0 3 0 0 0 2 0 0 0 2 0 2 0 5 0 4 0 2 0 NA NA NA NA 2 0 3 0 2 0 3 0 0 0 2 0 1 0 3 0 1 0 3 0 3 0 0 0
chrI 521895 0.1254 0.2931 A C 0.6346 0.76 0.3462 0.24 85 25 0 0 1 0 0 0 3 3 0 0 2 1 0 0 1 2 0 0 3 2 0 0 3 1 0 0 3 1 0 0 1 1 0 0 2 0 0 0 3 1 0 0 0 1 0 0 0 1 0 0 NA NA NA NA 1 0 0 0 3 1 0 0 3 0 0 0 4 0 0 0 2 1 0 0 2 1 0 0 2 0 0 0 4 2 0 0 8 2 0 0 3 0 0 0 4 0 0 0 3 1 0 0 4 1 0 0 2 0 0 0 1 1 0 0 5 1 0 0 2 2 0 0 NA NA NA NA 3 1 0 0 3 2 0 0 2 0 0 0 3 1 0 0 3 1 0 0 0 3 0 0
chrI 521900 0.1019 0.3026 G T 0.6465 0.7483 0.3535 0.2517 0 0 72 37 0 0 1 0 0 0 6 0 0 0 1 2 0 0 2 1 0 0 3 2 0 0 3 1 0 0 3 1 0 0 2 0 0 0 1 1 0 0 3 1 0 0 0 1 0 0 0 1 NA NA NA NA 0 0 0 1 0 0 3 1 0 0 2 1 0 0 3 0 0 0 2 1 0 0 1 2 0 0 1 1 0 0 1 2 0 0 6 4 0 0 2 1 0 0 2 2 0 0 3 2 0 0 2 3 0 0 2 0 0 0 1 1 0 0 6 0 0 0 4 0 NA NA NA NA 0 0 4 0 0 0 4 1 0 0 1 1 0 0 1 2 0 0 4 0 0 0 3 0
chrI 527440 0.1442 0.2824 T G 0.6408 0.785 0.3592 0.2056 0 0 51 55 0 0 3 2 0 0 2 1 0 0 1 3 0 0 4 1 0 0 3 1 0 0 3 2 0 0 2 3 0 0 0 8 0 0 3 1 0 0 0 3 0 0 1 1 0 0 0 1 0 0 1 2 0 0 4 0 0 0 0 7 0 0 2 1 0 0 0 2 0 0 3 1 0 0 0 2 0 0 2 3 0 0 0 1 0 0 5 2 0 0 0 2 0 0 0 6 0 0 0 2 0 0 3 4 0 0 2 3 NA NA NA NA 0 0 1 2 0 0 4 0 0 0 0 2 0 0 2 6 0 0 1 1 NA NA NA NA 0 0 0 3 0 0 0 3 0 0 3 2
chrI 529177 0.11 0.4011 A T 0.6538 0.5439 0.3462 0.4561 18 0 0 25 1 0 0 4 3 0 0 2 NA NA NA NA 1 0 0 0 1 0 0 2 4 0 0 0 2 0 0 1 1 0 0 0 0 0 0 2 3 0 0 1 1 0 0 0 NA NA NA NA 1 0 0 0 NA NA NA NA 1 0 0 0 NA NA NA NA 1 0 0 1 1 0 0 0 2 0 0 2 2 0 0 2 2 0 0 0 3 0 0 1 1 0 0 0 1 0 0 1 1 0 0 1 NA NA NA NA 2 0 0 1 1 0 0 0 0 0 0 1 0 0 0 2 0 0 0 1 0 0 0 1 NA NA NA NA 2 0 0 5 NA NA NA NA 2 0 0 0 0 0 0 2
chrI 531439 0.1068 0.4168 G C 0.4962 0.603 0.4427 0.3909 3 62 87 3 0 2 4 0 0 0 2 0 0 1 8 0 0 2 3 0 0 4 4 0 0 3 6 0 0 2 5 0 0 0 5 0 0 3 3 0 0 3 2 0 0 2 3 0 0 1 6 0 0 3 3 0 0 1 1 0 0 0 0 1 0 2 2 0 0 2 1 0 0 3 4 0 0 1 0 0 0 2 1 0 0 1 3 0 0 1 1 0 1 3 3 1 0 0 2 0 0 0 4 0 0 0 5 0 0 2 4 0 0 1 1 0 0 1 6 0 0 2 3 0 0 1 3 0 0 0 1 1 0 5 7 0 0 0 1 0 0 8 3 0 0 0 3 0 0 1 3 0
chrI 535987 0.1601 0.3277 A G 0.7524 0.5922 0.2476 0.4078 90 0 29 0 1 0 2 0 2 0 2 0 3 0 0 0 1 0 0 0 1 0 1 0 2 0 0 0 4 0 1 0 3 0 0 0 1 0 0 0 NA NA NA NA 4 0 0 0 1 0 1 0 1 0 1 0 NA NA NA NA 0 0 1 0 3 0 0 0 0 0 1 0 1 0 1 0 0 0 2 0 4 0 0 0 2 0 1 0 3 0 0 0 1 0 2 0 1 0 1 0 2 0 0 0 3 0 0 0 3 0 0 0 5 0 0 0 2 0 1 0 3 0 0 0 0 0 1 0 3 0 0 0 5 0 1 0 1 0 0 0 NA NA NA NA 2 0 2 0 2 0 0 0
chrI 536262 0.1006 0.2566 C G 0.6931 0.7937 0.3069 0.2063 0 58 45 0 0 0 2 0 0 1 2 0 0 1 1 0 0 3 1 0 0 3 1 0 0 2 1 0 0 1 3 0 0 6 0 0 0 2 0 0 0 4 0 0 0 0 4 0 0 2 0 0 0 1 1 0 0 0 1 0 0 4 0 0 0 0 2 0 0 3 0 0 0 0 2 0 0 5 0 0 0 2 1 0 0 4 0 0 0 1 2 0 NA NA NA NA 0 3 0 0 NA NA NA NA 0 0 1 0 0 0 1 0 0 1 0 0 0 1 2 0 0 0 4 0 0 0 1 0 0 1 0 0 0 2 2 0 0 0 1 0 0 3 1 0 0 5 0 0 0 4 4 0
chrI 538350 0.1613 0.2849 C G 0.6344 0.7957 0.3656 0.2043 0 54 76 0 0 0 1 0 0 1 1 0 0 2 2 0 0 1 4 0 0 2 5 0 0 1 1 0 0 0 1 0 0 7 0 0 0 3 3 0 0 2 0 0 0 1 3 0 0 6 0 0 0 0 2 0 0 0 5 0 0 6 0 0 0 2 0 0 0 4 0 0 0 0 1 0 0 2 0 0 0 0 5 0 0 4 0 0 0 0 3 0 NA NA NA NA NA NA NA NA 0 1 0 0 0 1 0 0 0 0 1 0 NA NA NA NA 0 1 1 0 0 0 7 0 0 0 2 0 0 5 1 0 0 5 3 0 0 0 1 0 0 4 2 0 0 5 0 0 0 3 2 0
chrI 538397 0.1466 0.3076 C T 0.619 0.7657 0.381 0.2343 0 51 0 70 0 1 0 1 0 0 0 1 0 3 0 2 0 3 0 4 0 2 0 4 0 0 0 3 0 0 0 3 0 5 0 0 0 3 0 1 0 4 0 0 0 1 0 5 0 5 0 0 0 0 0 1 0 0 0 6 0 6 0 0 0 2 0 0 0 3 0 0 0 0 0 2 0 2 0 0 0 0 0 5 0 1 0 0 0 0 0 2 NA NA NA NA 0 1 0 0 0 1 0 0 0 1 0 1 0 0 0 2 NA NA NA NA 0 0 0 1 0 0 0 6 0 0 0 2 0 5 0 0 0 4 0 3 0 0 0 1 0 4 0 2 0 6 0 0 0 3 0 1
chrI 544206 0.1615 0.2699 C T 0.6494 0.8108 0.3506 0.1892 0 105 0 33 0 1 0 0 0 4 0 0 0 1 0 0 0 2 0 0 0 1 0 2 0 6 0 2 NA NA NA NA 0 7 0 0 0 1 0 0 0 2 0 0 0 8 0 0 0 6 0 3 0 5 0 0 0 4 0 0 0 2 0 2 0 6 0 0 0 5 0 1 0 0 0 2 0 5 0 0 0 8 0 1 0 6 0 0 0 1 0 0 0 2 0 2 0 1 0 0 0 3 0 0 0 2 0 0 0 3 0 0 0 4 0 0 0 0 0 2 0 1 0 0 0 3 0 1 0 6 0 0 0 6 0 1 0 1 0 0 0 1 0 0 0 1 0 0 NA NA NA NA
chrI 549339 0.1113 0.4357 G A 0.62 0.5087 0.38 0.4913 16 0 24 0 NA NA NA NA 1 0 3 0 2 0 3 0 0 0 4 0 2 0 4 0 3 0 0 0 1 0 0 0 4 0 2 0 1 0 0 0 1 0 2 0 3 0 3 0 4 0 3 0 2 0 1 0 0 0 1 1 2 0 1 0 1 0 4 0 2 0 4 0 3 0 2 0 2 0 1 0 4 0 2 1 0 0 1 0 0 0 5 0 2 0 1 0 2 0 0 1 1 0 2 1 1 0 0 0 3 0 4 0 0 0 2 0 1 0 1 1 1 0 3 0 5 0 2 1 0 0 3 0 3 0 2 0 0 0 3 0 2 0 0 0 5 0 2 0 1 0 2 0
chrI 666612 0.1359 0.3756 C T 0.6923 0.5565 0.3077 0.4435 0 66 0 36 0 1 0 1 0 1 0 1 NA NA NA NA 0 1 0 0 0 2 0 0 0 0 0 2 0 0 0 1 0 1 0 1 0 1 0 0 0 1 0 0 0 0 0 1 0 3 0 0 0 1 0 0 0 2 0 2 0 0 0 2 0 2 0 1 0 1 0 0 0 1 0 1 0 3 0 0 0 2 0 1 0 0 0 1 0 1 0 1 0 1 0 1 0 0 0 1 0 0 0 1 NA NA NA NA 0 2 0 1 0 1 0 1 0 0 0 1 0 5 0 0 0 2 0 2 0 3 0 0 0 2 0 1 0 0 0 1 0 1 0 0 NA NA NA NA 0 1 0 0
chrI 686411 0.1449 0.3927 G A 0.5349 0.6797 0.4651 0.3203 34 0 75 0 0 0 2 0 0 0 1 0 2 0 0 0 NA NA NA NA 1 0 5 0 2 0 0 0 1 0 1 0 0 0 5 0 0 0 4 0 0 0 2 0 1 0 4 0 0 0 1 0 0 0 2 0 2 0 3 0 1 0 5 0 0 0 1 0 0 0 3 0 0 0 1 0 0 0 4 0 0 0 4 0 1 0 3 0 0 0 1 0 0 0 1 0 1 0 1 0 0 0 4 0 NA NA NA NA 3 0 1 0 2 0 2 0 NA NA NA NA 2 0 2 0 0 0 3 0 0 0 1 0 1 0 1 0 0 0 2 0 3 0 2 0 0 0 3 0 0 0 3 0
chrI 687883 0.1695 0.31 A C 0.6053 0.7747 0.3947 0.2253 76 57 0 0 2 2 0 0 1 2 0 0 1 1 0 0 0 3 0 0 0 6 0 0 2 1 0 0 1 3 0 0 3 0 0 0 5 1 0 0 NA NA NA NA 1 1 0 0 1 0 0 0 0 1 0 0 0 1 0 0 4 0 0 0 3 3 0 0 NA NA NA NA 1 2 0 0 2 0 0 0 1 1 0 0 5 0 0 0 1 3 0 0 NA NA NA NA 3 1 0 0 0 3 0 0 0 2 0 0 2 4 0 0 2 1 0 0 1 1 0 0 0 1 0 0 1 0 0 0 0 5 0 0 3 2 0 0 1 4 0 0 2 3 0 0 2 0 0 0 1 0 0 0
chrI 688398 0.1237 0.261 G T 0.6772 0.8009 0.3228 0.1991 0 0 60 49 NA NA NA NA 0 0 1 1 0 0 0 4 0 0 0 2 0 0 4 1 0 0 3 4 0 0 1 2 0 0 4 0 0 0 1 0 0 0 3 0 0 0 0 2 0 0 3 0 0 0 1 2 0 0 0 3 0 0 4 0 0 0 4 2 NA NA NA NA 0 0 2 2 0 0 6 0 0 0 2 4 0 0 3 0 0 0 3 1 0 0 5 0 0 0 2 3 0 0 2 1 1 0 3 2 0 0 2 0 0 0 2 2 0 0 1 1 0 0 0 7 0 0 2 2 0 0 1 3 0 0 2 2 0 0 1 3 0 0 2 3 0 0 3 0 0 0 0 1
chrI 700436 0.1313 0.4249 G A 0.5094 0.6408 0.4906 0.3592 38 0 30 0 1 0 0 0 1 0 0 0 4 0 0 0 0 0 1 0 3 0 0 0 NA NA NA NA 4 0 1 0 1 0 0 0 NA NA NA NA 1 0 1 0 NA NA NA NA 2 0 0 0 1 0 0 0 2 0 0 0 NA NA NA NA NA NA NA NA NA NA NA NA NA NA NA NA 0 0 1 0 1 0 1 0 0 0 1 0 0 0 1 0 0 0 2 0 1 0 1 0 1 0 0 0 3 0 0 0 NA NA NA NA NA NA NA NA 2 0 0 0 NA NA NA NA 2 0 2 0 1 0 0 0 1 0 1 0 NA NA NA NA NA NA NA NA 0 0 2 0 NA NA NA NA
chrI 700814 0.1182 0.2712 T A 0.7879 0.6697 0.2121 0.3303 10 0 0 79 1 0 0 4 NA NA NA NA 0 0 0 3 1 0 0 1 0 0 0 3 NA NA NA NA 0 0 0 3 2 0 0 1 1 0 0 0 1 0 0 1 NA NA NA NA 0 0 0 1 1 0 0 0 0 0 0 4 0 0 0 2 0 0 0 2 0 0 1 2 0 0 0 1 1 0 0 2 0 0 0 4 0 0 0 1 0 0 0 2 1 0 0 0 1 0 0 1 0 0 0 3 0 0 0 5 NA NA NA NA 2 0 0 1 0 0 0 1 0 0 0 2 0 0 0 2 1 0 0 4 1 0 0 0 0 0 0 2 0 0 0 1 NA NA NA NA 0 0 0 2
chrI 700818 0.1354 0.3446 T A 0.7231 0.5877 0.2769 0.4123 16 0 0 72 1 0 0 4 NA NA NA NA 0 0 0 3 1 0 0 1 1 0 0 2 NA NA NA NA 2 0 0 1 2 0 0 1 0 0 0 1 1 0 0 1 NA NA NA NA 1 0 0 0 0 0 0 2 0 0 0 4 0 0 0 2 0 0 0 2 0 0 0 2 0 0 0 1 1 0 0 3 0 0 0 4 0 0 0 1 0 0 0 2 1 0 0 0 1 0 0 2 1 0 0 2 0 0 0 5 NA NA NA NA 3 0 0 0 1 0 0 0 0 0 0 2 0 0 0 2 2 0 0 3 1 0 0 0 0 0 0 2 0 0 0 1 NA NA NA NA 0 0 0 2
chrI 717396 0.1042 0.2645 C G 0.6835 0.7876 0.3165 0.2124 0 42 63 0 0 2 3 0 0 4 1 0 0 0 4 0 0 5 1 0 0 1 0 0 0 3 2 0 0 1 4 0 0 5 0 0 0 3 2 0 0 2 0 0 NA NA NA NA 0 2 1 0 0 0 1 0 0 0 2 0 0 2 0 0 0 3 3 0 0 1 0 0 0 3 1 0 0 3 0 0 0 0 2 0 0 2 0 0 0 3 0 0 0 3 0 0 0 5 3 0 0 4 1 0 0 0 1 0 0 2 3 0 NA NA NA NA 0 6 0 0 0 0 3 1 0 3 1 0 0 2 3 0 0 2 4 0 0 0 5 0 0 1 4 0 0 4 0 0 0 1 0 0
chrI 719280 0.1059 0.258 T A 0.6891 0.795 0.3109 0.205 48 0 0 63 1 0 0 1 1 0 0 1 1 0 0 0 1 0 0 1 NA NA NA NA 5 0 0 4 0 0 0 4 0 0 0 1 1 0 0 3 0 0 0 4 1 0 0 0 2 0 0 1 0 0 0 2 1 0 0 0 0 0 0 2 4 0 0 1 0 0 0 2 3 0 0 0 0 0 0 4 2 0 0 0 0 0 0 1 0 0 0 2 0 0 0 8 1 0 0 2 2 0 0 4 3 0 0 0 0 0 0 2 NA NA NA NA 2 0 0 1 1 0 0 0 2 0 0 3 2 0 0 1 1 0 0 2 2 0 0 1 2 0 0 3 0 0 0 9 3 0 0 1
chrI 720734 0.1014 0.3986 A G 0.5506 0.4492 0.382 0.4153 50 13 54 0 NA NA NA NA 2 0 0 0 4 0 1 0 3 0 3 0 1 0 0 0 3 0 1 0 2 0 0 0 2 1 1 0 0 1 1 0 0 1 0 0 1 0 0 0 2 0 0 0 0 0 1 0 1 1 1 0 2 0 0 0 NA NA NA NA 1 0 0 0 2 0 0 0 3 0 0 0 0 2 2 0 2 0 0 0 0 1 2 0 2 0 1 0 3 0 4 0 2 0 1 0 2 0 1 0 0 0 2 0 1 0 1 0 0 0 2 0 0 1 0 0 0 1 0 0 0 1 1 0 2 0 4 0 1 4 1 0 1 0 0 0 NA NA NA NA 0 0 2 0
chrI 743799 0.1063 0.2664 T C 0.6804 0.7867 0.3196 0.2133 0 72 0 81 0 2 0 3 0 2 0 4 0 2 0 0 0 2 0 5 0 3 0 2 0 1 0 3 0 2 0 2 0 0 0 3 0 0 0 1 0 0 0 2 0 1 0 0 0 2 0 0 0 0 0 1 0 1 0 0 0 0 0 4 0 1 0 2 0 0 0 2 0 7 0 2 0 0 0 3 0 2 0 0 0 0 0 4 0 0 0 4 0 0 0 6 0 0 0 3 0 0 0 2 0 3 0 0 0 0 0 1 0 4 0 0 0 3 0 3 NA NA NA NA 0 2 0 1 0 2 0 1 0 1 0 2 0 7 0 0 0 2 0 1 0 0 0 2 0 4 0 1
chrI 751103 0.1564 0.4288 T A 0.6466 0.4902 0.3534 0.5042 100 0 0 73 1 0 0 5 1 0 0 1 2 0 0 0 3 0 0 2 2 0 0 2 1 0 0 5 1 0 0 0 4 0 0 3 1 0 0 1 5 0 0 3 2 0 0 1 1 0 0 2 3 0 0 1 1 0 0 0 4 0 0 5 2 0 0 1 1 0 0 4 2 0 0 2 1 0 0 1 3 0 0 0 1 0 0 6 2 0 0 1 1 0 0 1 1 0 0 2 1 0 0 1 2 0 0 0 4 0 0 0 1 0 0 1 3 0 0 1 2 0 0 0 4 0 0 2 1 0 0 1 4 0 0 1 3 0 0 0 3 0 0 0 1 0 0 4 2 0 0 3
chrI 751311 0.1144 0.4095 C T 0.6477 0.5333 0.3523 0.4667 3 59 0 43 0 1 0 0 0 2 0 1 0 1 0 2 0 1 0 2 0 1 0 1 0 1 0 0 0 0 0 3 0 3 0 3 0 2 1 0 0 2 0 1 0 2 0 2 0 3 0 1 0 1 0 0 0 0 0 2 0 2 0 0 0 1 0 2 0 1 0 0 0 2 0 1 0 1 0 2 0 2 0 0 0 1 0 3 0 1 0 0 0 3 0 2 0 1 0 0 0 0 0 2 0 0 0 3 0 2 0 0 0 2 0 2 0 1 0 0 NA NA NA NA 0 1 0 2 0 1 0 3 0 3 0 3 0 0 0 2 NA NA NA NA 0 6 0 0 0 2 0 1
chrI 755464 0.1594 0.3524 C A 0.5679 0.7273 0.4321 0.2727 77 39 0 0 0 1 0 0 2 1 0 0 2 0 0 0 1 1 0 0 3 0 0 0 1 1 0 0 1 2 0 0 NA NA NA NA 1 2 0 0 0 2 0 0 NA NA NA NA 1 0 0 0 3 0 0 0 2 0 0 0 NA NA NA NA 2 0 0 0 NA NA NA NA 1 0 0 0 NA NA NA NA 2 2 0 0 0 2 0 0 1 1 0 0 0 2 0 0 NA NA NA NA NA NA NA NA 2 0 0 0 NA NA NA NA 2 1 0 0 8 1 0 0 NA NA NA NA 0 4 0 0 2 0 0 0 2 0 0 0 2 0 0 0 0 1 0 0 0 3 0 0 2 1 0 0
chrI 764213 0.1244 0.2748 T A 0.663 0.7874 0.337 0.2126 54 0 0 75 1 0 0 2 0 0 0 6 1 0 0 0 0 0 0 4 3 0 0 1 2 0 0 3 2 0 0 1 0 0 0 5 0 0 0 1 0 0 0 3 NA NA NA NA 0 0 0 1 4 0 0 0 4 0 0 0 0 0 0 5 1 0 0 0 0 0 0 3 2 0 0 2 0 0 0 3 3 0 0 3 0 0 0 4 1 0 0 2 0 0 0 2 1 0 0 2 2 0 0 1 5 0 0 0 1 0 0 1 0 0 0 2 0 0 0 1 2 0 0 0 2 0 0 0 1 0 0 1 3 0 0 0 4 0 0 0 4 0 0 2 0 0 0 3 4 0 0 0
chrI 764235 0.1474 0.2768 C A 0.6495 0.7969 0.3505 0.2031 46 83 0 0 2 2 0 0 1 4 0 0 1 0 0 0 0 3 0 0 5 1 0 0 1 3 0 0 3 1 0 0 0 6 0 0 1 1 0 0 0 3 0 0 NA NA NA NA 0 1 0 0 1 0 0 0 5 0 0 0 0 3 0 1 0 1 0 0 0 5 0 0 2 2 0 0 0 2 0 0 3 3 0 0 0 2 0 0 1 3 0 0 0 2 0 0 1 3 0 0 2 1 0 0 4 0 0 0 3 3 0 0 0 2 0 0 0 1 0 0 4 0 0 0 2 0 0 0 2 2 0 0 2 0 0 0 4 0 0 0 5 2 0 0 0 3 0 0 2 0 0 0
chrI 764695 0.1552 0.2672 C G 0.6552 0.8103 0.3448 0.1897 0 69 74 0 0 2 1 0 0 1 1 0 0 0 1 0 0 2 1 0 0 3 2 0 0 3 2 0 0 2 3 0 0 4 0 0 0 2 3 0 0 1 0 0 NA NA NA NA 0 1 1 0 0 0 1 0 0 0 3 0 0 3 0 0 0 0 1 0 0 2 0 0 0 0 1 0 0 4 0 0 0 1 5 0 0 3 0 0 0 1 2 0 0 4 0 0 0 1 3 0 0 0 1 0 0 0 2 0 0 2 3 0 0 2 1 0 0 0 1 0 0 0 3 0 0 1 1 0 0 1 0 0 0 2 3 0 0 0 6 0 0 1 2 0 0 1 0 0 0 1 1 0
chrI 765582 0.1363 0.278 A G 0.6538 0.7902 0.3462 0.2098 69 0 54 0 3 0 0 0 0 0 2 0 0 0 4 0 2 0 0 0 2 0 0 0 1 0 3 0 3 0 0 0 2 0 0 0 2 0 1 0 4 0 0 0 1 0 1 0 1 0 2 0 1 0 1 0 0 0 6 0 2 0 0 0 1 0 1 0 3 0 0 0 2 0 2 0 7 0 0 0 4 0 1 0 4 0 0 0 2 0 3 0 3 0 0 0 1 0 0 0 3 0 1 0 0 0 2 0 3 0 1 0 0 0 1 0 2 0 0 0 0 0 6 0 2 0 0 0 1 0 1 0 2 0 4 0 0 0 2 0 1 0 1 0 4 0 0 0 0 0 1 0
chrI 771897 0.1609 0.3196 C A 0.6 0.7609 0.4 0.2391 61 76 0 0 NA NA NA NA 2 1 0 0 3 0 0 0 0 1 0 0 1 0 0 0 2 0 0 0 0 3 0 0 0 1 0 0 1 0 0 0 0 7 0 0 2 1 0 0 2 1 0 0 1 0 0 0 5 0 0 0 0 4 0 0 2 1 0 0 0 2 0 0 2 0 0 0 0 3 0 0 1 0 0 0 0 3 0 0 0 1 0 0 0 4 0 0 2 0 0 0 2 3 0 0 2 0 0 0 0 2 0 0 1 1 0 0 1 1 0 0 4 0 0 0 3 0 0 0 0 4 0 0 0 5 0 0 2 0 0 0 2 1 0 0 0 2 0 0 1 1 0 0
chrI 779814 0.1547 0.4732 T G 0.4494 0.6042 0.5506 0.3958 0 0 39 31 0 0 1 0 0 0 1 0 0 0 2 0 0 0 1 6 0 0 4 3 0 0 0 1 0 0 3 1 0 0 2 6 0 0 1 1 0 0 1 2 0 0 2 0 0 0 2 0 0 0 2 0 NA NA NA NA 0 0 0 2 0 0 1 0 0 0 2 3 0 0 2 1 0 0 1 3 0 0 1 1 0 0 2 0 0 0 3 0 0 0 2 1 0 0 1 0 0 0 1 2 NA NA NA NA 0 0 0 1 0 0 1 0 0 0 1 1 0 0 1 0 0 0 0 2 0 0 2 3 0 0 1 1 0 0 4 0 0 0 1 0 0 0 0 6 0 0 0 2
chrI 779816 0.1362 0.4273 C G 0.4667 0.6028 0.5 0.3546 0 31 38 0 0 0 1 0 0 0 1 0 0 0 2 0 0 6 1 0 0 3 3 1 0 1 0 0 0 1 2 1 0 6 2 0 0 1 1 0 0 2 1 0 0 0 2 0 0 0 1 1 0 0 2 0 NA NA NA NA 0 2 0 0 0 0 1 0 0 3 2 0 0 1 2 0 0 3 1 0 0 1 1 0 0 0 1 0 0 0 1 1 0 1 2 0 0 0 1 0 0 2 1 0 NA NA NA NA 0 1 0 0 0 0 1 0 0 1 1 0 0 0 1 0 0 2 0 0 0 3 2 0 0 1 1 0 0 0 4 0 0 0 1 0 0 6 0 0 0 2 0 0
chrI 782858 0.1656 0.2584 C T 0.6588 0.8244 0.3412 0.1756 0 44 0 73 0 5 0 0 0 1 0 2 0 0 0 6 0 0 0 1 0 1 0 1 0 0 0 4 0 1 0 1 0 4 0 1 0 0 0 2 0 4 0 0 0 1 0 4 0 0 0 1 0 0 0 1 NA NA NA NA 0 6 0 0 0 0 0 2 0 3 0 0 0 1 0 2 0 3 0 0 0 1 0 2 0 2 0 0 0 1 0 1 0 2 0 0 0 4 0 2 0 6 0 2 0 0 0 3 0 2 0 0 0 3 0 0 NA NA NA NA 0 0 0 3 0 0 0 2 0 1 0 2 0 1 0 3 0 0 0 2 0 2 0 2 NA NA NA NA 0 1 0 2
chrI 783499 0.1575 0.2546 G C 0.6667 0.8242 0.3333 0.1758 0 54 66 0 0 1 1 0 0 1 3 0 0 2 0 0 0 1 1 0 0 4 0 0 NA NA NA NA 0 2 3 0 0 0 6 0 0 1 2 0 0 0 3 0 0 0 3 0 0 1 0 0 0 1 0 0 0 2 0 0 0 0 9 0 0 1 0 0 0 0 1 0 0 2 0 0 0 0 6 0 0 2 3 0 0 0 1 0 0 2 0 0 0 0 6 0 0 0 1 0 0 3 4 0 0 4 0 0 0 3 0 0 0 1 1 0 0 0 1 0 0 2 0 0 0 3 2 0 0 2 2 0 0 0 2 0 0 3 0 0 0 2 4 0 0 0 5 0 0 1 0 0
chrI 786994 0.1646 0.477 A C 0.4407 0.6053 0.5593 0.3947 65 21 0 0 2 1 0 0 NA NA NA NA 1 0 0 0 0 1 0 0 5 0 0 0 NA NA NA NA 3 0 0 0 3 1 0 0 1 0 0 0 2 3 0 0 1 2 0 0 1 0 0 0 2 1 0 0 2 0 0 0 8 1 0 0 3 0 0 0 NA NA NA NA 1 1 0 0 2 1 0 0 4 0 0 0 2 1 0 0 NA NA NA NA 1 1 0 0 3 1 0 0 3 1 0 0 2 0 0 0 NA NA NA NA NA NA NA NA 3 0 0 0 2 0 0 0 2 0 0 0 3 0 0 0 3 0 0 0 1 0 0 0 4 1 0 0 0 2 0 0 1 0 0 0
chrI 787189 0.1632 0.2727 T C 0.6457 0.8089 0.3543 0.1911 0 32 0 87 0 0 0 4 0 0 0 6 0 8 0 0 0 2 0 0 0 0 0 5 0 1 0 0 0 2 0 1 0 0 0 12 0 0 0 2 0 0 0 5 0 1 0 2 NA NA NA NA NA NA NA NA 0 2 0 1 0 0 0 2 0 0 0 5 0 0 0 2 0 1 0 3 0 0 0 4 0 0 0 4 0 0 0 5 0 0 0 1 0 0 0 3 0 1 0 4 0 0 0 8 0 0 0 1 0 3 0 0 0 1 0 0 0 1 0 0 0 0 1 1 0 0 0 6 0 0 0 2 0 7 0 2 0 1 0 1 0 1 0 1 0 0 0 4 NA NA NA NA
chrI 792795 0.1443 0.4821 T A 0.5841 0.4398 0.4159 0.5482 31 0 0 51 4 0 0 1 1 0 0 1 0 0 0 1 1 0 0 2 0 0 0 2 1 0 0 1 1 0 0 1 4 0 0 3 NA NA NA NA 1 0 0 5 1 0 0 4 3 0 0 0 1 0 0 2 NA NA NA NA 2 0 0 1 2 0 0 1 2 0 0 5 1 0 0 4 1 0 0 0 2 0 0 2 5 0 0 3 0 0 0 1 2 0 0 4 2 0 0 0 1 0 0 4 NA NA NA NA 3 0 0 1 1 0 0 0 0 0 0 1 0 0 0 1 1 0 0 0 2 0 0 2 2 0 0 2 NA NA NA NA 0 0 0 2 1 0 0 2 0 0 0 1
chrI 793199 0.1083 0.3875 T C 0.6667 0.5583 0.3333 0.4417 0 28 0 26 0 2 0 3 0 2 0 1 NA NA NA NA 0 0 0 1 NA NA NA NA NA NA NA NA 0 2 0 5 0 0 0 2 0 2 0 3 0 1 0 0 NA NA NA NA 0 0 0 1 0 1 0 2 0 0 0 3 0 0 0 1 0 1 0 0 NA NA NA NA NA NA NA NA 0 0 0 1 0 1 0 1 0 2 0 2 0 2 0 0 0 1 0 1 NA NA NA NA 0 0 0 4 0 2 0 2 0 1 0 1 0 2 0 4 0 0 0 1 0 1 0 0 0 1 0 1 0 2 0 1 0 0 0 1 0 0 0 3 0 0 0 2 0 0 0 1 0 0 0 1
chrI 796223 0.1171 0.3953 C T 0.6556 0.5385 0.3444 0.4462 8 128 0 47 1 3 0 0 0 4 0 0 0 3 0 0 0 2 0 0 0 3 0 0 0 2 0 0 0 6 0 0 0 2 0 4 1 7 0 1 0 0 0 3 0 2 0 1 NA NA NA NA 0 2 0 1 0 6 0 1 0 0 0 2 0 8 0 1 0 1 0 2 0 2 0 0 0 0 0 6 0 2 0 0 0 2 0 1 0 3 0 0 0 1 0 3 0 2 0 2 1 4 0 1 0 4 0 0 0 3 0 0 1 3 0 0 0 2 0 2 0 4 0 0 0 12 0 0 0 4 0 0 0 2 0 1 0 5 0 0 0 1 0 0 0 1 0 3 0 5 0 2
chrI 805331 0.1246 0.3579 C T 0.5714 0.696 0.4118 0.304 0 108 0 53 0 2 0 3 0 1 0 3 0 4 0 0 0 1 0 1 0 3 0 0 0 3 0 0 0 2 0 1 0 4 0 4 0 1 0 2 0 4 0 1 0 3 0 2 0 1 0 1 0 2 0 0 0 3 0 2 0 1 0 2 0 2 0 3 0 2 0 1 NA NA NA NA 0 2 0 2 0 4 0 1 0 1 0 2 0 3 0 1 0 2 0 3 0 3 0 1 0 3 0 1 0 5 0 1 0 1 0 0 0 3 0 1 0 2 0 0 0 3 0 0 0 1 0 0 0 1 0 3 0 3 0 3 0 2 0 1 0 1 0 2 0 5 0 5 0 2 0 3
chrI 805335 0.1301 0.3926 A C 0.5424 0.6725 0.4576 0.3275 106 56 0 0 2 3 0 0 1 3 0 0 4 0 0 0 1 1 0 0 2 0 0 0 3 0 0 0 3 0 0 0 4 4 0 0 1 2 0 0 4 1 0 0 3 2 0 0 1 1 0 0 2 0 0 0 3 2 0 0 1 2 0 0 2 3 0 0 2 1 0 0 NA NA NA NA 2 3 0 0 4 1 0 0 1 2 0 0 3 2 0 0 3 2 0 0 3 1 0 0 2 2 0 0 6 0 0 0 1 0 0 0 3 1 0 0 2 0 0 0 3 0 0 0 1 1 0 0 1 3 0 0 2 4 0 0 2 1 0 0 1 2 0 0 5 4 0 0 2 3 0 0
chrI 808690 0.1341 0.2511 G A 0.6818 0.816 0.3182 0.184 27 0 38 0 0 0 2 0 0 0 3 0 5 0 0 0 1 0 4 0 0 0 4 0 4 0 1 0 2 0 2 0 0 0 1 0 0 0 1 0 0 0 1 0 1 0 1 0 1 0 4 0 NA NA NA NA 2 0 2 0 0 0 3 0 0 0 4 0 0 0 1 0 3 0 1 0 0 0 1 0 0 0 3 0 0 0 4 0 0 0 1 0 0 0 3 0 NA NA NA NA 0 0 3 0 2 0 2 0 0 0 4 0 NA NA NA NA 2 0 0 0 4 0 2 0 0 0 2 0 0 0 1 0 1 0 2 0 2 0 2 0 0 0 1 0 0 0 1 0 0 0 1 0
chrI 808695 0.1217 0.2798 C T 0.6593 0.7811 0.3407 0.2189 0 39 0 27 0 2 0 0 0 2 1 0 0 0 0 5 0 4 0 1 0 5 0 0 0 1 0 4 0 2 0 2 0 1 0 0 0 3 0 0 0 1 0 0 0 2 0 1 0 5 0 1 NA NA NA NA 0 2 0 2 0 1 0 2 0 4 0 0 0 1 0 0 0 0 0 4 0 1 0 0 0 3 0 0 0 4 0 0 0 1 0 0 0 3 0 0 NA NA NA NA 0 3 0 1 0 2 0 2 0 4 0 0 NA NA NA NA 0 0 0 2 0 2 0 4 0 2 0 0 0 1 0 0 0 2 0 1 0 2 0 2 0 1 0 0 0 1 0 0 0 1 0 0
chrI 818702 0.1592 0.3379 T A 0.5825 0.7417 0.4175 0.2583 32 0 0 58 0 0 0 2 0 0 0 2 3 0 0 0 4 0 0 2 0 0 0 3 2 0 0 3 0 0 0 1 0 0 0 4 NA NA NA NA 0 0 0 2 4 0 0 1 1 0 0 1 0 0 0 4 2 0 0 0 0 0 0 6 0 0 0 2 0 0 0 3 2 0 0 1 0 0 0 4 0 0 0 4 NA NA NA NA 1 0 0 4 0 0 0 1 2 0 0 2 0 0 0 3 1 0 0 2 1 0 0 1 0 0 0 2 1 0 0 0 2 0 0 0 NA NA NA NA 1 0 0 3 1 0 0 1 0 0 0 2 2 0 0 1 0 0 0 2 0 0 0 2
chrI 818703 0.1541 0.3188 G A 0.5842 0.7383 0.396 0.2416 27 0 58 3 0 0 2 0 0 0 2 0 3 0 0 0 4 0 2 0 0 0 3 0 2 0 3 0 0 0 1 0 0 0 4 0 NA NA NA NA 0 0 2 0 4 0 1 0 1 0 1 0 0 0 4 0 2 0 0 0 0 0 6 0 0 0 2 0 0 0 3 0 2 0 1 0 0 0 4 0 0 0 4 0 NA NA NA NA 0 0 4 1 0 0 1 0 2 0 2 0 0 0 3 0 1 0 2 0 1 0 1 0 0 0 2 0 1 0 0 0 2 0 0 0 NA NA NA NA 0 0 3 1 1 0 1 0 0 0 2 0 2 0 1 0 0 0 2 0 0 0 2 0
chrI 818704 0.1356 0.3362 A G 0.596 0.7315 0.404 0.2685 58 0 30 0 2 0 0 0 2 0 0 0 0 0 3 0 2 0 4 0 3 0 0 0 3 0 2 0 1 0 0 0 4 0 0 0 NA NA NA NA 2 0 0 0 1 0 4 0 1 0 1 0 4 0 0 0 0 0 2 0 6 0 0 0 2 0 0 0 3 0 0 0 1 0 2 0 4 0 0 0 4 0 0 0 NA NA NA NA 4 0 1 0 1 0 0 0 2 0 2 0 3 0 0 0 2 0 1 0 1 0 1 0 2 0 0 0 0 0 1 0 0 0 2 0 NA NA NA NA 3 0 1 0 1 0 1 0 2 0 0 0 1 0 2 0 2 0 0 0 2 0 0 0
chrI 818705 0.1517 0.3341 T A 0.59 0.7417 0.41 0.2583 28 0 0 58 0 0 0 2 0 0 0 2 3 0 0 0 4 0 0 2 0 0 0 3 2 0 0 3 0 0 0 1 0 0 0 4 NA NA NA NA 0 0 0 2 3 0 0 1 1 0 0 1 0 0 0 4 NA NA NA NA 0 0 0 6 0 0 0 2 0 0 0 3 2 0 0 1 0 0 0 4 0 0 0 4 NA NA NA NA 1 0 0 4 0 0 0 1 2 0 0 2 0 0 0 3 1 0 0 2 1 0 0 1 0 0 0 2 1 0 0 0 2 0 0 0 NA NA NA NA 1 0 0 3 1 0 0 1 0 0 0 2 2 0 0 1 0 0 0 2 0 0 0 2
chrI 818707 0.1687 0.3177 T A 0.5979 0.7667 0.4021 0.2333 30 0 0 59 0 0 0 2 1 0 0 2 3 0 0 0 3 0 0 2 0 0 0 3 2 0 0 3 0 0 0 1 0 0 0 4 NA NA NA NA 0 0 0 2 3 0 1 1 1 0 0 1 0 0 0 4 NA NA NA NA 0 0 0 6 0 0 0 2 0 0 0 3 2 0 0 1 0 0 0 4 0 0 0 4 NA NA NA NA 0 0 0 4 0 0 0 1 2 0 0 2 0 0 0 3 1 0 0 2 1 0 0 1 0 0 0 2 1 0 0 0 2 0 0 0 NA NA NA NA 0 0 0 3 1 0 0 1 0 0 0 2 2 0 0 1 0 0 0 2 0 0 0 2
chrI 818708 0.154 0.327 A G 0.596 0.75 0.404 0.25 61 0 30 0 2 0 0 0 3 0 0 0 0 0 3 0 2 0 3 0 3 0 0 0 3 0 2 0 1 0 0 0 4 0 0 0 NA NA NA NA 2 0 0 0 1 0 4 0 1 0 1 0 4 0 0 0 NA NA NA NA 6 0 0 0 2 0 0 0 3 0 0 0 1 0 2 0 5 0 0 0 4 0 0 0 NA NA NA NA 4 0 0 0 1 0 0 0 2 0 2 0 3 0 0 0 2 0 1 0 1 0 1 0 2 0 0 0 0 0 1 0 0 0 2 0 NA NA NA NA 3 0 0 0 1 0 1 0 2 0 0 0 1 0 2 0 2 0 0 0 2 0 0 0
chrI 819472 0.1507 0.2623 G A 0.6623 0.813 0.3377 0.187 52 0 48 0 0 0 2 0 1 0 1 0 2 0 0 0 1 0 3 0 0 0 3 0 0 0 1 0 0 0 5 0 0 0 5 0 1 0 0 0 0 0 2 0 1 0 0 0 1 0 4 0 0 0 1 0 2 0 0 0 0 0 3 0 1 0 2 0 0 0 2 0 1 0 0 0 0 0 5 0 2 0 0 0 0 0 1 0 0 0 1 0 0 0 2 0 1 0 1 0 1 0 1 0 3 0 0 0 1 0 0 0 NA NA NA NA 3 0 0 0 NA NA NA NA 2 0 2 0 3 0 0 0 0 0 2 0 3 0 0 0 NA NA NA NA 0 0 2 0 NA NA NA NA
chrI 852646 0.1561 0.2749 T A 0.6471 0.8031 0.3529 0.1969 28 0 0 68 0 0 0 6 0 0 0 6 2 0 0 4 0 0 0 1 0 0 0 7 0 0 0 1 3 0 0 1 0 0 0 1 0 0 0 5 0 0 0 4 NA NA NA NA 0 0 0 2 0 0 0 7 3 0 0 1 0 0 0 2 0 0 0 1 0 0 0 2 0 0 0 3 0 0 0 1 0 0 0 2 0 0 0 1 0 0 0 7 0 0 0 3 0 0 0 5 0 0 0 1 2 0 0 0 1 0 0 5 0 0 0 3 0 0 0 5 0 0 0 3 0 0 0 2 0 0 0 2 0 0 0 5 1 0 0 1 0 0 0 1 0 0 0 4 0 0 0 6
chrI 853008 0.1006 0.2531 G C 0.6897 0.7902 0.3103 0.1958 0 42 61 0 0 3 0 0 0 0 6 0 0 3 0 0 0 0 1 0 NA NA NA NA 0 1 0 0 0 1 1 0 0 3 5 0 0 1 1 0 0 0 7 0 0 1 2 0 0 1 1 0 0 2 1 0 0 2 0 0 0 0 3 0 0 0 3 0 0 0 3 0 0 0 1 0 0 2 1 0 0 1 2 0 0 0 3 0 0 3 1 0 0 0 2 0 0 1 1 0 0 1 0 0 0 1 0 0 0 0 2 0 0 2 3 0 NA NA NA NA 0 2 0 0 NA NA NA NA 0 0 1 0 0 0 3 0 0 1 0 0 0 0 1 0 0 1 3 0 0 3 1 0
chrI 855406 0.1003 0.3295 G T 0.7206 0.6203 0.2794 0.3797 0 0 57 35 0 0 1 1 0 0 0 1 NA NA NA NA 0 0 3 2 0 0 1 0 0 0 2 0 0 0 3 1 0 0 2 2 0 0 1 0 0 0 2 2 0 0 1 0 0 0 4 1 0 0 2 2 0 0 1 0 0 0 2 3 NA NA NA NA 0 0 1 0 0 0 1 2 0 0 3 0 0 0 0 1 0 0 0 5 0 0 1 1 0 0 2 3 0 0 3 2 0 0 3 2 0 0 3 0 0 0 4 0 NA NA NA NA NA NA NA NA 0 0 1 0 0 0 1 1 0 0 1 1 0 0 2 1 0 0 1 0 0 0 6 2 0 0 2 1 0 0 0 1
chrI 856682 0.1202 0.2732 C T 0.6667 0.7869 0.3333 0.2131 0 70 0 67 0 2 0 1 0 2 0 2 0 0 0 3 0 1 0 4 0 2 0 0 0 2 0 4 0 2 0 2 0 1 0 0 0 2 0 1 0 6 0 0 0 2 0 4 0 2 0 3 NA NA NA NA 0 0 0 1 0 5 0 0 0 3 0 2 0 4 0 0 0 1 0 2 0 3 0 0 0 4 0 1 NA NA NA NA 0 1 0 2 0 1 0 0 0 1 0 0 0 2 0 2 0 0 0 2 0 3 0 0 0 0 0 2 0 1 0 1 0 0 0 3 0 0 0 2 0 0 0 2 0 1 0 0 NA NA NA NA 0 1 0 0 0 5 0 0 NA NA NA NA
chrI 858288 0.1078 0.2555 G A 0.6906 0.7984 0.3094 0.2016 38 0 42 0 0 0 2 0 1 0 0 0 7 0 0 0 0 0 8 0 1 0 2 0 4 0 0 0 2 0 2 0 0 0 4 0 1 0 1 0 0 0 2 0 1 0 0 0 1 0 5 0 1 0 1 0 3 0 0 0 0 0 6 0 1 0 3 0 0 0 5 0 1 0 1 0 0 0 3 0 1 0 1 0 0 0 6 0 4 0 2 0 0 0 3 0 1 0 2 0 1 0 0 0 1 0 0 0 5 0 1 0 NA NA NA NA 0 0 1 0 4 0 0 0 2 0 3 0 2 0 0 0 0 0 4 0 1 0 0 0 2 0 5 0 0 0 3 0 2 0 0 0
chrI 859204 0.1177 0.2657 T C 0.6754 0.7931 0.3246 0.2069 0 68 0 49 0 2 0 1 0 3 0 1 0 3 0 0 0 0 0 2 0 1 0 1 0 2 0 2 0 4 0 3 0 0 0 6 0 2 0 2 0 0 0 4 0 2 0 0 0 3 0 1 0 1 0 4 0 5 0 0 0 0 0 5 0 3 0 1 0 0 0 3 0 2 0 3 0 0 0 3 0 2 0 0 0 0 0 9 0 4 0 0 0 0 0 5 0 1 0 0 0 3 0 2 NA NA NA NA 0 1 0 0 0 2 0 0 0 2 0 1 0 7 0 0 0 0 0 1 0 2 0 2 0 2 0 1 0 1 0 0 0 1 0 1 0 0 0 2 0 1 0 0
chrI 859315 0.1353 0.2598 A G 0.6726 0.8079 0.3274 0.1921 64 0 66 0 0 0 3 0 1 0 3 0 0 0 6 0 6 0 0 0 2 0 2 0 1 0 1 0 2 0 4 0 3 0 0 0 2 0 2 0 2 0 0 0 4 0 1 0 2 0 0 0 1 0 0 0 0 0 5 0 6 0 0 0 0 0 3 0 2 0 0 0 2 0 1 0 6 0 0 0 1 0 2 0 8 0 0 0 0 0 6 0 6 0 0 0 1 0 1 0 1 0 1 0 0 0 3 0 0 0 1 0 0 0 1 0 1 0 1 0 0 0 7 0 2 0 1 0 1 0 0 0 2 0 1 0 NA NA NA NA 1 0 2 0 4 0 0 0 0 0 1 0
chrI 869061 0.1052 0.2617 G C 0.6857 0.7909 0.3143 0.2091 0 33 154 0 0 0 5 0 0 0 1 0 0 0 1 0 0 1 2 0 0 2 4 0 0 3 6 0 0 0 2 0 0 1 2 0 0 0 4 0 0 1 4 0 0 0 5 0 0 1 3 0 0 1 4 0 NA NA NA NA 0 2 3 0 0 2 2 0 0 1 2 0 0 0 1 0 0 0 2 0 0 0 4 0 0 0 2 0 0 0 4 0 0 2 3 0 0 0 2 0 0 2 3 0 0 0 5 0 0 2 1 0 0 1 1 0 0 1 3 0 0 0 3 0 0 0 5 0 0 0 6 0 0 0 2 0 0 0 3 0 0 1 3 0 0 0 4 0 0 0 1 0
chrI 875671 0.1345 0.2811 A G 0.6517 0.7862 0.3483 0.2138 66 0 65 0 3 0 1 0 1 0 0 0 0 0 1 0 0 0 2 0 0 0 1 0 2 0 0 0 1 0 1 0 3 0 0 0 NA NA NA NA 3 0 0 0 1 0 0 0 2 0 1 0 1 0 2 0 0 0 2 0 3 0 0 0 1 0 0 0 1 0 0 0 0 0 2 0 NA NA NA NA 1 0 0 0 2 0 0 0 0 0 4 0 2 0 0 0 0 0 1 0 1 0 2 0 0 0 2 0 NA NA NA NA 1 0 1 0 NA NA NA NA NA NA NA NA 0 0 1 0 1 0 1 0 2 0 0 0 0 0 2 0 1 0 3 0 6 0 0 0 1 0 2 0
chrI 878706 0.1103 0.3158 A T 0.629 0.7394 0.371 0.2606 89 0 2 75 2 0 0 2 4 0 0 1 0 0 0 1 4 0 0 1 2 0 2 1 3 0 0 1 1 0 0 1 5 0 0 0 3 0 0 1 3 0 0 0 1 0 0 3 1 0 0 1 4 0 0 1 0 0 1 7 4 0 0 0 1 0 0 2 1 0 0 0 1 0 0 3 2 0 0 0 3 0 0 3 2 0 0 0 2 0 0 1 1 0 0 0 3 0 0 3 1 0 0 5 0 0 0 1 0 0 0 2 2 0 0 0 2 0 0 1 0 0 0 1 0 0 0 2 2 0 1 2 5 0 0 4 0 0 0 3 1 0 0 0 2 0 0 0 NA NA NA NA
chrI 879269 0.1244 0.26 G A 0.6778 0.8022 0.3222 0.1978 81 0 76 0 2 0 0 0 1 0 2 0 5 0 0 0 0 0 3 0 1 0 1 0 1 0 1 0 1 0 1 0 0 0 7 0 4 0 0 0 0 0 1 0 NA NA NA NA 1 0 2 0 0 0 1 0 2 0 0 0 0 0 3 0 0 0 2 0 0 0 4 0 1 0 0 0 0 0 2 0 0 0 2 0 0 0 8 0 NA NA NA NA 0 0 2 0 1 0 2 0 3 0 1 0 2 0 0 0 1 0 2 0 2 0 0 0 2 0 4 0 2 0 0 0 0 0 4 0 5 0 3 0 4 0 2 0 6 0 0 0 3 0 2 0 0 0 1 0 NA NA NA NA
chrI 881192 0.1386 0.2598 A T 0.6709 0.8095 0.3291 0.1905 50 0 0 57 1 0 0 3 0 0 0 2 0 0 0 1 2 0 0 2 NA NA NA NA 1 0 0 3 1 0 0 1 6 0 0 0 1 0 0 0 1 0 0 0 2 0 0 2 1 0 0 0 1 0 0 0 0 0 0 4 2 0 0 0 1 0 0 0 2 0 0 0 NA NA NA NA 7 0 0 0 2 0 0 0 3 0 0 0 0 0 0 1 NA NA NA NA 1 0 0 2 0 0 0 3 0 0 0 2 2 0 0 0 1 0 0 2 0 0 0 2 0 0 0 2 2 0 0 1 1 0 0 2 4 0 0 4 0 0 0 3 3 0 0 1 6 0 0 0 1 0 0 0
chrI 882021 0.1062 0.2905 T C 0.7565 0.6503 0.2435 0.3374 0 42 0 102 0 2 0 1 0 1 0 4 0 0 0 2 0 4 0 2 0 0 0 2 0 1 0 4 0 0 0 2 0 0 0 1 0 0 0 1 0 0 0 1 0 5 0 2 0 1 0 2 0 0 0 2 0 5 0 0 0 0 0 7 0 3 0 1 0 0 0 1 0 1 0 2 0 0 0 2 0 1 0 1 0 0 0 1 0 1 0 2 0 0 0 4 0 1 0 2 0 1 0 3 0 3 0 2 0 1 0 2 0 4 0 0 0 0 0 2 0 3 0 3 0 3 0 0 0 2 0 2 0 1 0 3 0 2 0 2 0 1 0 1 0 0 0 2 0 1 0 0
chrI 882156 0.1045 0.2756 G A 0.6721 0.7766 0.3279 0.2234 58 0 68 0 3 0 1 0 2 0 2 0 3 0 0 0 1 0 2 0 2 0 2 0 0 0 3 0 0 0 1 0 0 0 2 0 0 0 2 0 0 0 5 0 3 0 1 0 3 0 1 0 2 0 1 0 2 0 0 0 0 0 7 0 1 0 3 0 0 0 2 0 NA NA NA NA 0 0 6 0 3 0 5 0 0 0 4 0 2 0 0 0 0 0 2 0 NA NA NA NA 3 0 1 0 6 0 0 0 2 0 0 0 1 0 3 0 0 0 1 0 4 0 0 0 NA NA NA NA 2 0 1 0 5 0 4 0 5 0 0 0 5 0 0 0 0 0 3 0 1 0 0 0
chrI 882407 0.1389 0.3332 C A 0.7363 0.5973 0.2637 0.4027 31 71 0 0 1 0 0 0 2 2 0 0 1 1 0 0 1 0 0 0 NA NA NA NA 0 1 0 0 0 1 0 0 0 1 0 0 1 1 0 0 3 0 0 0 NA NA NA NA 0 2 0 0 1 0 0 0 3 0 0 0 1 5 0 0 1 0 0 0 NA NA NA NA NA NA NA NA 0 2 0 0 0 1 0 0 NA NA NA NA 0 2 0 0 1 4 0 0 1 2 0 0 NA NA NA NA 0 4 0 0 0 1 0 0 0 1 0 0 2 0 0 0 1 1 0 0 0 1 0 0 1 0 0 0 0 3 0 0 1 1 0 0 1 1 0 0 0 1 0 0 NA NA NA NA
chrI 883347 0.1576 0.2583 G A 0.6629 0.8205 0.3371 0.1795 62 0 83 0 1 0 1 0 1 0 5 0 5 0 0 0 0 0 2 0 0 0 2 0 1 0 1 0 2 0 0 0 0 0 4 0 0 0 1 0 0 0 3 0 1 0 0 0 1 0 1 0 0 0 1 0 1 0 0 0 0 0 2 0 1 0 1 0 0 0 3 0 3 0 2 0 0 0 5 0 5 0 3 0 0 0 2 0 1 0 1 0 0 0 3 0 2 0 1 0 2 0 2 0 1 0 0 0 2 0 3 0 2 0 0 0 0 0 2 0 1 0 0 0 2 0 0 1 3 0 0 0 3 0 3 0 2 0 0 0 5 0 1 0 0 0 2 0 1 0 0 0
chrI 884299 0.1055 0.3099 C T 0.6374 0.7429 0.3626 0.2571 0 63 0 75 0 1 0 2 0 0 0 1 0 0 0 1 NA NA NA NA 0 0 0 1 0 1 0 1 0 5 0 1 0 5 0 3 0 1 0 3 0 3 0 0 0 1 0 1 0 1 0 3 0 2 0 3 0 0 0 2 0 3 0 0 0 1 0 2 0 2 0 0 0 0 0 4 0 1 0 1 NA NA NA NA 0 1 0 0 0 2 0 0 NA NA NA NA 0 1 0 1 0 2 0 3 0 0 0 1 0 2 0 0 0 1 0 0 0 1 0 3 0 0 0 1 0 0 0 1 0 0 0 3 0 2 0 1 0 0 0 2 0 0 0 2 0 1 0 0 0 1 0 2
chrI 889738 0.103 0.3079 T C 0.6406 0.7436 0.3594 0.2564 0 50 0 43 0 3 0 1 0 2 0 0 0 4 0 0 0 1 0 0 0 1 0 0 0 1 0 2 0 0 0 2 NA NA NA NA 0 1 0 0 0 0 0 4 0 1 0 1 NA NA NA NA NA NA NA NA 0 3 0 0 0 0 0 4 0 1 0 0 0 0 0 2 NA NA NA NA 0 0 0 1 0 1 0 0 0 0 0 2 0 5 0 0 0 0 0 4 0 0 0 1 0 2 0 1 0 3 0 0 0 0 0 1 0 1 0 2 0 2 0 1 0 1 0 0 0 2 0 1 0 3 0 1 0 2 0 2 0 2 0 0 0 1 0 1 0 0 0 3 0 3 0 2
chrI 900528 0.1114 0.3276 A G 0.6167 0.7281 0.3833 0.2719 89 0 77 0 2 0 2 0 2 0 2 0 0 0 1 0 2 0 0 0 2 0 1 0 1 0 0 0 0 0 3 0 6 0 0 0 1 0 2 0 NA NA NA NA 0 0 1 0 2 0 0 0 1 0 1 0 0 0 2 0 2 0 0 0 1 0 0 0 1 0 0 0 1 0 0 0 NA NA NA NA 1 0 1 0 4 0 0 0 1 0 2 0 2 0 0 0 1 0 0 0 0 0 1 0 0 0 1 0 2 0 4 0 1 0 1 0 0 0 2 0 0 0 1 0 2 0 0 0 1 0 2 0 2 0 7 0 0 0 1 0 1 0 1 0 4 0 0 0 1 0 2 0
chrI 900958 0.1322 0.3206 T C 0.6133 0.7455 0.3867 0.2545 0 71 0 75 0 4 0 3 0 1 0 4 0 2 0 0 0 1 0 0 0 3 0 3 0 2 0 1 0 0 0 1 0 0 0 1 0 2 0 0 0 0 0 2 0 1 0 1 0 7 0 1 NA NA NA NA 0 1 0 0 0 0 0 4 0 0 0 3 0 0 0 2 0 0 0 1 0 0 0 4 0 1 0 3 0 0 0 4 0 2 0 4 0 0 0 5 0 1 0 1 0 2 0 1 0 2 0 0 NA NA NA NA 0 1 0 0 0 0 0 4 NA NA NA NA 0 0 0 1 0 1 0 3 0 2 0 2 0 1 0 0 0 1 0 2 0 0 0 3 0 1 0 2
chrI 903099 0.1555 0.2608 G A 0.6614 0.817 0.3386 0.183 61 0 89 0 4 0 2 0 0 0 1 0 3 0 0 0 NA NA NA NA 3 0 1 0 3 0 1 0 2 0 0 0 0 0 5 0 2 0 3 0 0 0 5 0 2 0 2 0 2 0 0 0 0 0 1 0 4 0 0 0 0 0 3 0 6 0 1 0 0 0 1 0 1 0 1 0 0 0 3 0 2 0 2 0 0 0 2 0 1 0 0 0 0 0 2 0 2 0 1 0 1 0 0 0 2 0 0 0 1 0 1 0 1 0 2 0 3 0 2 0 1 0 0 0 1 0 1 0 2 0 1 0 5 0 1 0 3 0 0 0 3 0 3 0 0 0 2 0 1 0 0 0
chrI 910147 0.1588 0.3294 A G 0.75 0.5912 0.25 0.4088 100 0 38 0 2 0 0 0 2 0 2 0 3 0 0 0 1 0 1 0 1 0 1 0 6 0 0 0 1 0 0 0 3 0 2 0 2 0 0 0 3 0 1 0 2 0 1 0 2 0 2 0 1 0 1 0 2 0 0 0 0 0 2 0 1 0 0 0 1 0 1 0 1 0 0 0 1 0 0 0 3 0 0 0 0 0 1 0 2 0 3 0 3 0 2 0 3 0 1 0 5 0 0 0 1 0 0 0 1 0 2 0 1 0 4 0 1 0 1 0 NA NA NA NA 3 0 1 0 2 0 0 0 4 0 3 0 2 0 1 0 3 0 1 0 1 0 1 0 2 0 0 0
chrI 914856 0.1008 0.2794 G T 0.6702 0.771 0.3298 0.229 0 0 74 36 0 0 3 0 0 0 2 1 0 0 1 0 NA NA NA NA 0 0 3 0 0 0 1 1 0 0 3 1 0 0 5 2 0 0 4 1 0 0 2 1 0 0 0 2 NA NA NA NA 0 0 2 0 0 0 0 3 0 0 4 0 0 0 2 0 0 0 2 1 0 0 2 0 0 0 2 0 0 0 2 1 0 0 4 1 NA NA NA NA 0 0 2 0 0 0 2 0 0 0 3 1 NA NA NA NA 0 0 2 0 0 0 1 0 0 0 2 0 0 0 2 1 0 0 1 0 0 0 5 0 0 0 3 3 0 1 1 2 0 0 1 1 0 0 4 0 0 0 0 1
chrI 919019 0.1046 0.4967 C T 0.451 0.5556 0.549 0.4444 0 40 0 29 0 1 0 0 0 0 0 1 0 1 0 1 NA NA NA NA 0 2 0 3 0 1 0 2 0 3 0 0 NA NA NA NA 0 0 0 1 NA NA NA NA NA NA NA NA 0 1 0 0 0 0 0 1 0 5 0 0 0 2 0 0 NA NA NA NA 0 0 0 1 0 0 0 1 0 0 0 2 0 1 0 1 0 1 0 0 0 2 0 0 0 0 0 2 0 0 0 1 0 1 0 1 0 1 0 1 0 0 0 2 0 4 0 0 0 1 0 1 NA NA NA NA 0 1 0 0 0 1 0 0 0 1 0 1 NA NA NA NA 0 2 0 1 0 1 0 0 NA NA NA NA
chrI 919274 0.1382 0.3673 C G 0.6742 0.536 0.3106 0.424 2 91 52 0 0 1 0 0 1 3 4 1 0 2 0 0 0 2 2 0 1 0 6 0 0 5 1 0 0 4 2 0 0 4 1 0 0 1 0 1 0 3 4 0 0 2 2 0 0 5 1 0 0 2 2 0 0 2 3 0 0 4 2 0 0 2 1 0 0 3 1 0 0 1 1 0 0 5 1 0 0 1 5 0 0 2 0 0 1 3 1 0 0 4 1 0 1 3 2 0 0 1 2 0 0 0 1 0 0 2 2 0 0 5 2 0 0 3 2 0 0 0 2 0 0 1 4 0 0 1 2 0 0 6 6 0 0 1 0 0 0 4 0 0 0 5 2 0 0 0 1 0
chrI 920240 0.1118 0.2726 A C 0.6715 0.7833 0.3285 0.2167 68 66 0 0 1 2 0 0 5 0 0 0 0 2 0 0 2 2 0 0 2 4 0 0 2 1 0 0 2 0 0 0 6 0 0 0 1 1 0 0 4 0 0 0 1 0 0 0 NA NA NA NA 1 1 0 0 0 1 0 0 1 0 0 0 1 2 0 0 4 0 0 0 1 0 0 0 3 0 0 0 0 1 0 0 1 0 0 0 1 3 0 0 4 0 0 0 1 1 0 0 2 0 0 0 0 1 0 0 1 3 0 0 0 1 0 0 0 1 0 0 0 4 0 0 1 0 0 0 1 5 0 0 0 1 0 0 0 2 0 0 2 2 0 0 2 0 0 0 2 0 0 0
chrI 920551 0.1693 0.4296 G A 0.4857 0.655 0.5143 0.345 97 0 41 0 5 0 1 0 1 0 1 0 6 0 0 0 2 0 1 0 5 0 3 0 1 0 2 0 1 0 2 0 1 0 3 0 NA NA NA NA 2 0 0 0 1 0 1 0 1 0 0 0 3 0 0 0 2 0 0 0 0 0 4 0 3 0 2 0 0 0 4 0 4 0 2 0 0 0 3 0 3 0 2 0 0 0 5 0 1 0 4 0 2 0 2 0 2 0 0 0 3 0 2 0 1 0 0 0 4 0 0 0 1 0 0 0 0 0 2 0 6 0 0 0 2 0 0 0 2 0 1 0 5 0 1 0 3 0 0 0 5 0 1 0 1 0 0 0 0 0 1 0
chrI 920555 0.1255 0.3277 A G 0.6095 0.735 0.3905 0.265 66 0 74 0 2 0 4 0 1 0 1 0 1 0 5 0 1 0 2 0 5 0 3 0 2 0 1 0 2 0 1 0 3 0 1 0 NA NA NA NA 2 0 0 0 1 0 1 0 1 0 0 0 1 0 1 0 0 0 2 0 4 0 0 0 2 0 2 0 3 0 0 0 2 0 4 0 4 0 0 0 2 0 3 0 5 0 0 0 4 0 1 0 4 0 0 0 1 0 1 0 2 0 2 0 0 0 1 0 2 0 2 0 NA NA NA NA 2 0 0 0 1 0 4 0 0 0 2 0 2 0 1 0 1 0 5 0 0 0 3 0 2 0 4 0 1 0 0 0 1 0 0 0
chrI 920627 0.1333 0.4 A G 0.6667 0.5333 0.3333 0.4667 127 0 63 0 4 0 3 0 1 0 0 0 1 0 1 0 3 0 0 0 5 0 2 0 1 0 0 0 1 0 4 0 3 0 0 0 1 0 1 0 2 0 2 0 NA NA NA NA 1 0 1 0 1 0 1 0 4 0 3 0 2 0 2 0 6 0 0 0 2 0 0 0 7 0 1 0 3 0 2 0 7 0 0 0 1 0 1 0 2 0 2 0 1 0 3 0 2 0 0 0 6 0 2 0 1 0 0 0 2 0 2 0 0 0 1 0 4 0 1 0 4 0 1 0 2 0 2 0 3 0 2 0 8 0 0 0 4 0 1 0 3 0 1 0 0 0 1 0 1 0 0 0
chrI 920845 0.1325 0.3232 T C 0.6105 0.7431 0.3895 0.2569 0 48 0 76 0 2 0 1 0 2 0 2 0 1 0 0 0 0 0 1 0 0 0 1 0 0 0 2 0 1 0 2 0 0 0 3 0 1 0 3 0 0 0 5 0 1 0 1 0 1 0 0 0 3 0 0 0 1 0 0 0 0 0 2 0 2 0 2 0 0 0 3 0 1 0 1 0 0 0 3 0 3 0 2 0 0 0 2 0 1 0 0 0 1 1 1 0 1 0 2 0 2 0 2 0 1 0 0 NA NA NA NA 0 2 0 0 0 1 0 2 0 1 0 0 0 1 0 4 0 0 0 1 0 2 2 2 0 1 0 0 0 1 0 1 0 0 0 4 NA NA NA NA
chrI 920893 0.1175 0.4896 A G 0.4516 0.5691 0.5484 0.4309 54 0 74 0 1 0 2 0 1 0 3 0 0 0 1 0 0 0 2 0 1 0 2 0 1 0 0 0 3 0 0 0 2 0 0 0 2 0 3 0 3 0 0 0 1 0 1 0 0 0 1 0 0 0 3 0 0 0 2 0 2 0 0 0 2 0 2 0 3 0 0 0 1 0 1 0 2 0 0 0 0 0 7 0 2 0 0 0 0 0 2 0 1 0 1 0 1 0 0 0 1 0 4 0 0 0 2 0 NA NA NA NA 0 0 1 0 1 0 2 0 0 0 1 0 1 0 3 0 1 0 0 0 2 0 4 0 0 0 3 0 1 0 1 0 2 0 0 0 NA NA NA NA
chrI 921476 0.1253 0.2878 C A 0.6496 0.7749 0.3504 0.2251 51 75 0 0 2 1 0 0 4 1 0 0 3 0 0 0 3 3 0 0 4 3 0 0 1 3 0 0 2 0 0 0 0 3 0 0 1 2 0 0 0 2 0 0 NA NA NA NA 0 2 0 0 NA NA NA NA NA NA NA NA 0 7 0 0 1 1 0 0 0 2 0 0 NA NA NA NA NA NA NA NA 2 1 0 0 0 1 0 0 2 1 0 0 0 2 0 0 5 3 0 0 1 0 0 0 5 0 0 0 3 0 0 0 0 2 0 0 0 2 0 0 2 0 0 0 3 4 0 0 4 3 0 0 4 1 0 0 4 0 0 0 1 2 0 0 0 2 0 0 0 1 0 0
chrI 928174 0.1332 0.256 A G 0.6774 0.8106 0.3226 0.1894 73 0 18 0 2 0 0 0 NA NA NA NA 1 0 4 0 3 0 0 0 4 0 0 0 3 0 0 0 3 0 0 0 4 0 0 0 3 0 0 0 1 0 0 0 2 0 0 0 1 0 0 0 2 0 0 0 1 0 1 0 5 0 0 0 1 0 0 0 4 0 0 0 1 0 0 0 NA NA NA NA 3 0 0 0 1 0 0 0 1 0 0 0 1 0 0 0 6 0 0 0 2 0 0 0 0 0 1 0 2 0 1 0 NA NA NA NA 4 0 0 0 1 0 1 0 1 0 0 0 2 0 0 0 2 0 0 0 2 0 0 0 0 0 1 0 1 0 0 0 1 0 0 0
chrI 928562 0.1026 0.2713 C G 0.6774 0.78 0.3226 0.22 0 54 50 0 0 0 2 0 0 0 4 0 0 0 4 0 0 0 5 0 0 3 2 0 0 2 2 0 0 0 1 0 0 5 0 0 0 2 1 0 0 4 0 0 0 2 1 0 0 3 2 0 0 0 4 0 0 0 1 0 0 2 0 0 0 2 3 0 0 3 0 0 0 1 2 0 0 1 0 0 0 3 1 0 0 1 0 0 0 3 0 0 0 2 0 0 0 1 2 0 0 2 0 0 0 0 4 0 NA NA NA NA NA NA NA NA 0 0 3 0 0 0 3 0 0 2 1 0 0 3 0 0 0 0 1 0 0 0 3 0 0 1 2 0 0 4 0 0 0 1 1 0
chrI 937552 0.1476 0.2956 A G 0.6306 0.7782 0.3694 0.2218 104 0 66 0 1 0 1 0 3 0 1 0 0 0 2 0 4 0 2 0 4 0 2 0 0 0 1 0 4 0 0 0 7 0 0 0 2 0 0 0 2 0 0 0 0 0 1 0 5 0 2 0 NA NA NA NA 0 0 5 0 9 0 0 0 2 0 2 0 3 0 0 0 1 0 1 0 2 0 0 0 2 0 0 0 6 0 0 0 3 0 1 0 6 0 0 0 2 0 2 0 0 0 5 0 3 0 3 0 4 0 0 0 2 0 1 0 0 0 1 0 1 0 0 0 1 0 2 0 1 0 2 0 3 0 5 0 0 0 2 0 4 0 2 0 4 0 0 0 3 0 0 0
chrI 937762 0.1155 0.2826 A G 0.7752 0.6597 0.2248 0.3403 90 0 24 0 4 0 0 0 1 0 0 1 0 0 2 0 5 0 0 0 2 0 0 0 NA NA NA NA 2 0 2 0 1 0 0 0 NA NA NA NA 2 0 0 0 3 0 0 0 2 0 0 0 2 0 0 0 0 0 4 0 6 0 0 0 5 0 0 0 NA NA NA NA 2 0 0 0 5 0 0 0 4 0 0 0 4 0 0 0 4 0 0 0 1 0 0 0 2 0 0 0 5 0 0 0 1 0 0 0 5 0 0 0 1 0 3 0 NA NA NA NA 0 0 1 0 3 0 0 0 5 0 0 0 2 0 0 0 1 0 1 0 2 0 1 0 1 0 0 0 2 0 0 0
chrI 939583 0.1156 0.2728 T G 0.6694 0.785 0.3306 0.215 0 0 58 64 0 0 0 3 0 0 1 1 0 0 3 0 0 0 3 3 0 0 1 0 0 0 2 0 0 0 0 1 0 0 0 7 0 0 1 1 0 0 0 2 0 0 0 2 0 0 2 1 NA NA NA NA 0 0 1 0 0 0 3 0 0 0 5 0 0 0 0 1 0 0 2 1 0 0 0 1 0 0 1 2 0 0 0 2 0 0 0 2 0 0 0 3 0 0 2 0 0 0 2 3 0 0 3 0 0 0 0 2 0 0 1 0 0 0 1 1 0 0 5 0 0 0 0 1 0 0 1 0 0 0 1 4 0 0 1 0 0 0 1 1 0 0 0 2 0 0 1 0
chrI 954820 0.1443 0.3553 T C 0.5726 0.7169 0.4274 0.2831 0 258 0 76 0 9 0 2 0 10 0 0 0 7 0 0 0 10 0 0 0 6 0 2 0 5 0 3 0 2 0 5 0 1 0 4 0 4 0 0 0 1 0 1 0 3 0 1 0 1 0 4 0 4 0 2 0 6 0 2 0 0 0 1 0 7 0 1 0 0 0 3 0 6 0 2 0 0 0 5 0 6 0 1 0 0 0 1 0 5 0 0 0 0 0 1 0 7 0 0 0 5 0 1 0 5 0 2 0 0 0 3 NA NA NA NA 0 8 0 0 0 4 0 0 0 7 0 0 0 7 0 2 0 8 0 0 0 8 0 2 0 0 0 2 NA NA NA NA 0 1 0 1
chrI 963217 0.164 0.2797 G A 0.6383 0.8023 0.3617 0.1977 35 0 88 0 0 0 3 0 0 0 1 0 0 0 1 0 0 0 1 0 0 0 4 0 0 0 2 0 2 0 2 0 0 0 6 0 0 0 1 0 0 0 1 0 0 0 3 0 0 0 3 0 0 0 2 0 2 0 1 0 2 0 0 0 0 0 2 0 0 0 1 0 NA NA NA NA 0 0 3 0 0 0 4 0 0 0 7 0 0 0 1 0 0 0 3 0 0 0 1 0 0 0 2 0 1 0 0 0 0 0 1 0 2 0 0 0 0 0 4 0 0 0 2 0 0 0 3 0 0 0 2 0 0 0 5 0 NA NA NA NA 0 0 4 0 0 0 3 0 0 0 1 0
chrI 978172 0.145 0.3297 G A 0.5978 0.7429 0.4022 0.2571 38 0 74 0 1 0 0 0 NA NA NA NA 1 0 2 0 2 0 7 0 3 0 2 0 0 0 1 0 0 0 1 0 1 0 2 0 1 0 1 0 1 0 3 0 0 0 3 0 1 0 3 0 0 0 1 0 1 0 2 0 3 0 3 0 1 0 0 0 0 0 1 0 NA NA NA NA 4 0 3 0 1 0 2 0 0 0 3 0 0 0 3 0 1 0 1 0 0 0 2 0 1 0 2 0 1 0 0 0 1 0 2 0 NA NA NA NA 0 0 2 0 0 0 2 0 1 0 2 0 2 0 1 0 1 0 0 0 0 0 1 0 2 0 1 0 0 0 2 0 0 0 1 0
chrI 980998 0.1298 0.3531 A G 0.582 0.7118 0.418 0.2882 64 0 53 0 1 0 3 0 0 0 1 0 0 0 2 0 3 0 1 0 4 0 5 0 3 0 1 0 3 0 0 0 6 0 1 0 0 0 1 0 3 0 0 0 3 0 1 0 0 0 1 0 2 0 3 0 0 0 2 0 0 0 4 0 0 0 8 0 NA NA NA NA 2 0 6 0 3 0 1 0 8 0 2 0 1 0 0 0 0 0 3 0 6 0 0 0 1 0 2 0 0 0 4 0 0 0 3 0 1 0 0 0 0 0 2 0 0 0 1 0 2 0 1 0 0 0 3 0 7 0 1 0 2 0 1 0 0 0 4 0 3 0 0 0 1 0 0 0 0 0 1 0
chrI 983246 0.1012 0.3225 T C 0.6269 0.7281 0.3731 0.2719 0 37 0 112 NA NA NA NA 0 1 0 1 0 5 0 1 0 0 0 4 0 0 0 3 0 0 0 2 0 1 0 2 0 2 0 4 0 1 0 0 0 0 0 6 NA NA NA NA 0 1 0 0 0 0 0 1 0 2 0 2 0 4 0 0 0 2 0 1 0 0 0 2 0 0 0 4 0 1 0 2 0 0 0 2 NA NA NA NA 0 0 0 2 0 0 0 1 0 0 0 4 0 3 0 3 0 2 0 1 0 0 0 4 0 4 0 0 0 0 0 3 0 0 0 2 0 0 0 9 0 1 0 1 0 0 0 3 0 0 0 2 0 0 0 4 0 0 0 3 0 0 0 4
chrI 987344 0.1093 0.2617 A G 0.6837 0.793 0.3163 0.207 54 0 13 0 0 0 2 0 5 0 0 0 2 0 0 0 3 0 1 0 2 0 1 0 0 0 1 0 4 0 1 0 5 0 1 0 1 0 0 0 3 0 0 0 3 1 1 0 NA NA NA NA 3 0 1 0 1 0 0 0 2 0 0 0 7 0 0 0 2 0 1 0 3 0 0 0 2 0 1 0 2 0 1 0 3 0 0 0 NA NA NA NA 2 0 0 0 8 0 1 0 7 0 0 0 2 0 0 0 NA NA NA NA NA NA NA NA 3 0 1 0 1 0 0 0 1 0 0 0 1 0 0 0 3 0 0 0 1 0 0 0 2 0 0 0 4 0 0 0 NA NA NA NA
chrI 988500 0.1234 0.3219 G T 0.6164 0.7398 0.3836 0.2602 0 0 43 45 0 0 0 4 0 0 0 2 NA NA NA NA 0 0 4 2 0 0 2 0 0 0 0 3 0 0 1 4 0 0 1 0 0 0 0 1 0 0 2 0 0 0 1 1 0 0 2 2 0 0 0 4 0 0 0 4 0 0 0 8 0 0 0 2 NA NA NA NA 0 0 1 1 0 0 1 2 0 0 1 2 0 0 4 0 NA NA NA NA 0 0 5 0 0 0 0 4 0 0 0 3 0 0 0 3 0 0 2 0 0 0 0 3 0 0 0 2 0 0 0 3 0 0 1 0 0 0 0 4 0 0 0 2 0 0 0 4 0 0 2 0 0 0 3 0 0 0 1 1
chrI 988583 0.1466 0.2724 G T 0.6543 0.8009 0.3457 0.1991 0 0 49 61 0 0 0 2 0 0 0 4 NA NA NA NA 0 0 2 2 0 0 2 0 NA NA NA NA 0 0 2 3 0 0 0 1 0 0 0 3 0 0 4 0 0 0 1 1 0 0 1 3 0 0 0 3 0 0 0 4 0 0 0 8 0 0 0 5 1 0 2 0 0 0 4 1 0 0 1 2 0 0 1 2 0 0 4 0 0 0 1 0 0 0 3 0 0 0 2 6 0 0 0 1 0 0 0 5 0 0 6 0 0 0 0 3 0 0 0 2 0 0 1 3 0 0 1 0 0 0 0 2 0 0 0 4 0 0 0 4 0 0 1 0 0 0 6 0 0 0 1 1
chrI 991090 0.1014 0.3018 A G 0.6475 0.7489 0.3525 0.2511 60 0 55 0 2 0 1 0 0 0 4 0 NA NA NA NA 1 0 1 0 1 0 0 0 1 0 3 0 3 0 0 0 1 0 1 0 0 0 3 0 6 0 0 0 3 0 2 0 2 0 1 0 1 0 3 0 0 0 3 0 0 0 5 0 0 0 2 0 5 0 0 0 3 0 2 0 2 0 2 0 0 0 3 0 5 0 0 0 5 0 0 0 2 0 0 0 2 0 2 0 0 0 6 0 0 0 6 0 NA NA NA NA 0 0 1 0 1 0 0 0 NA NA NA NA 0 0 2 0 1 0 1 0 1 0 2 0 0 0 1 0 2 0 0 0 4 0 0 0 3 0 1 0
chrI 991384 0.1057 0.343 G A 0.6042 0.7098 0.3958 0.2902 80 0 65 0 0 0 1 0 2 0 0 0 4 0 0 0 1 0 2 0 2 0 2 0 5 0 1 0 2 0 3 0 0 0 5 0 5 0 0 0 0 0 3 0 3 0 1 0 1 0 0 0 0 0 1 0 2 0 0 0 4 0 0 0 3 0 0 0 0 0 5 0 2 0 4 0 NA NA NA NA 2 0 2 0 0 0 3 0 2 0 3 0 0 0 4 0 2 0 3 0 3 0 0 0 6 0 0 0 0 0 1 0 2 0 0 0 2 0 2 0 2 0 0 0 1 0 1 0 2 0 1 0 3 0 0 0 2 0 0 0 0 0 3 0 0 0 2 0 4 0 2 0
chrI 999271 0.1316 0.4636 G A 0.6022 0.4706 0.3978 0.5294 43 0 50 0 2 0 4 0 1 0 2 0 0 0 1 0 1 0 0 0 1 0 2 0 4 0 1 0 1 0 1 0 1 0 3 0 1 0 1 0 2 0 0 0 NA NA NA NA 0 0 2 0 NA NA NA NA 1 0 1 0 0 0 3 0 0 0 1 0 1 0 0 0 3 0 0 0 0 0 2 0 2 0 0 0 NA NA NA NA 2 0 2 0 3 0 0 0 2 0 0 0 0 0 1 0 0 0 4 0 0 0 1 0 1 0 1 0 3 0 0 0 1 0 0 0 2 0 1 0 1 0 3 0 2 0 2 0 0 0 2 0 1 0 2 0 1 0 2 0 NA NA NA NA
chrI 1012034 0.1452 0.3508 A G 0.7218 0.5766 0.2782 0.4234 147 0 33 0 6 0 1 0 1 0 3 0 3 0 0 0 1 0 0 0 1 0 0 0 NA NA NA NA 2 0 1 0 4 0 3 0 2 0 1 0 NA NA NA NA 5 0 1 0 6 0 2 0 1 0 0 0 1 0 0 0 1 0 0 0 0 0 1 0 1 0 2 0 3 0 0 0 3 0 1 0 1 0 1 0 3 0 2 0 5 0 1 0 4 0 3 0 2 0 0 0 0 0 2 0 2 0 1 0 1 0 0 0 1 0 0 0 3 0 0 0 3 0 0 0 4 0 0 0 2 0 1 0 3 0 0 0 1 0 0 0 NA NA NA NA 3 0 1 0 3 0 1 0
chrI 1012412 0.1547 0.2961 T G 0.7812 0.6265 0.2188 0.3735 0 0 59 103 0 0 0 4 0 0 1 2 0 0 1 2 0 0 0 1 0 0 1 2 0 0 3 0 0 0 2 4 0 0 0 2 0 0 3 4 0 0 1 1 0 0 2 1 0 0 2 6 0 0 1 3 0 0 3 1 0 0 2 5 0 0 1 2 0 0 1 3 0 0 1 3 0 0 1 1 0 0 1 2 0 0 0 3 0 0 1 2 0 0 2 3 0 0 1 0 0 0 0 11 0 0 0 4 0 0 4 2 0 0 1 2 0 0 0 3 0 0 0 1 0 0 1 1 0 0 0 3 0 0 3 6 0 0 1 5 0 0 4 5 0 0 3 2 0 0 0 4
chrI 1012848 0.1129 0.3173 T C 0.6263 0.7391 0.3737 0.2609 0 31 0 34 0 5 0 3 0 6 0 0 0 1 0 0 0 1 0 0 0 3 0 1 0 0 0 2 0 2 0 1 0 1 0 2 0 3 0 0 0 0 0 4 0 0 0 2 0 1 0 0 0 3 0 2 0 3 0 1 0 4 0 0 0 2 0 0 0 0 0 3 0 0 0 1 0 2 0 1 NA NA NA NA 0 0 0 9 0 2 0 4 0 0 0 1 0 2 0 2 0 4 0 0 0 3 0 0 0 0 0 3 0 1 0 0 0 0 0 2 0 2 0 1 0 2 0 1 0 1 0 0 0 0 0 1 0 3 0 0 0 0 0 3 0 0 0 3 0 2 0 2
chrI 1012849 0.1167 0.3192 T C 0.6224 0.7391 0.3776 0.2609 0 31 0 34 0 5 0 3 0 6 0 0 0 1 0 0 0 1 0 0 0 3 0 1 0 0 0 2 0 2 0 1 0 1 0 2 0 3 0 0 0 0 0 4 0 0 0 2 0 1 0 0 0 3 0 2 0 3 0 1 0 4 0 0 0 2 0 0 0 0 0 3 0 0 0 1 0 2 0 1 NA NA NA NA 0 0 0 9 0 2 0 4 0 0 0 1 0 2 0 2 0 4 0 0 0 3 0 0 0 0 0 3 NA NA NA NA 0 0 0 2 0 2 0 1 0 2 0 1 0 1 0 0 0 0 0 1 0 3 0 0 0 0 0 3 0 0 0 3 0 2 0 2
chrI 1017954 0.1257 0.3852 T A 0.6776 0.5519 0.3224 0.4481 32 0 0 66 2 0 0 4 0 0 0 4 2 0 0 1 1 0 0 1 2 0 0 3 0 0 0 2 2 0 0 2 1 0 0 3 0 0 0 2 3 0 0 0 1 0 0 0 2 0 0 0 1 0 0 5 1 0 0 2 0 0 0 2 0 0 0 3 0 1 0 1 3 0 0 1 0 0 0 2 1 0 0 1 1 0 0 2 0 0 0 3 0 0 0 4 0 0 0 1 0 0 0 4 NA NA NA NA 1 0 0 0 2 0 0 3 0 0 0 2 0 0 0 3 2 0 0 3 0 0 0 2 1 0 0 1 0 0 0 1 2 0 0 5 4 0 0 2 1 0 0 5
chrI 1018676 0.11 0.4082 G A 0.5368 0.6468 0.4632 0.3532 73 0 73 0 3 0 2 0 NA NA NA NA 4 0 2 0 3 0 0 0 1 0 1 0 3 0 0 0 0 0 3 0 1 0 4 0 1 0 4 0 0 0 3 0 2 0 1 0 1 0 3 0 1 0 4 0 1 0 3 0 4 0 0 0 0 0 3 0 1 0 0 0 2 0 0 0 1 0 4 0 2 0 3 0 2 0 1 0 0 0 1 0 1 0 1 0 1 0 6 0 1 0 1 0 1 0 1 0 3 0 0 0 2 0 0 0 1 0 3 0 2 0 3 0 2 0 1 0 1 0 3 0 6 0 2 0 4 0 3 0 0 0 3 0 5 0 2 0 1 0 2 0
chrI 1024789 0.1246 0.3988 G T 0.6635 0.5389 0.3365 0.4611 0 0 55 28 0 0 1 0 0 0 1 0 0 0 1 0 0 0 2 0 0 0 3 1 NA NA NA NA 0 0 2 2 NA NA NA NA NA NA NA NA 0 0 2 1 0 0 1 1 NA NA NA NA 0 0 1 1 0 0 4 0 NA NA NA NA 0 0 4 0 0 0 3 0 0 0 3 0 0 0 1 1 0 0 3 0 0 0 6 0 0 0 0 1 1 0 1 3 0 0 5 0 0 0 1 2 0 0 1 0 0 0 1 2 0 0 5 1 0 0 1 0 0 0 1 0 0 0 3 1 0 0 1 0 0 0 0 2 0 0 1 1 0 0 1 4 0 0 4 2 0 0 1 0
chrI 1025823 0.1014 0.2594 T C 0.6899 0.7913 0.3101 0.2087 0 34 0 54 0 1 0 0 0 3 0 0 0 0 0 2 0 0 0 3 0 1 0 2 0 0 0 2 0 2 0 1 0 3 0 1 0 3 0 0 0 0 0 4 0 0 0 3 0 1 0 1 0 0 0 2 0 1 0 0 0 5 0 0 0 4 0 2 0 0 0 2 0 0 0 5 0 0 0 1 NA NA NA NA 0 0 0 3 0 0 0 1 0 0 0 2 0 0 0 1 0 1 0 0 NA NA NA NA 0 0 0 3 0 1 0 0 0 0 0 2 0 1 0 4 0 2 0 2 0 4 0 0 0 0 0 8 0 4 0 0 0 0 0 1 0 0 0 2 0 1 0 2
chrI 1026572 0.1458 0.4968 G C 0.5761 0.4303 0.4239 0.5697 0 29 39 0 0 3 1 0 NA NA NA NA 0 2 1 0 0 2 1 0 NA NA NA NA 0 4 2 0 NA NA NA NA 0 2 2 0 0 1 2 0 0 1 1 0 0 2 2 0 0 1 1 0 0 1 0 0 0 1 2 0 0 0 1 0 0 0 1 0 0 1 1 0 0 0 1 0 0 0 2 0 0 0 1 0 0 4 0 0 0 4 0 0 0 0 1 0 NA NA NA NA NA NA NA NA 0 2 1 0 0 2 1 0 NA NA NA NA 0 1 1 0 0 3 2 0 0 2 0 0 0 0 2 0 0 0 1 0 0 1 0 0 0 2 2 0 0 3 1 0 0 2 0 0
chrI 1036547 0.1204 0.2914 T C 0.6484 0.7688 0.3516 0.2312 0 28 0 98 0 0 0 2 0 1 0 1 0 3 0 1 0 0 0 4 0 0 0 5 0 0 0 3 0 1 0 4 0 3 0 1 0 1 0 4 0 0 0 2 0 0 0 1 0 0 0 1 0 0 0 4 1 1 0 2 0 5 0 0 0 2 0 2 0 0 0 2 0 0 0 2 0 5 0 2 0 0 0 4 0 0 0 6 0 0 0 2 0 0 0 6 0 0 0 4 0 1 0 0 0 0 0 1 0 0 0 3 NA NA NA NA 0 0 0 2 0 0 0 2 0 0 0 6 0 3 0 2 0 0 0 4 0 0 0 2 0 0 0 2 0 0 0 5 0 0 0 2
chrI 1036821 0.1027 0.3026 G A 0.646 0.7487 0.354 0.2513 64 0 48 0 0 0 1 1 4 0 0 0 3 0 0 0 4 0 1 0 0 0 2 0 NA NA NA NA 2 0 4 0 2 0 4 0 5 0 0 0 0 0 3 0 0 0 1 0 0 0 4 0 2 0 1 0 5 0 0 0 4 0 0 0 2 0 0 0 NA NA NA NA 1 0 1 0 2 0 0 0 1 0 2 0 0 0 5 0 3 0 1 0 0 0 5 0 4 0 2 0 1 0 0 0 2 0 0 0 0 0 5 0 1 0 0 0 2 0 1 0 0 0 2 0 3 0 0 0 9 0 0 0 1 0 2 0 0 0 1 0 NA NA NA NA 0 0 4 0 1 0 2 0
chrI 1036848 0.1254 0.2877 G T 0.6496 0.775 0.3504 0.225 0 0 59 74 0 0 1 0 0 0 0 3 0 0 0 3 0 0 1 6 NA NA NA NA 0 0 0 1 0 0 3 2 0 0 4 2 0 0 0 3 0 0 4 0 0 0 1 0 0 0 4 0 0 0 1 2 0 0 0 5 0 0 0 5 0 0 0 5 NA NA NA NA 0 0 2 1 0 0 1 2 0 0 2 2 0 0 6 0 0 0 1 2 0 0 6 0 0 0 2 4 0 0 0 1 0 0 0 1 0 0 6 0 0 0 0 2 0 0 0 2 0 0 2 1 0 0 1 6 0 0 0 6 0 0 1 0 0 0 1 0 NA NA NA NA 0 0 5 0 0 0 2 1
chrI 1042167 0.1159 0.2631 T C 0.7949 0.679 0.2051 0.321 0 34 0 96 0 0 0 2 0 3 0 1 0 0 0 3 0 1 0 3 0 1 0 1 0 0 0 2 0 2 0 0 0 1 0 4 0 1 0 0 0 0 0 9 0 2 0 2 0 0 0 2 0 0 0 5 0 3 0 0 0 0 0 4 0 4 0 0 0 0 0 1 0 0 0 1 0 3 0 4 0 1 0 3 0 0 0 5 0 1 0 2 0 2 0 2 0 1 0 3 0 5 0 0 0 1 0 2 0 1 0 1 0 1 0 1 0 1 0 1 0 1 0 0 0 0 0 2 0 1 0 0 0 1 0 3 0 0 0 2 0 0 0 5 0 0 0 2 0 0 0 1
chrI 1045237 0.121 0.3181 A G 0.7424 0.6215 0.2576 0.3785 94 0 85 0 1 0 4 0 0 0 1 0 0 0 5 0 1 0 0 0 4 0 2 0 1 0 3 0 NA NA NA NA 3 0 3 0 0 0 7 0 1 0 0 0 0 0 1 0 3 0 4 0 2 0 1 0 0 0 3 0 0 0 2 0 0 0 4 0 2 0 0 0 0 0 1 0 0 0 1 0 2 0 0 0 5 0 0 0 NA NA NA NA 1 0 0 0 3 0 3 0 0 0 3 0 0 0 5 0 4 0 0 0 0 0 3 0 1 0 3 0 2 0 1 0 2 0 1 0 0 0 3 0 3 0 3 0 0 0 3 0 4 0 0 0 5 0 0 0 0 0 2 0
chrI 1047850 0.1191 0.3129 T C 0.7467 0.6276 0.2533 0.3724 0 47 0 61 0 0 0 1 0 1 0 0 0 0 0 2 0 1 0 5 0 4 0 0 0 1 0 2 0 1 0 2 0 0 0 1 0 1 0 0 0 0 0 3 0 1 0 2 NA NA NA NA 0 1 0 0 0 1 0 0 0 0 0 1 NA NA NA NA NA NA NA NA 0 1 0 1 0 1 0 3 0 1 0 2 NA NA NA NA 0 0 0 2 0 0 0 2 0 0 0 1 0 4 0 1 0 1 0 1 0 0 0 5 0 2 0 1 0 0 0 4 0 2 0 1 0 1 0 4 0 1 0 0 NA NA NA NA 0 2 0 1 0 0 0 3 NA NA NA NA 0 0 0 1
chrI 1047862 0.1597 0.2579 C T 0.8219 0.6623 0.1781 0.3377 0 61 0 46 0 1 0 1 0 1 0 0 0 2 0 0 0 5 0 1 0 1 0 4 0 2 0 2 0 1 0 1 0 1 0 0 0 0 0 1 0 3 0 0 0 2 0 1 NA NA NA NA 0 0 0 2 0 0 0 1 0 1 0 0 0 0 0 1 NA NA NA NA 0 0 0 1 0 3 0 1 0 2 0 1 NA NA NA NA 0 2 0 0 0 2 0 0 NA NA NA NA 0 0 0 4 0 1 0 1 0 5 0 0 0 1 0 2 0 2 0 0 0 0 0 1 0 3 0 1 0 0 0 1 0 0 0 1 0 1 0 2 0 3 0 0 NA NA NA NA 0 2 0 0
chrI 1050273 0.159 0.2647 T C 0.8148 0.6558 0.1852 0.3442 0 13 0 97 0 0 0 2 0 1 0 2 0 0 0 3 0 2 0 6 0 0 0 2 0 0 0 2 0 2 0 2 0 1 0 1 0 2 0 1 0 2 0 1 0 1 0 2 0 1 0 1 0 0 0 1 0 0 0 1 NA NA NA NA 0 1 0 0 0 0 0 1 0 0 0 2 0 4 0 0 0 1 0 0 0 0 0 3 0 0 0 2 0 0 0 2 0 1 0 3 0 1 0 2 0 0 0 3 0 0 0 2 0 1 0 0 0 0 0 1 0 0 0 3 0 1 0 2 0 2 0 1 0 1 0 1 0 0 0 1 0 1 0 3 0 0 0 3 NA NA NA NA
chrI 1052454 0.1104 0.327 A T 0.7282 0.6178 0.2718 0.3822 41 0 0 58 0 0 0 6 0 0 0 2 0 0 0 2 3 0 0 4 3 0 0 2 1 0 0 0 1 0 0 0 3 0 0 3 0 0 0 8 3 0 0 0 2 0 0 1 3 0 0 0 NA NA NA NA 0 0 0 3 0 0 0 1 0 0 0 2 1 0 0 0 0 0 0 3 2 0 0 3 2 0 0 4 3 0 0 0 5 0 0 1 NA NA NA NA 0 0 0 3 0 0 0 4 0 0 0 2 1 0 0 0 NA NA NA NA 0 0 0 1 1 0 0 0 2 0 0 1 0 0 0 3 1 0 0 3 0 0 0 3 2 0 0 0 3 0 0 0 1 0 0 0
chrI 1052459 0.1006 0.3444 G T 0.7059 0.6053 0.2941 0.3947 0 0 40 53 0 0 0 6 0 0 0 2 0 0 0 2 0 0 3 4 0 0 3 2 0 0 1 0 0 0 1 0 0 0 3 2 0 0 0 8 0 0 3 0 0 0 2 1 0 0 3 0 NA NA NA NA 0 0 0 3 0 0 0 1 0 0 0 2 0 0 1 0 0 0 0 3 0 0 2 3 0 0 2 4 0 0 3 0 0 0 5 1 NA NA NA NA 0 0 0 3 0 0 0 4 0 0 0 2 0 0 1 0 NA NA NA NA 0 0 0 1 0 0 1 0 0 0 1 1 0 0 0 3 0 0 1 2 0 0 0 3 0 0 2 0 0 0 3 0 0 0 2 0
chrI 1053828 0.127 0.2746 T C 0.7889 0.6619 0.2111 0.3381 0 42 0 84 0 0 0 4 0 1 0 2 0 1 0 2 0 0 0 5 0 0 0 3 0 0 0 2 0 3 0 2 0 0 0 3 0 0 0 5 0 0 0 6 0 0 0 3 0 0 0 1 0 0 0 5 0 2 0 0 0 3 0 0 0 1 0 1 0 0 0 4 0 0 0 1 0 2 0 0 0 0 0 3 0 0 0 5 0 0 0 3 0 0 0 5 0 0 0 5 0 3 0 2 0 3 0 4 0 0 0 1 0 3 0 0 0 0 0 1 0 0 0 3 0 0 0 5 NA NA NA NA 0 0 0 6 0 0 1 1 0 0 0 5 0 0 0 6 NA NA NA NA
chrI 1054011 0.1051 0.2879 C T 0.7647 0.6596 0.2353 0.3404 0 54 0 49 0 1 0 1 0 0 0 3 0 0 0 5 NA NA NA NA 0 2 0 0 0 1 0 2 0 2 0 1 0 0 0 3 0 0 0 5 0 4 0 0 0 2 0 0 0 0 0 1 0 0 0 1 0 0 0 3 0 0 0 6 0 0 0 1 0 3 0 0 0 0 0 1 NA NA NA NA 0 3 0 1 0 6 0 0 NA NA NA NA 0 3 0 0 0 3 0 2 0 0 0 5 0 0 0 6 0 6 0 0 0 0 0 2 0 3 0 2 0 2 0 1 0 1 0 0 0 0 0 3 0 2 0 1 0 0 0 1 0 1 0 0 0 2 0 1 0 0 0 2
chrI 1054115 0.1003 0.3652 C G 0.6849 0.5846 0.3151 0.4154 0 32 41 0 0 0 1 0 0 0 1 0 0 0 2 0 0 1 4 0 0 1 2 0 0 1 3 0 0 2 0 0 0 1 0 0 0 0 4 0 0 1 0 0 0 1 1 0 0 0 2 0 0 2 0 0 0 0 3 0 0 0 1 0 NA NA NA NA 0 4 0 0 0 0 1 0 0 2 0 0 0 0 1 0 0 5 0 0 0 1 0 0 0 4 2 0 0 2 2 0 0 0 1 0 0 0 3 0 0 4 1 0 0 0 1 0 0 2 0 0 0 2 0 0 NA NA NA NA NA NA NA NA 0 2 1 0 NA NA NA NA 0 4 1 0 0 2 3 0 0 0 1 0
chrI 1055484 0.1075 0.329 A G 0.7248 0.6172 0.2752 0.3828 60 0 72 0 2 0 0 0 0 0 3 0 0 0 6 0 2 0 0 0 7 0 1 0 NA NA NA NA 4 0 0 0 3 0 0 0 0 0 3 0 1 0 0 0 3 0 2 0 2 0 1 0 0 0 3 0 0 0 2 0 0 0 7 0 0 0 3 0 NA NA NA NA 0 0 3 0 3 0 2 0 0 0 1 0 3 0 0 0 2 1 1 0 NA NA NA NA 3 0 1 0 0 0 1 0 0 0 3 0 1 0 0 0 0 0 2 0 NA NA NA NA 3 0 2 0 0 0 4 0 0 0 4 0 3 0 6 0 0 0 4 0 3 0 0 0 0 0 3 0 0 0 2 0
chrI 1056660 0.1234 0.3383 A G 0.7234 0.6 0.2766 0.4 48 0 61 0 3 0 4 0 0 0 3 0 0 0 1 0 0 0 2 0 0 0 2 0 1 0 1 0 2 0 0 0 3 0 2 0 0 0 4 0 1 0 0 0 2 0 2 0 1 0 1 0 1 0 2 0 1 0 0 0 0 0 2 0 0 0 3 0 4 0 0 0 0 0 6 0 1 0 0 0 0 0 1 0 4 0 0 0 1 0 1 0 NA NA NA NA 2 0 4 0 NA NA NA NA 0 0 3 0 3 0 0 0 1 0 1 0 1 0 1 0 0 0 1 0 1 0 0 0 0 0 2 0 3 0 4 0 0 0 2 0 3 0 0 0 1 0 0 0 1 0 1 0
chrI 1063502 0.1094 0.3711 C G 0.6835 0.5742 0.3165 0.4258 0 170 129 2 0 8 2 0 0 3 2 0 0 1 1 0 0 2 0 0 0 11 7 0 0 2 0 0 0 5 0 0 0 1 4 0 0 2 4 0 0 4 1 1 0 3 5 0 0 2 0 0 0 4 4 0 0 7 10 0 0 5 2 0 0 0 1 0 0 3 2 0 0 4 2 0 0 5 1 0 0 3 8 1 0 8 2 0 0 5 6 0 0 1 2 0 0 7 2 0 0 3 8 0 0 1 4 0 0 4 0 0 0 4 1 0 0 2 0 0 0 2 2 0 0 1 5 0 0 0 6 0 0 2 2 0 0 7 9 0 0 2 0 0 0 5 8 0 0 5 4 0
chrI 1063973 0.1237 0.3902 G A 0.6716 0.5479 0.3284 0.4521 66 0 49 0 6 0 0 0 2 0 0 0 2 0 0 0 1 0 1 0 5 0 1 0 1 0 2 0 0 0 1 0 1 0 2 0 3 0 0 0 1 0 1 0 0 0 1 0 0 0 1 0 1 0 0 0 1 0 3 0 4 0 0 0 0 0 1 0 0 0 3 0 3 0 1 0 4 0 2 0 0 0 5 0 0 0 4 0 1 0 0 0 0 0 2 0 1 0 1 0 2 0 0 0 2 0 0 0 NA NA NA NA 1 0 1 0 3 0 1 0 2 0 1 0 3 0 1 0 5 0 1 0 NA NA NA NA 3 0 0 0 0 0 4 0 NA NA NA NA 1 0 1 0
chrI 1065251 0.1129 0.2812 A G 0.7753 0.6623 0.2247 0.3377 33 0 33 0 1 0 0 0 0 0 3 0 0 0 1 0 1 0 2 0 2 0 0 0 3 0 0 0 5 0 0 0 0 0 2 0 0 0 2 0 7 0 0 0 1 0 0 0 NA NA NA NA 1 0 2 0 0 0 2 0 0 0 1 0 0 0 1 0 1 0 0 0 2 0 2 0 0 0 3 0 2 0 1 0 3 0 0 0 0 0 2 0 2 0 0 0 3 0 1 0 0 0 6 0 NA NA NA NA 3 0 0 0 1 0 1 0 NA NA NA NA 2 0 1 0 1 0 2 0 0 0 1 0 3 0 0 0 0 0 3 0 1 0 0 0 1 0 1 0 1 0 1 0
chrI 1065694 0.1624 0.3204 A T 0.5984 0.7608 0.4016 0.2392 42 0 0 47 1 0 0 0 NA NA NA NA 0 0 0 4 1 0 0 4 0 0 0 1 1 0 0 5 1 0 0 0 4 0 0 5 0 0 0 2 8 0 0 0 2 0 0 1 0 0 0 1 1 0 0 2 1 0 0 2 2 0 0 3 0 0 0 5 2 0 0 0 0 0 0 1 2 0 0 1 1 0 0 1 5 0 0 0 0 0 0 2 2 0 0 0 1 0 0 3 1 0 0 2 0 0 0 5 2 0 0 1 1 0 0 1 2 0 0 2 0 0 0 1 2 0 0 2 0 0 0 1 1 0 0 4 1 0 0 7 5 0 0 2 2 0 0 2 1 0 0 1
chrI 1065699 0.1633 0.284 T C 0.6017 0.765 0.3559 0.212 6 39 0 42 0 0 0 1 NA NA NA NA 0 4 0 0 1 3 0 2 0 1 0 0 1 4 0 1 0 0 0 2 0 5 0 4 0 2 0 1 0 0 0 6 0 1 0 2 0 1 0 0 0 2 0 1 0 2 0 1 0 3 0 2 1 4 0 0 0 0 0 2 0 1 0 0 0 1 0 2 0 1 0 1 0 0 0 5 0 2 0 0 0 0 0 2 0 3 0 1 0 2 0 2 0 5 0 0 0 1 0 2 1 0 0 1 1 1 0 2 0 1 0 0 0 2 0 2 0 1 0 0 1 3 0 1 0 7 0 1 0 2 0 5 0 2 0 2 0 1 0 1
chrI 1065701 0.1618 0.3274 C A 0.5917 0.7535 0.4083 0.2465 43 42 0 0 0 1 0 0 NA NA NA NA 3 0 0 0 4 2 0 0 1 0 0 0 4 1 0 0 0 2 0 0 5 4 0 0 3 0 0 0 0 6 0 0 1 2 0 0 1 0 0 0 2 1 0 0 2 1 0 0 3 2 0 0 5 0 0 0 0 3 0 0 1 0 0 0 2 2 0 0 1 1 0 0 0 4 0 0 1 0 0 0 0 2 0 0 3 1 0 0 2 2 0 0 5 0 0 0 1 2 0 0 1 1 0 0 2 2 0 0 1 0 0 0 2 2 0 0 1 0 0 0 4 1 0 0 7 1 0 0 2 5 0 0 2 2 0 0 1 1 0 0
chrI 1065713 0.1417 0.2905 T C 0.6387 0.7804 0.3613 0.2196 0 39 0 41 0 0 0 1 NA NA NA NA 0 3 0 0 0 4 0 3 NA NA NA NA 0 5 0 0 0 0 0 4 0 5 0 3 0 2 0 1 0 0 0 6 0 1 0 3 0 1 0 1 0 1 0 1 0 2 0 2 0 2 0 2 0 4 0 0 0 0 0 3 0 1 0 1 0 1 0 2 0 1 0 1 0 0 0 4 0 1 0 0 0 0 0 3 0 3 0 2 0 2 0 2 0 5 0 0 0 1 0 2 0 1 0 1 0 2 0 2 0 1 0 0 0 2 0 1 0 1 0 0 0 4 0 1 0 6 0 1 0 2 0 6 0 2 0 2 0 1 0 0
chrI 1066344 0.105 0.2515 G A 0.696 0.801 0.304 0.199 72 0 69 0 0 0 2 0 NA NA NA NA 4 0 0 0 4 0 2 0 1 0 2 0 4 0 3 0 0 0 5 0 3 0 5 0 1 0 0 0 0 0 3 0 1 0 0 0 1 0 5 0 2 0 2 0 2 0 2 0 4 0 0 0 2 0 0 0 0 0 5 0 1 0 0 0 1 0 2 0 2 0 4 0 0 0 1 0 2 0 2 0 0 0 1 0 3 0 0 0 3 0 0 0 NA NA NA NA 0 0 2 0 1 0 1 0 1 0 2 0 1 0 3 0 1 0 2 0 4 0 0 0 3 0 1 0 3 0 0 0 0 0 3 0 1 0 1 0 1 0 2 0
chrI 1070811 0.1613 0.2514 T G 0.8293 0.6679 0.1707 0.3321 0 0 65 70 0 0 1 3 0 0 3 0 0 0 5 0 0 0 2 2 0 0 5 1 0 0 1 2 0 0 0 7 0 0 2 1 0 0 5 0 0 0 0 1 0 0 2 0 0 0 0 3 0 0 2 1 0 0 2 4 0 0 5 0 0 0 3 0 0 0 0 4 NA NA NA NA 0 0 1 0 0 0 1 2 0 0 0 4 NA NA NA NA 0 0 0 3 0 0 1 3 NA NA NA NA 0 0 4 0 0 0 0 2 0 0 4 1 0 0 0 3 0 0 3 2 0 0 0 3 0 0 2 0 0 0 4 0 0 0 1 0 0 0 0 4 0 0 1 2 0 0 2 1
chrI 1072119 0.1444 0.3298 T C 0.7424 0.598 0.2576 0.402 0 60 0 66 0 0 0 1 0 3 0 0 0 1 0 0 0 2 0 1 0 1 0 2 0 2 0 0 0 0 0 3 0 3 0 1 0 1 0 0 0 0 0 2 0 1 0 0 0 0 0 1 0 0 0 2 0 0 0 2 0 2 0 0 0 3 0 0 NA NA NA NA 0 0 0 1 0 1 0 1 0 3 0 2 0 0 0 4 0 1 0 2 0 1 0 0 0 0 0 1 0 2 0 0 0 3 0 1 0 1 0 2 0 0 0 1 0 3 0 4 0 1 0 2 0 0 0 2 0 2 0 0 0 1 0 1 0 2 0 0 0 0 0 3 0 1 0 4 0 1 0 3
chrI 1076202 0.1384 0.3703 C T 0.6989 0.5605 0.3011 0.4395 0 31 0 49 0 2 0 0 NA NA NA NA 0 0 0 2 0 2 0 0 NA NA NA NA NA NA NA NA 0 2 0 0 0 1 0 5 0 0 0 1 0 2 0 0 0 0 0 2 0 2 0 1 0 0 0 2 NA NA NA NA 0 0 0 5 0 0 0 2 NA NA NA NA 0 0 0 1 0 0 0 1 0 1 0 0 0 4 0 0 0 2 0 3 0 1 0 2 0 2 0 1 0 0 0 1 0 0 0 3 0 3 0 0 NA NA NA NA NA NA NA NA 0 3 0 1 0 0 0 1 0 0 0 2 0 2 0 0 0 0 0 1 0 2 0 0 0 0 0 3 0 1 0 3
chrI 1083959 0.1423 0.2848 A G 0.7863 0.644 0.2137 0.356 97 0 47 0 2 0 0 0 0 0 2 0 0 0 2 0 3 0 0 0 0 0 2 0 0 0 2 0 2 0 0 0 1 0 2 0 0 0 4 0 4 0 0 0 4 0 0 0 0 0 1 0 2 0 2 0 2 0 0 0 0 0 4 0 6 0 3 0 1 0 0 0 1 0 0 0 0 0 1 0 NA NA NA NA 1 0 0 0 2 0 1 0 1 0 0 0 3 0 0 0 0 0 2 0 0 0 2 0 3 0 0 0 1 0 3 0 3 0 2 0 2 0 4 0 0 0 2 0 0 0 7 0 1 0 0 0 0 0 2 0 3 0 0 0 3 0 3 0 1 0 3 0
chrI 1088223 0.1151 0.3956 T C 0.662 0.5469 0.338 0.4531 0 86 0 123 0 0 0 3 0 1 0 3 0 1 0 5 0 1 0 2 0 3 0 3 0 2 0 4 3 1 0 3 0 3 0 4 0 2 0 1 0 5 0 4 0 0 0 2 0 6 0 1 0 2 0 2 0 1 0 3 0 3 0 1 0 1 0 4 0 1 0 1 0 3 0 5 0 1 0 7 0 5 0 6 0 1 0 2 0 2 0 4 0 3 0 1 0 1 0 1 0 0 0 3 0 1 0 0 0 0 0 3 0 3 0 1 0 3 0 3 0 0 0 4 0 0 0 2 0 1 0 3 0 9 0 2 0 3 0 3 0 3 0 3 0 1 0 1 0 2 0 1
chrI 1089469 0.163 0.2748 G A 0.8067 0.6438 0.1933 0.3562 26 0 70 0 3 0 1 1 0 0 1 0 1 0 0 0 0 0 5 0 5 0 2 0 NA NA NA NA 0 0 3 0 1 0 2 0 1 0 1 0 0 0 1 0 0 0 2 0 1 0 2 0 0 0 1 0 NA NA NA NA 0 0 2 0 0 0 3 0 0 0 4 0 0 0 1 0 1 0 0 0 1 0 1 0 0 0 1 0 1 0 1 0 2 0 6 0 1 0 1 0 1 0 2 0 3 0 1 0 0 0 1 0 1 0 1 0 NA NA NA NA 1 0 3 0 NA NA NA NA 1 0 6 0 0 0 1 0 0 0 3 0 0 0 3 0 2 0 1 0 0 0 1 0
chrI 1091865 0.1372 0.2969 T C 0.7717 0.6345 0.2283 0.3655 0 63 0 62 0 2 0 2 0 2 0 0 0 1 0 0 0 1 0 2 NA NA NA NA 0 4 0 0 0 0 0 3 0 2 0 3 0 2 0 0 0 0 0 6 0 3 0 1 NA NA NA NA 0 1 0 1 0 1 0 1 0 4 0 0 0 3 0 0 NA NA NA NA 0 0 0 4 0 1 0 1 0 1 0 4 0 0 0 2 0 1 0 2 0 2 0 1 0 0 0 1 0 5 0 0 0 3 0 0 0 0 0 2 0 1 0 0 0 2 0 0 0 0 0 2 0 2 0 0 0 2 0 0 0 0 0 3 0 2 0 0 NA NA NA NA 0 1 0 2 0 0 0 1
chrI 1094281 0.1224 0.3238 G C 0.7374 0.615 0.2626 0.385 0 72 67 0 0 2 1 0 NA NA NA NA 0 4 0 0 0 0 2 0 0 1 0 0 0 2 0 0 0 0 2 0 0 4 2 0 0 4 0 0 0 0 5 0 0 0 1 0 NA NA NA NA NA NA NA NA NA NA NA NA 0 4 0 0 0 2 0 0 0 0 1 0 0 1 1 0 0 2 3 0 0 1 3 0 0 0 5 0 0 1 1 0 0 2 5 0 0 0 1 0 0 7 0 0 0 6 0 0 0 0 6 0 0 2 2 0 0 4 0 0 NA NA NA NA 0 1 1 0 0 4 0 0 0 2 5 0 0 3 0 0 0 0 3 0 0 1 1 0 0 0 1 0
chrI 1094327 0.1099 0.2512 C T 0.8037 0.6939 0.1963 0.3061 0 115 0 39 0 2 0 0 0 3 0 0 0 2 0 2 0 3 0 0 0 2 0 0 0 0 0 3 NA NA NA NA 0 6 0 0 0 4 0 0 0 3 0 0 0 3 0 0 NA NA NA NA NA NA NA NA 0 3 0 0 0 0 0 6 NA NA NA NA 0 3 0 0 0 2 0 0 0 4 0 0 0 6 0 0 0 4 0 0 0 2 0 0 0 4 0 3 0 1 0 0 0 4 0 0 0 2 0 3 0 5 0 0 0 2 0 2 0 1 0 4 0 1 0 0 0 1 0 0 0 3 0 0 0 6 0 0 0 3 0 1 0 3 0 0 0 4 0 0 0 1 0 0
chrI 1094535 0.1037 0.2958 G C 0.7561 0.6524 0.2439 0.3476 0 75 72 0 0 0 2 0 0 2 0 0 0 1 0 0 0 0 1 0 0 3 2 0 0 3 0 0 0 0 2 0 0 0 3 0 0 1 1 0 0 0 7 0 0 2 1 0 0 0 3 0 0 0 2 0 0 1 1 0 0 2 0 0 0 0 2 0 0 0 3 0 0 0 1 0 0 0 5 0 0 0 1 0 0 0 5 0 0 2 2 0 0 2 1 0 0 1 2 0 0 1 4 0 0 6 0 0 NA NA NA NA 0 0 2 0 0 4 0 0 0 1 3 0 0 3 1 0 0 0 3 0 0 2 3 0 0 3 0 0 0 0 2 0 0 2 3 0 NA NA NA NA
chrI 1094654 0.1059 0.3088 A C 0.7442 0.6383 0.2558 0.3617 56 82 0 0 1 2 0 0 0 5 0 0 0 3 0 0 2 0 0 0 2 1 0 0 0 2 0 0 6 0 0 0 2 4 0 0 0 3 0 0 5 0 0 0 0 1 0 0 3 3 0 0 1 1 0 0 3 1 0 0 0 1 0 0 0 3 0 0 5 0 0 0 0 1 0 0 1 4 0 0 1 0 0 0 2 0 0 0 1 2 0 0 0 1 0 0 1 0 0 0 0 2 0 0 0 2 0 0 4 0 0 0 0 1 0 0 0 1 0 0 2 1 0 0 0 3 0 0 0 2 0 0 0 2 0 0 0 2 0 0 NA NA NA NA 0 2 0 0 1 1 0 0
chrI 1096015 0.1658 0.3274 C T 0.7556 0.5897 0.2444 0.4103 0 44 0 52 0 1 0 2 0 0 0 5 0 0 0 1 0 0 0 2 0 0 0 2 0 0 0 4 0 3 0 0 0 1 0 2 0 0 0 3 0 2 0 0 0 2 0 1 0 1 0 0 0 1 0 0 0 0 0 1 0 0 0 5 0 0 0 3 NA NA NA NA 0 3 0 0 0 1 0 2 0 2 0 3 0 2 0 0 0 1 0 2 0 2 0 1 0 1 0 2 0 0 0 2 0 0 0 4 0 3 0 0 NA NA NA NA 0 0 0 5 0 1 0 1 0 1 0 1 0 0 0 2 0 2 0 1 0 0 0 2 0 1 0 0 0 1 0 1 0 1 0 1
chrI 1097505 0.1375 0.258 C T 0.8108 0.6733 0.1892 0.3267 0 53 0 47 0 1 0 1 0 0 0 4 0 0 0 1 0 2 0 4 0 2 0 0 0 1 0 3 0 2 0 0 0 2 0 2 0 0 0 3 0 1 0 0 0 0 0 2 0 1 0 0 0 1 0 1 0 3 0 1 0 4 0 0 0 0 0 3 0 2 0 0 0 1 0 1 0 0 0 2 0 0 0 2 0 1 0 0 NA NA NA NA 0 2 0 0 NA NA NA NA 0 0 0 3 0 2 0 0 0 2 0 0 0 3 0 0 0 2 0 1 0 2 0 3 0 1 0 3 0 0 0 1 0 1 0 3 NA NA NA NA 0 1 0 0 0 0 0 2 0 0 0 2
chrI 1098233 0.1125 0.2973 G A 0.7589 0.6464 0.2411 0.3536 28 0 124 0 0 0 3 0 2 0 2 0 1 0 1 0 0 0 1 0 0 0 6 0 2 0 0 0 0 0 2 0 2 0 0 0 1 0 0 0 0 0 1 0 0 0 1 0 1 0 1 0 0 0 1 0 0 0 2 0 5 0 0 0 1 0 2 0 NA NA NA NA 0 0 4 0 0 0 1 0 0 0 6 0 0 0 3 0 0 0 2 0 NA NA NA NA 0 0 2 0 2 0 0 0 1 0 0 0 0 0 1 0 2 0 1 0 1 0 0 0 0 0 3 0 0 0 3 0 3 0 0 0 0 0 4 0 0 0 2 0 0 0 4 0 0 0 1 0 NA NA NA NA
chrI 1103633 0.1062 0.2621 T G 0.791 0.6848 0.209 0.3152 0 0 63 76 0 0 3 0 0 0 1 3 0 0 6 0 0 0 3 7 0 0 2 2 0 0 6 0 0 0 0 5 0 0 0 2 0 0 0 1 0 0 0 7 0 0 3 0 0 0 0 2 0 0 0 1 0 0 3 0 0 0 5 0 0 0 1 2 0 0 0 4 0 0 0 2 0 0 0 4 0 0 1 0 0 0 0 2 0 0 2 0 NA NA NA NA 0 0 0 1 0 0 0 2 0 0 2 1 NA NA NA NA 0 0 1 1 0 0 2 0 0 0 1 0 0 0 0 1 0 0 3 3 0 0 5 0 0 0 3 0 0 0 0 3 0 0 2 1 0 0 2 3
chrI 1106950 0.1165 0.3113 C T 0.6304 0.7469 0.3696 0.2531 0 45 0 68 0 1 0 0 0 1 0 1 0 0 0 4 0 3 0 0 0 4 0 0 0 0 0 5 0 2 0 1 0 0 0 5 0 0 0 1 0 1 0 2 0 2 0 1 0 0 0 1 0 3 0 2 0 0 0 1 0 0 0 3 0 0 0 6 NA NA NA NA 0 1 0 3 NA NA NA NA 0 2 0 0 NA NA NA NA 0 3 0 1 0 3 0 3 0 0 0 2 0 3 0 3 0 1 0 2 0 1 0 2 NA NA NA NA 0 0 0 5 0 5 0 0 0 3 0 1 0 3 0 1 0 2 0 2 0 4 0 0 0 2 0 1 0 3 0 1 0 3 0 0
chrI 1113485 0.1601 0.475 A G 0.605 0.445 0.395 0.555 58 0 113 0 2 0 0 0 NA NA NA NA 0 0 2 0 0 0 7 0 0 0 1 0 0 0 4 0 1 0 3 0 0 0 2 0 0 0 1 0 1 0 4 0 0 0 5 0 0 0 7 0 0 0 1 0 1 0 4 0 0 0 5 0 0 0 4 0 1 0 1 0 2 0 3 0 2 0 4 0 3 0 0 0 7 0 0 0 0 0 2 0 0 0 3 0 1 0 0 0 0 0 3 0 0 0 1 0 0 0 8 0 0 0 2 0 0 0 7 0 2 0 2 0 0 0 2 0 0 0 5 0 1 0 0 0 0 0 2 0 1 0 0 0 0 0 3 0 1 0 0 0
chrI 1116163 0.1332 0.4151 G A 0.6515 0.5183 0.3485 0.4817 46 0 83 0 0 0 2 0 1 0 0 0 3 0 3 0 2 0 1 0 0 0 4 0 0 0 3 0 3 0 0 0 4 0 0 0 1 0 1 0 NA NA NA NA 1 0 0 0 4 0 0 0 1 0 1 0 0 0 3 0 1 0 0 0 2 0 3 0 2 0 2 0 0 0 1 0 2 0 1 0 0 0 7 0 0 0 4 0 NA NA NA NA 2 0 2 0 0 0 2 0 3 0 1 0 0 0 1 0 NA NA NA NA 1 0 2 0 4 0 4 0 0 0 3 0 2 0 2 0 3 0 4 0 0 0 3 0 1 0 4 0 0 0 5 0 4 0 1 0 0 0 6 0
chrI 1116194 0.1232 0.4462 G A 0.6154 0.4922 0.3846 0.5078 51 0 83 0 0 0 4 0 2 0 0 0 3 0 5 0 0 0 1 0 0 0 5 0 0 0 3 0 3 0 1 0 3 0 0 0 1 0 1 0 NA NA NA NA 1 0 0 0 2 0 0 0 1 0 2 0 0 0 3 0 2 0 0 0 3 0 2 0 2 0 2 0 0 0 2 0 2 0 1 0 0 0 6 0 0 0 4 0 0 0 1 0 1 0 2 0 0 0 4 0 2 0 1 0 1 0 0 0 NA NA NA NA 2 0 4 0 3 0 4 0 0 0 1 0 1 0 1 0 2 0 4 0 0 0 3 0 2 0 4 0 0 0 6 0 3 0 3 0 0 0 5 0
chrI 1116199 0.1357 0.4217 C T 0.6462 0.5104 0.3538 0.4896 0 84 0 50 0 4 0 0 0 0 0 2 0 5 0 2 0 1 0 0 0 5 0 0 0 3 0 0 0 1 0 3 0 0 0 3 0 1 0 1 NA NA NA NA 0 0 0 1 0 0 0 2 0 2 0 1 0 3 0 0 0 0 0 2 0 2 0 3 0 2 0 0 0 2 0 0 0 1 0 2 0 6 0 0 0 4 0 0 0 1 0 0 0 2 0 1 0 4 0 0 0 1 0 2 0 1 0 1 NA NA NA NA 0 4 0 2 0 4 0 3 0 2 0 0 0 1 0 1 0 4 0 2 0 3 0 0 0 4 0 2 0 5 0 0 0 3 0 3 0 5 0 0
chrI 1116210 0.1197 0.4349 A G 0.625 0.5053 0.375 0.4947 82 0 44 0 4 0 0 0 0 0 2 0 5 0 2 0 1 0 0 0 5 0 0 0 4 0 0 0 1 0 3 0 0 0 4 0 1 0 1 0 NA NA NA NA NA NA NA NA 0 0 1 0 1 0 1 0 2 0 0 0 0 0 2 0 1 0 3 0 2 0 0 0 1 0 0 0 1 0 2 0 4 0 0 0 5 0 0 0 1 0 0 0 1 0 1 0 4 0 0 0 1 0 2 0 1 0 1 0 NA NA NA NA 4 0 2 0 4 0 2 0 3 0 0 0 1 0 1 0 4 0 2 0 4 0 0 0 4 0 2 0 4 0 0 0 3 0 2 0 4 0 0 0
chrI 1118071 0.1439 0.4249 C T 0.6471 0.5031 0.3529 0.4969 0 33 0 70 0 2 0 0 0 0 0 3 0 0 0 3 0 0 0 3 0 2 0 2 0 0 0 3 0 0 0 2 0 0 0 4 0 0 0 2 0 1 0 1 0 0 0 3 0 0 0 1 NA NA NA NA 0 3 0 0 NA NA NA NA 0 0 0 4 0 1 0 0 NA NA NA NA 0 1 0 0 0 1 0 1 0 2 0 0 0 2 0 1 NA NA NA NA 0 2 0 2 0 0 0 3 0 0 0 6 0 0 0 7 0 0 0 1 0 0 0 6 0 1 0 2 0 0 0 2 0 0 0 3 0 1 0 1 0 0 0 1 0 3 0 0 0 0 0 4 NA NA NA NA
chrI 1118793 0.1238 0.4619 C G 0.6 0.4762 0.4 0.5238 0 58 73 0 0 0 1 0 0 0 1 0 0 1 3 0 0 1 1 0 0 2 2 0 0 0 1 0 0 1 2 0 0 0 4 0 0 0 4 0 NA NA NA NA 0 0 4 0 0 1 2 0 0 0 4 0 0 1 2 0 0 1 1 0 0 0 1 0 0 5 1 0 0 1 0 0 0 2 2 0 0 1 0 0 NA NA NA NA 0 0 1 0 NA NA NA NA 0 1 0 0 NA NA NA NA 0 1 4 0 0 0 2 0 0 3 1 0 0 0 3 0 NA NA NA NA 0 1 1 0 0 0 1 0 0 1 2 0 0 0 1 0 0 3 0 0 0 0 1 0 NA NA NA NA
chrI 1120286 0.1119 0.4798 A T 0.4643 0.5762 0.5357 0.4238 30 0 0 109 0 0 0 6 2 0 0 2 1 0 0 1 3 0 0 0 0 0 0 5 3 0 0 3 1 0 0 0 1 0 0 0 2 0 0 3 0 0 0 2 1 0 0 1 2 0 0 0 3 0 0 3 0 0 0 3 2 0 0 0 0 0 0 3 1 0 0 1 0 0 0 2 0 0 0 1 0 0 0 3 0 0 0 1 NA NA NA NA 1 0 0 1 0 0 0 5 2 0 0 2 2 0 0 1 6 0 0 0 1 0 0 0 NA NA NA NA 0 0 0 3 0 0 0 1 1 0 0 1 0 0 0 6 1 0 0 2 0 0 0 7 2 0 0 2 0 0 0 1
chrI 1120354 0.1305 0.4695 T A 0.5957 0.4652 0.4043 0.5348 64 0 0 77 3 0 0 1 3 0 0 0 2 0 0 0 2 0 0 2 1 0 0 1 4 0 0 1 1 0 0 1 1 0 0 0 4 0 0 0 0 0 0 1 2 0 0 3 4 0 0 0 5 0 0 0 2 0 0 1 2 0 0 0 0 0 0 3 3 0 0 3 NA NA NA NA 1 0 0 1 5 0 0 0 0 0 0 1 NA NA NA NA 1 0 0 1 0 0 0 3 4 0 0 0 2 0 0 0 6 0 0 0 0 0 0 1 0 0 0 1 1 0 0 2 2 0 0 0 2 0 0 0 0 0 0 6 2 0 0 0 0 0 0 7 5 0 0 0 0 0 0 1
chrI 1120515 0.1482 0.3141 C T 0.76 0.6118 0.24 0.3882 2 85 0 43 0 2 0 2 0 5 0 2 0 2 0 2 0 2 0 4 0 2 0 2 0 1 0 7 0 3 0 0 0 1 0 0 0 1 0 1 0 3 0 0 0 1 0 2 0 1 0 1 0 1 0 4 0 0 0 1 0 0 0 1 NA NA NA NA 0 8 0 0 0 4 0 0 NA NA NA NA 0 1 0 4 0 1 0 0 0 0 0 2 0 1 0 1 0 3 0 0 0 0 0 1 NA NA NA NA 0 4 0 3 0 0 0 1 0 2 0 0 0 3 0 2 0 0 0 3 0 4 0 1 0 7 0 0 0 0 0 2 0 6 0 0 0 0 0 1 0 3 0 2
chrI 1120538 0.1434 0.3444 G A 0.7273 0.5839 0.2727 0.4161 34 0 80 0 2 0 2 0 1 0 6 0 3 0 2 0 4 0 3 0 0 0 2 0 6 0 1 0 0 0 4 0 0 0 3 0 0 0 1 0 0 0 4 0 2 0 2 0 0 0 1 0 5 0 1 0 1 0 1 0 1 0 0 0 0 0 1 0 0 0 8 0 0 0 4 0 NA NA NA NA 3 0 2 0 0 0 1 0 2 0 0 0 1 0 1 0 0 0 3 0 2 0 0 0 NA NA NA NA 3 0 3 0 1 0 0 0 1 0 2 0 2 0 4 0 2 0 0 0 2 0 3 0 0 0 6 0 2 0 0 0 0 0 8 0 1 0 0 0 2 0 3 0
chrI 1120623 0.1445 0.4992 T A 0.4286 0.5731 0.5714 0.4269 46 0 0 79 2 0 0 4 0 0 0 3 0 0 0 3 0 0 0 4 3 0 0 4 0 0 0 4 2 0 0 2 0 0 0 3 0 0 0 3 4 0 0 2 0 0 0 5 0 0 0 2 0 0 0 3 3 0 0 2 0 0 0 2 0 0 0 4 5 0 0 3 5 0 0 0 0 0 0 1 1 0 0 3 NA NA NA NA 1 0 0 0 0 0 0 1 1 0 0 1 0 0 0 8 NA NA NA NA 0 0 0 3 5 0 0 2 0 0 0 2 3 0 0 0 0 0 0 1 0 0 0 3 2 0 0 1 0 0 0 1 6 0 0 0 0 0 0 4 1 0 0 1
chrI 1122167 0.1112 0.3623 T A 0.6933 0.5821 0.3067 0.4179 67 0 0 83 NA NA NA NA 1 0 0 0 1 0 0 0 3 0 0 0 2 0 0 2 1 0 0 0 0 0 0 4 0 0 0 2 2 0 0 1 0 0 0 6 1 0 0 0 2 0 0 1 1 0 0 2 1 0 0 2 1 0 0 0 NA NA NA NA 0 0 0 3 2 0 0 0 0 0 0 4 0 0 0 2 0 0 0 1 0 0 0 1 3 0 0 1 1 0 0 3 2 0 0 1 3 0 0 0 1 0 0 2 0 0 0 2 1 0 0 0 0 0 0 1 3 0 0 1 1 0 0 0 3 0 0 1 2 0 0 0 0 0 0 3 6 0 0 0 2 0 0 0
chrI 1122208 0.1024 0.4988 G T 0.45 0.5524 0.55 0.4476 0 0 94 57 NA NA NA NA 0 0 2 0 0 0 1 0 0 0 3 0 0 0 2 2 0 0 1 0 0 0 1 2 0 0 2 0 0 0 2 0 0 0 3 1 0 0 2 0 0 0 3 0 0 0 4 0 0 0 1 1 0 0 2 0 NA NA NA NA 0 0 1 1 0 0 2 0 0 0 0 4 0 0 0 2 0 0 0 1 0 0 0 1 0 0 4 2 0 0 0 3 0 0 2 0 0 0 1 0 0 0 4 0 0 0 1 1 0 0 3 0 NA NA NA NA 0 0 4 0 0 0 2 0 0 0 2 1 0 0 2 0 0 0 0 3 0 0 5 0 0 0 2 1
chrI 1123791 0.1255 0.477 C G 0.5857 0.4602 0.4143 0.5398 0 96 56 0 0 1 0 0 0 2 1 0 NA NA NA NA 0 0 1 0 0 4 0 0 0 3 2 0 0 1 0 0 0 0 7 0 0 2 2 0 0 1 3 0 0 0 2 0 0 0 2 0 0 1 1 0 NA NA NA NA 0 0 4 0 0 2 2 0 0 2 2 0 NA NA NA NA 0 2 4 0 0 2 0 0 NA NA NA NA 0 1 0 0 0 1 2 0 0 1 0 0 0 1 0 0 0 1 4 0 0 0 4 0 NA NA NA NA 0 0 1 0 0 4 0 0 0 1 0 0 0 2 0 0 0 6 0 0 0 2 0 0 0 1 0 0 0 1 2 0 0 5 0 0
chrI 1124014 0.1344 0.4622 C G 0.4706 0.605 0.5294 0.395 0 63 86 0 0 0 4 0 0 1 1 0 0 1 0 0 0 2 0 0 0 0 5 0 0 4 0 0 0 2 1 0 0 2 0 0 0 3 1 0 0 2 0 0 0 3 0 0 0 1 0 0 0 2 4 0 0 0 3 0 0 7 0 0 0 1 0 0 0 1 1 0 NA NA NA NA 0 2 0 0 0 0 5 0 0 0 4 0 0 0 3 0 0 5 1 0 0 2 2 0 0 2 2 0 0 3 3 0 0 1 0 0 0 2 4 0 0 2 0 0 NA NA NA NA 0 0 2 0 0 0 2 0 0 1 1 0 0 1 0 0 0 0 3 0 0 1 3 0 0 0 2 0
chrI 1126590 0.1535 0.4778 A G 0.4455 0.599 0.5545 0.401 97 0 47 0 1 0 4 0 2 0 0 0 2 0 0 0 5 0 0 0 1 0 0 0 5 0 0 0 1 0 1 0 3 0 0 0 4 0 0 0 2 0 0 0 1 0 0 0 5 0 0 0 1 0 0 0 2 0 1 0 1 0 0 0 3 0 0 0 4 0 0 0 0 0 1 0 0 0 1 0 1 0 3 0 0 0 2 0 0 0 4 0 0 0 2 0 4 0 2 0 4 0 0 0 3 0 0 0 4 0 0 0 0 0 1 0 1 0 0 0 3 0 2 0 2 0 0 0 2 0 0 0 1 0 3 0 5 0 0 0 0 0 5 0 2 0 0 0 5 0 1 0
chrI 1126750 0.1303 0.4915 G T 0.4433 0.5736 0.5567 0.4264 0 0 63 63 0 0 0 10 0 0 1 1 0 0 3 0 0 0 1 0 0 0 0 2 0 0 2 0 0 0 3 1 NA NA NA NA 0 0 0 2 0 0 2 2 0 0 2 0 0 0 6 0 NA NA NA NA 0 0 0 2 0 0 1 0 0 0 1 0 0 0 1 1 0 0 0 1 0 0 0 1 0 0 0 5 0 0 0 1 0 0 0 4 0 0 1 1 0 0 2 1 0 0 1 2 0 0 0 4 0 0 2 0 0 0 1 1 0 0 3 0 0 0 0 2 0 0 6 2 0 0 2 1 0 0 2 4 0 0 0 2 0 0 0 5 0 0 1 3 0 0 0 1
chrI 1127422 0.1619 0.4645 C A 0.6164 0.4545 0.3836 0.5455 84 42 0 0 1 3 0 0 2 0 0 0 3 0 0 0 1 0 0 0 4 1 0 0 3 0 0 0 1 0 0 0 2 0 0 0 1 0 0 0 1 2 0 0 NA NA NA NA 5 0 0 0 1 0 0 0 2 1 0 0 4 0 0 0 2 0 0 0 1 0 0 0 1 0 0 0 1 0 0 0 1 3 0 0 0 2 0 0 1 1 0 0 4 1 0 0 1 2 0 0 1 0 0 0 1 0 0 0 2 0 0 0 NA NA NA NA 2 0 0 0 1 1 0 0 4 0 0 0 7 0 0 0 2 1 0 0 1 0 0 0 0 6 0 0 2 0 0 0 2 0 0 0
chrI 1131679 0.1103 0.2941 G A 0.6397 0.75 0.3382 0.25 24 0 123 2 0 0 3 1 0 0 2 0 2 0 3 0 3 0 0 0 0 0 2 0 0 0 2 0 0 0 7 0 0 0 3 0 0 0 2 0 0 0 2 1 3 0 1 0 4 0 4 0 NA NA NA NA 0 0 2 0 0 0 4 0 0 0 1 0 0 0 1 0 NA NA NA NA 0 0 1 0 0 0 7 0 0 0 3 0 0 0 3 0 2 0 3 0 0 0 5 0 0 0 3 0 4 0 1 0 1 0 2 0 0 0 1 0 NA NA NA NA 0 0 5 0 0 0 1 0 0 0 1 1 0 0 4 0 0 0 3 0 0 0 5 0 1 0 0 0 0 0 4 0
chrI 1131836 0.1697 0.4958 C A 0.4194 0.589 0.5806 0.411 55 87 0 0 2 2 0 0 0 1 0 0 0 1 0 0 0 2 0 0 0 4 0 0 0 1 0 0 1 2 0 0 0 3 0 0 0 5 0 0 4 0 0 0 0 2 0 0 0 3 0 0 0 2 0 0 2 1 0 0 3 0 0 0 0 4 0 0 3 1 0 0 NA NA NA NA 2 0 0 0 NA NA NA NA 4 0 0 0 2 0 0 0 0 1 0 0 1 1 0 0 NA NA NA NA 0 1 0 0 0 6 0 0 2 0 0 0 0 2 0 0 1 2 0 0 0 2 0 0 0 2 0 0 4 0 0 0 0 3 0 0 7 0 0 0 0 2 0 0 4 2 0 0
chrI 1132409 0.1389 0.4878 A G 0.5816 0.4427 0.4184 0.5573 37 0 68 0 2 0 3 0 0 0 6 0 0 0 4 0 0 0 3 0 5 0 1 0 0 0 3 0 2 0 1 0 0 0 1 0 0 0 5 0 NA NA NA NA 0 0 2 0 NA NA NA NA 0 0 1 0 1 0 3 0 2 0 0 0 0 0 4 0 1 0 1 0 0 0 1 0 1 0 2 0 NA NA NA NA 3 0 0 0 1 0 1 0 2 0 1 0 1 0 3 0 0 0 5 0 0 0 4 0 0 0 3 0 3 0 0 0 0 0 3 0 1 0 1 0 0 0 1 0 0 0 3 0 2 0 2 0 0 0 7 0 2 0 0 0 NA NA NA NA 2 0 2 0
chrI 1133358 0.13 0.4107 A G 0.5243 0.6543 0.4757 0.3457 74 0 46 0 1 0 0 0 4 0 0 0 1 0 0 0 1 0 0 0 0 0 3 0 2 0 0 0 1 0 2 0 4 0 0 0 2 0 0 0 1 0 2 0 2 0 0 0 2 0 0 0 2 0 0 0 0 0 1 0 0 0 1 0 1 0 0 0 1 0 0 0 NA NA NA NA 1 0 1 0 3 0 1 0 0 0 1 0 1 0 3 0 0 0 4 0 1 0 1 0 3 0 0 0 1 0 0 0 3 0 0 0 0 0 2 0 1 0 0 0 1 0 0 0 2 0 0 0 3 0 0 0 5 0 0 0 2 0 0 0 0 0 1 0 2 0 0 0 NA NA NA NA
chrI 1133416 0.1053 0.4264 A C 0.6263 0.521 0.3737 0.479 49 63 0 0 1 0 0 0 0 3 0 0 0 4 0 0 0 5 0 0 NA NA NA NA 0 1 0 0 2 0 0 0 0 1 0 0 NA NA NA NA 1 2 0 0 0 1 0 0 0 4 0 0 0 5 0 0 1 0 0 0 1 0 0 0 NA NA NA NA 0 2 0 0 1 0 0 0 1 0 0 0 0 3 0 0 3 0 0 0 1 2 0 0 1 0 0 0 2 1 0 0 0 3 0 0 0 2 0 0 0 1 0 0 1 0 0 0 NA NA NA NA 1 0 0 0 0 1 0 0 0 3 0 0 0 3 0 0 NA NA NA NA 2 0 0 0 0 3 0 0 NA NA NA NA
chrI 1133434 0.1613 0.3515 C T 0.7292 0.5679 0.2708 0.4321 0 79 0 24 0 1 0 0 0 4 0 0 0 2 0 2 0 3 0 2 NA NA NA NA 0 2 0 0 0 2 0 0 0 4 0 0 NA NA NA NA 0 2 0 0 0 0 0 1 0 0 0 3 0 5 0 0 0 2 0 0 0 1 0 0 0 1 0 0 0 2 0 0 0 1 0 0 0 2 0 0 0 3 0 0 0 3 0 0 0 3 0 0 NA NA NA NA 0 3 0 0 0 2 0 0 0 0 0 2 0 1 0 0 0 1 0 0 NA NA NA NA 0 1 0 0 0 1 0 0 0 4 0 0 0 2 0 0 NA NA NA NA 0 2 0 0 0 0 0 3 NA NA NA NA
chrI 1135312 0.1097 0.3562 T C 0.6986 0.5889 0.3014 0.4111 0 73 0 45 0 3 0 1 0 5 0 0 0 3 0 1 0 1 0 0 0 2 0 0 0 1 0 0 0 2 0 0 0 1 0 0 0 2 0 0 0 4 0 1 0 2 0 0 0 1 0 0 NA NA NA NA 0 1 0 3 0 0 0 2 0 2 0 0 0 1 0 4 0 1 0 1 NA NA NA NA 0 4 0 2 NA NA NA NA 0 2 0 0 0 0 0 3 0 1 0 1 0 4 0 0 0 5 0 0 0 3 0 0 0 2 0 2 0 2 0 0 0 2 0 3 0 2 0 0 NA NA NA NA 0 1 0 0 0 1 0 0 0 0 0 8 0 1 0 0 0 1 0 2
chrI 1141218 0.1248 0.258 C G 0.8043 0.6796 0.1957 0.3204 0 80 67 0 0 3 2 0 0 1 0 0 0 0 5 0 0 0 2 0 0 5 2 0 0 0 4 0 0 3 0 0 0 2 0 0 0 1 2 0 NA NA NA NA 0 0 2 0 0 6 1 0 NA NA NA NA 0 1 0 0 0 7 0 0 0 3 2 0 0 1 0 0 0 3 0 0 0 2 0 0 0 3 3 0 0 1 0 0 0 1 1 0 0 2 1 0 0 1 1 0 0 1 0 0 0 0 7 0 0 3 4 0 0 1 0 0 0 0 8 0 0 2 1 0 0 0 1 0 0 6 2 0 0 3 2 0 NA NA NA NA 0 8 0 0 0 0 6 0 0 5 0 0
chrI 1142610 0.1564 0.4878 C T 0.5904 0.434 0.4096 0.566 0 43 0 90 0 2 0 1 0 0 0 5 0 0 0 1 0 0 0 4 0 2 0 1 0 0 0 6 0 0 0 2 0 0 0 2 0 0 0 2 0 2 0 5 0 0 0 3 0 0 0 3 NA NA NA NA 0 1 0 2 0 4 0 0 0 0 0 4 0 1 0 0 0 1 0 1 0 3 0 1 0 0 0 4 0 4 0 0 0 0 0 2 0 3 0 1 0 2 0 2 0 0 0 4 0 0 0 5 0 0 0 1 0 4 0 0 0 0 0 3 0 0 0 2 0 0 0 5 0 0 0 1 0 4 0 0 0 0 0 1 0 3 0 0 0 0 0 7 NA NA NA NA
chrI 1142629 0.1522 0.3822 A C 0.5417 0.6939 0.4583 0.3061 95 38 0 0 1 2 0 0 5 0 0 0 2 0 0 0 5 0 0 0 1 2 0 0 6 0 0 0 2 0 0 0 3 0 0 0 2 0 0 0 4 3 0 0 3 0 0 0 3 0 0 0 3 0 0 0 3 0 0 0 0 4 0 0 4 0 0 0 0 1 0 0 1 0 0 0 1 1 0 0 5 0 0 0 0 5 0 0 3 0 0 0 1 2 0 0 2 2 0 0 4 0 0 0 4 0 0 0 2 0 0 0 0 3 0 0 4 0 0 0 2 0 0 0 6 0 0 0 1 0 0 0 0 3 0 0 1 0 0 0 1 2 0 0 7 0 0 0 NA NA NA NA
chrI 1144181 0.1311 0.3673 T C 0.5672 0.6983 0.4328 0.3017 0 35 0 71 0 3 1 1 0 1 0 0 0 0 0 1 0 1 0 0 0 1 0 1 0 1 0 4 0 2 0 2 0 0 0 1 0 2 0 0 0 0 0 2 NA NA NA NA 0 1 0 1 0 1 0 0 0 0 0 2 0 1 0 0 0 0 0 4 0 0 0 1 0 2 0 1 0 2 0 5 0 0 0 1 NA NA NA NA 0 1 0 0 NA NA NA NA 0 2 0 1 0 0 0 1 0 0 0 2 0 2 0 1 NA NA NA NA 0 1 0 3 0 0 0 2 NA NA NA NA 0 2 0 1 0 2 0 0 0 0 0 1 0 0 0 2 0 1 0 1 NA NA NA NA
chrI 1146929 0.1363 0.2568 G A 0.8113 0.675 0.1887 0.325 58 0 68 0 1 0 0 0 3 0 0 0 3 0 1 0 5 0 2 0 1 0 3 0 2 0 0 0 2 0 1 0 1 0 1 0 2 0 1 0 0 0 1 0 2 0 1 0 2 0 3 0 1 0 1 0 NA NA NA NA 1 0 2 0 2 0 0 0 1 0 1 0 2 0 2 0 0 0 2 0 2 0 0 0 1 0 2 0 3 0 1 0 2 0 4 0 4 0 1 0 1 0 1 0 2 0 0 0 2 0 5 0 0 0 1 0 0 0 2 0 1 0 0 0 4 0 0 0 1 0 1 0 4 0 3 0 2 0 0 0 0 0 4 0 1 0 0 0 2 0 1 0
chrI 1151718 0.1412 0.3731 G A 0.6975 0.5562 0.3025 0.4438 18 0 119 0 0 0 3 0 0 0 4 0 NA NA NA NA 4 0 0 0 0 0 4 0 2 0 0 0 0 0 3 0 0 0 1 0 0 0 4 0 0 0 6 0 2 0 1 0 1 0 3 0 0 0 3 0 0 0 3 0 0 0 5 0 0 0 3 0 0 0 2 0 0 0 1 0 0 0 3 0 0 0 4 0 0 0 2 0 0 0 2 0 2 0 0 0 NA NA NA NA 0 0 2 0 1 0 1 0 0 0 3 0 0 0 3 0 0 0 1 0 2 0 1 0 0 0 3 0 0 0 8 0 0 0 9 0 1 0 1 0 3 0 2 0 1 0 4 0 0 0 2 0
chrI 1152905 0.1498 0.3999 C A 0.6625 0.5127 0.3125 0.4873 20 74 0 0 1 4 0 0 NA NA NA NA 1 0 0 0 2 0 0 0 0 1 0 0 2 0 0 0 0 3 0 0 3 3 0 0 0 4 0 0 0 7 0 0 2 0 0 0 1 2 0 0 0 3 0 0 1 0 0 0 0 1 0 0 1 0 0 0 0 1 0 0 1 1 0 0 0 5 0 0 0 1 0 0 0 5 0 0 0 1 0 0 1 1 0 0 0 3 0 0 0 2 0 0 2 0 0 0 4 1 0 0 1 3 0 0 NA NA NA NA 0 1 0 0 0 1 0 0 1 2 0 0 0 2 0 0 1 0 0 0 1 1 0 0 NA NA NA NA NA NA NA NA
chrI 1152922 0.1034 0.4275 G A 0.6173 0.5139 0.3827 0.4722 23 0 64 0 1 0 5 0 NA NA NA NA 1 0 0 0 1 0 0 0 0 0 1 0 2 0 0 0 0 0 2 0 3 0 3 0 0 0 4 0 0 0 5 0 2 0 0 0 1 0 1 0 0 0 3 0 0 0 1 0 0 0 1 0 1 0 1 0 NA NA NA NA 2 0 1 0 0 0 5 0 0 0 1 0 0 0 6 0 0 0 1 0 1 0 1 0 0 0 3 0 0 0 2 0 2 0 0 0 3 0 1 0 1 0 2 0 NA NA NA NA 0 0 1 0 0 0 1 0 1 0 2 0 0 0 2 0 1 0 0 0 2 0 1 0 NA NA NA NA NA NA NA NA
chrI 1153471 0.1003 0.4712 A C 0.5789 0.4786 0.4211 0.5214 43 28 0 0 1 0 0 0 3 1 0 0 0 2 0 0 0 1 0 0 1 2 0 0 3 2 0 0 NA NA NA NA 0 1 0 0 0 1 0 0 1 1 0 0 2 1 0 0 2 3 0 0 NA NA NA NA 1 0 0 0 0 3 0 0 0 1 0 0 0 1 0 0 0 1 0 0 0 1 0 0 1 3 0 0 1 1 0 0 1 0 0 0 NA NA NA NA 1 2 0 0 0 1 0 0 1 2 0 0 NA NA NA NA 1 0 0 0 1 1 0 0 2 1 0 0 NA NA NA NA 5 0 0 0 2 2 0 0 0 1 0 0 0 1 0 0 NA NA NA NA 0 1 0 0
chrI 1157965 0.1304 0.4841 T G 0.5811 0.4507 0.4189 0.5493 0 0 46 30 NA NA NA NA 0 0 2 0 0 0 3 0 0 0 7 0 0 0 1 2 0 0 6 0 0 0 1 0 0 0 0 1 0 0 3 0 0 0 5 0 0 0 2 0 0 0 5 0 NA NA NA NA 0 0 0 3 0 0 0 4 0 0 1 0 NA NA NA NA 0 0 2 2 0 0 0 1 NA NA NA NA 0 0 0 4 0 0 2 1 0 0 1 0 0 0 2 1 0 0 1 0 0 0 3 0 0 0 3 0 0 0 0 3 0 0 1 0 0 0 1 0 NA NA NA NA 0 0 3 0 0 0 1 2 0 0 3 0 0 0 1 1 0 0 4 0 0 0 1 0
chrI 1157973 0.1175 0.4854 T C 0.5733 0.4559 0.4267 0.5441 0 48 0 31 NA NA NA NA 0 2 0 0 0 3 0 0 0 7 0 0 0 1 0 2 0 6 0 0 0 1 0 0 0 0 0 1 0 3 0 0 0 5 0 0 0 2 0 0 0 4 0 0 NA NA NA NA 0 0 0 3 0 0 0 4 0 1 0 0 NA NA NA NA 0 2 0 2 0 0 0 1 NA NA NA NA 0 0 0 4 0 1 0 1 0 1 0 0 0 2 0 1 0 1 0 0 0 3 0 0 0 3 0 0 0 0 0 3 0 1 0 0 0 1 0 0 NA NA NA NA 0 3 0 0 0 1 0 3 0 4 0 0 0 1 0 1 0 4 0 0 0 1 0 0
chrI 1159189 0.134 0.2649 A C 0.7979 0.6639 0.2021 0.3277 124 17 0 0 5 0 0 0 NA NA NA NA 2 1 0 0 1 5 0 0 3 0 0 0 2 0 0 0 4 0 0 0 3 0 0 0 1 0 0 0 3 0 0 0 2 2 0 0 3 1 0 0 3 0 0 0 6 0 0 0 3 0 0 0 4 0 0 0 NA NA NA NA 4 0 0 0 3 1 0 0 2 0 0 0 4 0 0 0 5 0 0 0 1 1 0 0 10 0 0 0 NA NA NA NA 1 2 0 0 NA NA NA NA 1 0 0 0 0 1 0 0 0 2 0 0 NA NA NA NA 5 0 0 0 2 0 0 0 1 0 0 0 2 0 0 0 2 2 0 0 2 0 0 0
chrI 1160846 0.1343 0.463 T C 0.6042 0.4699 0.3958 0.5301 0 52 0 35 0 1 0 3 0 3 0 0 0 2 0 0 0 3 0 0 0 1 0 1 0 1 0 0 0 1 0 2 NA NA NA NA 0 1 0 0 0 1 0 3 0 2 0 0 0 5 0 0 0 3 0 2 0 3 0 1 0 0 0 7 0 3 0 0 NA NA NA NA 0 1 0 4 0 3 0 0 0 0 0 2 0 0 0 2 0 2 0 1 0 0 0 2 0 0 0 4 NA NA NA NA 0 2 0 0 0 2 0 0 NA NA NA NA 0 7 0 0 0 3 0 0 0 1 0 1 0 3 0 0 0 0 0 1 0 7 0 0 0 0 0 4 0 2 0 0 NA NA NA NA
chrI 1161628 0.1102 0.4774 A T 0.5441 0.434 0.4265 0.5283 57 28 0 35 1 2 0 0 0 3 0 2 0 2 0 1 0 5 0 1 3 0 0 0 1 2 0 2 0 0 0 2 1 0 0 4 0 1 0 1 2 0 0 3 1 2 0 1 0 0 0 3 0 4 0 0 2 2 0 0 6 0 0 0 1 3 0 1 2 0 0 0 NA NA NA NA 0 0 0 1 3 0 0 0 3 0 0 0 1 0 0 0 0 0 0 2 0 1 0 0 0 1 0 2 0 1 0 0 1 0 0 3 1 0 0 0 0 1 0 0 NA NA NA NA 0 3 0 0 0 1 0 1 2 2 0 0 0 0 0 1 2 0 0 1 0 0 0 1 1 1 0 0
chrI 1171961 0.11 0.375 G A 0.68 0.57 0.32 0.43 88 0 57 0 0 0 5 0 2 0 0 0 4 0 0 0 1 0 0 0 2 0 0 0 5 0 0 0 0 0 4 0 2 0 1 0 1 0 0 0 4 0 0 0 4 0 0 0 3 0 0 0 NA NA NA NA 1 0 0 0 0 0 2 0 2 0 0 0 0 0 3 0 NA NA NA NA 3 0 1 0 2 0 2 0 0 0 1 0 1 0 2 0 0 0 3 0 0 0 2 0 3 0 0 0 6 0 0 0 3 0 1 0 0 0 4 0 2 0 0 0 2 0 0 0 0 0 2 0 3 0 0 0 2 0 1 0 5 0 0 0 2 0 0 0 1 0 0 0 1 0 0 0
chrI 1176543 0.1111 0.2778 T C 0.7778 0.6667 0.2222 0.3333 0 80 0 53 0 2 0 0 0 1 0 1 0 1 0 0 0 4 0 0 0 3 0 2 0 4 0 0 0 0 0 6 0 0 0 9 0 1 0 2 0 0 0 3 0 3 0 0 0 2 0 2 0 1 0 1 0 4 0 2 0 0 0 4 0 1 0 3 0 0 0 2 0 1 0 2 NA NA NA NA 0 2 0 2 0 0 0 2 0 1 0 1 0 2 0 2 0 1 0 3 0 2 0 0 0 1 0 0 0 0 0 7 0 0 0 2 0 3 0 0 0 7 0 0 0 0 0 3 0 4 0 2 0 2 0 2 0 3 0 0 0 3 0 3 0 3 0 0 0 1 0 1
chrI 1177695 0.1683 0.3548 T C 0.7294 0.5611 0.2706 0.4389 0 100 0 61 0 1 0 3 0 1 0 0 0 1 0 0 0 3 0 0 0 4 0 3 0 3 0 0 0 2 0 2 0 3 0 3 0 3 0 0 0 0 0 2 0 5 0 0 0 2 0 0 0 3 0 1 0 2 0 1 0 0 0 3 0 4 0 0 0 0 0 1 NA NA NA NA 0 0 0 2 0 1 0 1 0 0 0 2 0 0 0 2 0 1 0 0 0 1 0 2 0 5 0 0 0 7 0 0 0 0 0 3 0 0 0 2 0 1 0 0 0 7 0 0 0 2 0 4 0 7 0 0 0 2 0 1 0 3 0 0 0 5 0 0 0 6 0 0 0 2 0 1
chrI 1178142 0.1335 0.4082 C T 0.6585 0.525 0.3415 0.475 0 50 0 76 0 0 0 2 0 0 0 1 0 0 0 1 0 0 0 5 NA NA NA NA 0 0 0 2 0 3 0 0 0 0 0 2 0 0 0 2 0 0 0 2 0 0 0 6 0 0 0 4 0 1 0 5 0 1 0 4 0 2 0 0 0 0 0 5 0 1 0 0 0 2 0 0 NA NA NA NA 0 2 0 1 NA NA NA NA 0 0 1 2 0 2 0 2 0 1 0 1 0 0 0 3 0 0 0 3 0 3 0 1 0 3 0 0 0 0 0 1 0 0 0 6 0 1 0 2 NA NA NA NA 0 2 0 1 0 0 0 3 0 0 0 4 NA NA NA NA NA NA NA NA
chrI 1178159 0.1375 0.4196 A G 0.6444 0.507 0.3556 0.4837 49 0 65 0 0 0 2 0 0 0 1 0 NA NA NA NA 0 0 5 0 NA NA NA NA 0 0 3 0 3 0 0 0 0 0 2 0 0 0 2 0 0 0 2 0 0 0 6 0 0 0 4 0 1 0 4 0 1 0 4 0 2 0 0 0 0 0 5 0 2 0 0 0 2 0 0 0 NA NA NA NA 2 0 1 0 1 0 0 0 0 0 3 0 2 0 2 0 1 0 2 0 0 0 2 0 0 0 3 0 3 0 2 0 2 0 0 0 0 0 1 0 0 0 6 0 1 0 2 0 NA NA NA NA 1 0 3 0 0 0 2 0 0 0 2 0 NA NA NA NA NA NA NA NA
chrI 1178160 0.146 0.4247 T A 0.6484 0.5023 0.3516 0.4977 62 0 0 48 3 0 0 1 1 0 0 0 NA NA NA NA 5 0 0 0 NA NA NA NA 3 0 0 0 0 0 0 3 2 0 0 0 2 0 0 0 2 0 0 0 6 0 0 0 4 0 0 0 3 0 0 2 4 0 0 1 0 0 0 2 5 0 0 0 1 0 0 2 0 0 0 2 NA NA NA NA 1 0 0 2 0 0 0 2 3 0 0 0 2 0 0 2 2 0 0 1 2 0 0 0 3 0 0 0 2 0 0 3 0 0 0 2 1 0 0 0 6 0 0 0 2 0 0 1 NA NA NA NA 3 0 0 1 3 0 0 0 2 0 0 0 NA NA NA NA NA NA NA NA
chrI 1178462 0.1063 0.3891 C T 0.6641 0.5578 0.3359 0.4422 0 52 0 55 0 1 0 2 0 0 0 2 0 0 0 2 0 0 0 3 0 3 0 1 0 0 0 1 0 4 0 0 0 6 0 1 0 0 0 1 0 1 0 0 0 2 0 3 0 0 0 4 NA NA NA NA 0 1 0 2 0 1 0 0 0 0 0 1 0 4 0 0 0 2 0 1 0 2 0 2 0 5 0 6 0 6 0 0 0 1 0 0 0 4 0 1 0 2 0 4 0 0 0 4 0 1 0 3 0 1 0 4 0 1 0 0 0 0 0 2 0 0 0 2 0 0 0 2 0 0 0 2 0 3 0 2 0 0 0 2 0 1 0 3 0 0 0 3 0 0 0 1
chrI 1180816 0.1068 0.4232 T A 0.6301 0.5234 0.3699 0.4766 27 0 0 27 0 0 0 1 0 0 0 1 0 0 0 1 0 0 0 1 NA NA NA NA 0 0 0 2 0 0 0 1 0 0 0 1 0 0 0 1 0 0 0 2 0 0 0 1 1 0 0 1 0 0 0 2 0 0 0 1 NA NA NA NA 0 0 0 1 NA NA NA NA NA NA NA NA 2 0 0 3 1 0 0 0 0 0 0 2 0 0 0 1 0 0 0 1 0 0 0 2 0 0 0 1 0 0 0 2 1 0 0 1 NA NA NA NA 2 0 0 0 1 0 0 1 2 0 0 1 NA NA NA NA NA NA NA NA NA NA NA NA 0 0 0 2 0 0 0 1 NA NA NA NA
chrI 1182916 0.1549 0.3858 A G 0.6916 0.5367 0.3084 0.4633 62 0 106 0 1 0 0 0 0 0 2 0 0 0 2 0 0 0 5 0 2 0 0 0 0 0 2 0 2 0 3 0 4 0 1 0 0 0 6 0 3 0 1 0 0 0 1 0 0 0 2 0 0 0 4 0 3 0 0 0 NA NA NA NA 0 0 4 0 3 0 0 0 2 0 0 0 1 0 2 0 0 0 3 0 6 0 0 0 0 0 2 0 0 0 1 0 1 0 0 0 0 0 3 0 0 0 3 0 1 0 1 0 1 0 0 0 0 0 3 0 0 0 1 0 0 0 1 0 0 0 2 0 6 0 1 0 0 0 2 0 2 0 3 0 0 0 2 0 1 0 2 0
chrI 1189166 0.1402 0.3789 A G 0.551 0.6912 0.449 0.3088 41 0 66 0 0 0 7 0 3 0 3 0 0 0 5 0 0 0 4 0 2 0 1 0 0 0 1 0 0 0 1 0 5 0 0 0 5 0 1 0 0 0 2 0 0 0 1 0 0 0 5 0 4 0 4 0 3 0 1 0 1 0 0 0 3 0 3 0 3 0 0 0 1 0 0 0 2 0 0 0 3 0 2 0 1 0 1 0 3 0 0 0 0 0 2 0 2 0 3 0 0 0 2 0 0 0 2 0 3 0 0 0 1 0 0 0 0 0 5 0 0 0 5 0 0 0 2 0 4 0 1 0 2 0 3 0 0 0 2 0 0 0 6 0 0 0 9 0 NA NA NA NA
chrI 1189528 0.1354 0.4736 G A 0.4586 0.5941 0.5414 0.4059 54 0 37 0 5 0 0 0 1 0 0 0 6 0 0 0 3 0 0 0 4 0 2 0 3 0 0 0 1 0 0 0 0 0 2 0 2 0 0 0 3 0 0 0 NA NA NA NA 5 0 0 0 6 0 2 0 2 0 2 0 1 0 2 0 3 0 1 0 0 0 1 0 0 0 2 0 0 0 2 0 5 0 1 0 2 0 0 0 1 0 2 0 3 0 0 0 6 0 2 0 2 0 2 0 2 0 0 0 2 0 1 0 NA NA NA NA 1 0 0 0 7 0 0 0 4 0 0 0 3 0 1 0 2 0 2 0 2 0 0 0 4 0 0 0 5 0 0 0 NA NA NA NA
chrI 1189543 0.1326 0.4641 A G 0.4696 0.6022 0.5304 0.3978 32 0 56 0 0 0 3 0 1 0 0 0 0 0 6 0 0 0 3 0 2 0 3 0 0 0 3 0 0 0 1 0 2 0 0 0 0 0 2 0 0 0 3 0 NA NA NA NA 0 0 3 0 2 0 6 0 2 0 2 0 2 0 0 0 2 0 2 0 1 0 0 0 2 0 0 0 2 0 0 0 0 0 4 0 0 0 1 0 2 0 1 0 0 0 3 0 2 0 5 0 1 0 3 0 0 0 2 0 1 0 0 0 NA NA NA NA 0 0 1 0 0 0 7 0 0 0 3 0 0 0 3 0 2 0 4 0 0 0 2 0 0 0 4 0 0 0 2 0 NA NA NA NA
chrI 1189546 0.1232 0.4853 A G 0.4453 0.5685 0.5391 0.4315 31 0 65 3 0 0 4 0 2 0 0 0 0 0 6 0 0 0 3 0 3 0 3 0 0 0 3 0 0 0 1 0 2 0 0 0 0 0 3 0 0 0 3 0 NA NA NA NA 0 0 3 0 2 0 6 0 2 0 3 0 3 0 0 0 2 0 2 0 0 0 1 0 2 0 0 0 NA NA NA NA 0 0 3 0 2 0 1 0 2 0 1 0 0 0 4 0 0 0 5 2 1 0 3 0 0 0 2 0 1 0 1 0 NA NA NA NA 0 0 1 0 0 0 7 0 0 0 3 0 1 0 3 0 2 0 3 1 0 0 2 0 0 0 4 0 0 0 2 0 NA NA NA NA
chrI 1192326 0.12 0.3418 G A 0.5982 0.7182 0.4018 0.2818 31 0 107 0 NA NA NA NA 0 0 3 0 3 0 0 0 4 0 2 0 0 0 5 0 1 0 1 0 2 0 0 0 0 0 2 0 0 0 3 0 6 0 0 0 1 0 2 0 2 0 0 0 0 0 1 0 0 0 2 0 0 0 1 0 0 0 2 0 0 0 4 0 0 0 2 0 0 0 3 0 0 0 6 0 1 0 3 0 0 0 1 0 3 0 0 0 0 0 3 0 0 0 2 0 1 0 3 0 1 0 1 0 0 0 1 0 2 0 1 0 0 0 3 0 1 0 3 0 0 0 7 0 0 0 3 0 1 0 4 0 6 0 0 0 1 0 0 0 0 0 2 0
chrI 1193186 0.1384 0.3367 A G 0.5941 0.7325 0.4059 0.2675 93 0 28 0 0 0 2 0 3 0 0 0 0 0 2 0 1 0 2 0 4 0 0 0 3 0 3 0 1 0 0 0 3 0 0 0 5 0 0 0 0 0 3 0 1 0 3 0 0 0 4 0 1 0 0 0 3 0 0 0 1 0 0 0 1 0 0 0 1 0 0 0 NA NA NA NA 1 0 0 0 5 0 0 0 2 0 2 0 2 0 0 0 0 0 4 0 7 0 0 0 4 0 0 0 1 0 0 0 1 0 2 0 2 0 0 0 1 0 0 0 0 0 2 0 1 0 1 0 4 0 0 0 2 0 0 0 1 0 2 0 0 0 5 0 2 0 3 0 1 0 0 0
chrI 1195374 0.1533 0.3162 C T 0.6071 0.7605 0.3929 0.2395 0 110 0 46 0 3 0 2 0 3 0 0 0 0 0 3 0 5 0 2 0 3 0 0 0 0 0 1 0 2 0 1 0 5 0 0 NA NA NA NA 0 0 0 4 0 1 0 1 0 0 0 3 0 2 0 0 0 1 0 0 0 3 0 0 NA NA NA NA 0 1 0 0 0 2 0 0 0 2 0 0 0 5 0 0 0 3 0 0 0 6 0 0 0 0 0 3 0 2 0 0 0 4 0 0 0 0 0 2 0 1 0 1 0 5 0 0 0 3 0 3 0 1 0 1 0 7 0 0 0 1 0 0 0 1 0 0 0 1 0 0 0 0 0 3 0 0 0 2 0 2 0 0
chrI 1197120 0.1211 0.3658 A G 0.5736 0.6948 0.4264 0.3052 87 0 21 0 2 0 0 0 8 0 0 0 2 0 3 0 1 0 1 0 4 0 0 0 5 0 1 0 5 0 0 0 3 0 0 0 5 0 0 0 0 0 7 0 0 0 2 0 1 0 1 0 5 0 0 0 1 0 0 0 4 0 0 0 3 0 0 0 3 0 0 0 2 0 0 0 1 0 0 0 6 0 0 0 1 0 1 0 6 0 0 0 0 0 2 0 3 0 0 0 3 0 0 0 3 0 2 0 4 0 0 0 2 0 0 0 3 0 0 0 2 0 0 0 NA NA NA NA 2 0 0 0 4 0 0 0 1 0 0 0 NA NA NA NA 1 0 3 0 2 0 0 0
chrI 1202957 0.1408 0.2749 G A 0.7955 0.6547 0.2045 0.3453 21 0 69 0 NA NA NA NA 0 0 1 0 NA NA NA NA 0 0 1 0 0 0 1 0 0 0 1 0 0 0 2 0 1 0 2 0 0 0 1 0 NA NA NA NA NA NA NA NA 0 0 2 0 1 0 1 0 2 0 2 0 0 0 3 0 0 0 3 0 1 0 4 0 NA NA NA NA 0 0 5 0 NA NA NA NA 0 0 1 0 NA NA NA NA NA NA NA NA 0 0 2 0 1 0 2 0 0 0 2 0 1 0 1 0 0 0 1 0 NA NA NA NA NA NA NA NA 0 0 2 0 0 0 1 0 NA NA NA NA 0 0 1 0 0 0 1 0 NA NA NA NA 1 0 0 0
chrI 1203982 0.1304 0.2598 A C 0.675 0.8054 0.325 0.1946 75 58 0 0 0 1 0 0 1 1 0 0 3 1 0 0 0 1 0 0 0 1 0 0 NA NA NA NA 1 2 0 0 1 0 0 0 NA NA NA NA 4 0 0 0 0 2 0 0 2 0 0 0 NA NA NA NA 2 2 0 0 1 0 0 0 1 3 0 0 1 0 0 0 1 0 0 0 3 0 0 0 2 3 0 0 6 1 0 0 1 1 0 0 1 2 0 0 0 2 0 0 3 1 0 0 1 2 0 0 6 0 0 0 NA NA NA NA 1 3 0 0 1 2 0 0 2 1 0 0 2 2 0 0 NA NA NA NA 3 0 0 0 1 2 0 0 0 1 0 0 4 2 0 0
chrI 1204054 0.165 0.2913 G C 0.6262 0.7912 0.3738 0.2088 0 60 71 0 0 5 0 0 0 1 2 0 0 1 2 0 0 4 0 0 0 2 0 0 0 1 2 0 0 1 2 0 0 0 2 0 0 2 0 0 0 0 1 0 0 2 0 0 0 0 3 0 NA NA NA NA 0 0 3 0 0 0 3 0 0 0 2 0 0 0 1 0 0 0 1 0 0 0 3 0 0 3 2 0 0 2 0 0 0 3 2 0 0 2 1 0 0 2 0 0 0 1 2 0 0 2 1 0 0 0 8 0 0 0 2 0 0 2 2 0 0 2 1 0 0 2 3 0 0 3 1 0 0 1 0 0 NA NA NA NA 0 3 2 0 0 1 0 0 0 0 4 0
chrI 1208886 0.1178 0.4495 G A 0.4915 0.6094 0.5085 0.3906 33 0 81 0 0 0 2 0 NA NA NA NA 0 0 1 0 0 0 1 0 0 0 3 0 0 0 4 0 1 0 0 0 NA NA NA NA 1 0 0 0 0 0 5 0 0 0 2 0 0 0 3 0 0 0 1 0 1 0 0 0 1 0 0 0 NA NA NA NA NA NA NA NA NA NA NA NA 2 0 0 0 1 0 1 0 1 0 0 0 0 0 5 0 0 0 1 0 1 0 1 0 1 0 2 0 0 0 6 0 3 0 2 0 1 0 0 0 1 0 5 0 0 0 3 0 1 0 3 0 0 0 2 0 1 0 2 0 0 0 6 0 0 0 5 0 0 0 4 0 0 0 2 0
chrI 1208951 0.1607 0.3812 C G 0.5385 0.6992 0.4615 0.3008 0 110 27 0 0 1 0 0 0 1 0 0 0 2 0 0 0 2 0 0 0 2 0 0 0 5 0 0 NA NA NA NA 0 0 1 0 0 1 1 0 0 5 0 0 0 2 0 0 0 2 0 0 0 1 0 0 0 1 1 0 NA NA NA NA NA NA NA NA 0 0 1 0 NA NA NA NA 0 0 1 0 NA NA NA NA 0 0 1 0 0 3 0 0 0 1 0 0 0 1 1 0 0 2 0 0 0 8 0 0 0 2 0 0 0 0 1 0 0 6 1 0 0 3 0 0 0 4 0 0 0 5 0 0 0 4 2 0 0 4 0 0 0 4 0 0 0 2 0 0 0 2 0 0
chrI 1216338 0.1393 0.2657 T A 0.8039 0.6647 0.1961 0.3353 68 0 0 76 4 0 0 0 3 0 0 0 NA NA NA NA 4 0 0 0 1 0 0 1 2 0 0 1 2 0 0 1 0 0 0 2 2 0 0 0 2 0 0 1 4 0 0 0 1 0 0 1 0 0 0 1 1 0 0 0 0 0 0 6 2 0 0 3 NA NA NA NA 3 0 0 2 0 0 0 3 3 0 0 0 1 0 0 1 3 0 0 3 0 0 0 3 2 0 0 1 0 0 0 1 3 0 0 1 0 0 0 1 0 0 0 2 0 0 0 1 2 0 0 1 3 0 0 1 1 0 0 2 0 0 0 3 1 0 0 0 1 0 0 2 3 0 0 0 2 0 0 0
chrI 1217232 0.1357 0.425 G T 0.6429 0.5071 0.3571 0.4929 0 0 72 26 0 0 3 0 0 0 3 0 0 0 1 0 0 0 5 3 0 0 5 0 0 0 1 3 NA NA NA NA 0 0 2 0 0 0 4 0 0 0 0 4 0 0 1 1 0 0 1 0 0 0 2 0 0 0 2 0 0 0 2 0 NA NA NA NA 0 0 2 0 0 0 1 0 0 0 4 0 0 0 1 0 NA NA NA NA 0 0 1 0 0 0 0 5 0 0 1 0 0 0 1 0 0 0 4 1 0 0 0 2 NA NA NA NA 0 0 2 0 0 0 3 1 0 0 1 0 0 0 3 0 0 0 6 0 0 0 0 1 NA NA NA NA 0 0 0 1 NA NA NA NA
chrI 1219986 0.1241 0.2649 T C 0.6731 0.7972 0.3269 0.2028 0 46 0 85 NA NA NA NA 0 0 0 1 0 1 0 1 0 1 0 0 0 1 0 0 0 2 0 1 0 0 0 1 0 0 0 1 0 0 0 1 0 0 0 2 NA NA NA NA 0 2 0 1 0 2 0 0 0 0 0 2 0 0 0 3 0 4 0 1 0 0 0 2 0 0 0 1 0 0 0 2 0 4 0 0 0 1 0 0 0 2 0 1 0 1 0 0 0 2 0 2 NA NA NA NA 0 0 0 1 0 0 0 1 0 0 0 2 0 1 0 2 0 0 0 2 0 0 0 3 0 1 0 2 0 1 0 2 0 1 0 3 0 0 0 1 0 2 0 0 NA NA NA NA
chrI 1221237 0.137 0.369 T G 0.5625 0.6995 0.4375 0.3005 0 0 35 77 0 0 3 1 0 0 0 3 NA NA NA NA 0 0 2 3 0 0 0 5 0 0 1 1 0 0 0 5 0 0 0 8 0 0 0 2 0 0 2 0 NA NA NA NA 0 0 1 0 0 0 0 5 0 0 0 5 0 0 0 6 0 0 0 3 0 0 0 3 0 0 0 3 0 0 0 2 0 0 0 3 0 0 2 0 0 0 0 1 0 0 2 0 0 0 0 5 0 0 0 2 0 0 0 2 0 0 0 2 0 0 0 1 NA NA NA NA 0 0 0 4 0 0 0 2 0 0 0 3 0 0 0 1 0 0 0 2 0 0 3 0 0 0 2 1 0 0 0 2
chrI 1233222 0.1276 0.3471 G C 0.589 0.7167 0.411 0.2833 0 37 75 0 0 4 0 0 0 1 1 0 0 0 1 0 0 2 0 0 0 0 2 0 0 0 1 0 NA NA NA NA 0 0 3 0 0 1 1 0 0 1 0 0 NA NA NA NA 0 1 2 0 0 1 0 0 0 2 3 0 0 1 0 0 0 0 3 0 0 0 1 0 0 0 3 0 0 0 3 0 0 0 4 0 0 3 2 0 0 0 3 0 NA NA NA NA 0 0 2 0 0 0 4 0 0 1 0 0 NA NA NA NA 0 1 4 0 NA NA NA NA 0 1 0 0 0 1 0 0 0 1 2 0 0 0 4 0 NA NA NA NA 0 2 1 0 0 0 2 0 NA NA NA NA
chrI 1233291 0.1156 0.2975 T G 0.6447 0.7603 0.3553 0.2397 0 0 34 75 0 0 0 3 0 0 0 2 0 0 1 1 NA NA NA NA 0 0 1 1 0 0 0 2 0 0 0 1 0 0 1 2 0 0 0 3 NA NA NA NA NA NA NA NA 0 0 1 1 NA NA NA NA 0 0 1 2 0 0 0 1 0 0 1 3 0 0 1 0 0 0 0 3 0 0 1 1 0 0 2 5 0 0 1 3 0 0 1 2 NA NA NA NA NA NA NA NA 0 0 3 1 0 0 0 2 NA NA NA NA 0 0 4 1 0 0 1 0 0 0 0 2 0 0 0 2 NA NA NA NA 0 0 1 4 0 0 0 1 0 0 1 1 0 0 0 1 NA NA NA NA
chrI 1242297 0.1021 0.3674 A G 0.6837 0.5816 0.3163 0.4184 35 0 66 0 0 0 2 0 NA NA NA NA NA NA NA NA 2 0 7 0 0 0 2 0 NA NA NA NA 2 0 3 0 4 0 0 0 1 0 0 0 0 0 1 0 NA NA NA NA 0 0 2 0 1 0 1 0 0 0 1 0 NA NA NA NA 1 0 2 0 0 0 2 0 0 0 2 0 2 0 1 0 3 0 2 0 4 0 0 0 NA NA NA NA 1 0 1 0 1 0 0 0 1 0 0 0 NA NA NA NA NA NA NA NA 1 0 1 0 0 0 2 0 0 0 1 0 1 0 0 0 1 0 0 0 1 0 2 0 0 0 4 0 1 0 1 0 3 0 2 0 0 0 2 0
chrI 1279266 0.1286 0.4424 A C 0.4933 0.622 0.5067 0.378 42 85 0 0 0 3 0 0 3 2 0 0 0 2 0 0 0 3 0 0 3 0 0 0 0 1 0 0 1 4 0 0 3 0 0 0 3 1 0 0 0 2 0 0 0 1 0 0 0 6 0 0 0 2 0 0 0 3 0 0 2 0 0 0 1 1 0 0 2 0 0 0 2 1 0 0 3 0 0 0 0 3 0 0 3 0 0 0 0 2 0 0 0 2 0 0 0 2 0 0 1 2 0 0 0 3 0 0 2 2 0 0 NA NA NA NA 0 2 0 0 0 1 0 0 1 0 0 0 3 1 0 0 3 2 0 0 0 1 0 0 0 3 0 0 NA NA NA NA 0 3 0 0
chrI 1279469 0.1121 0.306 T G 0.6379 0.75 0.3621 0.25 0 0 40 34 NA NA NA NA 0 0 1 0 0 0 2 0 0 0 4 0 0 0 0 2 0 0 2 0 0 0 7 0 0 0 0 2 0 0 1 1 NA NA NA NA 0 0 1 0 0 0 1 0 NA NA NA NA 0 0 2 0 0 0 0 3 NA NA NA NA 0 0 0 2 0 0 1 2 0 0 0 3 0 0 2 0 0 0 4 2 0 0 1 0 0 0 2 0 0 0 0 1 0 0 1 1 0 0 1 0 0 0 0 1 0 0 0 1 NA NA NA NA 0 0 2 0 0 0 0 1 0 0 0 2 0 0 0 7 NA NA NA NA 0 0 5 0 0 0 1 0 0 0 1 0
chrI 1280185 0.1374 0.4732 A G 0.5955 0.4581 0.4045 0.5419 121 0 49 0 4 0 0 1 0 0 1 0 NA NA NA NA 2 0 0 0 2 0 1 0 4 0 0 0 3 0 0 0 0 0 2 0 1 0 2 0 NA NA NA NA NA NA NA NA 2 0 0 0 2 0 0 0 3 0 0 0 0 0 2 0 NA NA NA NA 0 0 2 0 NA NA NA NA 1 0 1 0 4 0 0 0 0 0 3 0 8 0 0 0 4 0 0 0 NA NA NA NA 3 0 1 0 3 0 0 0 0 0 5 0 0 0 3 0 4 0 0 0 3 0 0 0 1 0 1 0 0 0 1 0 6 0 4 0 1 0 0 0 6 0 0 0 2 0 0 0 3 0 0 0
chrI 1280476 0.1593 0.4759 A G 0.6038 0.4444 0.3962 0.5556 104 2 31 0 5 0 0 0 1 0 2 0 NA NA NA NA 5 0 0 0 1 0 2 0 5 0 0 0 2 0 0 0 0 0 3 0 2 0 3 0 3 0 0 0 4 0 0 0 2 0 0 0 2 0 1 0 4 0 0 0 0 0 1 0 1 0 1 0 0 0 4 0 1 0 1 0 0 0 2 0 5 0 0 0 2 0 2 0 3 0 0 0 1 0 0 0 4 0 1 0 3 0 0 0 3 0 0 0 1 0 1 0 0 0 2 0 4 0 0 0 3 0 0 0 1 0 1 0 4 0 1 0 3 0 2 0 NA NA NA NA 4 0 0 0 3 0 0 0 1 0 0 0
chrI 1280480 0.1465 0.4695 G T 0.6038 0.4573 0.3962 0.5427 0 0 105 30 0 0 5 0 0 0 1 2 NA NA NA NA 0 0 5 0 0 0 1 2 0 0 5 0 0 0 2 0 0 0 0 3 0 0 2 3 0 0 3 0 0 0 4 0 0 0 2 0 0 0 2 1 0 0 4 0 0 0 0 1 0 0 1 1 0 0 0 4 0 0 1 1 0 0 0 2 0 0 5 0 0 0 2 3 0 0 4 0 0 0 1 0 0 0 4 1 0 0 3 0 0 0 3 0 0 0 1 1 0 0 0 2 0 0 4 0 0 0 3 0 0 0 1 1 0 0 4 1 0 0 3 2 NA NA NA NA 0 0 4 0 0 0 3 0 0 0 1 0
chrI 1281043 0.1278 0.4816 T A 0.4545 0.5824 0.5455 0.4176 95 0 0 41 7 0 0 0 2 0 0 1 2 0 0 0 3 0 0 0 2 0 0 2 3 0 0 0 4 0 0 0 0 0 0 3 1 0 0 0 3 0 0 0 2 0 0 0 4 0 0 0 3 0 0 1 3 0 0 0 0 0 0 1 1 0 0 2 0 0 0 2 2 0 0 1 3 0 0 2 4 0 0 0 2 0 0 1 1 0 0 0 2 0 0 0 3 0 0 2 1 0 0 1 NA NA NA NA 1 0 0 3 1 0 0 2 5 0 0 0 4 0 0 0 0 0 0 2 3 0 0 1 2 0 0 1 NA NA NA NA 7 0 0 0 4 0 0 0 NA NA NA NA
chrI 1281684 0.1178 0.4763 A C 0.4561 0.5739 0.5439 0.4087 22 55 0 0 0 1 0 0 0 1 0 0 0 1 0 0 0 2 0 0 NA NA NA NA 0 2 0 0 0 1 0 0 2 0 0 0 1 0 0 0 0 2 0 0 0 2 0 0 0 4 0 0 NA NA NA NA 0 1 0 0 2 0 0 0 NA NA NA NA NA NA NA NA NA NA NA NA 2 0 0 0 0 4 0 0 1 3 0 0 NA NA NA NA 0 5 0 0 0 1 0 0 1 0 0 1 0 3 0 0 0 1 0 0 1 2 0 0 0 2 0 0 0 2 0 0 5 1 0 0 0 1 0 0 2 2 0 0 0 2 0 0 0 4 0 0 NA NA NA NA 0 2 0 0
chrI 1282310 0.1338 0.4376 T C 0.4955 0.6293 0.5045 0.3707 0 57 0 74 0 1 0 4 0 4 0 0 0 2 0 3 0 1 0 2 0 1 0 1 0 1 0 5 0 4 1 0 0 2 0 3 0 3 0 2 0 0 0 2 0 1 0 1 0 0 0 2 0 1 0 2 0 1 0 2 0 1 0 4 0 0 0 1 0 0 0 1 0 2 0 1 0 0 0 1 0 4 0 3 0 0 0 2 0 4 0 3 0 1 0 1 0 0 0 1 0 4 0 1 0 4 0 1 0 1 0 4 0 0 0 2 0 1 0 3 0 1 0 4 0 1 0 2 0 1 0 1 0 2 0 5 0 2 0 3 0 1 0 4 0 1 0 1 0 1 0 0
chrI 1283606 0.1362 0.4594 A G 0.6087 0.4725 0.3913 0.5275 63 0 22 0 5 0 0 0 1 0 0 0 3 0 0 0 4 0 0 0 3 0 1 0 3 0 0 0 1 0 0 0 0 0 3 0 0 0 1 0 1 0 0 0 5 0 0 0 2 0 0 0 NA NA NA NA 3 0 0 0 0 0 5 0 3 0 0 0 0 0 2 0 2 0 1 0 1 0 1 0 2 0 0 0 1 0 1 0 2 0 0 0 2 0 0 0 2 0 1 0 2 0 2 0 3 0 0 0 0 0 1 0 NA NA NA NA 1 0 0 0 3 0 0 0 0 0 2 0 4 0 1 0 3 0 3 0 3 0 0 0 3 0 0 0 1 0 0 0 NA NA NA NA
chrI 1284991 0.1312 0.4749 G T 0.4595 0.5906 0.5405 0.4094 0 0 63 60 0 0 5 2 0 0 4 0 0 0 2 1 0 0 5 0 0 0 6 0 0 0 2 1 0 0 0 4 0 0 2 0 0 0 3 0 0 0 0 4 0 0 4 0 0 0 0 5 0 0 1 0 0 0 1 0 0 0 3 0 0 0 2 0 0 0 1 0 0 0 4 0 0 0 2 1 0 0 2 0 0 0 3 2 0 0 2 0 0 0 0 3 0 0 2 0 0 0 4 0 0 0 3 1 0 0 1 0 0 0 1 1 0 0 0 3 0 0 1 2 0 0 4 0 0 0 3 0 0 0 5 0 0 0 0 3 0 0 0 4 0 0 0 2 0 0 2 0
chrI 1285802 0.1229 0.4138 A G 0.6476 0.5247 0.3524 0.4753 87 0 32 0 2 0 0 0 1 0 2 0 NA NA NA NA 5 0 0 0 4 0 2 0 6 0 0 0 3 0 0 0 0 0 2 0 1 0 0 0 4 0 0 0 2 0 0 0 2 0 0 0 0 0 2 0 3 0 0 0 0 0 2 0 2 0 2 0 0 0 4 0 NA NA NA NA 1 0 0 0 5 0 0 0 NA NA NA NA 1 0 0 0 9 0 0 0 2 0 0 0 3 0 1 0 4 0 0 0 1 0 1 0 0 0 2 0 4 0 0 0 3 0 0 0 2 0 2 0 1 0 2 0 3 0 6 0 2 0 0 0 3 0 0 0 7 0 0 0 NA NA NA NA
chrI 1285803 0.1414 0.4231 A G 0.6476 0.5062 0.3524 0.4938 88 0 32 0 2 0 0 0 1 0 2 0 NA NA NA NA 5 0 0 0 4 0 2 0 6 0 0 0 3 0 0 0 0 0 2 0 1 0 0 0 3 0 0 0 2 0 0 0 2 0 0 0 0 0 2 0 3 0 0 0 0 0 2 0 2 0 2 0 0 0 4 0 NA NA NA NA 1 0 0 0 5 0 0 0 NA NA NA NA 1 0 0 0 9 0 0 0 2 0 0 0 3 0 1 0 4 0 0 0 1 0 1 0 0 0 2 0 4 0 0 0 3 0 0 0 2 0 2 0 1 0 2 0 3 0 6 0 2 0 0 0 3 0 0 0 7 0 1 0 NA NA NA NA
chrI 1292324 0.1271 0.4561 G C 0.6075 0.4804 0.3925 0.5196 0 75 34 0 0 5 0 0 0 1 1 0 0 2 0 0 0 2 0 0 0 1 4 0 0 2 0 0 0 6 0 0 0 0 5 0 0 2 2 0 0 3 0 0 0 2 0 0 0 3 0 0 0 1 0 0 0 3 0 0 0 0 1 0 0 2 4 0 0 0 2 0 0 2 0 0 0 2 2 0 0 7 0 0 0 1 1 0 0 4 0 0 0 1 0 0 0 3 3 0 0 2 0 0 0 1 0 0 0 0 1 0 0 2 1 0 0 2 0 0 0 7 0 0 0 1 1 0 0 1 2 0 0 2 2 0 0 5 0 0 0 1 0 0 0 4 0 0 0 1 0 0
chrI 1292394 0.1019 0.3246 A T 0.7263 0.6244 0.2737 0.3756 78 0 0 27 1 0 0 1 3 0 0 0 1 0 0 1 1 0 0 2 4 0 0 0 2 0 0 3 6 0 0 1 4 0 0 0 4 0 0 0 0 0 0 3 1 0 0 4 1 0 0 2 2 0 0 0 3 0 0 0 3 0 0 0 4 0 0 0 1 0 0 0 2 0 0 0 2 0 0 3 2 0 0 3 NA NA NA NA 6 0 0 3 0 0 0 1 4 0 0 0 3 0 0 0 1 0 0 0 2 0 0 0 0 0 0 2 1 0 0 1 3 0 0 3 4 0 0 0 5 0 0 0 1 0 0 0 1 0 0 3 0 0 0 2 3 0 0 2 NA NA NA NA
chrI 1294820 0.1257 0.4781 G T 0.459 0.5847 0.541 0.4153 0 0 84 23 0 0 5 0 0 0 2 2 0 0 1 0 0 0 1 0 NA NA NA NA 0 0 7 0 0 0 8 1 0 0 0 2 0 0 2 0 NA NA NA NA 0 0 1 0 0 0 6 0 0 0 1 0 0 0 2 0 0 0 0 5 0 0 2 4 0 0 0 1 0 0 0 2 0 0 2 1 NA NA NA NA 0 0 2 1 0 0 3 0 NA NA NA NA 0 0 0 2 0 0 1 1 0 0 3 0 0 0 2 1 0 0 3 2 0 0 6 0 NA NA NA NA 0 0 0 4 0 0 1 3 0 0 4 0 NA NA NA NA 0 0 4 0 0 0 2 0 0 0 2 0
chrI 1294833 0.1394 0.4831 A G 0.4472 0.5866 0.5528 0.4134 84 0 25 0 5 0 0 0 1 0 2 0 1 0 0 0 1 0 0 0 NA NA NA NA 6 0 0 0 9 0 0 0 0 0 2 0 1 0 0 0 1 0 0 0 2 0 0 0 5 0 0 0 1 0 0 0 3 0 0 0 0 0 4 0 2 0 3 0 0 0 1 0 0 0 2 0 2 0 0 0 NA NA NA NA 1 0 1 0 3 0 0 0 NA NA NA NA 0 0 2 0 1 0 1 0 4 0 0 0 2 0 1 0 4 0 2 0 6 0 0 0 NA NA NA NA 0 0 4 0 1 0 3 0 4 0 0 0 NA NA NA NA 5 0 0 0 2 0 0 0 1 0 0 0
chrI 1294892 0.1004 0.4415 G A 0.5083 0.6087 0.4917 0.3913 24 0 70 0 0 0 7 0 2 0 1 0 0 0 2 0 0 0 2 0 2 0 1 0 0 0 6 0 0 0 9 0 NA NA NA NA 0 0 1 0 0 0 2 0 0 0 3 0 0 0 3 0 1 0 1 0 0 0 3 0 4 0 0 0 0 0 3 0 3 0 0 0 2 0 0 0 0 0 1 0 0 0 4 0 NA NA NA NA 0 0 3 0 0 0 1 0 2 0 1 0 0 0 2 0 0 0 3 0 0 0 2 0 1 0 2 0 0 0 3 0 NA NA NA NA 2 0 0 0 1 0 3 0 1 0 6 0 0 0 2 0 0 0 5 0 0 0 4 0 0 0 2 0
chrI 1295173 0.14 0.4363 A C 0.4937 0.6337 0.5063 0.3663 48 39 0 0 0 2 0 0 2 1 0 0 3 0 0 0 0 2 0 0 4 0 0 0 0 4 0 0 0 1 0 0 2 0 0 0 NA NA NA NA 0 2 0 0 0 1 0 0 1 2 0 0 1 0 0 0 1 1 0 0 2 0 0 0 0 3 0 0 2 0 0 0 1 1 0 0 1 1 0 0 0 1 0 0 0 1 0 0 0 1 0 0 0 1 0 0 1 1 0 0 NA NA NA NA 0 1 0 0 1 1 0 0 0 1 0 0 0 2 0 0 0 3 0 0 3 0 0 0 1 0 0 0 1 1 0 0 NA NA NA NA 0 3 0 0 0 1 0 0 NA NA NA NA
chrI 1295175 0.1013 0.4013 C A 0.6494 0.5481 0.3506 0.4519 26 65 0 0 0 2 0 0 2 1 0 0 0 3 0 0 0 2 0 0 0 4 0 0 0 4 0 0 0 1 0 0 2 0 0 0 NA NA NA NA 0 2 0 0 0 1 0 0 0 3 0 0 0 1 0 0 1 2 0 0 0 2 0 0 0 3 0 0 2 0 0 0 1 1 0 0 0 2 0 0 NA NA NA NA 0 1 0 0 0 1 0 0 0 1 0 0 0 2 0 0 0 1 0 0 0 1 0 0 1 1 0 0 0 1 0 0 0 2 0 0 1 3 0 0 1 1 0 0 1 0 0 0 0 2 0 0 1 1 0 0 0 3 0 0 0 1 0 0 NA NA NA NA
chrI 1296561 0.1468 0.4076 C T 0.6573 0.5105 0.3427 0.4726 0 55 0 54 0 1 0 2 NA NA NA NA 0 2 0 0 0 3 0 2 1 3 0 2 NA NA NA NA 0 4 0 1 0 6 0 4 0 3 0 2 0 3 0 2 0 1 0 5 0 1 0 2 0 2 0 1 0 2 0 0 0 3 0 5 0 3 0 0 0 4 0 5 0 2 0 0 0 2 0 2 0 2 0 0 0 5 0 3 0 5 0 2 0 1 0 1 0 2 0 3 0 6 0 0 0 0 0 3 0 2 0 0 NA NA NA NA 0 4 0 1 0 0 0 1 0 4 0 1 0 2 0 2 0 3 0 0 0 2 0 2 0 2 0 1 0 7 0 2 0 4 0 0
chrI 1321303 0.1331 0.3144 G A 0.619 0.7521 0.381 0.2479 60 0 117 0 2 0 3 0 NA NA NA NA 1 0 3 0 3 0 2 0 0 0 2 0 2 0 3 0 0 0 3 0 0 0 3 0 0 0 2 0 4 0 0 0 2 0 0 0 4 0 0 0 0 0 3 0 1 0 0 0 0 0 4 0 0 0 3 0 0 0 2 0 NA NA NA NA 0 0 2 0 1 0 2 0 4 0 4 0 4 0 1 0 NA NA NA NA 0 0 1 0 0 0 4 0 2 0 2 0 0 0 3 0 3 0 2 0 1 0 0 0 4 0 2 0 0 0 3 0 0 0 6 0 0 0 1 0 2 0 1 0 9 0 0 0 2 0 0 0 3 0 1 0
chrI 1321314 0.1314 0.3136 G A 0.6207 0.7521 0.3793 0.2479 56 0 117 0 2 0 3 0 NA NA NA NA 1 0 3 0 3 0 2 0 0 0 1 0 2 0 3 0 0 0 3 0 0 0 4 0 0 0 2 0 4 0 0 0 1 0 0 0 4 0 0 0 0 0 3 0 1 0 0 0 0 0 4 0 0 0 3 0 0 0 2 0 NA NA NA NA 0 0 2 0 1 0 2 0 4 0 4 0 3 0 1 0 1 0 0 0 0 0 1 0 0 0 4 0 2 0 2 0 0 0 3 0 3 0 1 0 1 0 1 0 4 0 2 0 0 0 3 0 0 0 6 0 0 0 1 0 2 0 1 0 9 0 0 0 2 0 0 0 3 0 0 0
chrI 1327969 0.1356 0.4375 C G 0.4947 0.6303 0.5053 0.3697 0 86 23 0 0 5 0 0 0 1 0 0 0 3 0 0 0 5 0 0 0 1 3 0 0 2 0 0 0 3 0 0 0 3 2 0 0 1 0 0 0 6 0 0 0 1 0 0 0 1 0 0 0 0 2 0 0 5 0 0 0 0 4 0 0 3 0 0 0 0 1 0 0 0 1 0 0 3 0 0 NA NA NA NA 0 1 2 0 0 7 0 0 0 5 0 0 0 0 1 0 0 2 0 0 NA NA NA NA 0 4 0 0 NA NA NA NA 0 6 0 0 0 3 0 0 0 4 1 0 0 3 0 0 0 3 2 0 NA NA NA NA NA NA NA NA NA NA NA NA 0 2 0 0
chrI 1328171 0.136 0.4598 T A 0.4722 0.6082 0.5278 0.3918 32 0 0 44 3 0 0 1 1 0 0 1 0 0 0 3 0 0 0 3 3 0 0 0 0 0 0 6 0 0 0 3 3 0 0 1 0 0 0 1 0 0 0 3 0 0 0 2 NA NA NA NA 2 0 0 0 1 0 0 0 7 0 0 1 0 0 0 3 NA NA NA NA 1 0 0 1 0 0 0 1 0 0 0 2 3 0 0 1 1 0 0 0 0 0 0 8 3 0 0 0 1 0 0 0 2 0 0 2 0 0 0 2 NA NA NA NA 0 0 0 5 3 0 0 3 2 0 0 0 6 0 0 0 NA NA NA NA NA NA NA NA NA NA NA NA 2 0 0 0 1 0 0 0
chrI 1328198 0.1502 0.4011 A C 0.5238 0.674 0.4762 0.326 35 34 0 0 1 3 0 0 1 1 0 0 2 0 0 0 3 1 0 0 0 1 0 0 2 4 0 0 3 0 0 0 1 2 0 0 NA NA NA NA 3 0 0 0 0 1 0 0 NA NA NA NA 0 1 0 0 NA NA NA NA 2 7 0 0 3 2 0 0 NA NA NA NA 0 2 0 0 1 0 0 0 2 0 0 0 3 3 0 0 0 1 0 0 8 0 0 0 1 3 0 0 NA NA NA NA 2 1 0 0 2 0 0 0 NA NA NA NA 2 1 0 0 3 3 0 0 0 1 0 0 0 4 0 0 NA NA NA NA NA NA NA NA NA NA NA NA 1 1 0 0 0 1 0 0
chrI 1328506 0.1353 0.4702 T G 0.4454 0.5806 0.521 0.4194 0 0 42 29 0 0 1 3 0 0 1 1 0 0 0 4 0 0 0 1 0 0 3 2 0 0 0 1 0 0 0 1 0 0 1 1 0 0 0 1 0 0 0 3 NA NA NA NA 0 0 1 1 0 0 1 0 0 0 1 0 0 0 6 3 0 0 0 2 0 0 4 3 0 0 2 4 0 0 0 2 0 0 1 0 0 0 4 2 0 0 2 1 0 0 0 6 0 0 1 0 NA NA NA NA NA NA NA NA 0 0 1 1 0 0 1 0 0 0 0 2 0 0 2 1 0 0 2 0 0 0 5 0 0 0 2 0 0 0 0 1 0 0 0 2 0 0 0 1 0 0 1 0
chrI 1328689 0.1229 0.4926 T G 0.441 0.5639 0.559 0.4262 0 0 70 59 0 0 0 2 NA NA NA NA 0 0 1 5 0 0 1 2 0 0 0 3 0 0 2 2 0 0 3 1 0 0 2 0 0 0 1 0 0 0 1 0 0 0 1 7 0 0 2 3 0 0 2 1 0 0 0 4 0 0 4 3 0 0 1 2 0 0 2 2 0 0 4 2 0 0 0 2 0 0 3 1 0 0 3 3 0 0 3 2 0 0 2 2 0 0 3 8 0 0 4 1 0 0 0 1 0 0 0 1 0 0 3 2 0 0 3 5 0 0 2 3 0 0 3 2 0 0 7 1 0 0 1 3 0 0 1 0 0 0 2 5 0 0 2 1 0 0 3 3
chrI 1329641 0.1198 0.3587 G C 0.5814 0.7011 0.4186 0.2989 0 41 57 0 0 1 3 0 0 1 0 0 0 1 3 0 0 1 3 0 0 0 3 0 0 2 3 0 0 1 2 0 0 1 1 0 0 2 0 0 1 2 0 0 0 1 1 0 0 0 1 0 0 0 2 0 0 4 1 0 0 0 2 0 0 2 2 0 0 0 6 0 0 0 1 0 0 3 0 0 0 1 1 0 0 5 1 0 0 0 3 0 0 1 0 0 0 0 3 0 0 1 0 0 0 2 1 0 0 2 0 0 NA NA NA NA 0 1 1 0 0 2 3 0 0 1 3 0 0 0 7 0 0 0 1 0 0 2 6 0 0 4 0 0 0 2 3 0 0 2 0 0
chrI 1332357 0.1349 0.4252 A G 0.6047 0.4698 0.3605 0.4899 47 0 51 6 2 0 2 0 2 0 0 0 0 0 2 0 0 0 5 0 1 0 0 0 0 0 3 0 1 0 0 1 2 0 1 0 1 0 1 0 0 0 6 0 0 0 2 0 1 0 0 0 3 0 0 0 2 0 1 2 3 0 0 1 0 0 4 0 NA NA NA NA 0 0 3 0 0 0 1 0 0 0 1 1 1 0 1 0 1 0 2 0 0 0 3 0 1 0 0 0 1 0 1 1 0 0 3 1 0 0 3 0 0 0 1 0 0 0 5 0 2 0 1 1 1 0 0 3 5 0 0 4 0 0 3 0 2 0 2 0 0 0 4 0 0 0 5 0 0 0 1 0
chrI 1332358 0.1251 0.4648 T A 0.5977 0.4726 0.4023 0.5274 58 0 0 45 2 0 0 2 0 0 0 2 2 0 0 0 4 0 0 0 0 0 0 1 3 0 0 0 1 0 0 1 1 0 0 2 1 0 0 0 6 0 0 0 3 0 0 0 0 0 0 1 0 0 0 3 2 0 0 2 1 0 0 3 4 0 0 0 NA NA NA NA 3 0 0 0 1 0 0 0 2 0 0 0 1 0 0 1 1 0 0 1 3 0 0 0 0 0 0 1 2 0 0 1 4 0 0 0 3 0 0 0 1 0 0 0 5 0 0 0 2 0 0 2 3 0 0 1 4 0 0 5 4 0 0 0 2 0 0 2 4 0 0 0 4 0 0 0 1 0 0 0
chrI 1332451 0.1142 0.4188 C G 0.6383 0.5241 0.3617 0.4759 0 61 48 0 0 4 0 1 0 1 1 0 0 0 2 0 0 0 3 0 0 1 0 0 0 0 4 0 0 1 0 0 0 1 3 0 0 1 0 0 0 0 5 0 0 0 2 0 0 0 1 0 0 5 0 0 0 3 1 0 0 6 0 0 0 0 2 0 0 2 0 0 0 1 2 0 0 0 1 0 0 1 0 0 0 3 0 0 0 1 2 0 0 0 2 0 0 0 1 0 0 1 2 0 0 0 1 0 0 0 2 0 0 0 1 0 0 0 4 0 0 1 2 0 0 1 0 0 0 3 0 0 0 2 7 0 0 2 1 0 0 0 5 0 0 1 4 0 0 0 1 0
chrI 1336583 0.1119 0.2673 C T 0.6768 0.7887 0.3232 0.2113 0 76 0 44 0 1 0 3 0 2 0 2 0 2 0 0 0 2 0 0 0 1 0 0 0 2 0 0 0 2 0 4 0 7 0 0 0 2 0 0 0 3 0 0 0 2 0 0 0 1 0 1 0 1 0 2 0 0 0 2 0 1 0 0 0 1 0 0 0 1 0 0 0 2 0 0 0 3 0 0 0 2 0 1 0 2 0 0 0 2 0 2 NA NA NA NA 0 1 0 0 0 1 0 1 0 3 0 0 0 2 0 0 0 2 0 0 0 1 0 0 0 0 0 2 0 3 0 3 0 2 0 1 0 8 0 0 0 1 0 4 0 3 0 0 NA NA NA NA 0 0 0 2
chrI 1339996 0.1505 0.488 C A 0.4368 0.5873 0.5632 0.4127 53 24 0 0 3 0 0 0 1 0 0 0 3 0 0 0 1 0 0 0 2 1 0 0 3 0 0 0 2 0 0 0 4 1 0 0 6 0 0 0 NA NA NA NA NA NA NA NA 0 1 0 0 2 0 0 0 1 0 0 0 0 1 0 0 NA NA NA NA 0 1 0 0 1 1 0 0 2 0 0 0 2 0 0 0 1 2 0 0 3 0 0 0 2 0 0 0 1 2 0 0 3 0 0 0 5 0 0 0 1 0 0 0 0 2 0 0 2 0 0 0 3 0 0 0 3 1 0 0 0 1 0 0 2 4 0 0 1 0 0 0 1 0 0 0 4 0 0 0 NA NA NA NA
chrI 1340023 0.1319 0.3966 G A 0.5375 0.6694 0.4625 0.3306 30 0 44 0 3 0 0 0 1 0 0 0 3 0 0 0 1 0 0 0 0 0 3 0 2 0 0 0 2 0 0 0 3 0 1 0 3 0 3 0 NA NA NA NA NA NA NA NA 0 0 1 0 0 0 2 0 0 0 1 0 0 0 1 0 NA NA NA NA 0 0 2 0 1 0 1 0 2 0 0 0 2 0 0 0 0 0 2 0 3 0 0 0 2 0 0 0 1 0 2 0 2 0 1 0 2 0 3 0 1 0 0 0 0 0 2 0 3 0 0 0 4 0 1 0 0 0 4 0 0 0 1 0 1 0 3 0 1 0 1 0 1 0 0 0 2 0 2 0 NA NA NA NA
chrI 1340028 0.1555 0.4223 C T 0.5 0.6555 0.5 0.3445 0 23 0 47 0 0 0 2 0 0 0 1 0 0 0 3 0 0 0 1 0 1 0 2 0 0 0 2 0 0 0 2 0 1 0 3 0 0 0 5 NA NA NA NA 0 0 0 1 0 1 0 0 0 0 0 1 0 0 0 1 0 1 0 0 NA NA NA NA 0 2 0 0 0 1 0 1 0 0 0 2 0 0 0 2 0 1 0 0 0 0 0 3 0 0 0 2 0 2 0 1 0 0 0 3 0 0 0 5 0 0 0 1 0 2 0 0 0 0 0 3 0 0 0 5 0 1 0 3 0 1 0 0 0 3 0 1 0 0 0 2 0 0 0 1 0 0 0 4 NA NA NA NA
chrI 1340044 0.102 0.3314 A G 0.6176 0.7196 0.3824 0.2804 51 0 17 0 0 0 2 0 1 0 0 0 1 0 2 0 0 0 1 0 3 0 0 0 2 0 0 0 0 0 1 0 2 0 2 0 2 0 3 0 NA NA NA NA 1 0 0 0 1 0 0 0 NA NA NA NA 2 0 0 0 1 0 0 0 NA NA NA NA 2 0 0 0 2 0 0 0 0 0 1 0 0 0 2 0 1 0 0 0 1 0 2 0 0 0 2 0 2 0 0 0 1 0 2 0 4 0 1 0 0 0 1 0 1 0 0 0 2 0 2 0 2 0 1 0 3 0 0 0 1 0 0 0 2 0 0 0 1 0 0 0 0 0 1 0 1 0 1 0 NA NA NA NA
chrI 1346466 0.1001 0.3982 A G 0.5517 0.6518 0.4483 0.3482 146 0 28 0 3 0 0 0 3 0 0 0 3 0 0 0 5 0 0 0 1 0 3 0 5 0 0 0 4 0 0 0 1 0 3 0 2 0 0 0 4 0 0 0 2 0 0 0 7 0 0 0 1 0 1 0 3 0 0 0 0 0 9 0 1 0 0 0 0 0 6 0 NA NA NA NA 1 0 0 0 4 0 0 0 2 0 0 0 3 0 0 0 5 0 0 0 1 0 1 0 NA NA NA NA 4 0 0 0 4 0 0 0 NA NA NA NA 2 0 0 0 1 0 0 0 1 0 2 0 2 0 5 0 2 0 3 0 3 0 0 0 8 0 0 0 1 0 0 0 2 0 0 0
chrI 1349122 0.1577 0.4318 C G 0.6471 0.4894 0.3529 0.5106 0 82 30 0 0 1 0 0 0 5 0 0 0 3 0 0 0 3 0 0 0 1 1 0 0 4 0 0 0 3 2 0 0 4 0 0 0 1 0 0 0 5 0 0 0 1 0 0 0 1 1 0 0 0 2 0 NA NA NA NA 0 1 1 0 0 5 0 0 0 0 1 0 0 2 0 0 0 5 0 0 0 1 0 0 0 3 0 0 0 2 0 0 0 4 0 0 0 0 1 0 0 5 0 0 0 6 0 0 0 2 0 0 0 1 1 0 NA NA NA NA 0 1 0 0 0 3 1 0 NA NA NA NA 0 3 1 0 0 3 0 0 0 11 0 0 0 3 0 0 0 1 0 0
chrI 1355387 0.1182 0.3892 C A 0.5517 0.6699 0.4483 0.3301 24 33 0 0 2 3 0 0 NA NA NA NA NA NA NA NA NA NA NA NA NA NA NA NA NA NA NA NA 2 0 0 0 NA NA NA NA 0 1 0 0 0 1 0 0 1 1 0 0 NA NA NA NA 1 1 0 0 NA NA NA NA 0 1 0 0 1 2 0 0 NA NA NA NA NA NA NA NA 0 2 0 0 NA NA NA NA 0 1 0 0 0 1 0 0 NA NA NA NA 0 2 0 0 0 2 0 0 NA NA NA NA 1 3 0 0 1 1 0 0 2 0 0 0 2 0 0 0 0 1 0 0 NA NA NA NA NA NA NA NA 1 0 0 0 1 1 0 0 1 2 0 0 NA NA NA NA
chrI 1356933 0.1349 0.4674 G C 0.4651 0.6 0.5349 0.4 6 98 30 0 0 1 0 0 0 3 0 0 0 3 0 0 NA NA NA NA 0 0 3 0 0 3 0 0 0 2 0 0 0 1 5 0 0 2 2 0 0 3 2 0 0 1 2 0 0 2 0 0 0 1 1 0 0 3 0 0 0 0 3 0 NA NA NA NA 0 1 3 0 0 1 2 0 0 1 1 0 0 1 3 0 0 1 1 0 0 1 1 0 0 3 0 0 0 5 1 0 1 4 1 0 0 3 0 0 0 0 1 0 0 0 1 0 0 1 0 0 NA NA NA NA 0 3 1 0 0 6 0 0 0 4 6 0 0 2 0 0 0 2 2 0 0 2 1 0 0 2 1 0
chrI 1356935 0.1415 0.4472 A C 0.4762 0.6176 0.5238 0.3706 31 105 0 0 0 1 0 0 0 2 0 0 0 3 0 0 NA NA NA NA 3 0 0 0 0 3 0 0 0 2 0 0 5 1 1 0 2 2 0 0 2 3 0 0 2 1 0 0 0 2 0 0 1 1 0 0 0 3 0 0 3 0 0 0 NA NA NA NA 3 0 1 0 2 1 0 0 1 1 0 0 3 1 0 0 1 1 0 0 1 1 0 0 0 3 0 0 1 4 0 0 1 5 0 0 0 3 0 0 1 1 0 0 1 0 0 0 0 2 0 0 NA NA NA NA 1 3 0 0 0 6 0 0 6 4 0 0 0 2 0 0 3 2 0 0 2 2 0 0 1 2 0 0
chrI 1356954 0.1492 0.3231 C T 0.6023 0.7515 0.3977 0.2485 0 46 0 105 0 0 0 1 0 0 0 2 0 0 0 3 NA NA NA NA 0 3 0 1 1 0 0 2 0 0 0 2 0 7 0 0 0 3 0 2 0 2 0 3 0 2 0 2 0 0 0 2 0 1 0 1 0 0 0 3 0 3 0 0 NA NA NA NA 0 5 0 0 0 2 0 1 0 1 0 0 0 3 0 1 0 2 0 0 0 2 0 2 0 0 0 4 0 1 0 5 0 1 0 3 0 0 0 3 0 1 0 1 0 1 0 0 0 0 0 2 NA NA NA NA 0 1 0 2 0 4 0 4 0 7 0 2 0 0 0 2 0 3 0 0 0 2 0 3 0 1 0 1
chrI 1356955 0.1447 0.3209 A G 0.6067 0.7515 0.3933 0.2485 49 0 103 0 0 0 1 0 1 0 2 0 0 0 3 0 NA NA NA NA 3 0 1 0 0 0 3 0 0 0 2 0 7 0 0 0 3 0 2 0 2 0 3 0 2 0 2 0 0 0 2 0 1 0 1 0 0 0 3 0 3 0 0 0 NA NA NA NA 5 0 0 0 2 0 1 0 1 0 0 0 3 0 1 0 2 0 0 0 2 0 2 0 0 0 4 0 2 0 4 0 1 0 3 0 0 0 3 0 1 0 1 0 1 0 0 0 0 0 2 0 NA NA NA NA 1 0 2 0 4 0 4 0 7 0 2 0 0 0 2 0 3 0 0 0 2 0 3 0 1 0 1 0
chrI 1357241 0.1374 0.3387 G C 0.5926 0.73 0.4074 0.27 0 90 61 0 0 3 1 0 0 0 1 0 0 6 0 0 NA NA NA NA 0 2 2 0 0 1 0 0 0 4 0 0 0 0 4 0 0 2 1 0 0 1 3 0 0 2 1 0 0 4 0 0 0 0 1 0 0 1 0 0 0 0 7 0 0 2 1 0 0 0 4 0 0 1 1 0 0 0 3 0 0 1 2 0 0 0 2 0 0 1 2 0 0 3 0 0 0 2 0 0 0 3 3 0 0 3 0 0 0 0 2 0 0 0 2 0 0 3 0 0 0 3 0 0 0 1 1 0 0 2 1 0 0 1 2 0 0 2 0 0 0 3 3 0 0 1 3 0 0 1 1 0
chrI 1357736 0.1289 0.4151 T C 0.6494 0.5204 0.3506 0.4796 0 80 0 44 0 2 0 0 0 1 0 0 0 2 0 0 NA NA NA NA 0 4 0 2 0 0 0 1 0 1 0 5 0 1 0 0 0 6 0 0 0 0 0 2 NA NA NA NA 0 2 0 0 NA NA NA NA 0 1 0 0 0 0 0 2 NA NA NA NA 0 0 0 2 0 2 0 1 0 4 0 0 0 2 0 1 0 1 0 0 NA NA NA NA 0 1 0 1 0 1 0 1 0 2 0 0 0 2 0 0 0 0 0 2 0 0 0 2 0 0 0 1 0 1 0 1 0 1 0 0 0 1 0 1 0 1 0 0 0 2 0 1 0 2 0 1 0 3 0 0 0 3 0 0
chrI 1359309 0.1051 0.354 A T 0.5934 0.6985 0.4066 0.3015 50 0 0 66 1 0 0 3 1 0 0 1 0 0 0 1 3 0 0 0 1 0 0 0 0 0 0 5 0 0 0 3 2 0 0 0 2 0 0 3 2 0 0 2 1 0 0 1 0 0 0 2 0 0 0 2 0 0 0 2 1 0 0 0 0 0 0 1 2 0 0 0 0 0 0 3 NA NA NA NA 1 0 0 0 2 0 0 0 1 0 0 2 0 0 0 2 1 0 0 3 0 0 0 1 0 0 0 3 1 0 0 0 1 0 0 0 0 0 0 2 NA NA NA NA 1 0 0 0 0 0 0 1 4 0 0 1 NA NA NA NA 2 0 0 3 3 0 0 2 0 0 0 1
chrI 1362684 0.1329 0.4406 T C 0.493 0.6259 0.507 0.3741 0 47 0 53 0 1 0 0 NA NA NA NA 0 1 0 0 0 7 0 0 0 4 0 2 0 1 0 0 0 2 0 1 0 2 0 0 0 4 0 0 0 0 0 1 0 2 0 0 0 1 0 2 0 0 0 1 0 0 0 1 0 0 0 1 0 4 0 0 NA NA NA NA NA NA NA NA 0 3 0 0 0 1 0 0 0 2 0 0 0 1 0 0 0 2 0 2 0 2 0 3 0 2 0 0 0 1 0 1 0 3 0 0 0 0 0 3 0 0 0 2 0 2 0 1 NA NA NA NA 0 2 0 1 0 3 0 1 0 2 0 1 0 2 0 0 0 2 0 0 0 3 0 0
chrI 1369372 0.1195 0.3264 C T 0.6139 0.7333 0.3861 0.2667 0 55 0 83 0 3 0 0 NA NA NA NA 0 0 0 3 0 3 0 0 0 1 0 1 0 0 0 2 0 0 0 4 0 7 0 0 0 1 0 1 0 1 0 0 0 1 0 0 0 0 0 2 NA NA NA NA 0 0 0 2 0 6 0 0 0 1 0 1 0 1 0 0 0 0 0 3 NA NA NA NA NA NA NA NA 0 2 0 0 0 0 0 2 0 2 0 2 0 4 0 1 0 2 0 0 0 0 0 2 0 2 0 1 0 2 0 1 0 0 0 2 0 0 0 2 0 5 0 1 0 1 0 1 0 1 0 1 0 0 0 1 0 1 0 2 0 3 0 1 0 1 0 0
chrI 1369836 0.1162 0.4175 T C 0.5244 0.6406 0.4756 0.3594 3 47 0 66 0 0 0 4 0 4 1 1 0 1 0 1 0 3 0 0 0 0 0 2 0 2 0 0 NA NA NA NA 0 1 0 2 0 3 0 0 0 3 0 0 0 0 0 1 NA NA NA NA 0 0 0 3 0 0 0 3 0 0 0 6 0 2 0 3 0 0 0 3 0 0 0 2 0 7 0 0 0 1 0 1 0 1 0 4 0 1 0 1 0 3 0 0 0 0 0 4 0 2 0 2 0 0 0 1 0 2 0 0 0 0 0 1 0 0 0 1 0 1 0 1 0 0 0 3 0 0 0 2 0 0 0 2 0 1 0 0 0 2 0 0 0 1 0 1 NA NA NA NA
chrI 1371296 0.1497 0.345 A T 0.5338 0.6835 0.4286 0.2615 66 0 3 38 5 0 0 0 4 0 0 0 1 0 0 1 4 0 0 0 5 0 0 0 2 0 0 2 0 0 0 2 7 0 0 0 2 0 1 0 1 0 0 1 4 0 0 0 0 0 0 3 1 0 0 0 3 0 0 1 4 0 2 0 4 0 0 0 3 0 2 0 NA NA NA NA 3 0 1 1 1 0 1 0 6 0 1 0 3 0 0 0 2 0 0 3 2 0 0 0 3 0 0 0 1 0 0 1 3 0 0 2 NA NA NA NA 5 0 0 1 3 0 1 1 4 0 0 0 5 0 0 0 8 0 0 0 NA NA NA NA 1 0 1 2 3 0 0 0 6 0 0 0
chrI 1375810 0.1042 0.3819 A C 0.6702 0.566 0.3298 0.434 50 115 0 0 0 3 0 0 0 4 0 0 0 4 0 0 0 3 0 0 2 1 0 0 NA NA NA NA 0 1 0 0 0 3 0 0 0 2 0 0 0 2 0 0 0 2 0 0 1 1 0 0 0 1 0 0 0 5 0 0 1 0 0 0 0 3 0 0 1 0 0 0 1 0 0 0 0 4 0 0 0 4 0 0 0 1 0 0 0 3 0 0 0 1 0 0 1 0 0 0 0 2 0 0 0 1 0 0 0 3 0 0 3 1 0 0 0 3 0 0 0 4 0 0 1 2 0 0 0 1 0 0 2 1 0 0 NA NA NA NA 0 2 0 0 0 4 0 0 0 1 0 0
chrI 1375897 0.1487 0.4289 G A 0.6455 0.4967 0.3545 0.5033 96 0 46 0 4 0 0 0 2 0 0 0 0 0 1 0 5 0 0 0 1 0 2 0 NA NA NA NA NA NA NA NA 1 0 5 0 5 0 0 0 2 0 0 0 NA NA NA NA 2 0 1 0 1 0 0 0 2 0 0 0 0 0 2 0 3 0 0 0 NA NA NA NA 1 0 1 0 1 0 0 0 3 0 0 0 1 0 1 0 2 0 0 0 3 0 0 0 NA NA NA NA 7 0 0 0 1 0 0 0 2 0 0 0 1 0 2 0 4 0 0 0 3 0 0 0 3 0 7 0 3 0 1 0 3 0 3 0 1 0 0 0 1 0 0 0 5 0 0 0 3 0 0 0
chrI 1380232 0.1307 0.2876 T G 0.7778 0.6471 0.2222 0.3529 0 0 30 105 0 0 1 1 0 0 2 1 0 0 0 2 0 0 0 2 0 0 0 2 0 0 0 4 0 0 0 6 0 0 2 0 0 0 1 1 0 0 3 0 0 0 1 0 0 0 0 1 0 0 0 2 0 0 0 4 0 0 0 5 0 0 1 1 0 0 0 6 0 0 0 1 0 0 1 0 NA NA NA NA 0 0 2 1 0 0 1 0 0 0 0 1 NA NA NA NA 0 0 3 1 0 0 0 1 0 0 2 1 0 0 0 4 0 0 0 3 0 0 0 3 0 0 0 4 0 0 0 1 0 0 0 1 0 0 0 1 0 0 1 2 0 0 3 3 0 0 0 1
chrI 1393498 0.1699 0.3492 T C 0.5659 0.7358 0.4341 0.2642 0 103 0 37 0 5 0 0 0 4 0 0 0 6 0 0 0 2 0 0 0 6 0 0 0 4 0 0 0 3 0 1 0 4 0 4 0 3 0 0 0 2 0 0 NA NA NA NA 0 0 0 2 NA NA NA NA 0 3 0 0 0 0 0 6 0 1 0 0 0 0 0 4 0 0 0 1 0 3 0 0 0 4 0 0 0 4 0 0 0 2 0 0 0 2 0 0 0 4 0 0 0 4 0 0 0 5 0 0 0 4 0 0 0 0 0 2 0 2 0 0 NA NA NA NA 0 1 0 4 0 3 0 1 0 4 0 1 0 3 0 0 0 3 0 0 0 9 0 0 0 4 0 0
chrI 1395314 0.1262 0.3481 G A 0.5888 0.715 0.4112 0.285 48 0 72 0 1 0 1 0 4 0 2 0 3 0 2 0 2 0 3 0 2 0 6 0 4 0 1 0 0 0 1 0 1 0 3 0 5 0 2 0 1 0 0 0 1 0 3 0 0 0 2 0 0 0 1 0 2 0 1 0 0 0 5 0 1 0 2 0 NA NA NA NA 0 0 3 0 3 0 0 0 5 0 2 0 2 0 0 0 3 0 1 0 5 0 0 0 3 0 0 0 1 0 3 0 0 0 2 0 2 0 0 0 2 0 0 0 NA NA NA NA 4 0 4 0 0 0 8 0 0 0 5 0 0 0 6 0 1 0 2 0 7 0 0 0 1 0 1 0 1 0 2 0
chrI 1396024 0.1202 0.3367 T C 0.6032 0.7234 0.3968 0.2766 0 63 0 60 0 1 0 2 0 2 0 4 0 3 0 0 0 2 0 2 0 4 0 2 0 2 0 5 0 0 0 2 0 2 0 2 0 0 0 2 0 3 0 0 0 3 0 3 0 4 0 4 0 0 0 3 0 4 0 0 0 0 0 2 0 2 0 0 0 0 0 2 0 0 0 3 0 8 0 0 0 1 0 3 0 5 0 0 0 2 0 3 0 3 0 0 0 2 0 0 0 0 0 4 0 4 0 1 0 6 0 0 0 1 0 1 0 1 0 3 0 1 0 1 0 0 0 3 0 0 0 5 0 0 0 4 0 2 0 3 0 2 0 0 0 1 0 1 NA NA NA NA
chrI 1396146 0.1672 0.3753 A G 0.5411 0.7083 0.4589 0.2917 41 0 106 0 0 0 4 0 0 0 2 0 0 0 1 0 0 0 4 0 0 0 6 0 0 0 5 0 1 0 1 0 4 0 3 0 0 0 1 0 0 0 2 0 0 0 3 0 2 0 2 0 0 0 4 0 0 0 1 0 2 0 0 0 0 0 1 0 2 0 0 0 2 0 2 0 0 0 2 0 0 0 2 0 0 0 4 0 0 0 5 0 0 0 3 0 0 0 2 0 0 0 3 0 0 0 2 0 0 0 6 0 1 0 1 0 0 0 5 0 0 0 4 0 0 0 1 0 5 0 1 0 5 0 3 0 0 0 7 0 0 0 2 0 0 0 3 0 0 0 1 0
chrI 1396253 0.1692 0.3492 C G 0.5662 0.7354 0.4338 0.2646 0 82 61 0 0 2 1 0 0 0 1 0 NA NA NA NA 0 4 5 0 0 3 0 0 0 3 3 0 0 2 3 0 0 2 5 0 0 1 1 0 0 0 1 0 0 3 1 0 0 2 3 0 0 3 0 0 0 2 2 0 0 1 0 0 0 1 0 0 0 2 0 0 0 1 0 0 0 0 5 0 0 2 2 0 0 0 6 0 0 4 2 0 0 0 3 0 0 0 1 0 0 2 0 0 0 2 0 0 0 0 2 0 0 0 2 0 0 2 3 0 0 2 2 0 0 3 0 0 0 4 0 0 0 5 0 0 0 4 2 0 0 0 4 0 0 4 0 0 0 2 0 0
chrI 1396358 0.1664 0.3272 G A 0.5896 0.756 0.4104 0.244 60 0 89 0 0 0 3 0 1 0 0 0 2 0 0 0 2 0 3 0 0 0 4 0 2 0 2 0 0 0 2 0 3 0 5 0 1 0 0 0 NA NA NA NA 1 0 3 0 1 0 2 0 0 0 1 0 1 0 2 0 0 0 2 0 1 0 0 0 0 0 1 0 0 0 4 0 3 0 0 0 0 0 2 0 4 0 0 0 2 0 1 0 3 0 0 0 1 0 1 0 NA NA NA NA 1 0 2 0 5 0 0 0 2 0 0 0 1 0 5 0 0 0 4 0 0 0 3 0 0 0 3 0 0 0 2 0 3 0 5 0 2 0 0 0 1 0 4 0 0 0 2 0
chrI 1396791 0.1234 0.3077 G A 0.6306 0.754 0.3694 0.246 40 0 73 0 1 0 0 0 0 0 2 0 3 0 1 0 5 0 1 0 0 0 1 0 3 0 1 0 0 0 2 0 1 0 2 0 1 0 1 0 3 0 0 0 1 0 1 0 1 0 1 0 0 0 1 0 2 0 2 0 0 0 3 0 0 0 1 0 0 0 4 0 0 0 2 0 6 0 0 0 0 0 1 0 5 0 0 0 2 0 2 0 3 0 0 0 3 0 1 0 1 0 2 0 0 0 1 0 4 0 0 0 1 0 1 0 2 0 1 0 3 0 3 0 0 0 2 0 0 0 3 0 0 0 3 0 3 0 1 0 3 0 0 0 2 0 3 0 1 0 1 0
chrI 1397471 0.1043 0.4912 G T 0.5488 0.4444 0.4268 0.5556 3 0 104 32 0 0 2 0 0 0 2 0 0 0 2 0 0 0 2 0 NA NA NA NA 0 0 3 0 0 0 1 0 0 0 4 1 0 0 2 0 0 0 4 0 0 0 2 0 0 0 2 1 0 0 2 0 0 0 3 0 0 0 0 5 0 0 5 0 0 0 0 2 0 0 2 0 0 0 2 0 0 0 2 0 0 0 3 0 0 0 3 0 0 0 2 0 0 0 4 0 1 0 3 0 0 0 6 0 0 0 3 0 0 0 2 1 0 0 2 0 0 0 3 0 0 0 2 2 NA NA NA NA 0 0 0 1 0 0 1 0 0 0 2 0 NA NA NA NA 0 0 1 0
chrI 1397778 0.1031 0.3878 G A 0.5606 0.6638 0.4394 0.3362 133 0 35 0 5 0 0 0 5 0 0 0 NA NA NA NA 1 0 0 0 4 0 0 0 1 0 0 0 1 0 1 0 8 0 3 0 1 0 0 0 NA NA NA NA 3 0 0 0 2 0 0 0 2 0 2 0 6 0 0 0 0 0 6 0 4 0 0 0 0 0 5 0 3 0 1 0 2 0 0 0 5 0 0 0 6 0 0 0 4 0 0 0 3 0 0 0 1 0 0 0 3 0 0 0 2 0 0 0 4 0 0 0 2 0 0 0 4 0 0 0 5 0 0 0 5 0 1 0 1 0 3 0 1 0 0 0 NA NA NA NA 4 0 0 0 4 0 0 0 2 0 0 0
chrI 1397966 0.1459 0.301 A G 0.626 0.7719 0.374 0.2281 89 0 24 0 1 0 0 0 8 0 0 0 1 0 0 0 1 0 0 0 3 0 1 0 0 0 1 1 0 0 2 0 6 0 0 0 3 0 0 0 3 0 1 0 3 0 0 0 0 0 3 0 NA NA NA NA 0 0 3 0 6 0 0 0 6 0 0 0 4 0 0 0 1 0 0 0 5 0 0 0 1 0 0 0 1 0 2 0 3 0 0 0 4 0 2 0 2 0 0 0 2 0 0 0 1 0 0 0 2 0 2 0 2 0 2 0 4 0 0 0 1 0 3 0 6 0 0 0 2 0 0 0 3 0 0 0 3 0 0 0 7 0 1 0 2 0 0 0 1 0 0 0
chrI 1398029 0.1558 0.2843 T C 0.6378 0.7936 0.3622 0.2064 0 22 0 105 0 0 0 3 0 0 0 7 0 0 0 1 0 0 0 3 0 1 0 3 0 2 0 1 0 3 0 0 0 0 0 5 0 0 0 3 0 1 0 2 0 0 0 4 0 2 0 0 NA NA NA NA 0 2 0 0 0 0 1 4 0 0 0 3 0 0 0 1 0 0 0 1 0 0 0 5 0 0 0 3 0 1 0 0 0 0 0 4 0 2 0 5 0 2 0 2 0 0 0 5 0 0 0 1 0 2 0 1 0 1 0 1 0 0 0 2 0 4 0 1 0 0 0 3 0 0 0 4 0 0 0 4 0 1 0 2 0 0 0 5 0 0 0 3 0 0 0 2
chrI 1401968 0.1287 0.3918 T G 0.5439 0.6725 0.4561 0.3275 0 0 117 36 0 0 6 0 0 0 2 0 0 0 4 0 0 0 2 0 NA NA NA NA 0 0 2 0 0 0 2 2 0 0 1 0 0 0 1 0 NA NA NA NA 0 0 5 0 0 0 1 3 0 0 2 0 0 0 2 0 0 0 0 5 0 0 1 0 0 0 0 2 0 0 1 4 0 0 4 0 0 0 3 0 0 0 5 0 0 0 2 0 0 0 2 0 0 0 2 0 0 0 4 0 0 0 7 0 0 0 2 0 0 0 0 2 0 1 4 0 0 0 5 0 0 0 1 1 0 0 1 3 0 0 4 1 0 0 1 0 0 0 6 0 0 0 2 0 0 0 2 0
chrI 1403275 0.1489 0.3777 T G 0.5478 0.6968 0.4522 0.3032 0 0 101 38 0 0 4 0 0 0 4 0 0 0 1 0 0 0 5 0 0 0 4 0 0 0 5 0 0 0 1 0 0 0 2 5 0 0 3 0 0 0 5 0 0 0 3 0 0 0 4 1 0 0 1 2 0 0 1 0 NA NA NA NA 0 0 3 0 NA NA NA NA 0 0 1 1 0 0 3 0 0 0 6 0 0 0 5 0 NA NA NA NA 0 0 2 0 0 0 2 0 0 0 3 0 0 0 5 0 0 0 4 0 0 0 1 0 0 0 3 0 0 0 2 0 NA NA NA NA 0 0 0 2 0 0 3 2 0 0 2 0 0 0 5 0 0 0 2 0 0 0 1 0
chrI 1406962 0.1564 0.3435 A G 0.5783 0.7347 0.4217 0.2653 23 0 111 0 0 0 4 0 0 0 2 0 0 0 4 0 0 0 4 0 NA NA NA NA 0 0 4 0 3 0 1 0 2 0 2 0 0 0 2 0 0 0 5 0 0 0 1 0 0 0 1 0 0 0 1 0 0 0 1 0 3 0 0 0 0 0 4 0 4 0 0 0 2 0 0 0 0 0 3 0 0 0 3 0 NA NA NA NA 0 0 4 0 0 0 3 0 0 0 2 0 0 0 1 0 0 0 4 0 0 0 6 0 NA NA NA NA 0 0 2 0 0 0 2 0 0 0 2 0 2 0 5 0 3 0 4 0 0 0 4 0 0 0 1 0 0 0 3 1 0 0 2 0
chrI 1407079 0.1244 0.3753 C G 0.5625 0.6869 0.4375 0.3131 0 43 132 0 0 0 2 0 0 0 4 0 0 0 3 0 0 0 2 0 0 0 3 0 0 0 2 0 0 0 1 0 0 5 3 0 0 0 2 0 0 0 6 0 0 0 3 0 NA NA NA NA 0 1 1 0 0 0 4 0 NA NA NA NA 0 0 5 0 0 4 0 0 0 2 3 0 0 0 1 0 0 0 1 0 0 0 1 0 0 0 2 0 0 0 5 0 0 0 2 0 0 0 3 0 0 0 3 0 0 0 5 0 0 1 1 0 0 0 5 0 0 0 3 0 0 1 1 0 0 1 2 0 0 4 4 0 0 0 4 0 0 0 4 0 0 0 2 0 0 0 1 0
chrI 1407822 0.1034 0.4019 C T 0.5464 0.6497 0.4536 0.3503 0 62 0 88 0 0 0 3 NA NA NA NA 0 0 0 2 0 0 0 5 0 2 0 2 0 3 0 0 NA NA NA NA 0 4 0 3 0 0 0 6 0 2 0 0 0 0 0 6 0 0 0 2 0 1 0 1 0 2 0 2 0 2 0 0 0 0 0 3 0 2 0 0 0 2 0 0 0 0 0 2 0 0 0 5 NA NA NA NA 0 0 0 3 NA NA NA NA 0 1 0 0 0 0 0 1 NA NA NA NA 0 3 0 1 0 2 0 0 0 0 0 1 NA NA NA NA 0 0 0 1 0 4 1 2 0 3 0 2 0 2 0 1 0 1 0 1 0 0 0 1 NA NA NA NA
chrI 1407911 0.1209 0.381 T C 0.5586 0.6794 0.4414 0.3206 0 55 0 120 0 2 0 2 0 1 0 2 0 0 0 3 0 2 0 2 0 0 0 1 NA NA NA NA NA NA NA NA 0 2 0 0 0 2 0 2 0 2 0 3 0 2 0 1 0 1 0 1 0 0 0 1 0 0 0 3 0 0 0 2 0 2 0 1 0 0 0 1 0 0 0 2 0 3 0 0 0 2 0 1 0 1 0 0 0 0 0 5 0 0 0 2 0 0 0 1 0 0 0 1 0 0 0 4 0 5 0 3 0 0 0 1 0 0 0 2 0 0 0 2 0 0 0 1 0 0 0 3 0 0 0 4 0 0 0 2 0 1 0 3 0 1 0 0 0 0 0 2
chrI 1408375 0.1651 0.3661 C T 0.5514 0.7165 0.4486 0.2835 0 69 0 71 0 0 0 2 0 0 0 1 0 3 0 0 0 0 0 3 0 0 0 6 0 4 0 0 0 3 0 3 0 0 0 1 0 0 0 2 0 2 0 1 0 0 0 1 0 3 0 1 0 2 0 6 0 2 0 1 0 3 0 0 0 0 0 1 0 3 0 0 0 2 0 1 0 0 0 2 0 0 0 2 0 1 0 1 0 0 0 1 0 0 0 1 0 2 0 4 0 0 0 3 0 1 0 1 0 2 0 1 0 3 0 0 0 1 0 1 0 0 0 1 0 0 0 3 0 3 0 2 0 1 0 4 0 1 0 3 0 2 0 1 0 0 0 4 NA NA NA NA
chrI 1408940 0.1306 0.4853 C T 0.58 0.4494 0.42 0.5506 0 130 0 37 0 5 0 0 0 3 0 0 0 2 0 0 0 2 0 0 0 1 0 0 0 1 0 0 0 2 0 0 0 2 0 1 NA NA NA NA 0 1 0 0 0 4 0 0 0 4 0 0 0 0 0 1 0 2 0 0 0 0 0 6 0 1 0 0 0 0 0 2 0 0 0 1 0 1 0 0 0 6 0 0 0 2 0 0 0 5 0 0 0 2 0 0 0 3 0 0 0 1 0 0 0 2 0 0 NA NA NA NA 0 2 0 2 0 2 0 0 0 1 0 0 0 3 0 2 0 1 0 3 0 3 0 3 0 1 0 0 0 4 0 0 0 4 0 0 0 1 0 0
chrI 1409181 0.1385 0.4841 A G 0.4466 0.5851 0.5534 0.4149 23 0 124 0 0 0 3 0 0 0 3 0 0 0 1 0 0 0 5 0 0 0 2 0 0 0 7 0 0 0 6 0 1 0 3 0 0 0 2 0 0 0 2 0 0 0 1 0 0 0 4 0 2 0 2 0 0 0 6 0 8 0 0 0 0 0 2 0 2 0 0 0 2 0 2 0 0 0 2 0 0 0 3 0 0 0 4 0 0 0 5 0 0 0 1 0 0 0 5 0 0 0 2 0 0 0 1 0 0 0 5 0 2 0 2 0 0 0 2 0 0 0 3 0 3 0 1 0 3 0 0 0 4 0 0 0 0 0 5 0 0 0 5 0 0 0 7 0 0 0 1 0
chrI 1409194 0.1597 0.4809 T C 0.4393 0.599 0.5607 0.401 0 120 0 23 0 3 0 0 0 3 0 0 0 1 0 0 0 4 0 0 0 2 0 0 0 6 0 0 0 6 0 0 0 2 0 0 0 3 0 0 0 1 0 0 0 1 0 0 0 4 0 0 0 2 0 1 0 5 0 0 0 0 0 8 0 2 0 0 0 0 0 2 0 1 0 2 0 2 0 0 0 3 0 0 0 3 0 0 0 5 0 0 0 1 0 0 0 6 0 0 0 2 0 0 0 1 0 0 0 6 0 0 0 2 0 2 0 1 0 0 0 3 0 0 0 0 0 3 0 0 0 4 0 0 0 3 0 5 0 0 0 3 0 0 0 6 0 0 NA NA NA NA
chrI 1409414 0.1154 0.4423 G A 0.5 0.6154 0.5 0.3846 95 0 24 0 4 0 0 0 2 0 0 0 NA NA NA NA 3 0 0 0 6 0 0 0 4 0 0 0 3 0 0 0 3 0 1 0 2 0 0 0 2 0 0 0 4 0 0 0 2 0 0 0 1 0 2 0 3 0 0 0 0 0 2 0 2 0 0 0 0 0 1 0 0 0 2 0 3 0 0 0 2 0 0 0 5 0 0 0 4 0 0 0 3 0 0 0 2 0 0 0 1 0 0 0 2 0 0 0 3 0 0 0 3 0 3 0 5 0 0 0 2 0 0 0 5 0 1 0 1 0 4 0 3 0 4 0 4 0 0 0 3 0 0 0 3 0 0 0 1 0 0 0
chrI 1409507 0.1145 0.4427 A G 0.5 0.6145 0.5 0.3855 26 0 90 0 0 0 2 0 NA NA NA NA 0 0 2 0 0 0 5 0 0 0 3 0 0 0 5 0 0 0 2 0 0 0 2 0 0 0 1 0 NA NA NA NA 0 0 2 0 0 0 2 0 2 0 2 0 NA NA NA NA 5 0 0 0 0 0 3 0 1 0 0 0 3 0 1 0 0 0 1 0 0 0 6 0 0 0 3 0 0 0 3 0 0 0 2 0 0 0 1 0 0 0 1 0 0 0 3 0 0 0 6 0 2 0 3 0 0 0 5 0 0 0 3 0 2 0 2 0 4 0 2 0 1 0 2 0 0 0 3 0 0 0 1 0 0 0 2 0 0 0 2 0
chrI 1411302 0.1322 0.4205 A G 0.6456 0.5134 0.3544 0.4866 136 0 29 0 5 0 0 0 3 0 0 0 5 0 0 0 4 0 0 0 5 0 0 0 4 0 0 0 3 0 0 0 0 0 2 0 3 0 0 0 2 0 0 0 3 0 0 0 NA NA NA NA NA NA NA NA 5 0 0 0 0 0 3 0 5 0 0 0 0 0 6 0 1 0 0 0 3 0 0 0 3 0 0 0 4 0 0 0 2 0 0 0 3 0 0 0 4 0 0 0 NA NA NA NA 3 0 0 0 3 0 0 0 1 0 0 0 6 0 0 0 2 0 0 0 3 0 0 0 2 0 3 0 5 0 2 0 3 0 0 0 2 0 0 0 3 0 0 0 1 0 0 0
chrI 1413363 0.1131 0.4643 A C 0.5922 0.4792 0.4078 0.5208 88 36 0 0 2 0 0 0 2 0 0 0 1 0 0 0 6 0 0 0 4 0 0 0 1 0 0 0 1 2 0 0 2 3 0 0 4 0 0 0 4 0 0 0 1 0 0 0 1 1 0 0 2 2 0 0 4 0 0 0 0 1 0 0 2 0 0 0 0 3 0 0 1 2 0 0 1 0 0 0 3 0 0 0 1 1 0 1 NA NA NA NA 2 0 0 0 4 1 0 0 3 0 0 0 4 0 0 0 3 0 0 0 1 4 0 0 3 0 0 0 2 0 0 0 2 1 0 0 0 1 0 0 3 2 0 0 2 0 0 0 2 0 0 0 2 0 0 0 2 0 0 0
chrI 1414471 0.1559 0.4483 C G 0.4737 0.6296 0.5263 0.3704 0 73 43 0 0 1 0 0 1 2 1 0 0 1 3 0 0 1 1 0 0 0 2 0 0 0 2 0 0 1 0 0 0 4 5 0 0 2 0 0 0 0 8 0 0 0 1 0 0 2 2 0 NA NA NA NA 0 3 0 0 0 6 0 0 0 1 3 0 NA NA NA NA 0 3 0 0 0 0 1 0 0 2 3 0 0 0 1 0 0 1 3 0 0 0 4 0 0 3 1 0 NA NA NA NA 0 2 1 0 0 0 1 0 0 0 1 0 0 1 1 0 0 1 0 0 0 3 0 0 0 8 0 0 0 3 0 0 0 2 1 0 0 0 1 0 0 1 0 0 0 1 0 0
chrI 1415180 0.1197 0.4341 G A 0.506 0.6258 0.494 0.3742 64 0 14 0 2 0 0 0 NA NA NA NA 1 0 0 0 1 0 0 0 4 0 0 0 1 0 0 0 3 0 0 0 5 0 1 0 3 0 0 0 5 0 0 0 1 0 0 0 2 0 0 0 0 0 2 0 1 0 0 0 0 0 9 0 NA NA NA NA 0 0 4 0 2 0 1 0 5 0 0 0 2 0 0 0 4 0 0 0 2 0 0 0 4 0 0 0 3 0 0 0 5 0 0 0 4 0 0 0 4 0 0 0 NA NA NA NA 1 0 0 0 3 0 0 0 1 0 2 0 1 0 0 0 1 0 0 0 2 0 0 0 4 0 0 0 4 0 0 0 3 0 0 0
chrI 1416908 0.1419 0.2536 T A 0.6754 0.8174 0.3246 0.1826 53 0 0 51 3 0 0 1 NA NA NA NA 5 0 0 0 1 0 0 3 3 0 0 0 3 0 0 0 2 0 0 2 0 0 0 2 2 0 0 2 NA NA NA NA NA NA NA NA 3 0 0 0 2 0 0 4 2 0 0 0 0 0 0 9 1 0 0 3 0 0 0 3 1 0 0 0 1 0 0 5 0 0 0 1 3 0 0 1 NA NA NA NA 2 0 0 3 7 0 0 0 2 0 0 0 1 0 0 0 1 0 0 1 1 0 0 0 NA NA NA NA 1 0 0 0 2 0 0 1 3 0 0 3 0 0 0 1 2 0 0 0 4 0 0 1 0 0 0 1 1 0 0 1
chrI 1417084 0.1511 0.4971 A G 0.4274 0.5784 0.5726 0.4216 17 0 76 0 0 0 7 0 0 0 3 0 0 0 2 0 0 0 5 0 0 0 6 0 0 0 5 0 1 0 4 0 4 0 1 0 0 0 6 0 0 0 2 0 0 0 3 0 1 0 3 0 2 0 1 0 0 0 3 0 4 0 0 0 0 0 4 0 2 0 0 0 1 0 1 0 0 0 4 0 0 0 6 0 0 0 2 0 0 0 3 0 0 0 4 0 0 0 1 0 0 0 4 0 0 0 2 0 0 0 1 0 NA NA NA NA NA NA NA NA 0 0 1 0 0 0 2 0 1 0 1 0 1 0 0 0 0 0 4 0 NA NA NA NA 0 0 1 0 0 0 2 0
chrI 1418666 0.1605 0.4724 A T 0.4474 0.6078 0.5526 0.3922 35 0 0 83 0 0 0 3 0 0 0 6 0 0 0 5 0 0 0 5 0 0 0 3 0 0 0 2 1 0 0 2 5 0 0 1 0 0 0 2 0 0 0 7 0 0 0 5 4 0 0 0 0 0 0 3 0 0 0 4 2 0 0 0 0 0 0 5 2 0 0 0 0 0 0 3 NA NA NA NA 0 0 0 1 NA NA NA NA 0 0 0 2 0 0 0 6 0 0 0 7 0 0 0 5 0 0 0 5 0 0 0 6 2 0 0 1 0 0 0 2 0 0 0 1 3 0 0 3 0 0 0 4 1 0 0 3 0 0 0 4 0 0 0 5 0 0 0 2 0 0 0 3
chrI 1418721 0.1224 0.4433 G C 0.4955 0.6179 0.5045 0.3821 0 57 64 0 0 2 2 0 0 5 1 0 0 1 2 0 0 2 3 0 0 1 2 0 0 3 0 0 0 1 0 0 0 3 3 0 0 2 1 0 0 8 0 0 0 1 2 0 0 0 4 0 0 0 3 0 0 3 2 0 0 0 2 0 0 6 1 0 0 0 3 0 0 0 4 0 NA NA NA NA 0 0 1 0 0 1 0 0 0 3 0 0 0 7 0 0 0 4 6 0 0 3 3 0 0 2 2 0 0 8 0 0 0 0 3 0 0 3 0 0 0 1 2 0 0 0 7 0 0 0 4 0 0 0 5 0 0 1 2 0 0 6 0 0 0 2 2 0 0 1 3 0
chrI 1419537 0.1243 0.4974 A C 0.4405 0.5648 0.5595 0.4352 32 87 0 0 0 4 0 0 0 4 0 0 0 2 0 0 0 4 0 0 0 5 0 0 0 2 0 0 2 2 0 0 2 2 0 0 0 5 0 0 0 5 0 0 0 3 0 0 3 3 0 0 0 3 0 0 0 4 0 0 6 0 0 0 0 5 0 0 3 0 0 0 0 1 0 0 0 4 0 0 0 2 0 0 0 5 0 0 0 6 0 0 0 4 0 0 0 5 0 0 0 3 0 0 0 2 0 0 0 1 0 0 1 2 0 0 NA NA NA NA 0 2 0 0 0 3 0 0 2 0 0 0 5 1 0 0 0 5 0 0 0 3 0 0 0 2 0 0 0 3 0 0
chrI 1419684 0.135 0.4169 C T 0.6506 0.5156 0.3494 0.4844 0 117 0 32 0 2 0 0 0 3 0 0 0 1 0 0 0 4 0 0 0 1 0 0 0 2 0 0 0 1 0 7 NA NA NA NA 0 1 0 0 0 4 0 0 0 2 0 0 0 1 0 2 0 3 0 0 0 4 0 0 NA NA NA NA 0 4 0 0 0 0 0 1 0 1 0 2 0 4 0 0 0 1 0 0 0 3 0 0 0 6 0 0 0 5 0 0 0 4 0 0 0 5 0 0 0 2 0 1 0 4 0 0 NA NA NA NA 0 1 0 0 0 5 0 0 0 3 0 1 0 1 0 3 0 5 0 1 0 1 0 0 0 1 0 0 0 5 0 0 0 1 0 0
chrI 1420302 0.1093 0.2756 T C 0.6697 0.7791 0.3303 0.2209 0 37 0 111 0 3 0 2 0 1 0 1 0 0 0 1 0 3 0 0 0 0 0 4 0 0 0 5 0 0 0 3 0 1 0 0 0 0 0 1 0 3 0 2 0 1 0 1 0 0 0 1 0 0 0 2 0 0 0 4 0 0 0 8 0 1 0 4 0 0 0 2 0 0 0 3 0 3 0 0 0 2 0 3 0 2 0 1 0 3 0 2 0 2 0 0 0 0 0 1 0 1 0 3 0 0 0 5 0 1 0 1 0 0 0 1 0 0 0 4 0 0 0 3 0 0 0 2 0 0 0 3 0 0 0 2 0 0 0 2 0 1 0 3 0 1 0 2 0 1 0 1
chrI 1420427 0.1389 0.394 C T 0.5366 0.6755 0.4634 0.3245 0 32 0 62 0 0 0 1 0 0 0 1 0 0 0 1 0 0 0 2 0 0 0 1 NA NA NA NA 0 1 0 0 0 2 0 6 NA NA NA NA 0 0 0 1 0 0 0 2 0 2 0 0 0 0 0 3 0 0 0 2 0 5 0 0 0 0 0 1 0 1 0 0 0 1 0 1 0 0 0 1 0 0 0 1 0 0 0 1 0 0 0 4 0 0 0 2 0 0 0 3 0 0 0 4 0 0 0 2 NA NA NA NA 0 3 0 0 NA NA NA NA 0 0 0 3 0 1 0 3 0 1 0 1 0 5 0 1 0 0 0 2 0 0 0 1 0 0 0 2 0 0 0 1
chrI 1422277 0.1627 0.499 A G 0.4196 0.5824 0.5804 0.4176 28 0 87 0 0 0 3 0 0 0 6 0 0 0 2 0 0 0 1 0 0 0 3 0 0 0 1 0 2 0 3 0 0 0 2 0 0 0 6 0 0 0 2 0 0 0 3 0 1 0 0 0 0 0 2 0 0 0 1 0 6 0 0 0 0 0 4 0 1 0 0 0 0 0 1 0 0 0 5 0 NA NA NA NA 0 0 3 0 0 0 2 0 0 0 1 0 0 0 5 0 0 0 5 0 0 0 2 0 0 0 5 0 1 0 1 0 0 0 4 0 0 0 10 0 3 0 0 0 2 0 4 0 2 0 2 0 0 0 2 0 0 0 2 0 0 0 2 0 0 0 6 0
chrI 1423741 0.1184 0.3669 T G 0.6923 0.5739 0.3077 0.4261 0 0 35 80 0 0 0 2 0 0 1 1 0 0 0 5 0 0 3 2 0 0 0 8 0 0 0 1 0 0 0 4 0 0 2 1 0 0 1 2 0 0 1 3 0 0 3 1 0 0 0 2 0 0 0 2 0 0 0 3 0 0 0 3 0 0 1 1 0 0 0 3 0 0 0 3 0 0 1 0 0 0 2 3 0 0 2 1 0 0 0 1 0 0 3 3 0 0 0 5 0 0 1 0 0 0 0 1 NA NA NA NA 0 0 0 1 0 0 0 1 0 0 0 3 0 0 0 1 0 0 0 1 0 0 0 6 0 0 0 1 0 0 1 0 0 0 2 1 0 0 1 2
chrI 1425668 0.1005 0.3261 G A 0.7241 0.6237 0.2759 0.3763 30 0 101 0 3 0 2 0 2 0 1 0 0 0 3 0 3 0 2 0 0 0 1 0 0 0 1 0 0 0 4 0 0 0 1 0 2 0 2 0 3 0 3 0 1 0 2 0 0 0 3 0 0 0 1 0 0 0 3 0 0 0 3 0 2 0 1 0 0 0 5 0 0 0 6 0 3 0 0 0 2 0 4 1 1 0 2 0 1 0 1 0 1 0 2 0 0 0 6 0 2 0 2 0 0 0 8 0 1 0 0 0 0 0 3 0 0 0 4 0 0 0 9 0 0 0 3 0 0 0 3 0 0 0 3 0 0 0 2 0 2 0 1 0 2 0 2 0 4 0 2 0
chrI 1425760 0.1609 0.3111 A T 0.764 0.6032 0.236 0.3862 107 0 0 32 2 0 0 0 3 0 0 2 3 0 0 0 2 0 0 5 1 0 0 0 2 0 0 0 4 0 0 0 2 0 0 1 1 0 0 2 1 0 0 2 1 0 0 1 2 0 0 0 4 0 0 0 4 0 0 0 1 0 0 0 2 0 0 3 6 0 0 0 5 0 0 0 0 0 0 2 2 0 0 2 2 0 0 0 1 0 0 1 1 0 0 2 7 0 0 0 3 0 0 1 2 0 0 0 0 0 0 1 1 0 0 0 3 0 0 0 7 0 0 0 2 0 0 0 5 0 0 0 3 0 0 0 1 0 0 0 2 0 0 2 4 0 0 2 1 0 0 2
chrI 1426071 0.1028 0.4621 G A 0.4865 0.5893 0.5135 0.4107 35 0 33 0 0 0 2 0 0 0 1 0 2 0 0 0 0 0 2 0 1 0 0 0 1 0 0 0 NA NA NA NA 2 0 3 0 2 0 3 0 0 0 1 0 1 0 0 0 1 0 0 0 2 0 0 0 1 0 0 0 1 0 1 0 1 0 4 0 3 0 0 0 3 0 0 0 0 0 3 0 0 0 1 0 0 0 1 0 NA NA NA NA 1 0 1 0 1 0 0 0 2 0 0 0 3 0 0 0 NA NA NA NA 1 0 0 0 1 0 0 0 4 0 0 0 1 0 0 0 NA NA NA NA 1 0 0 0 NA NA NA NA 0 0 3 0 0 0 1 0 1 0 2 0
chrI 1426781 0.1159 0.3761 C G 0.6818 0.5659 0.3182 0.4341 0 116 29 0 0 0 2 0 0 1 0 0 0 2 0 0 0 0 2 0 0 2 0 0 0 3 0 0 0 5 0 0 0 3 1 0 0 0 2 0 0 1 1 0 0 1 2 0 0 4 0 0 0 1 0 0 0 1 0 0 0 5 0 0 NA NA NA NA 0 1 0 0 NA NA NA NA 0 0 3 0 0 3 1 0 0 3 0 0 0 2 2 0 NA NA NA NA 0 8 0 0 0 3 4 0 0 2 0 0 0 3 1 0 0 2 0 0 0 1 0 0 0 6 0 0 0 4 0 0 0 5 0 0 0 4 0 0 0 2 0 0 0 0 2 0 0 1 1 0 0 0 2 0
chrI 1426793 0.1347 0.3777 T G 0.6897 0.5549 0.3103 0.4451 0 0 26 123 0 0 2 1 0 0 0 1 0 0 0 2 0 0 2 0 0 0 0 2 0 0 0 3 0 0 0 5 0 0 0 3 0 0 3 0 0 0 1 1 0 0 2 1 0 0 0 5 0 0 0 1 0 0 0 1 0 0 0 6 NA NA NA NA 0 0 0 1 NA NA NA NA 0 0 3 0 0 0 1 2 0 0 0 2 0 0 1 2 NA NA NA NA 0 0 0 7 0 0 4 3 0 0 0 2 0 0 1 2 0 0 0 2 0 0 0 1 0 0 0 5 0 0 0 3 0 0 0 5 0 0 0 4 0 0 0 2 0 0 2 0 0 0 1 1 0 0 2 0
chrI 1426991 0.1626 0.4832 A T 0.4355 0.598 0.5645 0.402 72 2 0 56 1 0 0 1 1 0 0 0 2 0 0 0 0 0 0 1 2 0 0 2 3 0 0 0 6 0 0 1 0 0 0 1 2 0 0 2 0 0 0 3 2 0 0 1 1 0 0 1 0 0 0 1 1 0 0 1 2 0 0 2 0 0 0 1 2 0 0 1 1 0 0 0 1 0 0 2 NA NA NA NA 1 0 0 1 0 0 0 1 1 0 0 3 4 0 0 0 0 0 0 1 0 0 0 2 2 0 0 4 3 0 0 0 0 0 0 1 1 0 0 0 2 0 0 0 3 0 0 2 3 0 0 1 1 0 0 1 NA NA NA NA 1 0 0 1 0 0 0 2
chrI 1428085 0.1033 0.4007 T G 0.6509 0.5476 0.3491 0.4524 0 0 24 79 0 0 0 5 NA NA NA NA 0 0 0 4 0 0 0 6 0 0 0 9 0 0 1 4 0 0 4 2 0 0 1 1 NA NA NA NA 0 0 0 4 NA NA NA NA 0 0 3 2 0 0 0 1 0 0 0 5 0 0 3 1 0 0 0 3 0 0 1 0 0 0 0 1 0 0 0 1 0 0 0 7 0 0 0 2 0 0 0 2 0 0 0 3 0 0 0 1 0 0 0 3 0 0 1 5 0 0 0 1 0 0 4 2 0 0 0 6 0 0 0 2 0 0 0 1 0 0 1 1 0 0 2 1 0 0 0 4 0 0 1 3 0 0 0 4 NA NA NA NA
chrI 1428167 0.1333 0.3537 T C 0.713 0.5796 0.287 0.4204 0 29 0 85 0 1 0 2 0 2 0 0 0 0 0 3 0 4 0 1 0 0 0 2 0 0 0 4 0 0 0 5 0 3 0 1 NA NA NA NA 0 0 0 2 NA NA NA NA 0 0 0 4 0 0 0 2 0 0 0 3 0 0 0 3 0 0 0 2 NA NA NA NA 0 0 0 2 0 4 0 0 0 6 0 1 0 1 0 2 0 1 0 0 0 1 0 3 0 0 0 2 0 0 0 5 0 0 0 4 NA NA NA NA 0 0 0 4 0 0 0 3 0 0 0 1 NA NA NA NA 0 0 0 8 0 0 0 5 0 0 0 1 0 1 0 1 0 4 0 1 NA NA NA NA
chrI 1428214 0.1005 0.4297 T A 0.52 0.6205 0.48 0.3795 37 0 0 81 0 0 0 4 0 0 0 2 0 0 0 3 0 0 0 5 0 0 0 1 0 0 0 1 0 0 0 2 2 0 0 5 0 0 0 1 0 0 0 1 NA NA NA NA 3 0 0 2 0 0 0 3 0 0 0 3 1 0 0 0 0 0 0 3 2 0 0 0 0 0 0 1 0 0 0 3 0 0 0 5 0 0 0 3 0 0 0 1 0 0 0 2 0 0 0 2 0 0 0 6 0 0 0 3 0 0 0 1 1 0 0 2 0 0 0 3 0 0 0 2 1 0 0 2 4 0 0 4 3 0 0 2 NA NA NA NA 0 0 0 2 0 0 0 5 0 0 0 1
chrI 1428417 0.1393 0.4139 A G 0.6557 0.5164 0.3443 0.4836 76 0 25 0 3 0 2 0 2 0 2 0 5 0 0 0 0 0 4 0 3 0 0 0 2 0 0 0 5 0 0 0 1 0 6 0 0 0 1 1 1 0 3 0 1 0 3 0 2 0 0 0 5 0 0 0 4 0 0 0 1 0 0 0 0 0 2 0 3 0 0 0 2 0 0 0 0 0 1 0 0 0 3 0 1 0 2 0 2 0 5 0 2 0 1 1 1 0 0 0 2 0 3 0 6 0 0 0 NA NA NA NA 1 0 0 0 4 0 0 0 2 0 0 0 3 0 0 0 3 0 0 0 4 0 0 0 1 0 0 0 2 0 2 0 3 0 0 0 1 0 3 0
chrI 1435563 0.1096 0.4655 C T 0.5856 0.476 0.4144 0.5166 0 88 0 31 0 4 0 1 0 5 0 3 0 1 0 2 0 1 0 1 0 1 0 3 0 0 0 4 0 1 0 0 0 1 0 0 0 3 0 1 0 0 0 2 0 0 0 3 0 0 0 2 0 4 0 0 0 2 0 4 0 3 0 0 0 2 0 3 0 3 0 0 0 3 0 0 0 0 0 8 0 2 0 3 0 0 0 2 0 5 0 0 0 0 0 4 0 0 0 1 0 2 0 3 0 2 0 2 0 0 0 9 0 2 0 1 0 1 0 2 0 1 0 3 0 5 0 0 0 6 0 0 0 2 0 0 0 2 0 1 0 0 0 3 0 2 0 3 0 5 0 0
chrI 1440173 0.1154 0.4377 G A 0.5046 0.62 0.4954 0.38 65 0 43 0 3 0 2 0 1 0 1 0 1 0 1 0 0 0 2 0 0 0 1 0 0 0 1 0 1 0 2 0 3 0 5 0 1 0 0 0 0 0 6 0 3 0 0 0 1 0 2 0 NA NA NA NA 0 0 1 0 2 0 0 0 3 0 0 0 NA NA NA NA 3 0 0 0 NA NA NA NA 0 0 1 0 0 0 2 0 1 0 0 0 0 0 5 0 1 0 0 0 1 0 2 0 2 0 4 0 0 0 3 0 1 0 2 0 1 0 0 0 1 0 7 0 2 0 0 0 2 0 0 0 7 0 0 0 1 0 3 0 0 0 4 0 1 0 1 0 1 0 3 0
chrI 1441029 0.1253 0.4277 A T 0.5096 0.6349 0.4904 0.3651 47 0 3 69 2 0 0 1 1 0 0 0 4 0 1 1 1 0 0 4 1 0 0 1 4 0 0 0 0 0 0 1 NA NA NA NA 0 0 0 1 4 0 0 0 0 0 0 2 2 0 0 1 0 0 0 1 2 0 0 1 0 0 0 4 1 0 0 5 0 0 0 1 0 0 0 1 5 0 0 0 1 0 0 1 NA NA NA NA 0 0 0 1 NA NA NA NA 3 0 0 0 3 0 0 1 0 0 0 2 5 0 0 0 1 0 0 0 1 0 0 1 1 0 0 1 0 0 0 4 0 0 0 4 0 0 0 3 NA NA NA NA 5 0 0 0 1 0 0 2 1 0 0 0
chrI 1441116 0.1357 0.3321 G T 0.6 0.7357 0.4 0.2643 0 0 44 55 0 0 2 1 NA NA NA NA 0 0 3 0 0 0 0 2 0 0 4 1 0 0 3 0 0 0 3 0 0 0 1 0 0 0 2 2 0 0 2 0 0 0 1 1 0 0 2 1 0 0 0 1 0 0 2 1 0 0 0 4 0 0 0 4 0 0 0 1 0 0 0 1 0 0 4 0 0 0 0 2 0 0 1 0 NA NA NA NA 0 0 3 0 0 0 3 0 0 0 3 2 0 0 1 1 0 0 1 0 NA NA NA NA 0 1 1 1 0 0 1 3 0 0 0 3 0 0 0 2 NA NA NA NA NA NA NA NA 0 0 2 0 0 0 1 0 NA NA NA NA
chrI 1441120 0.1296 0.3241 G C 0.6111 0.7407 0.3889 0.2593 0 55 43 0 0 1 2 0 NA NA NA NA 0 0 3 0 0 2 0 0 0 1 4 0 0 0 2 0 0 0 3 0 0 0 1 0 0 2 2 0 0 0 2 0 0 1 1 0 0 1 2 0 0 1 0 0 0 1 1 0 0 4 0 0 0 3 0 0 0 1 0 0 0 1 0 0 0 0 5 0 0 2 0 0 0 0 1 0 NA NA NA NA 0 0 3 0 0 0 2 0 0 2 3 0 0 1 1 0 0 0 1 0 NA NA NA NA 0 1 1 0 0 3 1 0 0 3 0 0 0 2 0 0 NA NA NA NA NA NA NA NA 0 0 1 0 0 0 1 0 NA NA NA NA
chrI 1441400 0.151 0.411 T C 0.5135 0.6645 0.4865 0.3355 0 73 0 40 0 2 0 3 0 0 0 2 0 1 0 1 0 1 0 1 0 4 0 2 0 0 1 3 0 3 0 2 0 0 0 2 0 3 0 3 0 0 0 4 0 0 0 1 0 2 0 2 0 1 0 0 0 3 0 2 0 4 0 0 0 0 0 2 NA NA NA NA 0 2 0 0 0 0 0 5 0 1 0 0 0 0 0 1 0 3 0 0 0 0 0 6 0 0 0 1 0 1 0 0 0 2 0 1 0 0 0 8 0 1 0 1 0 2 0 2 0 0 0 1 0 1 0 0 0 1 0 0 0 1 0 0 NA NA NA NA 0 0 0 3 0 1 0 4 0 0 0 1
chrI 1441402 0.1325 0.3974 C T 0.5364 0.6689 0.4636 0.3311 0 42 0 74 0 3 0 2 0 2 0 0 0 1 0 1 0 1 0 1 0 2 0 4 0 4 0 0 0 2 0 3 0 2 0 0 0 2 0 2 0 3 0 0 0 1 0 0 0 2 0 2 0 0 0 1 0 2 0 3 0 0 0 4 0 2 0 0 NA NA NA NA 0 0 1 1 0 5 0 0 0 0 0 1 0 1 0 0 0 0 0 3 0 6 0 0 0 1 0 0 0 0 0 1 0 1 0 2 0 8 0 0 0 1 0 1 0 2 0 2 0 1 0 0 0 0 0 1 0 0 0 1 0 0 0 1 NA NA NA NA 0 3 0 0 0 4 0 1 0 1 0 0
chrI 1441419 0.1082 0.3959 T G 0.55 0.6582 0.45 0.3418 0 0 68 44 0 0 2 3 0 0 0 3 0 0 1 0 0 0 1 1 0 0 4 2 0 0 0 4 0 0 2 2 0 0 1 3 0 0 2 2 0 0 0 3 0 0 0 1 0 0 1 2 NA NA NA NA 0 0 2 2 0 0 5 0 0 0 0 2 NA NA NA NA 0 0 3 0 0 0 0 6 0 0 1 0 0 0 0 1 0 0 3 0 0 0 0 6 0 0 1 0 0 0 1 0 0 0 2 1 0 0 0 6 0 0 1 1 0 0 2 1 NA NA NA NA 0 0 2 0 0 0 1 0 NA NA NA NA NA NA NA NA 0 0 0 2 0 0 1 4 0 0 0 1
chrI 1441428 0.1243 0.4166 A G 0.5213 0.6456 0.4787 0.3544 42 0 70 0 3 0 2 0 3 0 0 0 0 0 1 0 0 0 1 0 2 0 4 0 4 0 0 0 2 0 2 0 3 0 1 0 2 0 2 0 3 0 0 0 1 0 0 0 2 0 1 0 NA NA NA NA 1 0 2 0 0 0 5 0 2 0 0 0 NA NA NA NA 0 0 2 0 5 0 0 0 0 0 1 0 2 0 0 0 0 0 2 0 6 0 0 0 1 0 1 0 1 0 1 0 1 0 2 0 6 0 0 0 1 0 1 0 1 0 2 0 0 0 1 0 0 0 2 0 0 0 1 0 NA NA NA NA NA NA NA NA 3 0 0 0 4 0 1 0 1 0 0 0
chrI 1442674 0.1048 0.3891 C A 0.5586 0.6633 0.4414 0.3367 65 44 0 0 NA NA NA NA 2 0 0 0 3 1 0 0 NA NA NA NA 1 1 0 0 0 4 0 0 4 0 0 0 2 1 0 0 3 1 0 0 0 4 0 0 3 1 0 0 2 1 0 0 1 0 0 0 2 3 0 0 7 0 0 0 0 1 0 0 1 0 0 0 1 0 0 0 0 6 0 0 3 4 0 0 0 4 0 0 4 0 0 0 0 3 0 0 2 0 0 0 1 1 0 0 4 3 0 0 0 2 0 0 2 3 0 0 0 1 0 0 3 0 0 0 3 0 0 0 1 0 0 0 9 0 0 0 1 1 0 0 0 2 0 0 1 2 0 0 2 0 0 0
chrI 1444099 0.1334 0.4493 A T 0.6174 0.484 0.3826 0.516 71 0 0 49 4 0 0 0 1 0 0 4 0 0 0 1 4 0 0 3 0 0 0 3 0 0 0 6 1 0 0 0 1 0 0 1 1 0 0 1 0 0 0 3 2 0 0 0 1 0 0 2 1 0 0 0 3 0 0 2 5 0 0 0 2 0 0 6 2 0 0 0 2 0 0 0 0 0 0 3 3 0 0 2 0 0 0 3 5 0 0 0 0 0 0 3 1 0 0 1 NA NA NA NA 5 0 0 4 0 0 0 4 1 0 0 3 2 0 0 2 2 0 0 1 4 0 0 0 6 0 0 0 2 0 0 0 1 0 0 1 0 0 0 9 1 0 0 1 2 0 0 0
chrI 1448829 0.1489 0.3177 C T 0.7568 0.6078 0.2432 0.3922 0 85 0 35 0 0 0 4 0 0 0 2 NA NA NA NA 0 2 0 0 0 2 0 0 0 5 0 0 0 2 0 0 0 1 0 2 0 0 0 3 0 1 0 1 NA NA NA NA 0 3 0 0 0 0 0 3 0 1 0 3 0 2 0 0 0 1 0 3 0 2 0 0 0 1 0 0 0 0 0 6 0 0 0 2 0 2 0 5 0 1 0 2 1 3 0 1 0 2 0 0 NA NA NA NA 0 1 0 0 0 1 0 0 0 1 0 0 0 4 0 0 0 1 0 2 0 1 0 1 0 2 0 0 0 10 0 0 0 0 0 3 0 2 0 0 0 1 0 3 NA NA NA NA
chrI 1450610 0.1165 0.4712 C T 0.4706 0.587 0.5294 0.413 0 97 0 49 0 4 0 0 0 7 0 0 0 7 0 0 0 1 0 1 0 3 0 0 NA NA NA NA 0 2 0 4 0 2 0 4 0 5 0 0 0 1 0 0 NA NA NA NA 0 1 0 2 0 1 0 0 0 1 0 0 1 0 0 3 0 1 0 0 0 0 0 2 0 3 0 1 0 3 0 0 0 4 0 0 0 1 0 0 0 1 0 0 0 5 0 0 0 3 0 0 0 3 0 0 0 2 0 0 0 2 0 0 NA NA NA NA 0 3 0 0 0 2 0 0 0 3 0 3 0 1 0 4 0 4 0 1 0 4 0 0 0 6 0 0 0 1 0 5 0 2 0 0
chrI 1450707 0.1123 0.2744 A G 0.6694 0.7817 0.3306 0.2183 58 0 60 0 2 0 2 0 2 0 2 0 4 0 2 0 6 0 0 0 0 0 1 0 0 0 7 0 3 0 3 0 3 0 0 0 1 0 3 0 1 0 2 0 3 0 0 0 1 0 7 0 NA NA NA NA 0 0 2 0 8 0 0 0 3 0 0 0 4 0 0 0 3 0 0 0 2 0 0 0 2 0 4 0 2 0 1 0 0 0 4 0 3 0 4 0 1 0 1 0 2 0 1 0 0 0 7 0 1 0 5 0 NA NA NA NA 3 0 0 0 0 0 4 0 3 0 2 0 2 0 2 0 4 0 0 0 0 0 4 0 5 0 1 0 6 0 3 0 1 0 1 0
chrI 1452635 0.1507 0.3949 T G 0.6804 0.5298 0.3196 0.4702 0 0 13 84 0 0 3 2 0 0 2 1 0 0 0 1 0 0 0 2 0 0 0 4 0 0 0 1 0 0 0 6 0 0 5 3 0 0 2 1 0 0 2 1 0 0 0 1 0 0 0 4 0 0 0 2 0 0 0 2 0 0 0 3 0 0 0 1 0 0 0 4 0 0 0 2 0 0 4 0 0 0 0 4 0 0 0 1 NA NA NA NA 0 0 2 2 0 0 0 4 0 0 1 4 NA NA NA NA 0 0 1 0 0 0 0 1 0 0 0 3 0 0 0 2 0 0 0 3 NA NA NA NA 0 0 0 6 0 0 0 3 0 0 1 1 0 0 0 3 0 0 0 1
chrI 1453224 0.1158 0.299 G T 0.7589 0.6432 0.2411 0.3568 0 0 112 13 0 0 1 1 0 0 2 3 0 0 3 0 0 0 7 0 0 0 4 0 0 0 2 0 0 0 3 0 0 0 2 0 0 0 1 0 0 0 2 2 0 0 1 0 0 0 2 0 0 0 2 0 0 0 2 0 0 0 4 0 0 0 4 3 0 0 1 0 0 0 5 0 0 0 0 6 0 0 0 2 0 0 3 0 0 0 4 0 0 0 5 1 0 0 4 0 0 0 3 1 0 0 6 0 0 0 0 1 0 0 1 0 0 0 1 0 0 0 4 0 0 0 1 0 0 0 2 0 0 0 6 0 NA NA NA NA 0 0 3 4 0 0 2 0 0 0 0 1
chrI 1456478 0.1084 0.3447 C T 0.704 0.5956 0.296 0.3934 0 100 0 20 0 3 0 4 0 1 0 0 0 3 0 0 0 4 0 0 0 5 0 0 0 1 0 0 0 3 0 0 NA NA NA NA 0 0 0 1 0 3 0 2 0 1 0 0 0 5 0 0 0 1 0 0 NA NA NA NA 0 3 0 0 0 1 0 1 0 4 0 0 0 3 0 0 0 0 0 1 0 4 0 1 0 0 0 5 0 1 0 1 0 2 0 2 0 4 0 0 0 6 0 1 0 2 0 0 0 1 0 1 0 2 0 0 0 3 0 0 0 5 0 0 0 2 0 0 0 4 0 0 0 7 0 0 0 2 0 0 0 1 0 5 0 3 0 0 0 2 0 1
chrI 1456699 0.1349 0.3037 G A 0.6289 0.7637 0.3711 0.2363 79 0 55 0 2 0 1 0 1 0 0 0 NA NA NA NA 3 0 2 0 7 0 0 0 1 0 0 0 3 0 4 0 0 0 2 0 3 0 3 0 0 0 2 0 1 0 0 0 3 0 1 0 7 0 0 0 2 0 0 0 0 0 5 0 2 0 0 0 0 0 1 0 3 0 1 0 0 0 4 0 2 0 1 0 2 0 2 0 3 0 1 0 1 0 2 0 4 0 0 0 2 0 2 0 2 0 0 0 0 0 1 0 0 0 1 0 2 0 0 0 4 0 0 0 0 0 4 0 2 0 2 0 3 0 2 0 3 0 0 0 NA NA NA NA 2 0 1 0 3 0 2 0
chrI 1456710 0.1311 0.3322 A T 0.6023 0.7333 0.3977 0.2667 55 0 0 74 1 0 0 2 0 0 0 2 NA NA NA NA 3 0 0 3 0 0 0 7 0 0 0 1 4 0 0 4 2 0 0 0 3 0 0 3 2 0 0 0 0 0 0 1 1 0 0 3 0 0 0 8 0 0 0 2 4 0 1 0 0 0 0 2 1 0 0 0 1 0 0 3 4 0 0 0 1 0 0 2 2 0 0 2 2 0 0 3 3 0 0 1 0 0 0 4 2 0 0 1 0 0 0 3 1 0 0 1 1 0 0 0 0 0 0 2 0 0 0 5 2 0 0 0 2 0 0 2 2 0 0 3 0 0 0 3 NA NA NA NA 1 0 0 3 2 0 0 3
chrI 1457137 0.1254 0.268 T G 0.6694 0.7947 0.3306 0.2053 0 0 91 64 0 0 1 1 0 0 2 0 0 0 3 0 0 0 2 0 0 0 2 0 0 0 5 0 0 0 0 3 0 0 0 6 0 0 2 2 0 0 2 1 0 0 3 3 0 0 2 2 NA NA NA NA 0 0 1 0 0 0 0 6 0 0 0 2 1 0 0 4 0 0 3 3 0 0 0 2 0 0 4 2 0 0 1 2 0 0 1 3 0 0 3 3 0 0 3 0 0 0 0 3 0 0 1 0 0 0 2 0 0 0 1 1 0 0 2 0 0 0 4 0 0 0 0 2 0 0 2 4 0 0 2 2 0 0 4 0 NA NA NA NA 0 0 0 1 0 0 1 3
chrI 1458085 0.155 0.2964 T C 0.6261 0.7811 0.3739 0.2189 0 22 0 85 0 0 0 8 0 0 0 5 0 1 0 0 0 0 0 4 0 3 0 0 0 4 0 0 0 1 0 0 0 0 0 5 0 0 0 2 0 0 0 2 0 0 0 7 0 0 0 2 NA NA NA NA 0 3 0 1 0 0 0 6 0 0 0 2 0 0 0 2 1 0 0 3 0 0 0 1 0 0 0 6 0 1 0 0 0 0 0 6 0 0 0 2 0 1 0 4 0 0 0 1 0 1 0 0 0 2 0 0 0 1 0 1 0 2 0 0 NA NA NA NA 0 0 0 4 0 0 0 3 0 0 0 7 0 0 0 2 0 0 0 4 0 0 0 3 0 0 0 1
chrI 1458086 0.1345 0.2914 G T 0.6339 0.7685 0.3661 0.2167 0 0 89 27 0 0 8 0 0 0 6 0 0 0 0 1 0 0 4 0 0 0 0 3 0 0 0 3 0 0 0 1 0 0 4 0 0 0 2 0 0 0 2 0 0 0 7 0 0 0 2 0 NA NA NA NA 0 0 1 3 0 0 6 0 0 0 2 0 0 0 2 0 0 0 4 0 0 0 1 0 0 0 6 0 0 0 0 1 0 0 6 0 0 0 2 0 0 0 4 1 0 0 1 0 0 0 1 1 0 0 0 2 0 0 1 1 0 0 0 2 NA NA NA NA 0 0 4 0 0 0 3 0 0 0 7 0 0 0 2 0 0 0 4 0 0 0 4 0 0 0 1 0
chrI 1458122 0.1518 0.3087 A T 0.6154 0.7672 0.3846 0.2328 95 0 0 24 8 0 0 0 5 0 0 0 0 0 0 2 4 0 0 0 1 0 0 2 0 0 0 3 0 0 0 2 4 0 0 0 1 0 0 0 1 0 0 0 5 0 0 0 2 0 0 1 NA NA NA NA 1 0 0 3 7 0 0 0 2 0 0 0 2 0 0 0 4 0 0 0 2 0 0 0 7 0 0 0 1 0 0 1 6 0 0 0 2 0 0 1 3 0 0 1 2 0 0 0 2 0 0 1 2 0 0 2 1 0 0 1 1 0 0 2 1 0 0 1 5 0 0 0 2 0 0 0 5 0 0 0 2 0 0 1 5 0 0 2 3 0 0 0 2 0 0 0
chrI 1458183 0.1564 0.4172 G A 0.5046 0.661 0.4954 0.339 93 0 54 0 5 0 1 0 8 0 0 0 3 0 0 0 2 0 2 0 6 0 0 0 2 0 0 0 3 0 0 0 1 0 5 0 3 0 0 0 1 0 2 0 1 0 1 0 2 0 0 0 2 0 0 0 4 0 0 0 0 0 6 0 1 0 1 0 0 0 2 0 5 0 0 0 0 0 2 0 2 0 4 0 1 0 2 0 2 0 3 0 2 0 3 0 4 0 0 0 1 0 1 0 3 0 0 0 1 0 2 0 1 0 1 0 4 0 0 0 3 0 0 0 3 0 2 0 3 0 1 0 4 0 3 0 4 0 0 0 3 0 4 0 2 0 2 0 1 0 1 0
chrI 1458378 0.1234 0.4211 T A 0.6406 0.5172 0.3594 0.4828 40 0 0 46 NA NA NA NA 1 0 0 0 NA NA NA NA 0 0 0 3 1 0 0 0 NA NA NA NA 0 0 0 1 0 0 0 1 3 0 0 0 5 0 0 0 0 0 0 2 0 0 0 3 1 0 0 0 1 0 0 0 0 0 0 4 1 0 0 0 0 0 0 4 1 0 0 1 1 0 0 0 1 0 0 0 1 0 0 0 3 0 0 0 2 0 0 0 NA NA NA NA 1 0 0 0 NA NA NA NA 1 0 0 0 0 0 0 2 NA NA NA NA 2 0 0 0 0 0 0 2 NA NA NA NA 0 0 0 1 0 0 0 1 NA NA NA NA 0 0 0 3 NA NA NA NA
chrI 1458643 0.1653 0.2794 G A 0.6379 0.8032 0.3621 0.1968 80 0 84 0 3 0 1 0 1 0 2 0 4 0 0 0 2 0 4 0 4 0 0 0 3 0 0 0 3 0 1 0 0 0 4 0 1 0 2 0 0 0 3 0 1 0 3 0 1 0 0 0 NA NA NA NA NA NA NA NA 0 0 4 0 1 0 1 0 0 0 2 0 4 0 2 0 0 0 3 0 3 0 4 0 1 0 2 0 5 0 1 0 1 0 1 0 1 0 0 0 2 0 1 0 7 0 0 0 5 0 1 0 3 0 0 0 4 0 0 0 NA NA NA NA 1 0 0 0 0 0 2 0 2 0 3 0 7 0 0 0 4 0 0 0 1 0 4 0 1 0 0 0
chrI 1460108 0.1519 0.2856 T C 0.6385 0.7903 0.3615 0.2097 0 39 0 94 0 0 0 1 0 0 0 1 0 2 0 3 0 0 0 5 0 4 0 1 0 1 0 1 0 1 0 1 0 0 0 4 0 0 0 3 0 1 0 2 0 0 0 1 0 2 0 1 0 0 0 3 0 1 0 1 0 0 0 1 0 0 0 5 0 0 0 4 0 0 0 3 0 0 0 4 0 0 0 2 0 3 0 2 0 0 0 7 0 4 0 1 0 5 0 3 0 0 0 2 0 1 0 4 0 3 0 1 0 2 0 1 0 0 0 1 0 1 0 0 0 0 0 2 0 0 0 4 0 0 0 5 0 2 0 1 0 3 0 4 0 0 0 1 0 0 0 1
chrI 1460115 0.1449 0.2764 T C 0.6512 0.7961 0.3488 0.2039 0 37 0 95 0 0 0 2 0 0 0 1 0 2 0 3 0 0 0 6 0 4 0 1 0 2 0 0 0 1 0 1 0 0 0 4 0 0 0 3 0 1 0 2 0 0 0 1 0 2 0 1 0 0 0 3 0 1 0 1 0 0 0 1 0 0 0 5 0 0 0 4 0 0 0 4 0 0 0 4 0 0 0 2 0 3 0 1 0 0 0 7 0 4 0 0 0 5 0 3 0 0 0 3 0 1 0 4 0 2 0 1 0 2 0 1 0 0 0 1 0 1 0 0 0 0 0 2 0 0 0 4 0 0 0 4 0 2 0 1 0 3 0 4 0 0 0 1 0 0 0 1
chrI 1460117 0.1429 0.2801 A C 0.6484 0.7913 0.3516 0.2087 94 37 0 0 2 0 0 0 2 0 0 0 3 2 0 0 6 0 0 0 1 4 0 0 0 2 0 0 1 1 0 0 4 0 0 0 3 0 0 0 2 1 0 0 1 0 0 0 1 2 0 0 3 0 0 0 1 1 0 0 1 0 0 0 5 0 0 0 4 0 0 0 4 0 0 0 4 0 0 0 2 0 0 0 1 3 0 0 7 0 0 0 0 4 0 0 3 5 0 0 3 0 0 0 4 1 0 0 1 2 0 0 1 2 0 0 1 0 0 0 0 1 0 0 2 0 0 0 4 0 0 0 4 0 0 0 1 2 0 0 4 3 0 0 1 0 0 0 1 0 0 0
chrI 1460126 0.1485 0.3195 T C 0.6063 0.7548 0.3937 0.2452 0 71 0 62 0 2 0 0 0 1 0 1 0 5 0 0 0 3 0 3 0 4 0 0 0 1 0 0 0 0 0 1 0 0 0 4 0 2 0 0 0 1 0 2 0 0 0 1 0 2 0 1 0 3 0 0 0 2 0 0 0 0 0 1 0 2 0 3 0 0 0 3 0 2 0 2 0 0 0 3 0 2 0 0 0 3 0 0 0 3 0 4 0 4 0 0 0 8 0 0 0 1 0 2 0 2 0 0 0 2 0 1 0 2 0 1 0 1 0 0 0 1 0 0 0 1 0 1 0 1 0 3 0 1 0 3 0 3 0 0 0 3 0 4 0 0 0 1 0 0 0 1
chrI 1460324 0.15 0.425 C T 0.65 0.5 0.35 0.5 0 84 0 38 0 2 0 0 0 2 0 0 0 6 0 0 0 0 0 3 0 3 0 0 0 3 0 0 0 4 0 4 0 6 0 2 0 5 0 0 0 3 0 0 0 2 0 1 0 1 0 3 0 1 0 0 0 3 0 0 0 0 0 3 0 1 0 2 0 0 0 3 0 0 0 3 0 2 0 2 NA NA NA NA 0 3 0 0 0 3 0 0 0 4 0 0 0 1 0 0 0 4 0 0 0 2 0 0 0 2 0 0 0 1 0 0 0 2 0 0 0 4 0 0 0 2 0 1 0 1 0 0 0 4 0 4 0 3 0 0 0 2 0 0 0 2 0 0 0 3 0 0
chrI 1461505 0.1049 0.2916 A C 0.7609 0.656 0.2391 0.344 57 58 0 0 0 7 0 0 0 2 0 0 1 0 0 0 1 1 0 0 3 1 0 0 3 0 0 0 4 1 0 0 2 0 0 0 0 1 0 0 2 0 0 0 1 1 0 0 1 0 0 0 0 3 0 0 1 2 0 0 2 0 0 0 5 0 0 0 2 0 0 0 0 2 0 0 0 2 0 0 0 4 0 0 1 2 0 0 0 2 0 0 1 0 0 0 2 1 0 0 0 3 0 0 2 3 0 0 1 1 0 0 2 0 0 0 0 1 0 0 3 2 0 0 1 0 0 0 1 2 0 0 2 0 0 0 0 1 0 0 2 2 0 0 1 2 0 0 0 2 0 0
chrI 1463059 0.1096 0.315 A C 0.7398 0.6302 0.2602 0.3698 53 51 0 0 0 4 0 0 0 2 0 0 1 1 0 0 2 4 0 0 2 3 0 0 4 0 0 0 5 0 0 0 7 5 0 0 0 8 0 0 1 1 0 0 3 1 0 0 NA NA NA NA 0 3 0 0 1 1 0 0 4 0 0 0 2 2 0 0 3 0 0 0 0 1 0 0 1 1 0 0 0 5 0 0 3 3 0 0 0 5 0 0 4 3 0 0 4 0 0 0 0 1 0 0 1 3 0 0 3 3 0 0 1 0 0 0 1 1 0 0 2 2 0 0 3 2 0 0 1 5 0 0 0 2 0 0 2 3 0 0 1 0 0 0 0 4 0 0 0 7 0 0
chrI 1463074 0.1623 0.3077 G T 0.7734 0.6111 0.2266 0.3889 0 0 52 51 0 0 0 5 0 0 0 3 0 0 1 1 0 0 2 2 0 0 3 3 0 0 3 0 0 0 3 0 0 0 6 4 0 0 0 9 0 0 1 1 0 0 2 2 0 0 1 0 0 0 0 4 0 0 1 1 0 0 4 0 0 0 2 1 0 0 3 0 NA NA NA NA 0 0 2 1 0 0 0 4 0 0 3 3 0 0 0 4 0 0 3 3 0 0 4 0 0 0 0 1 0 0 1 4 0 0 3 3 0 0 2 0 0 0 2 1 0 0 2 3 0 0 3 1 0 0 2 5 0 0 0 4 0 0 2 2 0 0 2 0 0 0 0 3 0 0 0 7
chrI 1463182 0.16 0.2705 A G 0.8095 0.6496 0.1905 0.3504 55 0 49 0 0 0 7 0 0 0 4 0 2 0 2 0 4 0 2 0 2 0 3 0 5 0 0 0 3 0 0 0 5 0 2 0 0 0 8 0 NA NA NA NA 0 0 5 0 1 0 0 0 0 0 5 0 3 0 2 0 1 0 0 0 0 0 1 0 3 0 0 0 0 0 2 0 2 0 0 0 0 0 1 0 4 0 3 0 NA NA NA NA 2 0 3 0 2 0 3 0 0 0 2 0 1 0 1 0 0 0 1 0 2 0 0 0 2 0 0 0 6 0 2 0 4 0 1 0 1 0 5 0 1 0 4 0 2 0 3 0 3 0 2 0 0 0 1 0 0 0 3 0
chrI 1466034 0.1204 0.3632 G T 0.697 0.5766 0.303 0.4234 0 0 37 54 0 0 0 2 0 0 0 2 0 0 2 0 0 0 1 1 0 0 0 1 0 0 1 0 0 0 1 1 0 0 0 2 NA NA NA NA 0 0 0 3 0 0 1 1 0 0 3 0 0 0 0 1 0 0 1 1 0 0 1 0 0 0 1 2 0 0 1 0 0 0 0 1 0 0 1 1 0 0 0 2 0 0 2 0 0 0 1 0 0 0 1 2 0 0 1 0 NA NA NA NA 0 0 2 0 0 0 0 1 0 0 1 0 0 0 2 4 0 0 2 0 0 0 1 2 0 0 1 0 0 0 1 3 0 0 0 2 0 0 0 2 NA NA NA NA NA NA NA NA
chrI 1467198 0.1 0.4857 G C 0.5643 0.4643 0.4357 0.5357 0 64 89 0 0 2 0 0 0 1 2 0 NA NA NA NA 0 0 2 0 0 2 3 0 0 2 0 0 0 1 0 0 0 1 4 0 0 4 2 0 0 2 0 0 0 0 5 0 0 1 1 0 NA NA NA NA 0 2 1 0 0 0 7 0 0 0 2 0 0 0 3 0 0 0 3 0 0 2 4 0 0 2 4 0 0 4 0 0 0 0 6 0 0 3 0 0 0 1 0 0 0 1 1 0 NA NA NA NA 0 3 0 0 0 1 1 0 0 1 1 0 0 0 1 0 0 0 4 0 0 0 6 0 0 0 4 0 0 0 2 0 0 3 0 0 0 0 1 0 0 3 0 0
chrI 1467996 0.145 0.49 T A 0.4375 0.5825 0.5625 0.4175 72 0 0 53 0 0 0 1 3 0 0 1 0 0 0 2 7 0 0 0 0 0 0 2 0 0 0 1 0 0 0 3 0 0 0 3 2 0 0 1 0 0 0 3 2 0 0 0 2 0 0 1 3 0 0 0 4 0 0 1 6 0 0 0 5 0 0 0 1 0 0 0 2 0 0 0 2 0 0 0 3 0 0 0 0 0 0 4 1 0 0 4 0 0 0 3 4 0 0 2 2 0 0 1 2 0 0 1 0 0 0 1 0 0 0 1 1 0 0 2 1 0 0 1 2 0 0 0 NA NA NA NA 3 0 0 0 1 0 0 0 0 0 0 5 2 0 0 0 2 0 0 1
chrI 1468392 0.1444 0.2722 T C 0.8 0.6556 0.2 0.3444 0 41 2 95 0 2 0 0 0 1 0 3 0 3 0 5 0 4 0 0 0 0 0 2 0 0 0 7 0 0 0 6 0 3 0 3 0 0 0 1 0 3 0 2 0 4 0 1 0 0 0 4 0 0 0 5 0 0 0 5 0 0 0 4 0 0 0 3 0 0 0 2 0 0 0 3 0 0 0 1 0 4 0 2 0 1 0 2 0 3 0 2 0 0 0 1 0 0 0 1 0 1 0 2 0 0 0 2 0 0 0 1 0 0 0 2 0 2 0 3 0 0 0 5 0 0 0 3 0 0 0 6 0 2 0 2 0 0 0 2 0 2 0 2 0 0 0 1 0 4 0 2
chrI 1468446 0.1018 0.2944 C T 0.7565 0.6548 0.2435 0.3452 0 103 0 27 0 0 0 2 0 3 0 3 0 7 0 0 0 2 0 0 0 1 0 0 0 4 0 0 0 7 0 0 0 2 0 2 0 2 0 1 0 2 0 4 0 6 0 0 0 5 0 0 0 4 0 0 0 4 0 0 0 6 0 0 0 4 0 0 NA NA NA NA 0 2 0 0 0 1 0 0 0 2 0 5 0 1 0 4 0 3 0 1 0 2 0 1 0 3 0 0 0 3 0 1 0 5 0 0 0 1 0 2 0 2 0 0 0 5 0 0 0 7 0 0 0 4 0 0 0 6 0 0 0 6 0 0 0 2 0 0 0 2 0 2 0 3 0 0 0 3 0 0
chrI 1469403 0.1327 0.3503 T C 0.716 0.5833 0.284 0.4167 0 70 0 76 0 6 0 0 0 1 0 0 0 2 0 1 0 1 0 1 0 0 0 1 0 0 0 1 0 0 0 3 0 2 0 1 0 1 0 0 0 4 0 3 0 1 0 2 0 0 0 5 0 4 0 0 0 2 0 2 0 0 0 5 0 2 0 0 0 0 0 1 0 1 0 2 0 1 0 2 0 3 0 0 0 4 0 5 0 3 0 0 0 2 0 1 0 1 0 3 0 4 0 0 0 2 0 3 0 2 0 2 0 0 0 2 0 4 0 2 0 0 0 1 0 2 0 1 0 2 0 5 0 2 0 1 0 2 0 2 0 0 0 1 0 1 0 1 NA NA NA NA
chrI 1473869 0.119 0.4479 G A 0.6116 0.4926 0.3884 0.5074 83 0 47 0 6 0 0 0 1 0 0 0 4 0 0 0 3 0 1 0 3 0 0 0 5 0 0 0 0 0 1 0 1 0 1 0 2 0 0 0 1 0 0 0 0 0 3 0 1 0 0 0 3 0 0 0 1 0 0 0 0 0 4 0 0 0 1 0 0 0 1 0 1 0 1 0 2 0 2 0 7 0 0 0 1 0 0 0 6 0 0 0 3 0 0 0 3 0 0 0 3 0 0 0 4 0 0 0 4 0 0 0 1 0 1 0 3 0 0 0 4 0 0 0 3 0 1 0 1 0 6 0 2 0 4 0 2 0 0 0 4 0 0 0 2 0 10 0 NA NA NA NA
chrI 1475418 0.1312 0.3579 C T 0.6923 0.5612 0.2769 0.4388 0 67 0 18 0 0 0 5 0 0 0 1 0 1 0 0 0 4 0 0 0 2 0 0 0 5 0 0 0 3 0 0 0 0 0 4 0 0 0 2 0 1 0 0 0 2 0 0 0 3 0 0 0 5 0 0 0 4 0 0 0 2 0 0 NA NA NA NA 0 2 0 0 0 5 0 0 0 0 0 1 0 2 0 3 0 2 0 3 0 2 0 1 0 1 0 1 0 2 0 0 0 0 0 2 0 4 0 0 NA NA NA NA NA NA NA NA NA NA NA NA 0 3 0 0 0 1 0 0 0 2 0 0 0 3 0 0 0 3 0 0 0 2 0 1 0 1 0 0 0 1 0 2
chrI 1478390 0.1107 0.2704 C T 0.7849 0.6743 0.2151 0.3257 0 120 0 38 NA NA NA NA 0 3 0 0 0 3 0 0 0 3 0 0 0 5 0 0 0 5 0 0 0 2 0 0 0 1 0 2 0 2 0 3 0 1 0 1 0 2 0 0 0 1 0 0 0 2 0 0 0 2 0 0 0 5 0 0 0 1 0 0 0 4 0 0 NA NA NA NA 0 3 0 2 0 5 0 2 0 6 0 2 0 1 0 1 0 1 0 1 0 4 0 0 0 1 0 3 0 5 0 0 0 0 0 2 NA NA NA NA 0 3 0 0 0 1 0 0 0 4 0 0 0 4 0 0 0 4 0 0 NA NA NA NA 0 2 0 2 0 6 0 0 0 1 0 0
chrI 1479704 0.1445 0.2975 C G 0.7748 0.6303 0.2252 0.3697 0 128 21 0 0 1 2 0 0 1 2 0 0 2 0 0 0 3 0 0 0 1 0 0 0 3 0 0 0 4 0 0 0 5 1 0 NA NA NA NA 0 2 1 0 0 2 0 0 0 4 0 0 0 5 0 0 0 3 0 0 0 4 0 0 0 1 0 0 0 5 0 0 0 3 0 0 0 2 0 0 0 3 3 0 0 1 2 0 0 3 0 0 0 2 3 0 0 6 0 0 0 1 2 0 0 1 0 0 0 2 3 0 0 2 0 0 0 2 0 0 0 2 0 0 0 2 0 0 0 2 0 0 0 5 0 0 0 4 0 0 0 0 6 0 0 5 0 0 0 0 1 0
chrI 1479792 0.1217 0.4278 G A 0.633 0.5113 0.367 0.4887 49 0 117 0 3 0 2 0 3 0 1 0 3 0 2 0 0 0 3 0 2 0 1 0 2 0 1 0 2 0 1 0 3 0 4 0 NA NA NA NA 6 0 0 0 0 0 3 0 1 0 2 0 0 0 6 0 1 0 3 0 0 0 1 0 0 0 3 0 0 0 2 0 0 0 3 0 0 0 2 0 2 0 4 0 2 0 0 0 0 0 2 0 2 0 1 0 0 0 3 0 1 0 1 0 0 0 1 0 5 0 0 0 2 0 2 0 0 0 2 0 1 0 2 0 0 0 1 0 0 0 6 0 0 0 7 0 0 0 2 0 4 0 0 0 0 0 3 0 1 0 2 0
chrI 1480245 0.1008 0.2566 C G 0.693 0.7938 0.307 0.2062 0 109 41 0 0 4 0 0 0 6 0 0 0 0 1 0 0 6 0 0 0 1 2 0 0 4 2 0 0 1 1 0 0 9 0 0 0 4 0 0 0 1 3 0 0 4 0 0 0 2 1 0 0 4 0 0 0 1 2 0 0 1 0 0 0 2 0 0 0 1 0 0 0 1 0 0 NA NA NA NA 0 4 0 0 0 2 0 0 0 2 0 0 0 4 0 0 0 2 0 0 0 1 0 0 0 1 0 0 0 4 0 0 0 0 1 0 0 1 0 0 0 2 4 0 0 4 0 0 0 3 0 0 0 8 0 0 0 1 0 0 0 1 5 0 0 1 0 0 0 1 0 0
chrI 1480381 0.169 0.2588 G A 0.8257 0.6567 0.1743 0.3433 30 0 118 0 1 0 1 0 1 0 3 0 0 0 2 0 0 0 6 0 0 0 3 0 1 0 6 0 0 0 2 0 7 0 1 0 3 0 2 0 NA NA NA NA 0 0 3 0 0 0 2 0 0 0 1 0 0 0 1 0 0 0 5 0 0 0 6 0 0 0 1 0 0 0 2 0 1 0 0 0 1 0 1 0 2 0 0 0 1 0 2 0 2 0 1 0 0 0 7 0 0 0 2 0 0 0 4 0 2 0 0 0 0 0 1 0 0 0 4 0 0 0 2 0 0 0 2 0 0 0 5 0 0 0 9 0 0 0 4 0 2 0 1 0 0 0 3 0 2 0 2 0
chrI 1480576 0.1137 0.3229 C G 0.7339 0.6203 0.2661 0.3797 0 91 22 0 0 2 0 0 0 1 1 0 0 4 0 0 0 4 0 0 0 5 0 0 0 4 0 0 0 7 0 0 0 2 0 0 0 2 2 0 NA NA NA NA 0 3 0 0 NA NA NA NA 0 1 0 0 0 3 0 0 0 3 0 0 0 2 0 0 0 2 0 0 0 1 0 0 0 2 0 0 0 1 2 0 0 0 2 0 0 2 4 0 0 2 2 0 0 2 0 0 0 3 2 0 0 4 0 0 0 0 2 0 0 1 0 0 0 4 0 0 0 7 0 0 0 1 0 0 0 5 0 0 0 2 0 0 0 3 0 0 0 1 1 0 0 4 0 0 0 2 2 0
chrI 1480780 0.1625 0.2777 C T 0.641 0.8036 0.359 0.1964 0 113 0 36 0 1 0 0 0 3 0 0 NA NA NA NA 0 7 0 0 0 6 0 6 0 1 0 1 0 0 0 4 0 6 0 0 0 3 0 0 0 1 0 3 0 1 0 0 NA NA NA NA 0 3 0 0 0 2 0 0 0 2 0 0 0 4 0 0 0 1 0 0 0 3 0 0 0 4 0 0 0 2 0 0 0 2 0 1 0 3 0 0 0 1 0 0 NA NA NA NA 0 2 0 0 0 0 0 1 0 9 0 4 NA NA NA NA 0 3 0 0 0 2 0 2 NA NA NA NA 0 5 0 0 0 3 0 0 0 2 0 0 0 2 0 2 0 5 0 0 0 3 0 0
chrI 1480971 0.1478 0.2595 A G 0.8144 0.6667 0.1856 0.3333 111 0 22 0 NA NA NA NA 1 0 0 0 2 0 0 0 2 0 0 0 7 0 0 0 4 0 0 0 5 0 0 0 1 0 1 0 NA NA NA NA 3 0 0 0 1 0 1 0 2 0 0 0 NA NA NA NA 8 0 0 0 5 0 1 0 4 0 4 0 1 0 2 0 4 0 1 0 0 0 5 0 1 0 0 0 1 0 0 0 NA NA NA NA 1 0 0 0 4 0 0 0 1 0 0 0 3 1 0 0 1 0 0 0 2 0 2 0 5 0 0 0 5 0 0 0 3 0 0 0 4 0 3 0 4 0 2 0 NA NA NA NA 3 0 0 0 5 0 1 0 2 0 0 0
chrI 1480987 0.1206 0.3175 T C 0.6222 0.7429 0.3778 0.2571 0 74 0 52 0 1 0 0 0 1 0 0 0 1 0 0 0 2 0 0 0 9 0 0 0 3 0 1 0 2 0 4 0 0 0 1 NA NA NA NA 0 3 0 0 0 0 0 1 0 1 0 0 NA NA NA NA 0 8 0 0 0 0 0 6 0 2 0 3 0 0 0 3 0 3 0 2 0 0 0 5 0 1 0 0 0 1 0 0 NA NA NA NA 0 0 0 1 0 4 0 0 0 1 0 0 0 4 0 0 0 1 0 0 0 2 0 1 0 3 0 2 0 5 0 0 0 2 0 0 0 4 0 3 0 1 1 2 0 1 0 0 0 3 0 0 0 1 0 3 0 2 0 0
chrI 1481283 0.1467 0.3766 C T 0.6967 0.55 0.3033 0.45 0 66 0 57 NA NA NA NA 0 0 0 2 0 1 0 3 0 4 0 1 0 2 0 3 0 7 0 4 0 3 0 0 NA NA NA NA 0 0 0 4 0 3 0 1 0 1 0 1 0 1 0 0 0 0 0 3 0 1 0 6 0 4 0 0 0 3 0 0 0 3 0 0 0 2 0 0 1 2 0 5 0 0 0 6 0 2 0 2 0 0 0 3 0 0 0 2 0 2 0 0 0 0 0 1 0 2 0 2 0 1 0 1 0 3 0 0 0 0 0 1 0 2 0 4 0 1 0 3 0 3 0 1 0 1 0 1 0 1 0 2 0 4 0 3 0 3 0 3 0 0 0 2
chrI 1481430 0.1492 0.3265 G T 0.7481 0.5989 0.2519 0.4011 0 0 88 21 0 0 2 4 NA NA NA NA 0 0 3 0 0 0 4 0 0 0 5 0 0 0 8 0 0 0 6 0 0 0 1 0 0 0 2 0 0 0 3 1 0 0 7 0 0 0 2 0 0 0 3 0 0 0 2 0 0 0 2 0 0 0 4 0 0 0 1 0 0 0 1 0 0 0 1 4 0 0 2 2 0 0 1 0 0 0 1 2 0 0 0 1 0 0 3 0 0 0 0 2 0 0 2 0 0 0 1 1 0 0 3 0 0 0 3 0 0 0 5 0 0 0 3 0 0 0 4 0 0 0 2 0 0 0 2 0 0 0 4 0 0 0 3 0 0 0 0 1
chrI 1481431 0.1512 0.318 T G 0.7576 0.6064 0.2424 0.3936 0 0 21 89 0 0 4 2 NA NA NA NA 0 0 0 3 0 0 0 4 0 0 0 5 0 0 0 8 0 0 0 6 0 0 0 1 0 0 0 2 0 0 1 3 0 0 0 7 0 0 0 2 0 0 0 3 0 0 0 2 0 0 0 2 0 0 0 4 0 0 0 1 0 0 0 1 0 0 4 1 0 0 2 2 0 0 0 1 0 0 2 1 0 0 1 0 0 0 0 4 0 0 2 0 0 0 0 2 0 0 1 1 0 0 0 3 0 0 0 3 0 0 0 5 0 0 0 3 0 0 0 4 0 0 0 2 0 0 0 2 0 0 0 4 0 0 0 4 0 0 1 0
chrI 1482114 0.115 0.4347 T G 0.6228 0.5078 0.3772 0.4922 0 0 36 59 0 0 1 1 0 0 2 1 0 0 0 2 0 0 0 4 0 0 0 3 0 0 1 2 0 0 5 1 0 0 1 1 0 0 3 1 0 0 1 0 0 0 0 4 0 0 1 6 0 0 0 2 0 0 4 2 0 0 0 4 0 0 0 1 0 0 0 1 0 0 0 6 0 0 1 2 0 0 1 1 0 0 1 0 0 0 0 2 0 0 2 0 0 0 1 0 0 0 1 0 0 0 0 2 0 0 2 0 0 0 1 0 0 0 0 1 0 0 3 0 0 0 0 2 0 0 0 5 0 0 0 2 0 0 0 5 0 0 4 0 0 0 0 4 NA NA NA NA
chrI 1483396 0.1359 0.3305 C T 0.7375 0.6016 0.2625 0.3984 0 78 0 16 0 3 0 0 0 0 0 2 0 2 0 0 0 1 0 0 0 2 0 0 0 1 0 0 0 3 0 0 0 1 0 4 0 0 0 1 0 2 0 0 0 4 0 0 0 3 0 0 NA NA NA NA 0 3 0 0 0 6 0 0 NA NA NA NA 0 1 0 0 NA NA NA NA 0 0 0 1 0 3 0 3 0 0 0 1 1 1 0 0 NA NA NA NA 0 4 0 0 0 0 0 1 0 1 0 0 0 1 0 0 0 3 0 0 0 1 0 0 0 2 0 0 0 2 0 0 0 6 0 0 0 3 0 0 0 1 0 0 0 2 0 2 0 4 0 0 NA NA NA NA
chrI 1483435 0.1432 0.3342 G A 0.7374 0.5942 0.2626 0.4058 36 0 62 0 2 0 0 0 2 0 0 0 0 0 2 0 1 0 2 0 1 0 2 0 0 0 1 0 0 0 5 0 3 0 1 0 2 0 0 0 1 0 1 0 3 0 1 0 0 0 2 0 1 0 0 0 0 0 1 0 0 0 7 0 NA NA NA NA 0 0 2 0 0 0 1 0 1 0 0 0 5 0 0 0 1 0 1 0 4 0 1 0 NA NA NA NA 0 0 3 0 2 0 0 0 2 0 0 0 0 0 1 0 0 0 3 0 1 0 0 0 1 0 1 0 0 0 1 0 2 0 4 0 3 0 1 0 1 0 1 0 2 0 1 0 3 0 3 0 2 0 0 0
chrI 1486283 0.1375 0.4142 G C 0.6545 0.517 0.3455 0.483 0 37 82 0 0 0 2 0 0 0 4 0 0 0 3 0 0 1 0 0 0 0 4 0 0 0 3 0 NA NA NA NA 0 1 1 0 0 0 2 0 0 0 6 0 0 1 0 0 0 0 2 0 0 0 5 0 0 0 4 0 0 5 0 0 0 0 2 0 0 2 0 0 NA NA NA NA 0 6 1 0 0 0 3 0 0 0 2 0 0 0 3 0 NA NA NA NA 0 0 4 0 0 0 6 0 0 0 2 0 0 0 7 0 0 1 0 0 0 0 2 0 0 0 5 0 0 6 3 0 0 1 1 0 0 0 2 0 0 0 4 0 0 0 3 0 0 0 1 0 0 0 1 0
chrI 1486674 0.161 0.2569 A G 0.8235 0.6626 0.1765 0.3374 122 0 16 0 2 0 3 0 1 0 0 0 2 0 0 0 3 0 0 0 NA NA NA NA 1 0 1 0 5 0 0 0 1 0 0 0 0 0 4 0 2 0 1 0 4 0 0 0 3 0 0 0 2 0 0 0 2 0 0 0 2 0 0 0 1 0 0 0 4 0 0 0 1 0 0 0 2 0 0 0 2 0 0 0 NA NA NA NA 3 0 0 0 0 0 1 0 3 0 0 0 1 0 1 0 2 0 0 0 2 0 5 0 5 0 0 0 2 0 0 0 3 0 0 0 1 0 0 0 3 0 0 0 3 0 0 0 1 0 0 0 4 0 1 0 8 0 0 0 1 0 5 0
chrI 1487174 0.1078 0.2656 G A 0.6806 0.7883 0.3194 0.2117 83 0 49 0 1 0 1 0 NA NA NA NA 2 0 0 0 0 0 2 0 1 0 0 0 1 0 0 0 3 0 1 0 NA NA NA NA NA NA NA NA 2 0 1 0 1 0 4 0 4 0 1 0 1 0 0 0 2 0 0 0 0 0 6 0 3 0 0 0 0 0 2 0 0 0 2 0 0 0 1 0 0 0 2 0 0 0 4 0 4 0 0 0 1 0 0 0 2 0 0 0 0 0 1 0 1 0 0 0 2 0 0 0 0 0 2 0 1 0 0 0 5 0 0 0 0 0 2 0 0 0 2 0 1 0 3 0 2 0 0 0 3 0 2 0 3 0 2 0 1 0 1 0
chrI 1489590 0.1416 0.3068 T C 0.764 0.6224 0.236 0.3776 0 12 0 123 0 3 0 3 0 2 0 2 0 0 0 6 0 0 0 5 0 0 0 5 0 0 0 2 0 0 0 3 0 2 0 1 0 2 0 4 0 3 0 0 0 0 0 3 0 0 0 1 0 0 0 1 0 0 0 3 0 0 0 2 0 0 0 6 0 0 0 8 0 0 0 4 0 1 0 0 0 1 0 1 0 1 0 1 0 0 0 5 0 1 0 0 0 0 0 5 0 3 0 3 0 0 0 3 0 2 0 1 0 0 0 1 0 0 0 2 0 0 0 7 0 0 0 6 0 0 0 2 0 0 0 4 0 0 0 3 0 0 0 3 0 0 0 2 0 1 0 3
chrI 1489628 0.1635 0.3015 C T 0.7802 0.6167 0.2198 0.3833 0 129 0 12 0 2 0 3 0 2 0 2 0 4 0 0 0 4 0 0 0 3 0 0 0 2 0 0 0 4 0 0 0 2 0 5 0 2 0 2 0 0 0 6 0 1 0 0 NA NA NA NA NA NA NA NA 0 3 0 0 0 3 0 0 0 3 0 0 0 5 0 0 0 2 0 0 NA NA NA NA 0 1 0 1 0 1 0 1 0 6 0 0 0 0 0 1 0 6 0 0 0 4 0 2 0 7 0 0 0 1 0 1 0 1 0 0 0 3 0 0 0 5 0 0 0 3 0 0 0 3 0 0 0 3 0 0 0 2 0 0 0 1 0 0 0 2 0 0 0 2 0 0
chrI 1489633 0.1659 0.3003 T C 0.7826 0.6167 0.2174 0.3833 0 13 0 128 0 3 0 0 0 2 0 2 0 0 0 4 0 0 0 3 0 0 0 3 0 0 0 2 0 0 0 4 0 5 0 2 0 2 0 3 0 5 0 0 0 0 0 1 NA NA NA NA NA NA NA NA 0 0 0 3 0 0 0 3 0 0 0 3 0 0 0 5 0 0 0 2 NA NA NA NA 0 1 0 1 0 1 0 1 0 0 0 6 0 1 0 0 0 0 0 6 0 2 0 4 0 0 0 6 0 1 0 1 0 0 0 1 0 0 0 3 0 0 0 5 0 0 0 3 0 0 0 3 0 0 0 3 0 0 0 2 0 0 0 1 0 0 0 2 0 0 0 3
chrI 1489749 0.1629 0.2519 A G 0.8295 0.6667 0.1705 0.3333 135 0 17 0 3 0 2 0 NA NA NA NA 1 0 0 0 2 0 0 0 NA NA NA NA 4 0 0 0 5 0 0 0 4 0 5 0 1 0 2 0 1 0 3 0 1 0 0 0 2 0 0 0 3 0 0 0 1 0 0 0 7 0 0 0 6 0 0 0 3 0 0 0 1 0 0 0 1 0 2 0 0 0 2 0 2 0 3 0 3 0 0 0 2 0 0 0 2 0 0 0 3 0 2 0 6 0 0 0 1 0 1 0 2 0 0 0 3 0 0 0 3 0 0 0 4 0 0 0 6 0 0 0 5 0 0 0 4 0 0 0 1 0 0 0 3 0 0 0 4 0 0 0
chrI 1490894 0.1071 0.328 C G 0.7255 0.6184 0.2745 0.3816 0 132 15 0 0 2 3 0 0 1 0 0 NA NA NA NA 0 3 0 0 0 3 0 0 0 1 0 0 0 7 0 0 0 4 4 0 0 0 1 0 0 3 1 0 NA NA NA NA 0 3 0 0 0 2 0 0 0 2 0 0 0 4 0 0 0 2 0 0 0 1 0 0 0 4 1 0 0 2 0 0 0 3 0 0 0 2 1 0 0 1 0 0 0 0 1 0 0 1 0 0 0 3 1 0 0 5 0 0 0 7 2 0 0 1 0 0 0 2 0 0 0 6 0 0 0 4 0 0 0 4 0 0 0 4 0 0 0 2 0 0 0 2 1 0 0 7 0 0 0 3 3 0
chrI 1493820 0.1464 0.4688 T G 0.6044 0.458 0.3956 0.542 0 0 70 55 0 0 1 1 0 0 3 1 0 0 2 0 0 0 1 0 0 0 1 2 0 0 1 1 0 0 1 3 0 0 2 1 0 0 2 1 0 0 0 3 0 0 5 0 0 0 0 2 0 0 1 0 0 0 1 0 0 0 4 0 0 0 4 0 0 0 3 0 0 0 4 0 0 0 2 1 0 0 1 3 0 0 0 1 0 0 2 0 0 0 2 0 0 0 1 2 0 0 6 2 0 0 0 2 0 0 0 5 0 0 2 0 0 0 3 0 0 0 1 2 0 0 5 0 0 0 1 0 0 0 4 0 0 0 3 3 0 0 0 3 0 0 4 0 0 0 2 0
chrI 1493841 0.1242 0.4268 A G 0.6353 0.5111 0.3647 0.4889 93 0 30 0 2 0 0 0 3 0 0 0 2 0 0 0 0 0 1 0 5 0 0 0 2 0 0 0 3 0 1 0 1 0 2 0 3 0 0 0 3 0 0 0 3 0 2 0 2 0 0 0 1 0 0 0 1 0 0 0 0 0 4 0 3 0 1 0 0 0 3 0 1 0 3 0 1 0 2 0 4 0 0 0 1 0 0 0 3 0 0 0 2 0 0 0 3 0 0 0 9 0 0 0 2 0 0 0 4 0 0 0 0 0 2 0 3 0 0 0 3 0 0 0 3 0 1 0 0 0 1 0 3 0 2 0 5 0 0 0 4 0 0 0 2 0 2 0 2 0 0 0
chrI 1493877 0.1222 0.4344 C G 0.6267 0.5045 0.3733 0.4955 0 89 30 0 0 3 0 0 0 1 0 0 0 1 0 0 0 0 1 0 0 4 0 0 0 2 0 0 0 4 0 0 0 1 2 0 0 4 0 0 0 3 0 0 0 2 1 0 0 1 0 0 NA NA NA NA 0 1 0 0 0 0 3 0 0 3 2 0 0 0 2 0 0 1 2 0 0 1 1 0 0 3 0 0 0 1 0 0 0 4 0 0 0 3 0 0 0 4 0 0 0 8 0 0 0 2 0 0 0 4 0 0 0 0 1 0 0 3 0 0 0 2 0 0 0 1 1 0 0 0 1 0 0 2 2 0 0 4 0 0 0 4 0 0 0 3 2 0 0 1 0 0
chrI 1498474 0.1081 0.4522 T C 0.6019 0.4938 0.3981 0.5062 0 58 0 58 0 2 0 2 0 0 0 5 0 1 0 4 NA NA NA NA 0 2 0 0 0 0 0 2 0 3 0 2 0 2 0 2 0 0 0 2 0 0 0 4 0 1 0 1 0 0 0 6 NA NA NA NA 0 0 0 2 0 1 0 0 0 2 0 3 0 1 0 0 NA NA NA NA 0 1 1 1 0 1 0 0 0 0 0 1 0 1 0 1 0 3 0 2 0 1 0 3 0 1 0 3 0 2 0 2 0 0 0 1 0 1 0 2 0 1 0 0 0 1 0 0 0 3 0 1 0 2 0 0 0 4 0 1 NA NA NA NA 0 0 0 3 0 1 0 1 NA NA NA NA
chrI 1499610 0.1317 0.2619 T C 0.8039 0.6723 0.1961 0.3277 0 43 0 141 0 2 0 3 0 0 0 2 0 0 0 5 0 1 0 5 0 2 0 13 0 0 0 1 0 0 0 3 0 1 0 6 0 1 0 2 0 2 0 1 0 3 0 6 0 1 0 3 0 1 0 3 0 2 0 2 0 1 1 5 0 0 0 3 0 2 0 3 0 1 0 1 0 1 1 2 0 0 0 4 0 1 0 2 0 0 0 3 0 2 0 1 0 0 0 1 0 1 0 5 0 0 0 6 0 2 0 0 0 0 0 2 0 0 0 4 0 2 0 1 0 0 0 5 0 1 0 6 0 1 0 6 0 0 0 1 0 0 0 2 0 0 0 7 0 2 0 2
chrI 1503418 0.1306 0.2991 A T 0.7662 0.6356 0.2338 0.3644 78 0 0 22 0 0 0 3 0 0 0 2 1 0 0 1 2 0 0 0 1 0 0 0 1 0 0 0 2 0 0 0 1 0 0 0 1 0 0 0 0 0 0 2 1 0 0 0 3 0 0 0 1 0 0 0 3 0 0 0 4 0 0 0 1 0 0 0 5 0 0 0 1 0 0 0 2 0 0 3 1 0 0 1 0 0 0 3 3 0 0 0 1 0 0 0 3 0 0 0 2 0 0 2 3 0 0 0 0 0 0 1 3 0 0 0 1 0 0 0 4 0 0 0 3 0 0 0 3 0 0 0 3 0 0 0 3 0 0 0 1 0 0 2 2 0 0 0 NA NA NA NA
chrI 1503455 0.133 0.3165 G A 0.75 0.617 0.25 0.383 25 0 101 0 3 0 0 0 3 0 0 0 1 0 1 0 0 0 3 0 0 0 1 0 0 0 1 0 0 0 3 0 0 0 1 0 2 0 1 0 3 0 0 0 0 0 1 0 1 0 2 0 0 0 2 0 0 0 3 0 0 0 6 0 0 0 1 0 0 0 4 0 0 0 1 0 3 0 3 0 1 0 1 0 3 0 0 0 0 0 2 0 0 0 2 0 0 0 3 0 2 0 2 0 0 0 3 0 1 0 0 0 0 0 4 0 0 0 1 0 0 0 3 0 0 0 3 0 0 0 5 0 0 0 5 0 1 0 4 0 2 0 0 0 0 0 2 0 NA NA NA NA
chrI 1503493 0.1026 0.3536 T C 0.6977 0.5951 0.3023 0.4049 0 32 0 135 0 2 0 0 0 3 0 0 0 1 0 2 0 0 0 3 0 0 0 2 0 0 0 2 0 0 0 8 NA NA NA NA 0 2 0 1 0 2 0 0 0 0 0 3 0 2 0 1 0 0 0 2 0 0 0 4 0 0 0 6 0 0 0 1 0 0 0 2 0 0 0 2 0 2 0 3 0 0 0 2 1 1 0 2 0 0 0 1 0 1 0 2 0 0 0 3 0 3 0 3 0 0 0 3 0 1 0 0 0 0 0 4 NA NA NA NA 0 0 0 2 0 0 0 2 0 0 0 5 0 0 0 5 0 2 0 4 0 1 0 2 0 0 0 5 NA NA NA NA
chrI 1504506 0.168 0.4812 C G 0.4348 0.6027 0.5652 0.3973 0 56 45 0 0 2 0 0 0 2 0 0 0 1 0 0 0 0 3 0 0 1 1 0 0 1 0 0 0 0 1 0 0 1 2 0 0 2 0 0 0 4 0 0 0 1 0 0 0 0 1 1 0 2 0 0 0 4 0 0 0 0 3 0 0 1 1 0 0 0 5 0 0 1 0 0 0 2 1 0 0 1 0 0 0 0 1 0 0 1 2 0 0 1 0 0 NA NA NA NA 0 5 0 0 0 4 1 0 0 2 0 0 NA NA NA NA 0 3 0 0 0 0 1 0 0 0 1 0 0 1 0 0 0 5 1 0 0 1 0 0 0 2 0 0 0 1 1 0 0 2 0 0
chrI 1504515 0.1379 0.4631 T A 0.4607 0.5985 0.5393 0.3869 44 0 0 49 0 0 0 2 0 0 0 1 0 0 0 1 3 0 0 0 1 0 0 0 0 0 0 1 1 0 0 0 2 0 0 1 0 0 0 1 0 0 0 3 1 0 0 1 1 0 0 0 0 0 0 2 0 0 0 4 3 0 0 0 1 0 0 1 5 0 0 0 0 0 0 1 1 0 0 2 0 0 0 1 1 0 0 0 2 0 0 1 0 0 0 1 NA NA NA NA 0 0 0 4 1 0 0 3 0 0 0 2 NA NA NA NA 0 0 0 3 1 0 0 0 1 0 0 0 NA NA NA NA 1 0 0 3 0 0 0 1 0 0 0 1 1 0 0 1 0 0 0 2
chrI 1504698 0.105 0.4538 A G 0.4937 0.5987 0.5063 0.4013 71 0 41 0 4 0 0 0 2 1 0 0 1 0 0 0 1 0 1 0 2 0 3 0 0 0 1 0 0 0 4 0 NA NA NA NA 3 0 0 0 2 0 0 0 3 0 2 0 0 0 1 0 3 0 0 0 3 0 1 0 NA NA NA NA 4 0 0 0 0 0 3 0 1 0 4 0 2 0 0 0 2 0 0 0 1 0 1 0 3 0 1 0 3 0 0 0 3 0 3 0 2 0 1 0 2 0 1 0 2 0 0 0 NA NA NA NA 4 0 0 0 1 0 3 0 1 0 1 0 2 0 1 0 3 0 1 0 4 0 0 0 2 1 3 0 0 1 0 0 1 0 0 0
chrI 1504793 0.1088 0.3767 C T 0.6694 0.5606 0.314 0.4394 0 103 2 27 0 1 0 0 0 5 0 1 0 3 0 0 0 3 0 0 1 3 0 0 NA NA NA NA 0 5 0 0 0 2 0 2 0 1 0 1 0 0 0 2 0 3 0 0 0 2 0 0 0 2 0 0 0 3 0 0 0 2 0 0 0 4 0 0 0 2 0 0 0 3 0 0 NA NA NA NA 0 1 0 0 0 3 0 2 0 4 0 0 0 0 0 2 0 6 0 1 0 3 0 2 0 3 0 0 0 0 0 3 0 2 0 0 0 4 0 0 0 2 0 0 0 3 0 0 0 5 0 0 0 4 0 0 0 3 0 0 0 4 0 3 0 2 0 0 0 0 0 2
chrI 1507701 0.1377 0.2645 T G 0.8043 0.6667 0.1957 0.3333 0 0 14 87 0 0 0 1 0 0 0 1 0 0 0 1 0 0 0 3 0 0 0 5 0 0 0 4 0 0 0 4 0 0 2 2 0 0 1 0 NA NA NA NA 0 0 0 1 0 0 0 1 0 0 0 6 NA NA NA NA 0 0 0 7 0 0 0 4 0 0 0 3 0 0 0 2 0 0 1 1 0 0 0 2 0 0 1 0 0 0 0 2 0 0 1 2 0 0 0 2 0 0 1 3 0 0 0 2 0 0 2 1 0 0 0 2 0 0 0 1 0 0 0 2 0 0 0 3 0 0 0 2 0 0 0 5 0 0 0 1 0 0 2 0 0 0 0 4 0 0 1 3
chrI 1507785 0.1588 0.3194 C T 0.76 0.6012 0.24 0.3988 0 101 0 24 0 1 0 3 NA NA NA NA 0 2 0 0 0 2 0 0 0 4 0 0 0 3 0 0 0 2 0 0 0 2 0 1 0 0 0 3 0 0 0 4 0 2 0 0 0 1 0 0 0 5 0 0 NA NA NA NA 0 2 0 0 0 2 0 0 0 7 0 0 0 3 0 0 0 1 0 1 0 3 0 0 0 2 0 1 0 1 0 0 0 3 0 1 0 4 0 0 0 2 0 0 0 2 0 0 0 0 0 3 0 2 0 0 0 3 0 0 0 3 0 1 0 2 0 0 0 5 0 0 0 3 0 0 0 1 0 0 0 1 0 1 0 1 0 0 0 1 0 1
chrI 1508781 0.17 0.2679 A G 0.6471 0.8171 0.3529 0.1829 66 0 74 0 0 0 3 0 4 0 1 0 0 0 3 0 1 0 1 0 0 0 5 0 0 1 8 0 1 0 1 0 6 0 0 0 2 0 4 0 3 0 0 0 NA NA NA NA 3 0 0 0 0 0 1 0 0 0 1 0 7 0 0 0 1 0 0 0 2 0 0 0 1 0 1 0 2 0 0 0 1 0 1 0 1 0 1 0 0 0 4 0 2 0 1 0 0 0 3 0 3 0 0 0 2 0 0 0 2 0 0 0 4 0 4 0 0 0 4 0 0 0 3 0 2 0 1 0 NA NA NA NA 1 0 2 0 0 0 4 0 1 0 1 0 4 0 0 0 1 0 2 0
chrI 1509478 0.168 0.371 A C 0.713 0.545 0.287 0.455 55 56 0 0 0 4 0 0 0 6 0 0 0 2 0 0 1 5 0 0 2 1 0 0 0 4 0 0 2 0 0 0 3 2 0 0 0 3 0 0 0 9 0 0 2 0 0 0 3 0 0 0 0 2 0 0 0 5 0 0 3 0 0 0 3 2 0 0 5 0 0 0 2 1 0 0 2 0 0 0 0 4 0 0 3 1 0 0 3 2 0 0 0 3 0 0 4 0 0 0 0 4 0 0 1 1 0 0 0 3 0 0 2 0 0 0 0 2 0 0 1 1 0 0 1 1 0 0 1 1 0 0 3 0 0 0 3 5 0 0 0 2 0 0 2 3 0 0 0 4 0 0
chrI 1509535 0.1314 0.4064 T C 0.6593 0.528 0.3407 0.472 0 45 0 41 0 4 0 0 0 5 0 0 0 0 0 1 0 4 0 1 0 2 0 1 0 1 0 0 0 0 0 3 0 2 0 2 0 3 0 0 0 5 0 0 0 2 0 1 0 0 0 3 0 4 0 0 0 2 1 1 0 0 0 5 0 4 0 2 0 0 0 4 0 1 0 1 0 0 0 1 0 2 0 0 0 3 0 4 0 2 0 2 0 4 0 0 0 0 0 5 0 5 0 0 0 2 0 1 0 1 0 0 0 0 0 1 0 2 0 0 0 1 0 1 0 1 0 1 0 2 0 2 0 0 0 2 0 4 0 3 0 2 0 1 0 2 0 2 0 5 0 0
chrI 1509741 0.1186 0.2562 C T 0.8031 0.6845 0.1969 0.3155 0 105 0 16 0 3 0 0 0 1 0 2 0 1 0 0 0 8 0 0 0 4 0 0 0 1 0 0 0 4 0 0 0 0 0 2 0 1 0 1 0 0 0 7 NA NA NA NA 0 4 0 0 0 3 0 0 0 4 0 0 0 6 0 0 0 4 0 0 0 1 0 0 0 2 0 0 0 0 0 1 0 1 0 2 0 0 0 2 0 1 0 0 0 1 0 1 0 3 0 0 0 2 0 3 0 1 0 0 NA NA NA NA NA NA NA NA 0 1 0 0 0 5 0 0 0 5 0 0 0 2 0 0 0 2 0 0 0 6 0 0 NA NA NA NA 0 6 0 0 0 0 0 1
chrI 1509945 0.1207 0.3937 G C 0.6667 0.5459 0.3333 0.4541 0 72 59 0 0 2 0 0 0 4 0 0 0 1 2 0 0 2 2 0 0 1 3 0 0 0 1 0 0 0 3 0 0 0 1 0 0 2 0 0 0 3 0 0 0 0 2 0 0 0 3 0 0 3 0 0 0 0 4 0 0 0 11 0 0 2 1 0 0 0 2 0 0 3 5 0 0 1 0 0 0 1 0 0 0 1 4 0 0 2 2 0 0 1 0 0 0 4 2 0 0 3 0 0 0 1 0 0 0 6 0 0 0 0 1 0 0 4 0 0 0 0 1 0 NA NA NA NA 0 1 3 0 0 1 1 0 0 1 5 0 NA NA NA NA 0 0 2 0 0 1 0 0
chrI 1511410 0.1536 0.2933 T C 0.7835 0.6299 0.2165 0.3701 0 26 0 110 NA NA NA NA 0 2 0 1 0 0 0 2 0 0 0 3 0 0 0 1 0 0 0 5 0 0 0 4 0 0 0 4 0 4 0 1 0 9 0 0 0 0 0 3 0 0 0 2 0 0 0 1 0 0 0 4 0 0 0 3 0 0 0 5 0 0 0 3 0 0 0 4 0 1 0 3 0 4 0 1 0 0 0 3 0 0 0 2 0 3 0 1 0 0 0 7 0 1 0 1 0 0 0 2 0 1 0 0 0 0 0 4 0 0 0 6 0 0 0 1 0 0 0 3 0 0 0 6 0 0 0 7 0 0 0 3 0 0 0 2 0 1 0 5 0 1 0 2
chrI 1511833 0.1429 0.3937 G A 0.6778 0.5349 0.3222 0.4651 65 0 65 0 2 0 0 0 4 0 0 0 0 0 1 0 2 0 1 0 2 0 1 0 2 0 0 0 0 0 3 0 2 0 2 0 5 0 0 0 3 0 0 0 0 0 2 0 0 0 1 0 1 0 0 0 NA NA NA NA 0 0 4 0 2 0 2 0 0 0 2 1 3 0 0 0 3 0 3 0 5 0 0 0 2 0 1 0 0 0 1 0 3 0 0 0 NA NA NA NA 2 0 0 0 1 0 0 0 3 0 0 0 0 0 1 0 2 0 0 0 1 0 3 0 NA NA NA NA 0 0 5 0 1 0 3 0 3 0 1 0 1 0 2 0 3 0 4 0 4 0 0 0
chrI 1514730 0.1661 0.2946 A G 0.7885 0.6223 0.2115 0.3777 116 0 34 0 1 0 4 0 1 0 0 0 1 0 0 0 2 0 0 0 1 0 0 0 5 0 0 0 2 0 0 0 1 0 1 0 1 0 1 0 0 0 7 0 2 0 0 0 4 0 0 0 1 0 0 0 9 0 0 0 3 0 0 0 5 0 0 0 2 0 0 0 6 0 0 0 1 0 2 0 1 0 2 0 1 0 0 0 5 0 0 0 1 0 0 0 6 0 0 0 1 0 2 0 NA NA NA NA 0 0 1 0 3 0 0 0 2 0 0 0 2 0 0 0 2 0 0 0 4 0 0 0 2 0 0 0 2 0 0 0 2 0 2 0 2 0 0 0 0 0 1 0
chrI 1514788 0.128 0.3116 T C 0.7524 0.6244 0.2476 0.3756 0 68 0 64 0 4 0 0 0 1 0 0 0 0 0 1 0 1 0 2 0 1 0 1 0 2 0 3 0 0 0 2 0 1 0 1 0 2 0 0 0 7 0 0 0 0 0 2 0 0 0 1 0 1 0 0 0 4 0 4 0 0 0 2 0 3 0 0 0 0 0 1 0 3 0 1 0 2 0 0 0 4 0 0 0 1 0 0 0 4 0 2 NA NA NA NA 0 3 0 1 0 4 0 0 NA NA NA NA 0 3 0 0 0 0 0 4 0 3 0 0 0 1 0 2 0 0 0 3 0 2 0 3 0 0 0 2 0 1 0 0 0 2 0 3 0 2 0 3 0 3 0 0
chrI 1519935 0.1483 0.3142 G A 0.76 0.6117 0.24 0.3883 19 0 23 0 0 0 1 0 1 0 0 0 0 0 1 0 1 0 0 0 1 0 0 0 NA NA NA NA NA NA NA NA 3 0 1 0 1 0 0 0 0 0 3 0 2 0 0 0 0 0 3 0 NA NA NA NA NA NA NA NA 3 0 0 0 1 0 0 0 1 0 0 0 2 0 0 0 0 0 2 0 1 0 0 0 0 0 4 0 2 0 0 0 NA NA NA NA NA NA NA NA 0 0 2 0 NA NA NA NA 0 0 2 0 1 0 0 0 1 0 0 0 NA NA NA NA 2 0 0 0 NA NA NA NA 1 0 0 0 1 0 0 0 1 0 4 0 NA NA NA NA 0 0 1 0
chrI 1523886 0.1225 0.3976 T C 0.6637 0.5412 0.3363 0.4588 0 58 0 61 0 1 0 3 0 0 0 2 0 0 0 5 0 1 0 2 0 3 0 1 0 0 0 3 0 0 0 6 0 1 0 1 0 2 0 0 0 0 0 5 0 1 0 1 0 2 0 1 0 2 0 0 0 2 0 1 0 5 0 0 0 0 0 1 0 4 0 0 0 1 0 0 0 0 0 3 0 1 0 6 0 0 0 3 1 1 0 1 0 0 0 3 0 0 0 1 0 1 0 4 0 3 0 0 0 0 0 2 0 1 0 0 0 0 0 3 0 1 0 0 0 2 0 0 0 2 0 1 0 2 0 1 0 2 0 0 0 0 0 1 0 5 0 0 0 1 0 0
chrI 1526104 0.1505 0.3877 G T 0.6875 0.537 0.3125 0.463 0 0 98 30 0 0 1 1 0 0 5 2 0 0 2 0 0 0 7 0 0 0 2 0 0 0 4 0 0 0 1 0 0 0 0 2 0 0 6 0 0 0 0 3 0 0 2 0 0 0 5 0 0 0 2 0 0 0 1 0 0 0 5 0 0 0 4 0 0 0 3 0 0 0 3 0 0 0 2 3 0 0 0 3 0 0 3 1 0 0 3 0 0 0 1 1 0 0 6 0 0 0 4 1 NA NA NA NA 0 0 0 6 0 0 2 0 0 0 3 0 0 0 3 0 0 0 4 0 0 0 3 0 0 0 2 0 0 0 4 1 0 0 0 3 0 0 7 0 0 0 0 3
chrI 1526169 0.12 0.4338 T A 0.6262 0.5062 0.3738 0.4938 62 0 0 56 2 0 0 0 4 0 0 0 1 0 0 2 0 0 0 5 2 0 0 1 0 0 0 3 0 0 0 1 1 0 0 0 3 0 0 0 4 0 0 0 2 0 0 0 0 0 0 5 4 0 0 0 3 0 0 0 0 0 0 6 4 0 0 0 0 0 0 3 3 0 0 2 3 0 0 0 3 0 0 0 0 0 0 1 2 0 0 2 1 0 0 0 3 0 0 2 4 0 0 0 NA NA NA NA 3 0 0 0 0 0 0 2 2 0 0 0 1 0 0 3 1 0 0 1 1 0 0 1 3 0 0 1 4 0 0 1 2 1 0 0 2 0 0 2 4 0 0 0
chrI 1526711 0.142 0.4898 A T 0.5812 0.4392 0.4188 0.5608 94 0 0 36 3 0 0 0 NA NA NA NA 3 0 0 0 5 0 0 3 5 0 0 0 3 0 0 0 3 0 0 1 1 0 0 2 5 0 0 0 3 0 0 0 4 0 0 2 1 0 0 1 5 0 0 0 1 0 0 0 0 0 0 4 1 0 0 4 0 0 0 2 3 0 0 0 4 0 0 1 4 0 0 0 2 0 0 0 3 0 0 0 2 0 0 0 2 0 0 0 5 0 0 0 NA NA NA NA 3 0 0 0 0 0 0 1 1 0 0 0 NA NA NA NA 4 0 0 1 2 0 0 0 0 0 0 3 2 0 0 0 5 0 0 0 0 0 0 1 1 0 0 0
chrI 1527515 0.1048 0.3753 T G 0.6771 0.5723 0.3229 0.4277 0 0 79 67 NA NA NA NA 0 0 6 0 0 0 3 2 0 0 0 2 0 0 1 1 0 0 1 1 0 0 0 1 0 0 4 2 0 0 1 0 0 0 4 0 0 0 2 1 0 0 0 2 0 0 6 0 0 0 1 3 0 0 0 5 0 0 0 1 0 0 0 2 NA NA NA NA 0 0 0 2 0 0 4 0 0 0 1 1 0 0 2 0 0 0 3 0 0 0 0 1 0 0 7 0 0 0 3 2 0 0 7 0 0 0 0 2 0 0 1 0 NA NA NA NA 0 0 1 1 0 0 1 1 0 0 4 2 0 0 0 1 0 0 0 1 0 0 2 3 0 0 3 0
chrI 1530037 0.1572 0.4151 A G 0.5063 0.6636 0.4937 0.3364 23 0 107 2 0 0 2 0 NA NA NA NA 0 0 1 0 0 0 3 0 0 0 4 0 1 0 1 0 6 0 0 0 3 0 0 0 0 0 1 0 0 0 4 0 0 0 3 0 1 0 2 0 0 0 3 0 NA NA NA NA 3 0 0 0 1 0 0 0 3 0 0 0 1 0 1 0 1 0 1 0 0 1 1 0 0 0 1 0 0 0 2 0 0 1 1 0 0 0 5 0 0 0 3 0 2 0 0 0 0 0 1 0 1 0 0 0 0 0 5 0 0 0 3 0 1 0 5 0 0 0 5 0 1 0 4 0 0 0 3 0 NA NA NA NA 1 0 4 0 NA NA NA NA
chrI 1530949 0.1039 0.3944 A G 0.6575 0.5537 0.3425 0.4463 73 0 28 0 0 0 1 0 2 0 0 0 1 0 2 0 3 0 1 0 4 0 0 0 3 0 0 0 7 0 0 0 2 0 2 0 1 0 3 0 0 0 6 0 0 0 5 0 1 0 0 0 2 0 0 0 1 0 0 0 5 0 0 0 1 0 0 0 2 0 0 0 2 0 0 0 0 0 1 0 2 0 0 0 2 0 3 0 7 0 0 0 0 0 2 0 5 0 0 0 3 0 1 0 3 0 0 0 0 0 3 0 1 0 0 0 2 0 0 0 2 0 0 0 2 0 0 0 2 0 0 0 4 0 0 0 1 0 0 0 2 0 3 0 1 0 2 0 2 0 1 0
chrI 1531584 0.1173 0.3969 G A 0.6618 0.5444 0.3382 0.4556 90 0 64 0 4 0 0 0 5 0 0 0 1 0 0 0 NA NA NA NA 0 0 9 0 2 0 2 0 0 0 3 0 2 0 1 0 3 0 0 0 3 0 0 0 2 0 0 0 0 0 3 0 1 0 0 0 1 0 4 0 0 0 1 0 1 0 4 0 0 0 1 0 0 0 3 0 3 0 4 0 2 0 0 0 1 0 4 0 6 0 3 0 1 0 0 0 1 0 3 0 5 0 0 0 3 0 1 0 7 0 0 0 0 0 2 0 4 0 0 0 4 0 5 0 4 0 2 0 3 0 6 0 2 0 4 0 NA NA NA NA 0 0 2 0 5 0 0 0 NA NA NA NA
chrI 1531586 0.117 0.3872 T C 0.6713 0.5543 0.3287 0.4457 0 85 0 63 0 4 0 0 0 5 0 0 0 1 0 0 NA NA NA NA 0 0 0 9 0 2 0 1 0 0 0 2 0 2 0 0 0 3 0 0 0 3 0 0 0 2 0 0 0 1 0 3 0 1 0 0 0 1 0 4 0 0 0 1 0 1 0 4 0 0 0 1 0 0 0 3 0 3 0 4 0 2 0 0 0 1 0 4 0 6 0 3 0 1 0 0 0 1 0 2 0 5 0 0 0 3 0 1 0 7 0 0 0 0 0 2 0 4 0 0 0 3 0 5 0 4 0 2 0 3 0 4 0 2 0 4 NA NA NA NA 0 0 0 2 0 5 0 0 NA NA NA NA
chrI 1531717 0.1496 0.3024 G T 0.7724 0.6228 0.2276 0.3772 0 0 173 30 0 0 2 1 0 0 3 1 0 0 3 0 0 0 3 0 0 0 9 0 0 0 3 0 0 0 4 0 0 0 2 4 0 0 3 1 0 0 0 5 0 0 2 0 0 0 4 0 0 0 3 0 0 0 7 1 0 0 3 0 0 0 4 0 0 0 2 0 0 0 3 0 0 0 2 2 0 0 3 2 0 0 2 3 0 0 5 0 0 0 2 2 0 0 3 0 0 0 2 0 0 0 4 0 0 0 0 3 0 0 1 0 0 0 3 0 0 0 6 0 0 0 5 0 0 0 7 0 0 0 4 0 NA NA NA NA 0 0 4 0 0 0 4 0 0 0 0 3
chrI 1531828 0.1599 0.3759 T G 0.704 0.5441 0.296 0.4559 0 0 28 124 0 0 4 1 0 0 1 1 0 0 0 1 0 0 0 2 0 0 0 9 0 0 0 1 0 0 0 3 0 0 2 2 0 0 2 2 0 0 2 0 NA NA NA NA 0 0 1 2 0 0 0 5 0 0 1 5 0 0 0 2 0 0 0 3 0 0 0 4 NA NA NA NA 0 0 1 2 0 0 2 2 0 0 2 6 0 0 0 4 0 0 3 1 0 0 0 6 0 0 1 2 NA NA NA NA 0 0 1 0 0 0 0 3 0 0 0 4 0 0 0 5 0 0 0 6 0 0 0 8 NA NA NA NA 0 0 1 0 0 0 1 2 0 0 2 2 0 0 2 0
chrI 1532636 0.1025 0.3667 C T 0.6846 0.582 0.3154 0.418 0 167 0 43 0 1 0 4 NA NA NA NA 0 3 0 1 0 2 0 1 0 6 0 0 0 1 0 0 0 5 0 0 0 3 0 3 0 0 0 1 0 0 0 5 0 1 0 1 0 0 0 2 0 3 0 0 0 4 0 0 0 5 0 0 0 4 0 0 0 2 0 0 0 4 0 0 0 4 0 0 0 0 0 1 0 1 0 2 0 4 0 0 0 1 0 1 0 5 0 0 0 3 0 2 0 5 0 0 0 0 0 3 0 2 0 0 0 3 0 0 0 4 0 0 0 3 0 0 0 8 0 0 0 4 0 0 0 2 0 2 0 5 0 0 0 5 0 2 0 1 0 0
chrI 1535176 0.1186 0.2716 A T 0.6691 0.7878 0.3309 0.2122 85 0 0 74 2 0 0 0 NA NA NA NA 0 0 0 1 1 0 0 0 0 0 0 8 3 0 0 0 1 0 0 0 5 0 0 0 1 0 0 2 8 0 0 0 2 0 1 0 0 0 0 1 0 0 0 3 1 0 0 2 2 0 0 0 1 0 0 1 8 0 0 0 2 0 0 0 1 0 0 1 0 0 0 3 1 0 0 1 0 0 0 2 1 0 0 0 1 0 0 3 NA NA NA NA 2 0 0 2 7 0 0 0 NA NA NA NA 3 0 0 0 NA NA NA NA 0 0 0 2 0 0 0 3 6 0 0 0 0 0 0 2 1 0 0 5 0 0 0 3 0 0 0 2
chrI 1535181 0.1287 0.2762 A G 0.6594 0.7881 0.3406 0.2119 85 0 75 0 2 0 0 0 NA NA NA NA 0 0 1 0 1 0 0 0 0 0 8 0 3 0 0 0 1 0 0 0 5 0 0 0 1 0 2 0 7 0 0 0 2 1 0 0 0 0 1 0 0 0 4 0 1 0 2 0 2 0 0 0 0 0 1 0 8 0 0 0 2 0 0 0 1 0 1 0 0 0 3 0 1 0 2 0 0 0 2 0 1 0 0 0 1 0 4 0 NA NA NA NA 2 0 2 0 8 0 0 0 NA NA NA NA 3 0 0 0 NA NA NA NA 0 0 3 0 0 0 2 0 6 0 0 0 0 0 3 0 1 0 5 0 0 0 2 0 0 0 3 0
chrI 1535616 0.1445 0.3017 T C 0.6261 0.7706 0.3739 0.2294 0 80 0 50 0 1 0 2 0 1 0 2 0 1 0 0 0 2 0 0 0 10 0 0 0 3 0 2 0 0 0 4 0 0 0 3 0 4 0 1 0 0 0 5 0 7 0 0 0 2 0 1 0 1 0 0 0 4 0 2 0 0 0 5 0 7 0 0 0 0 0 1 0 2 0 2 0 1 0 2 0 1 0 1 0 4 1 0 0 2 0 0 0 0 0 3 0 1 0 0 0 0 0 1 0 2 0 1 0 0 0 2 0 0 0 2 NA NA NA NA 0 3 0 0 0 0 0 3 0 6 0 0 0 7 0 0 0 2 0 0 0 2 0 2 0 4 0 0 0 0 0 1
chrI 1536754 0.1636 0.2932 A G 0.625 0.7886 0.375 0.2114 41 0 102 0 2 0 0 0 2 0 1 0 0 0 3 0 1 0 6 0 0 0 2 0 0 0 4 0 1 0 0 0 1 0 0 0 0 0 1 0 1 0 0 0 0 0 1 0 1 0 0 0 0 0 3 0 0 0 2 0 1 0 0 0 0 0 2 0 1 0 0 0 0 0 1 0 1 0 4 0 0 0 3 0 1 0 1 0 0 0 1 0 0 0 1 0 0 0 2 0 1 0 2 0 0 0 3 0 2 0 1 0 3 0 0 0 0 0 2 0 0 0 3 0 0 0 1 0 0 0 3 0 2 0 0 0 NA NA NA NA 0 0 3 0 0 0 4 0 2 0 1 0
chrI 1544044 0.1178 0.4273 G A 0.6316 0.5138 0.3684 0.4862 39 0 75 0 2 0 3 0 1 0 1 0 0 0 3 0 0 0 3 0 0 0 4 0 0 0 2 0 0 0 1 0 0 0 2 0 2 0 4 0 1 0 0 0 0 0 1 0 NA NA NA NA 0 0 1 0 0 0 1 0 0 0 3 0 0 0 1 0 0 0 1 0 0 0 2 0 1 0 3 0 2 0 1 0 0 0 2 0 1 0 0 0 1 0 0 0 0 0 3 0 2 0 0 0 0 0 3 0 1 0 0 0 0 0 3 0 0 0 1 0 2 0 2 0 0 0 1 0 1 0 0 0 0 0 5 0 0 0 3 0 NA NA NA NA 0 0 10 0 1 0 0 0
chrI 1544516 0.1214 0.4719 T G 0.5888 0.4673 0.4112 0.5327 0 0 38 110 0 0 0 4 0 0 0 2 0 0 0 6 0 0 0 2 0 0 0 8 0 0 2 1 0 0 4 0 0 0 3 3 0 0 0 3 0 0 0 3 0 0 0 2 0 0 1 1 0 0 0 2 0 0 1 0 0 0 5 0 0 0 0 8 0 0 1 0 0 0 1 1 0 0 0 1 0 0 0 3 0 0 0 2 0 0 0 3 0 0 0 3 0 0 0 8 0 0 0 1 0 0 1 0 NA NA NA NA 0 0 1 0 0 0 0 6 0 0 0 1 0 0 1 1 0 0 0 4 0 0 3 2 0 0 0 4 0 0 0 1 0 0 0 5 0 0 0 2
chrI 1544801 0.1174 0.3628 G T 0.5785 0.6959 0.4215 0.3041 0 0 92 28 0 0 1 2 0 0 2 1 0 0 2 1 0 0 2 0 0 0 4 2 0 0 5 0 0 0 3 0 0 0 3 1 0 0 0 5 0 0 0 5 0 0 4 0 0 0 1 2 NA NA NA NA 0 0 4 0 0 0 6 0 0 0 5 2 NA NA NA NA 0 0 2 0 0 0 0 2 0 0 2 2 0 0 0 5 0 0 6 0 0 0 1 2 0 0 2 3 0 0 2 2 0 0 6 0 0 0 0 5 0 0 3 0 0 0 3 0 0 0 1 0 0 0 3 0 0 0 1 0 0 0 5 0 0 0 4 0 0 0 0 2 0 0 4 2 0 0 3 0
chrI 1545275 0.1291 0.4282 G A 0.5072 0.6364 0.4928 0.3636 82 0 38 0 6 0 0 0 6 0 0 0 2 0 0 0 2 0 0 0 5 0 0 0 0 0 3 0 0 0 4 0 2 0 4 0 6 0 0 0 2 0 0 0 2 0 0 0 3 0 2 0 NA NA NA NA 3 0 2 0 0 0 3 0 5 0 0 0 0 0 5 0 1 0 4 0 2 0 0 0 4 0 0 0 4 0 0 0 1 0 0 0 2 0 0 0 4 0 0 0 7 0 0 0 NA NA NA NA 2 0 0 0 NA NA NA NA 6 0 0 0 3 0 7 0 3 0 2 0 2 0 1 0 3 0 1 0 4 0 0 0 2 1 0 0 3 0 0 0 5 0 0 0
chrI 1545507 0.1623 0.4674 G A 0.6138 0.4515 0.3862 0.5485 74 0 42 0 1 0 4 0 5 0 0 0 0 0 7 0 1 0 1 0 3 0 4 0 4 0 0 0 3 0 0 0 2 0 2 0 0 0 2 0 0 0 6 0 4 0 3 0 2 0 3 0 2 0 0 0 11 0 0 0 4 0 0 0 2 0 0 0 4 0 0 0 3 0 0 0 0 0 1 0 5 0 2 0 0 0 2 0 3 0 1 0 3 0 0 0 1 0 2 0 1 0 0 0 5 0 0 0 0 0 3 0 1 0 1 0 5 0 0 0 0 0 2 0 4 0 0 0 0 0 3 0 5 0 0 0 5 0 2 0 0 0 3 0 1 0 4 0 0 0 2 0
chrI 1546550 0.11 0.2673 T G 0.6777 0.7877 0.3223 0.2123 0 0 18 114 0 0 0 7 0 0 0 1 0 0 1 3 0 0 5 1 0 0 1 0 0 0 0 3 0 0 0 3 0 0 0 5 0 0 0 3 0 0 0 5 0 0 0 1 0 0 1 4 0 0 0 2 0 0 0 6 NA NA NA NA 0 0 0 2 0 0 0 7 0 0 0 2 0 0 1 4 0 0 0 4 0 0 1 1 0 0 1 1 0 0 0 4 0 0 1 4 0 0 0 4 0 0 0 3 0 0 0 1 NA NA NA NA 0 0 0 3 0 0 1 2 0 0 0 4 0 0 0 5 0 0 0 4 0 0 1 2 0 0 1 0 0 0 4 2 0 0 0 2
chrI 1550078 0.1135 0.4406 C G 0.6162 0.5027 0.3838 0.4973 0 126 37 0 0 4 0 0 0 4 0 0 NA NA NA NA 0 3 0 0 0 7 0 0 0 0 2 0 0 0 4 0 0 2 3 0 0 3 0 0 0 2 0 0 NA NA NA NA 0 2 0 0 0 2 0 0 0 1 1 0 0 0 1 0 0 2 0 0 NA NA NA NA NA NA NA NA 0 4 0 0 0 4 0 0 0 2 0 0 0 4 0 0 0 8 1 0 0 5 0 0 0 3 0 0 0 2 1 0 0 4 0 0 0 0 2 0 0 5 0 0 0 3 0 0 0 1 1 0 0 1 0 0 0 6 2 0 0 2 0 0 0 3 0 0 0 6 0 0 0 4 0 0
chrI 1550133 0.125 0.4742 A T 0.5882 0.4633 0.4118 0.5367 63 0 0 96 0 0 0 3 1 0 0 4 1 0 0 0 2 0 0 1 3 0 0 2 0 0 0 3 0 0 0 2 3 0 0 4 3 0 0 3 5 0 0 0 2 0 0 0 2 0 0 1 0 0 0 2 0 0 0 2 0 0 0 4 0 0 0 3 0 0 0 1 0 0 0 1 3 0 0 0 2 0 0 0 1 0 0 0 1 0 0 2 3 0 0 3 4 0 0 1 2 0 0 1 0 0 0 5 6 0 0 0 0 0 0 2 0 0 0 3 2 0 0 2 0 0 0 3 0 0 0 2 0 0 0 6 0 0 0 1 1 0 0 0 2 0 0 3 3 0 0 0
chrI 1550617 0.1624 0.309 A G 0.6098 0.7722 0.3902 0.2278 92 0 29 0 2 0 0 0 NA NA NA NA 5 0 0 0 1 0 3 0 2 0 1 0 1 0 0 0 5 0 0 0 4 0 0 0 2 0 0 0 6 0 0 0 1 0 2 0 1 0 1 0 NA NA NA NA 1 0 0 0 3 0 0 0 4 0 1 0 3 0 0 0 2 0 0 0 1 0 1 0 1 0 0 0 0 0 1 0 2 0 0 0 3 0 0 0 0 0 2 0 4 0 0 0 1 0 0 0 3 0 0 0 2 0 0 0 3 0 0 0 1 0 0 0 3 0 0 0 2 0 1 0 4 0 0 0 2 0 0 0 1 0 3 0 3 0 2 0 NA NA NA NA
chrI 1550627 0.1569 0.295 A C 0.6265 0.7834 0.3735 0.2166 96 28 0 0 2 0 0 0 NA NA NA NA 5 0 0 0 1 3 0 0 2 1 0 0 1 0 0 0 5 0 0 0 5 0 0 0 1 0 0 0 6 0 0 0 1 2 0 0 1 1 0 0 NA NA NA NA NA NA NA NA 4 0 0 0 5 1 0 0 3 0 0 0 2 0 0 0 1 1 0 0 1 0 0 0 1 1 0 0 3 0 0 0 3 0 0 0 1 2 0 0 3 0 0 0 2 0 0 0 3 0 0 0 2 0 0 0 4 0 0 0 2 0 0 0 4 0 0 0 2 1 0 0 4 0 0 0 2 0 0 0 1 3 0 0 3 2 0 0 NA NA NA NA
chrI 1560434 0.1396 0.4436 T C 0.6262 0.4866 0.3738 0.5134 0 28 0 93 0 0 0 2 0 0 0 2 0 0 0 8 0 0 0 6 0 0 0 4 0 1 0 3 0 4 0 0 0 1 0 1 0 0 0 4 0 0 0 5 0 0 0 6 0 2 0 1 0 0 0 1 0 3 0 2 0 4 0 0 0 0 0 7 0 6 0 0 NA NA NA NA 0 0 0 5 0 0 0 3 0 0 0 2 0 0 0 2 0 0 0 3 0 0 0 6 0 0 0 3 0 2 0 1 0 0 0 1 0 1 0 0 0 0 0 1 NA NA NA NA 0 2 0 0 0 0 0 4 0 2 0 5 0 0 0 4 0 0 0 5 0 0 0 6 0 0 0 7
chrI 1561675 0.1005 0.2502 C T 0.8 0.6995 0.2 0.3005 0 125 0 41 0 3 0 5 0 1 0 4 0 2 0 0 0 2 0 0 0 2 0 0 0 1 0 0 0 5 0 0 0 2 0 3 0 1 0 2 0 0 0 2 0 2 0 0 0 1 0 0 0 2 0 0 0 1 0 0 0 5 0 0 0 2 0 0 0 5 0 0 0 1 0 0 0 1 0 1 0 2 0 2 0 0 0 2 0 1 0 0 0 0 0 1 0 1 0 0 0 5 0 0 0 3 0 2 0 0 0 1 0 4 0 0 0 5 0 0 0 4 0 0 0 2 0 0 0 8 0 0 0 10 0 0 0 5 0 0 0 4 0 1 0 3 0 0 0 0 0 2
chrI 1562163 0.1329 0.3897 T C 0.5439 0.6767 0.4561 0.3233 0 41 0 85 0 4 0 1 0 2 0 1 0 1 0 1 0 3 0 0 0 2 0 2 0 0 0 2 0 0 0 3 0 2 0 3 0 1 0 0 0 4 0 0 0 2 0 1 0 3 0 0 0 0 0 1 0 0 0 2 0 0 0 7 0 2 0 0 0 0 0 3 0 0 0 2 0 1 0 0 0 1 0 2 0 3 0 0 0 0 0 1 0 1 0 0 0 1 0 1 0 4 0 4 0 1 0 0 0 5 0 0 NA NA NA NA 0 0 0 2 0 0 0 1 0 0 0 2 0 0 0 1 0 0 0 8 0 0 0 2 NA NA NA NA 0 2 0 2 0 1 0 3
chrI 1563512 0.1683 0.3865 C A 0.6977 0.5294 0.3023 0.4706 40 110 0 0 1 0 0 0 1 1 0 0 0 3 0 0 0 4 0 0 0 4 0 0 0 2 0 0 0 2 0 0 1 5 0 0 2 2 0 0 NA NA NA NA 0 4 0 0 0 5 0 0 NA NA NA NA 0 1 0 0 0 1 0 0 0 1 0 0 0 1 0 0 0 2 0 0 1 3 0 0 2 3 0 0 2 2 0 0 3 2 0 0 0 2 0 0 0 3 0 0 0 2 0 0 1 2 0 0 2 0 0 0 0 3 0 0 0 6 0 0 4 1 0 0 0 3 0 0 1 0 0 0 0 3 0 0 NA NA NA NA NA NA NA NA 0 6 0 0 2 4 0 0
chrI 1564689 0.1 0.4395 G A 0.6105 0.5105 0.3895 0.4895 32 0 113 0 0 0 5 0 0 0 1 0 0 0 4 0 0 0 3 0 0 0 5 0 3 0 1 0 7 0 0 0 2 0 2 0 0 0 6 0 0 0 4 0 0 0 2 0 1 0 3 0 NA NA NA NA 1 0 1 0 4 0 0 0 0 0 6 0 1 0 0 0 1 0 1 0 0 0 2 0 0 0 4 0 0 0 1 0 0 0 1 0 0 0 2 0 0 0 4 0 0 0 3 0 0 0 3 0 0 0 3 0 NA NA NA NA 0 0 2 0 0 0 2 0 2 0 4 0 0 0 3 0 1 0 4 0 0 0 3 0 0 0 4 0 0 0 4 0 0 0 1 0
chrI 1565977 0.1043 0.2522 C T 0.8 0.6957 0.2 0.3043 0 109 5 33 0 1 0 2 0 4 0 3 0 3 0 0 0 2 0 0 0 2 0 0 0 2 0 0 0 6 0 0 0 1 0 3 0 1 0 3 0 0 0 2 0 4 0 0 0 1 0 0 NA NA NA NA 0 2 0 0 0 9 0 0 0 1 0 0 0 1 0 0 0 3 0 0 0 3 0 1 NA NA NA NA 0 1 0 1 0 4 0 0 0 0 0 1 0 3 0 0 0 1 0 3 0 1 0 1 0 0 0 2 0 3 0 0 0 3 0 0 0 5 0 0 0 1 0 0 0 4 0 0 0 3 0 0 0 4 0 0 0 3 0 1 0 5 0 0 0 1 0 2
chrI 1567215 0.1194 0.3755 A T 0.6842 0.5648 0.3158 0.4352 93 0 0 16 2 0 0 1 1 0 0 0 5 0 0 0 6 0 0 0 5 0 0 0 1 0 0 0 0 0 0 1 NA NA NA NA 1 0 0 0 2 0 0 1 3 0 0 0 1 0 0 0 3 0 0 0 1 0 0 0 0 0 0 2 4 0 0 0 NA NA NA NA 0 0 0 1 2 0 0 0 1 0 0 1 NA NA NA NA 3 0 0 0 2 0 0 0 2 0 0 0 3 0 0 1 1 0 0 2 1 0 0 0 0 0 0 3 4 0 0 0 2 0 0 0 4 0 0 0 3 0 0 0 2 0 0 0 2 0 0 0 1 0 0 0 4 0 0 0 6 0 0 1
chrI 1567223 0.1486 0.4958 T C 0.4217 0.5702 0.5783 0.4132 2 90 0 26 1 5 0 1 0 1 0 0 0 5 0 0 0 6 0 0 0 5 0 0 0 1 0 0 0 0 0 1 NA NA NA NA 1 0 0 0 0 0 0 3 0 3 0 0 0 1 0 0 0 3 0 0 0 1 0 0 0 1 0 2 0 4 0 0 NA NA NA NA 0 0 0 1 0 3 0 0 0 1 0 1 NA NA NA NA 0 3 0 0 0 2 0 0 0 2 0 0 0 3 0 1 0 1 0 2 0 1 0 0 0 0 0 3 0 3 0 0 0 2 0 0 0 4 0 0 0 2 0 0 0 2 0 1 0 2 0 0 0 1 0 0 1 4 0 0 0 6 0 2
chrI 1567465 0.1507 0.286 G A 0.6303 0.781 0.3529 0.219 84 0 69 0 1 0 2 0 1 0 0 0 3 0 0 0 3 0 0 0 4 0 0 0 1 0 1 0 0 0 3 0 0 0 3 0 1 0 3 0 0 0 4 0 4 0 0 0 2 0 0 0 1 0 0 0 3 0 0 0 0 0 5 0 5 0 0 0 0 0 2 0 0 0 1 0 NA NA NA NA 0 0 2 0 2 0 2 0 3 0 0 0 NA NA NA NA 2 0 0 0 2 0 4 0 0 0 1 0 0 0 2 0 0 0 7 0 1 1 0 0 4 0 0 0 3 0 1 0 3 0 0 0 5 0 3 0 1 0 0 0 5 0 0 0 4 0 0 0 0 0 2 0
chrI 1567474 0.1501 0.2779 C T 0.6471 0.7972 0.3529 0.2028 0 69 0 82 0 2 0 1 NA NA NA NA 0 0 0 3 0 0 0 3 0 0 0 2 0 1 0 1 0 1 0 0 0 4 0 0 0 3 0 1 0 4 0 0 0 0 0 4 0 0 0 2 0 0 0 1 0 0 0 3 0 6 0 0 0 0 0 4 0 2 0 0 0 1 0 0 NA NA NA NA 0 2 0 0 0 2 0 2 0 0 0 3 NA NA NA NA 0 0 0 2 0 2 0 2 0 1 0 0 0 2 0 0 0 7 0 0 0 0 0 3 0 0 0 4 0 1 0 3 0 0 0 3 0 3 0 4 0 0 0 2 0 1 0 4 0 0 0 3 0 2 0 0
chrI 1567489 0.1637 0.2778 C T 0.6404 0.804 0.3596 0.196 0 67 0 95 0 4 0 1 0 1 0 1 0 0 0 5 0 0 0 3 0 0 0 4 0 1 0 1 0 1 0 0 1 3 0 0 0 3 0 0 0 5 0 0 0 0 0 4 0 0 0 1 0 0 0 1 0 0 0 3 0 6 0 0 0 0 0 3 0 1 0 0 0 1 0 0 0 0 0 1 0 1 0 0 0 1 0 3 0 0 0 2 NA NA NA NA 0 0 0 2 0 1 0 1 0 1 0 0 0 2 0 0 0 6 0 0 0 0 0 3 0 0 0 4 0 2 0 4 0 0 0 3 0 2 0 5 0 0 0 2 0 1 0 3 0 0 0 6 0 3 0 0
chrI 1567662 0.1273 0.2521 G A 0.6842 0.8115 0.3158 0.1885 29 0 128 0 0 0 2 0 0 0 4 0 NA NA NA NA 2 0 3 0 2 0 1 0 0 0 1 0 0 0 6 0 0 0 4 0 0 0 1 0 0 0 2 0 1 0 1 0 2 0 1 0 0 0 3 0 0 0 5 0 0 0 2 0 NA NA NA NA NA NA NA NA 0 0 1 0 0 0 1 0 0 0 1 0 2 0 1 0 0 0 1 0 NA NA NA NA 1 0 0 0 0 0 5 0 0 0 1 0 0 0 2 0 0 0 2 0 NA NA NA NA NA NA NA NA 0 0 2 0 2 0 0 0 0 0 5 0 NA NA NA NA 1 0 1 0 3 0 2 0 0 0 6 0
chrI 1568202 0.1173 0.2778 T C 0.6636 0.7808 0.3364 0.2192 0 89 0 63 0 1 0 3 0 3 0 4 0 4 0 0 0 5 0 0 0 5 0 0 0 0 0 1 0 0 0 6 0 0 0 1 0 3 0 1 0 0 0 2 0 5 0 0 0 1 0 1 0 1 0 0 0 1 0 1 0 0 0 1 0 3 0 0 0 0 0 4 0 1 0 1 0 6 0 2 0 4 0 0 0 2 0 0 0 5 0 0 0 1 0 1 0 3 0 0 0 0 0 1 0 1 0 1 0 0 0 3 0 0 0 3 0 1 0 0 0 3 0 0 0 1 0 2 0 6 0 0 0 1 0 4 0 3 0 0 0 2 0 2 0 4 0 0 NA NA NA NA
chrI 1570938 0.1353 0.3583 C T 0.5741 0.7094 0.4259 0.2906 0 27 0 52 NA NA NA NA 0 0 0 6 0 0 0 2 NA NA NA NA 0 0 0 1 0 1 0 3 0 1 0 0 0 2 0 0 0 0 0 1 0 2 0 0 0 0 0 1 0 2 0 1 NA NA NA NA 0 0 0 1 0 4 0 0 NA NA NA NA 0 1 0 0 0 2 0 0 0 0 0 1 0 1 0 3 0 0 0 1 NA NA NA NA 0 1 0 3 0 0 0 1 0 1 0 2 0 1 0 0 0 1 0 0 0 1 0 0 0 0 0 2 0 0 0 2 0 2 0 1 0 0 0 1 0 2 0 3 0 0 0 2 0 2 0 0 0 0 0 6 0 1 0 0
chrI 1572473 0.1278 0.3675 G C 0.6964 0.5686 0.3036 0.4314 0 23 65 0 0 1 0 0 NA NA NA NA 0 0 1 0 0 0 1 0 0 0 2 0 0 0 1 0 NA NA NA NA 0 2 0 0 0 0 1 0 NA NA NA NA 0 0 1 0 0 0 2 0 NA NA NA NA 0 0 3 0 0 0 2 0 0 0 2 0 0 0 1 0 NA NA NA NA 0 0 2 0 0 0 2 0 0 1 0 0 0 0 2 0 NA NA NA NA 0 0 1 0 0 0 2 0 NA NA NA NA 0 2 0 0 0 0 2 0 0 0 4 0 0 0 1 0 0 0 1 0 0 0 2 0 0 0 3 0 0 0 1 0 0 1 1 0 0 0 2 0 0 1 1 0
chrI 1572631 0.1314 0.399 T C 0.6667 0.5353 0.3333 0.4647 0 25 0 101 0 0 0 4 0 0 0 7 0 0 0 2 NA NA NA NA 0 0 0 3 0 3 0 0 0 1 0 0 0 3 0 1 0 0 0 2 0 0 0 1 0 0 0 2 NA NA NA NA 0 0 0 1 NA NA NA NA 0 2 0 0 0 0 0 1 0 2 0 0 0 3 0 0 0 0 0 1 0 0 0 2 0 0 0 2 0 3 0 2 0 0 0 3 0 0 0 3 0 0 0 1 0 0 0 3 0 1 0 3 0 9 0 0 0 0 0 7 0 0 0 1 0 2 0 6 0 0 0 1 0 4 0 6 0 0 0 2 0 0 0 5 0 0 0 4 NA NA NA NA
chrI 1572636 0.1156 0.3854 C A 0.6724 0.5568 0.3276 0.4432 22 98 0 0 0 4 0 0 0 8 0 0 0 1 0 0 NA NA NA NA 0 3 0 0 3 0 0 0 1 0 0 0 3 1 0 0 0 2 0 0 0 1 0 0 0 2 0 0 NA NA NA NA 0 1 0 0 NA NA NA NA 3 0 0 0 0 1 0 0 2 0 0 0 3 0 0 0 0 1 0 0 0 2 0 0 0 2 0 0 3 2 0 0 0 3 0 0 0 3 0 0 0 1 0 0 0 3 0 0 1 3 0 0 8 0 0 0 0 7 0 0 0 2 0 0 2 6 0 0 0 1 0 0 3 4 0 0 0 2 0 0 0 4 0 1 0 4 0 0 NA NA NA NA
chrI 1572637 0.1136 0.3844 G C 0.6724 0.5588 0.3276 0.4412 0 22 97 0 0 0 4 0 0 0 8 0 0 0 1 0 NA NA NA NA 0 0 3 0 0 3 0 0 0 1 0 0 0 3 1 0 0 0 2 0 0 0 1 0 0 0 2 0 NA NA NA NA 0 0 1 0 NA NA NA NA 0 3 0 0 0 0 1 0 0 2 0 0 0 3 0 0 0 0 1 0 0 0 3 0 0 0 2 0 0 3 2 0 0 0 3 0 0 0 4 0 0 0 1 0 0 0 3 0 0 1 3 0 0 8 0 0 0 0 7 0 0 0 2 0 0 2 5 0 0 0 1 0 0 3 4 0 0 0 2 0 0 0 5 0 0 0 4 0 NA NA NA NA
chrI 1573537 0.135 0.4917 T G 0.5758 0.4408 0.4242 0.5592 0 0 85 44 0 0 2 2 0 0 0 1 0 0 2 2 0 0 3 3 0 0 1 1 0 0 4 0 0 0 1 0 0 0 1 2 0 0 3 3 0 0 0 1 NA NA NA NA 0 0 1 3 0 0 3 0 0 0 3 0 0 0 3 0 0 0 1 2 0 0 2 0 0 0 3 0 0 0 0 4 0 0 1 0 0 0 0 5 0 0 2 0 0 0 2 0 0 0 0 2 0 0 1 0 0 0 2 2 0 0 1 1 0 0 1 0 0 0 1 0 NA NA NA NA NA NA NA NA 0 0 0 1 0 0 9 0 0 0 4 0 NA NA NA NA 0 0 0 2 0 0 1 1
chrI 1576323 0.1541 0.356 G A 0.567 0.7211 0.433 0.2789 118 0 42 0 5 0 0 0 5 0 0 0 2 0 0 0 4 0 0 0 2 0 0 0 NA NA NA NA 0 0 5 0 1 0 2 0 NA NA NA NA 5 0 0 0 1 0 0 0 0 0 1 0 2 0 1 0 1 0 2 0 0 0 2 0 3 0 0 0 0 0 3 0 1 0 1 0 2 0 0 0 1 0 0 0 3 0 0 0 NA NA NA NA NA NA NA NA 2 0 1 0 5 0 1 0 2 0 0 0 3 0 0 0 0 0 2 0 1 0 2 0 2 0 0 0 2 0 2 0 2 0 2 0 3 0 7 0 2 0 0 0 1 0 2 0 3 0 0 0 2 0 0 0
chrI 1576324 0.1557 0.3861 T G 0.5361 0.6918 0.4639 0.3082 0 0 121 41 0 0 5 0 0 0 5 0 0 0 2 0 0 0 4 0 0 0 2 0 NA NA NA NA 0 0 0 5 0 0 1 2 NA NA NA NA 0 0 5 0 0 0 1 0 0 0 0 1 0 0 2 0 0 0 1 2 0 0 0 2 0 0 2 0 0 0 0 3 0 0 1 1 0 0 2 0 0 0 1 0 0 0 3 0 NA NA NA NA NA NA NA NA 0 0 3 0 0 0 6 0 0 0 2 0 0 0 3 0 0 0 0 2 0 0 3 0 0 0 2 0 0 0 2 2 0 0 2 2 0 0 3 7 0 0 2 0 0 0 1 2 0 0 4 0 0 0 2 0
chrI 1576335 0.1209 0.3562 G A 0.5833 0.7042 0.4167 0.2958 56 0 101 0 3 0 3 0 1 0 3 0 0 0 2 0 2 0 2 0 2 0 0 0 NA NA NA NA 0 0 5 0 1 0 2 0 NA NA NA NA 4 0 0 0 1 0 0 0 1 0 1 0 0 0 2 0 0 0 3 0 0 0 2 0 1 0 1 0 0 0 3 0 0 0 1 0 2 0 0 0 0 0 1 0 3 0 0 0 NA NA NA NA NA NA NA NA 0 0 2 0 5 0 1 0 1 0 1 0 3 0 0 0 0 0 2 0 0 0 3 0 0 0 2 0 0 0 4 0 0 0 3 0 0 0 10 0 2 0 0 0 1 0 3 0 2 0 2 0 0 0 2 0
chrI 1576783 0.1469 0.2652 G A 0.6613 0.8082 0.3387 0.1918 73 0 57 0 2 0 0 0 2 0 3 0 1 0 0 0 2 0 0 0 1 0 0 0 3 0 2 0 0 0 2 0 0 0 4 0 1 0 1 0 0 0 2 0 1 0 0 0 1 0 5 0 3 0 0 0 3 0 0 0 0 0 1 0 NA NA NA NA NA NA NA NA 1 0 0 0 0 0 2 0 2 0 0 0 NA NA NA NA 1 0 0 0 1 0 0 0 1 0 0 0 2 0 0 0 1 0 1 0 0 0 3 0 0 0 3 0 3 0 0 0 3 0 1 0 0 0 1 0 NA NA NA NA 2 0 6 0 2 0 0 0 1 0 0 0 5 0 0 0 NA NA NA NA
chrI 1584560 0.1481 0.3565 T G 0.5694 0.7176 0.4306 0.2824 0 0 56 24 1 0 1 0 0 0 1 0 0 0 1 0 0 0 4 0 0 0 1 1 0 0 2 2 0 0 0 1 0 0 0 5 0 0 4 1 0 0 0 5 NA NA NA NA NA NA NA NA 0 0 2 0 0 0 2 1 0 0 0 1 0 0 1 0 0 0 0 1 0 0 2 2 0 0 1 1 NA NA NA NA 0 0 0 1 0 0 2 0 0 0 1 1 0 0 1 0 0 0 0 3 0 0 3 1 0 0 0 4 0 0 0 1 0 0 5 0 0 0 5 0 0 0 4 0 0 0 3 0 0 0 1 4 0 0 2 0 NA NA NA NA 0 0 2 0 0 0 0 1
chrI 1594199 0.1584 0.3405 A G 0.5804 0.7387 0.4196 0.2613 62 0 77 0 2 0 0 0 3 0 3 0 0 0 3 0 0 0 6 0 2 0 3 0 1 0 2 0 4 0 0 0 1 0 2 0 1 0 2 0 3 0 0 0 NA NA NA NA 0 0 2 0 0 0 3 0 2 0 1 0 6 0 0 0 0 0 4 0 NA NA NA NA 2 0 1 0 3 0 4 0 4 0 1 0 4 0 0 0 1 0 1 0 1 0 1 0 2 0 1 0 1 0 3 0 0 0 3 0 4 0 0 0 1 0 0 0 0 0 4 0 0 0 5 0 4 0 1 0 0 0 5 0 2 1 5 0 0 0 3 0 1 0 3 0 0 0 6 0 2 0 2 0
chrI 1594200 0.1491 0.3291 C G 0.5963 0.7455 0.4037 0.2545 2 62 75 0 0 2 0 0 0 3 3 0 0 0 3 0 0 0 5 0 0 2 3 0 0 1 2 0 0 4 0 0 0 1 2 0 0 1 2 0 0 3 0 0 NA NA NA NA 0 0 2 0 0 0 3 0 0 2 1 0 0 6 0 0 0 0 4 0 NA NA NA NA 0 2 1 0 0 3 4 0 0 4 1 0 0 4 0 0 0 1 1 0 0 1 1 0 0 2 1 0 0 1 3 0 0 0 3 0 0 4 0 0 0 1 0 0 0 0 4 0 0 0 5 0 0 4 1 0 0 0 6 0 0 2 6 0 0 0 3 0 0 1 3 0 0 0 6 0 0 2 2 0
chrI 1594201 0.1378 0.3311 A G 0.6 0.7378 0.4 0.2622 64 0 76 0 2 0 0 0 3 0 3 0 0 0 3 0 0 0 5 0 2 0 3 0 1 0 3 0 4 0 0 0 1 0 2 0 1 0 2 0 3 0 0 0 NA NA NA NA 0 0 2 0 0 0 3 0 2 0 1 0 6 0 0 0 0 0 4 0 NA NA NA NA 2 0 1 0 3 0 3 0 4 0 2 0 4 0 1 0 1 0 1 0 1 0 1 0 2 0 1 0 1 0 3 0 0 0 3 0 4 0 0 0 1 0 0 0 0 0 4 0 0 0 5 0 4 0 1 0 0 0 5 0 2 0 5 0 0 0 3 0 1 0 2 0 0 0 6 0 2 0 2 0
chrI 1594203 0.1508 0.3298 G C 0.5948 0.7456 0.4052 0.2544 0 76 64 0 0 0 2 0 0 3 3 0 0 2 0 0 0 6 0 0 0 3 2 0 0 3 1 0 0 0 4 0 0 2 1 0 0 2 1 0 0 0 3 0 NA NA NA NA 0 2 1 0 0 3 0 0 0 1 2 0 0 0 6 0 0 4 0 0 0 0 1 0 0 1 2 0 0 3 3 0 0 2 4 0 0 1 4 0 0 1 1 0 0 1 1 0 0 1 3 0 0 3 1 0 0 3 0 0 0 0 4 0 0 0 1 0 0 4 0 0 0 5 0 0 0 1 4 0 0 6 0 0 0 5 2 0 0 3 0 0 0 2 1 0 0 6 0 0 0 1 3 0
chrI 1594205 0.1528 0.3134 T C 0.6102 0.7629 0.3898 0.2371 0 77 0 65 0 0 0 2 0 4 0 3 0 3 0 0 0 6 0 0 0 2 0 2 0 3 0 1 0 0 0 4 0 1 0 2 0 2 0 1 0 0 0 3 NA NA NA NA 0 2 0 1 0 3 0 0 0 1 0 2 0 1 0 6 0 4 0 0 0 0 0 1 0 1 0 2 0 2 0 3 0 1 0 5 0 0 0 5 0 1 0 1 0 1 0 1 0 1 0 3 0 3 0 1 0 3 0 0 0 0 0 4 0 0 0 1 0 3 0 0 0 5 0 0 0 1 0 4 0 6 0 0 0 5 0 2 0 3 0 0 0 3 0 1 0 6 0 0 0 1 0 3
chrI 1594210 0.1509 0.3213 G A 0.6033 0.7542 0.3967 0.2458 80 0 68 0 0 0 2 0 3 0 5 0 2 0 0 0 6 0 0 0 2 0 2 0 3 0 1 0 0 0 4 0 1 0 2 0 2 0 1 0 0 0 3 0 1 0 0 0 2 0 1 0 3 0 0 0 0 0 2 0 0 0 7 0 4 0 0 0 0 0 1 0 1 0 2 0 3 0 3 0 1 0 5 0 0 0 5 0 1 0 1 0 3 0 1 0 1 0 3 0 3 0 1 0 3 0 0 0 0 0 4 0 0 0 1 0 3 0 0 0 5 0 0 0 2 0 4 0 6 0 0 0 5 0 2 0 3 0 0 0 2 0 3 0 5 0 0 0 1 0 3 0
chrI 1597284 0.1495 0.2987 G T 0.6265 0.776 0.3735 0.224 0 0 50 59 0 0 3 0 0 0 0 3 0 0 0 4 0 0 0 1 0 0 1 1 NA NA NA NA 0 0 2 0 0 0 3 0 NA NA NA NA 0 0 6 0 0 0 0 1 0 0 0 1 0 0 0 2 NA NA NA NA 0 0 3 0 0 0 0 3 0 0 1 0 NA NA NA NA 0 0 0 1 0 0 0 4 NA NA NA NA 0 0 1 2 0 0 1 0 0 0 0 1 0 0 1 0 NA NA NA NA 0 0 1 0 0 0 2 0 0 0 0 2 0 0 0 2 0 0 2 1 0 0 0 4 0 0 2 4 0 0 0 3 NA NA NA NA 0 0 0 2 0 0 1 1
chrI 1599810 0.1129 0.293 C G 0.7634 0.6505 0.2366 0.3495 0 72 11 0 0 4 1 0 0 3 1 0 0 1 0 0 0 2 0 0 0 1 0 0 0 4 0 0 0 2 0 0 0 0 3 0 NA NA NA NA 0 0 3 0 0 8 0 0 0 2 0 0 0 1 0 0 0 3 0 0 0 1 0 0 0 1 0 0 0 1 0 0 0 3 0 0 0 1 1 0 0 3 1 0 0 3 1 0 0 1 1 0 0 1 1 0 0 2 0 0 0 0 2 0 0 5 0 0 0 0 1 0 0 1 0 0 0 3 0 0 0 3 0 0 0 3 0 0 0 5 0 0 0 4 0 0 0 1 0 0 0 2 2 0 0 4 0 0 1 1 0 0
chrI 1601305 0.1263 0.4917 A T 0.5714 0.4451 0.4286 0.5549 36 0 0 85 0 0 0 5 0 0 0 4 0 0 0 3 0 0 0 4 1 0 0 1 3 0 0 0 3 0 0 0 3 0 0 4 0 0 0 1 0 0 0 2 0 0 0 3 1 0 0 1 0 0 0 2 1 0 0 1 2 0 0 0 0 0 0 3 NA NA NA NA 3 0 0 3 0 0 0 2 0 0 0 2 2 0 0 0 NA NA NA NA 0 0 0 3 0 0 0 1 0 0 0 4 0 0 0 2 1 0 0 2 2 0 0 0 0 0 0 1 0 0 0 1 1 0 0 1 NA NA NA NA 5 0 0 1 0 0 0 3 NA NA NA NA 0 0 0 1 0 0 0 1
chrI 1601792 0.1014 0.4318 G C 0.5175 0.6189 0.4825 0.3811 0 36 76 2 0 0 1 0 0 0 3 0 0 0 1 0 0 0 3 0 0 1 1 1 0 4 1 0 0 1 0 0 0 1 0 0 0 0 4 0 0 0 4 0 0 0 3 0 0 1 1 0 0 0 3 0 0 2 3 0 0 8 0 0 0 0 4 0 0 2 0 0 0 1 0 0 0 0 4 0 0 0 4 0 0 1 1 0 0 0 4 0 0 0 3 0 0 2 0 0 NA NA NA NA 0 1 3 0 NA NA NA NA NA NA NA NA 0 0 2 0 0 0 7 0 0 1 1 0 0 0 1 0 0 1 0 0 0 0 2 0 0 0 3 0 0 0 4 0 0 0 2 0
chrI 1601836 0.114 0.4977 T C 0.4453 0.5593 0.5547 0.4407 0 75 0 32 0 1 0 0 0 2 0 1 0 0 0 1 0 2 0 2 0 3 0 0 0 2 0 0 0 1 0 0 0 3 0 0 0 1 0 3 0 0 0 2 0 2 0 1 0 1 0 1 0 2 0 0 0 6 0 0 0 8 0 0 0 1 0 2 0 3 0 0 0 1 0 0 0 0 0 3 0 1 0 3 0 1 0 2 0 1 0 1 0 3 0 1 0 3 0 0 NA NA NA NA 0 3 0 0 NA NA NA NA NA NA NA NA 0 2 0 0 0 4 0 2 0 1 0 0 0 1 0 0 0 2 0 0 0 1 0 0 0 0 0 4 0 2 0 3 0 2 0 0
chrI 1602317 0.1643 0.3499 C T 0.7323 0.568 0.2677 0.432 0 96 0 28 NA NA NA NA 0 4 0 0 0 0 0 2 0 1 0 1 0 1 0 0 0 4 0 0 0 3 0 0 0 2 0 2 0 0 0 2 0 0 0 6 0 0 0 1 0 2 0 1 0 1 0 0 0 3 0 0 0 10 0 0 0 3 0 1 0 1 0 0 0 1 0 0 0 0 0 2 0 2 0 0 0 1 0 2 0 1 0 0 NA NA NA NA 0 1 0 0 0 2 0 4 0 5 0 0 0 1 0 2 0 3 0 0 0 2 0 0 NA NA NA NA 0 3 0 0 0 1 0 0 0 5 0 0 0 4 0 0 0 1 0 1 NA NA NA NA 0 3 0 3
chrI 1603292 0.168 0.343 G A 0.741 0.573 0.259 0.427 58 0 82 0 3 0 2 0 3 0 3 0 2 0 1 0 2 0 1 0 NA NA NA NA 1 0 0 0 0 0 6 0 3 0 4 0 1 0 2 0 1 0 0 0 1 0 1 0 0 0 2 0 2 0 0 0 0 0 2 0 0 0 8 0 1 0 1 0 NA NA NA NA NA NA NA NA NA NA NA NA 3 0 0 0 2 0 1 0 2 0 1 0 10 0 0 0 2 0 0 0 NA NA NA NA 0 0 6 0 0 0 2 0 0 0 1 0 1 0 0 0 0 0 3 0 2 0 3 0 0 0 5 0 0 0 3 0 0 0 5 0 1 0 0 0 0 0 3 0 1 0 0 0
chrI 1603321 0.1448 0.4353 C T 0.4846 0.6294 0.5 0.3706 0 91 0 54 0 5 0 0 0 6 0 0 0 2 0 0 0 3 0 0 NA NA NA NA 0 1 0 1 0 0 0 6 0 4 0 4 0 3 0 0 0 1 0 0 0 2 0 0 0 1 0 2 0 2 0 0 0 0 0 2 0 0 0 8 0 2 0 0 0 1 0 1 0 1 0 0 0 1 0 0 0 4 0 0 0 2 0 2 0 3 0 0 0 10 0 0 0 2 0 0 0 1 0 0 0 2 0 4 0 0 0 2 0 0 0 2 NA NA NA NA 0 6 0 0 0 1 0 1 0 4 0 0 0 1 0 4 0 4 0 0 0 1 0 0 0 2 0 0 0 1 0 0
chrI 1603974 0.1458 0.3204 C A 0.7525 0.6066 0.2475 0.3934 26 84 0 0 1 5 0 0 4 2 0 0 0 2 0 0 0 1 0 0 0 5 0 0 0 1 0 0 1 3 0 0 4 2 0 0 1 1 0 0 3 0 0 0 0 2 0 0 0 1 0 0 0 3 0 0 0 4 0 0 0 5 0 0 0 4 0 0 0 4 0 0 NA NA NA NA 1 1 0 0 1 1 0 0 3 1 0 0 0 1 0 0 2 2 0 0 0 2 0 0 2 5 0 0 0 3 0 0 2 4 0 0 0 2 0 0 0 3 0 0 0 2 0 0 0 2 0 0 0 5 0 0 0 2 0 0 0 3 0 0 1 1 0 0 0 1 0 0 3 1 0 0
chrI 1604064 0.156 0.4266 G A 0.4954 0.6514 0.5046 0.3486 51 0 59 0 2 0 3 0 2 0 3 0 0 0 1 0 0 0 3 0 5 0 0 0 1 0 1 0 4 0 0 0 3 0 3 0 0 0 1 0 0 0 1 0 0 0 1 0 2 0 5 0 0 0 3 0 6 0 0 0 5 0 0 0 0 0 2 0 4 0 0 0 1 0 1 0 0 0 3 0 0 0 2 0 2 0 2 0 1 0 0 0 0 0 4 0 NA NA NA NA 6 0 3 0 4 0 0 0 3 0 1 0 3 0 0 0 NA NA NA NA 1 0 1 0 1 0 4 0 4 0 1 0 2 0 0 0 3 0 0 0 0 0 2 0 1 0 1 0 2 0 3 0
chrI 1604549 0.136 0.3525 T C 0.7155 0.5795 0.2845 0.4205 0 63 0 42 0 5 0 0 0 3 0 0 0 0 0 2 0 3 0 1 0 1 0 1 NA NA NA NA 0 0 0 4 0 3 0 3 0 2 0 0 0 3 0 0 0 1 0 0 0 0 0 3 0 2 0 0 0 1 0 3 0 0 0 4 0 0 0 2 0 0 0 2 0 2 0 3 0 2 0 3 0 4 0 0 0 1 0 2 0 2 0 0 0 4 0 0 0 2 0 2 0 1 0 0 0 1 0 0 0 1 0 1 0 0 0 6 0 2 0 0 0 1 0 1 0 0 0 2 0 4 0 0 0 0 0 3 0 2 0 1 0 1 0 3 0 4 0 1 0 2 0 0
chrI 1605198 0.1629 0.2878 G C 0.7937 0.6308 0.2063 0.3692 0 46 58 0 0 1 1 0 0 2 1 0 0 1 0 0 0 1 0 0 0 0 1 0 0 1 2 0 0 0 1 0 0 2 1 0 0 2 0 0 0 2 0 0 NA NA NA NA 0 0 2 0 NA NA NA NA 0 0 5 0 0 0 2 0 0 2 1 0 0 0 2 0 0 1 0 0 0 2 1 0 0 2 0 0 0 1 1 0 0 2 3 0 0 2 0 0 0 0 1 0 0 1 1 0 0 0 3 0 NA NA NA NA 0 0 4 0 0 3 0 0 0 0 2 0 0 0 2 0 0 0 5 0 0 2 5 0 0 0 2 0 NA NA NA NA 0 0 3 0 NA NA NA NA
chrI 1614598 0.1422 0.4911 A T 0.58 0.4378 0.42 0.5622 83 0 0 37 0 0 0 3 1 0 0 3 3 0 0 2 2 0 0 1 2 0 0 0 3 0 0 0 2 0 0 0 3 0 0 0 0 0 0 3 0 0 0 5 4 0 0 3 1 0 0 1 3 0 0 0 3 0 0 0 3 0 0 0 0 0 0 2 4 0 0 0 1 0 0 0 0 0 0 3 2 0 0 1 1 0 0 0 3 0 0 1 3 0 0 3 3 0 0 0 3 0 0 3 5 0 0 0 1 0 0 2 NA NA NA NA 1 0 0 0 3 0 0 2 1 0 0 0 3 0 0 1 7 0 0 0 2 0 0 1 0 0 0 3 4 0 0 3 1 0 0 2
chrI 1614608 0.1056 0.4579 T G 0.4894 0.5949 0.5106 0.4051 0 0 80 38 0 0 0 3 0 0 1 3 0 0 3 2 0 0 2 1 0 0 2 0 0 0 1 0 0 0 2 0 0 0 3 0 0 0 0 3 0 0 0 6 0 0 4 3 0 0 0 1 0 0 3 0 0 0 3 0 0 0 2 0 0 0 0 2 0 0 4 0 0 0 1 0 0 0 0 3 0 0 0 2 0 0 1 0 0 0 3 1 0 0 3 3 0 0 3 0 0 0 3 3 0 0 2 0 0 0 1 2 NA NA NA NA 0 0 1 0 1 0 1 2 0 0 1 0 0 0 3 1 0 0 6 0 0 0 2 1 0 0 0 3 0 0 4 3 0 0 1 1
chrI 1616117 0.1305 0.4488 T C 0.486 0.6164 0.514 0.3836 0 80 0 37 0 2 0 1 0 1 0 3 0 3 0 2 0 0 0 1 0 3 0 0 0 2 0 0 0 3 0 0 0 1 0 4 0 3 0 1 0 0 0 2 0 1 0 1 0 0 0 4 NA NA NA NA 0 1 0 0 0 3 0 0 0 1 0 0 0 6 0 0 0 5 0 0 0 0 0 5 0 2 0 1 0 2 0 2 0 3 0 0 0 0 0 3 0 3 0 0 0 4 0 0 0 3 0 0 0 0 0 2 0 2 0 0 0 2 0 0 0 2 0 2 0 5 0 1 NA NA NA NA 0 1 0 0 0 0 0 1 0 0 0 3 0 1 0 2 0 0 0 2
chrI 1616707 0.1299 0.2594 C G 0.6757 0.8056 0.3243 0.1944 0 34 35 0 NA NA NA NA NA NA NA NA 0 1 1 0 0 3 1 0 NA NA NA NA 0 0 2 0 NA NA NA NA NA NA NA NA NA NA NA NA 0 2 0 0 0 1 0 0 0 1 1 0 0 0 2 0 0 0 4 0 NA NA NA NA 0 2 0 0 0 0 2 0 0 0 2 0 0 3 0 0 0 2 0 0 0 2 0 0 0 0 1 0 NA NA NA NA NA NA NA NA 0 0 1 0 0 0 1 0 0 2 0 0 NA NA NA NA NA NA NA NA 0 3 3 0 0 0 1 0 0 2 0 0 0 0 2 0 0 2 0 0 0 4 0 0 0 1 1 0 0 1 1 0
chrI 1616710 0.1271 0.2608 G A 0.6757 0.8028 0.3243 0.1972 35 0 34 0 NA NA NA NA NA NA NA NA 1 0 2 0 1 0 3 0 NA NA NA NA 2 0 0 0 NA NA NA NA NA NA NA NA NA NA NA NA 0 0 2 0 0 0 1 0 1 0 1 0 2 0 0 0 4 0 0 0 NA NA NA NA 0 0 2 0 2 0 0 0 2 0 0 0 0 0 3 0 0 0 2 0 0 0 2 0 1 0 0 0 NA NA NA NA NA NA NA NA 1 0 0 0 2 0 0 0 0 0 2 0 NA NA NA NA NA NA NA NA 4 0 3 0 1 0 0 0 0 0 2 0 2 0 0 0 0 0 2 0 0 0 4 0 1 0 1 0 1 0 1 0
chrI 1616717 0.146 0.2832 C T 0.6438 0.7899 0.3562 0.2101 0 34 0 37 NA NA NA NA NA NA NA NA 0 2 0 1 0 3 0 1 NA NA NA NA 0 0 0 2 NA NA NA NA NA NA NA NA NA NA NA NA 0 3 0 0 NA NA NA NA 0 1 0 1 0 0 0 2 0 0 0 4 NA NA NA NA 0 2 0 0 0 0 0 2 0 0 0 3 0 3 0 0 0 1 0 0 0 2 0 0 0 0 0 1 NA NA NA NA NA NA NA NA 0 0 0 1 0 0 0 2 0 1 0 0 NA NA NA NA NA NA NA NA 0 2 0 4 0 0 0 1 0 1 0 0 0 0 0 2 0 2 0 0 0 4 0 0 0 1 0 1 0 1 0 1
chrI 1618829 0.1095 0.4352 C T 0.51 0.6195 0.49 0.3805 0 85 0 43 0 7 0 0 0 6 0 0 NA NA NA NA 0 8 0 0 0 0 0 5 0 0 0 2 0 0 0 2 0 1 0 0 0 2 0 0 0 3 0 0 0 3 0 0 0 2 0 0 0 1 0 0 0 2 0 1 0 0 0 1 NA NA NA NA 0 0 0 1 0 0 0 1 0 2 0 0 0 13 0 0 0 4 0 0 0 1 0 0 0 1 0 0 0 2 0 1 0 5 0 0 0 4 0 0 0 1 0 3 0 0 0 5 0 6 0 0 0 4 0 0 0 3 0 1 0 2 0 0 0 4 0 3 0 5 0 0 0 1 0 0 0 2 0 0 0 1 0 0
chrI 1620183 0.111 0.4877 A T 0.4568 0.5677 0.5432 0.4323 35 0 0 26 4 0 0 0 1 0 0 0 1 0 0 0 4 0 0 0 1 0 0 2 0 0 0 1 0 0 0 2 NA NA NA NA 1 0 0 0 5 0 0 0 NA NA NA NA 0 0 0 2 2 0 0 0 0 0 0 1 0 0 0 6 1 0 0 0 0 0 0 1 4 0 0 1 3 0 0 0 2 0 0 0 0 0 0 1 1 0 0 0 4 0 0 0 NA NA NA NA 3 0 0 0 0 0 0 3 0 0 0 2 0 0 0 1 3 0 0 0 3 0 0 0 2 0 0 0 2 0 0 0 1 0 0 0 NA NA NA NA NA NA NA NA 4 0 0 0 6 0 0 0
chrI 1620251 0.1119 0.444 G C 0.5 0.6119 0.5 0.3881 0 17 33 0 0 0 6 0 NA NA NA NA NA NA NA NA 0 0 3 0 0 1 2 0 NA NA NA NA 0 2 0 0 0 0 1 0 NA NA NA NA 0 0 3 0 0 0 1 0 NA NA NA NA NA NA NA NA 0 1 1 0 0 3 0 0 0 0 2 0 NA NA NA NA 0 1 0 0 0 0 2 0 0 0 2 0 NA NA NA NA 0 0 1 0 0 0 3 0 NA NA NA NA 0 0 2 0 0 2 2 0 0 0 2 0 0 1 0 0 0 0 1 0 0 0 2 0 0 0 2 0 0 0 3 0 0 1 2 0 0 0 2 0 NA NA NA NA 0 0 3 0 0 0 4 0
chrI 1620259 0.1387 0.4381 T G 0.4925 0.6312 0.5075 0.3688 0 0 16 31 0 0 0 6 NA NA NA NA NA NA NA NA 0 0 0 3 0 0 1 2 NA NA NA NA 0 0 2 0 1 0 0 0 0 0 0 1 0 0 0 3 0 0 0 1 NA NA NA NA NA NA NA NA 0 0 1 2 0 0 3 0 0 0 0 3 NA NA NA NA 0 0 1 0 0 0 0 2 0 0 0 2 NA NA NA NA 0 0 0 1 0 0 0 3 NA NA NA NA 0 0 0 1 0 0 2 2 0 0 0 2 0 0 1 0 0 0 0 1 0 0 0 2 0 0 0 2 0 0 0 3 0 0 1 2 0 0 0 2 NA NA NA NA 0 0 0 3 0 0 0 4
chrI 1620263 0.1533 0.439 T C 0.4844 0.6377 0.5156 0.3623 0 15 0 32 0 0 0 6 NA NA NA NA NA NA NA NA 0 0 0 3 0 1 0 2 NA NA NA NA 0 2 0 0 1 0 0 0 0 0 0 1 0 0 0 3 0 0 0 1 NA NA NA NA NA NA NA NA 0 1 0 3 0 3 0 0 0 0 0 3 NA NA NA NA NA NA NA NA 0 0 0 1 0 0 0 1 NA NA NA NA 0 0 0 1 0 0 0 3 NA NA NA NA 0 0 0 1 0 2 0 2 0 0 0 2 0 1 0 0 0 0 0 1 0 0 0 1 0 0 0 2 0 0 0 3 0 1 0 2 0 0 0 2 NA NA NA NA 0 0 0 3 0 0 0 4
chrI 1622545 0.1032 0.2516 A G 0.8 0.6968 0.2 0.3032 78 0 21 0 NA NA NA NA 1 0 1 0 4 0 0 0 1 0 0 0 2 0 0 0 4 0 0 0 4 0 0 0 1 0 2 0 0 0 2 0 0 0 3 0 3 0 0 0 1 0 0 0 2 0 0 0 1 0 0 0 3 0 0 0 1 0 0 0 2 0 0 0 1 0 0 0 NA NA NA NA 2 0 2 0 3 0 1 0 0 0 3 0 0 0 1 0 2 0 0 0 3 0 1 0 2 0 0 0 0 0 3 0 1 0 0 0 1 0 0 0 5 0 0 0 NA NA NA NA 1 0 0 0 5 0 0 0 3 0 0 0 1 0 1 0 2 0 0 0 1 0 0 0
chrI 1622617 0.1019 0.2824 T G 0.7685 0.6667 0.2315 0.3333 0 0 26 103 NA NA NA NA 0 0 2 0 0 0 0 5 0 0 0 2 0 0 0 3 0 0 0 1 0 0 0 4 0 0 1 1 0 0 2 2 0 0 4 0 0 0 0 4 0 0 0 1 0 0 0 4 NA NA NA NA 0 0 0 3 0 0 0 1 0 1 0 4 NA NA NA NA 0 0 0 1 0 0 2 2 0 0 0 3 0 0 2 0 0 0 2 1 0 0 0 4 0 0 2 1 0 0 0 3 0 0 4 0 NA NA NA NA 0 0 0 4 0 0 0 4 NA NA NA NA 0 0 0 3 0 0 0 3 0 0 0 3 0 0 1 0 0 0 0 1 0 0 0 1
chrI 1623757 0.1546 0.305 C T 0.7723 0.6176 0.2277 0.3824 0 107 0 30 0 1 0 2 0 2 0 1 0 1 0 0 0 1 0 0 0 5 0 0 0 6 0 0 0 4 0 0 0 2 0 2 0 1 0 1 0 0 0 2 0 2 0 0 0 3 0 0 0 1 0 0 0 3 0 0 0 2 0 0 0 1 0 0 NA NA NA NA 0 2 0 0 0 3 0 5 0 1 0 2 0 0 0 3 0 3 0 1 0 1 0 4 0 3 0 0 0 1 0 1 0 1 0 0 0 0 0 1 NA NA NA NA 0 2 0 0 0 1 0 0 0 6 0 0 0 2 0 0 0 2 0 0 0 1 0 0 0 2 0 0 0 4 0 0 NA NA NA NA
chrI 1624200 0.1379 0.3563 C T 0.5747 0.7126 0.4253 0.2874 0 83 0 45 0 2 0 0 0 1 0 0 0 1 0 0 0 3 0 0 0 2 0 2 0 0 0 1 0 0 0 6 0 2 0 1 0 2 0 0 0 2 0 0 0 1 0 0 NA NA NA NA 0 2 0 0 0 2 0 1 0 0 0 5 0 5 0 0 0 0 0 1 0 1 0 1 NA NA NA NA 0 4 0 0 0 2 0 3 0 4 0 0 0 1 0 0 0 4 0 2 1 7 0 0 0 2 0 0 0 0 0 2 0 0 0 5 0 5 0 0 0 2 0 0 NA NA NA NA 0 1 0 0 0 2 0 3 0 5 0 0 0 1 0 0 0 5 0 0 NA NA NA NA
chrI 1624302 0.1 0.4213 G C 0.5287 0.6287 0.4713 0.3713 0 37 90 0 0 0 3 0 NA NA NA NA 0 0 2 0 0 0 4 0 0 2 1 0 0 1 1 0 NA NA NA NA 0 0 1 0 0 0 3 0 NA NA NA NA 0 0 3 0 0 2 0 0 0 0 5 0 0 0 2 0 0 1 0 0 0 0 2 0 0 3 0 0 NA NA NA NA 0 0 1 0 0 0 3 0 0 4 1 0 NA NA NA NA 0 0 4 0 0 2 2 0 0 0 5 0 0 0 1 0 0 2 1 0 0 2 0 0 0 0 2 0 0 0 4 0 0 0 2 0 0 0 2 0 0 5 1 0 0 0 4 0 0 0 1 0 0 0 4 0 NA NA NA NA
chrI 1624337 0.1575 0.4493 T A 0.4719 0.6294 0.5281 0.3706 88 0 0 34 0 0 0 2 NA NA NA NA 0 0 0 2 2 0 0 3 3 0 0 0 2 0 0 0 NA NA NA NA 0 0 0 1 1 0 0 1 NA NA NA NA 1 0 0 2 2 0 0 0 4 0 0 0 3 0 0 0 NA NA NA NA 1 0 0 0 3 0 0 0 2 0 0 0 0 0 0 1 1 0 0 1 3 0 0 1 NA NA NA NA 2 0 0 2 2 0 0 0 0 0 0 4 1 0 0 0 2 0 0 1 2 0 0 0 1 0 0 0 3 0 0 1 2 0 0 0 1 0 0 2 6 0 0 0 3 0 0 0 0 0 0 1 2 0 0 2 NA NA NA NA
chrI 1624431 0.1522 0.3923 C A 0.5316 0.6838 0.4684 0.3162 24 73 0 0 0 1 0 0 0 1 0 0 0 1 0 0 0 3 0 0 0 1 0 0 0 1 0 0 NA NA NA NA NA NA NA NA 0 3 0 0 0 1 0 0 NA NA NA NA 1 0 0 0 NA NA NA NA 2 0 0 0 NA NA NA NA 0 2 0 0 NA NA NA NA 2 1 0 0 0 2 0 0 0 4 0 0 0 1 0 0 NA NA NA NA 0 3 0 0 2 0 0 0 0 4 0 0 0 1 0 0 1 2 0 0 1 0 0 0 0 1 0 0 0 2 0 0 NA NA NA NA 0 4 0 0 3 0 0 0 0 4 0 0 0 1 0 0 0 1 0 0 NA NA NA NA
chrI 1624443 0.1643 0.4179 C T 0.5 0.6643 0.5 0.3357 0 68 0 26 0 1 0 0 0 1 0 0 0 1 0 0 0 4 0 0 0 1 0 0 0 2 0 0 NA NA NA NA 0 0 0 1 0 3 0 0 0 1 0 0 NA NA NA NA 0 0 0 1 NA NA NA NA 0 0 0 2 0 0 0 1 0 3 0 0 NA NA NA NA 0 1 0 2 0 2 0 0 0 4 0 0 0 1 0 0 NA NA NA NA 0 3 0 0 0 0 0 2 0 3 0 0 NA NA NA NA 0 2 0 1 0 0 0 2 0 1 0 0 0 2 0 0 NA NA NA NA 0 4 0 0 0 0 0 3 0 3 0 0 0 1 0 0 0 1 0 0 NA NA NA NA
chrI 1625303 0.1031 0.3559 A T 0.5926 0.6957 0.4074 0.3043 41 0 0 17 1 0 0 0 2 0 0 0 NA NA NA NA NA NA NA NA 1 0 0 0 2 0 0 1 0 0 0 1 1 0 0 2 2 0 0 0 1 0 0 0 0 0 0 1 2 0 0 0 1 0 0 0 1 0 0 0 1 0 0 2 1 0 0 0 0 0 0 1 2 0 0 1 1 0 0 0 4 0 0 0 0 0 0 1 4 0 0 0 2 0 0 0 1 0 0 0 1 0 0 0 NA NA NA NA NA NA NA NA 0 0 0 1 1 0 0 0 3 0 0 0 1 0 0 1 4 0 0 0 2 0 0 2 1 0 0 0 2 0 0 1 1 0 0 0 2 0 0 0
chrI 1625823 0.1332 0.3187 G A 0.748 0.6147 0.252 0.3853 25 0 102 0 0 0 4 0 3 0 0 0 0 0 3 0 0 0 5 0 0 0 2 0 0 0 1 0 0 0 3 0 2 0 0 0 1 0 1 0 5 0 0 0 0 0 2 0 0 0 3 0 NA NA NA NA NA NA NA NA 0 0 6 0 0 0 5 0 0 0 2 0 0 0 3 0 1 0 1 0 2 0 3 0 3 0 3 0 0 0 2 0 1 0 3 0 1 0 3 0 2 0 1 0 0 0 5 0 2 0 2 0 0 0 4 0 0 0 2 0 0 0 4 0 0 0 6 0 NA NA NA NA 0 0 4 0 0 0 4 0 2 0 0 0 1 0 3 0 1 0 1 0
chrI 1626156 0.1052 0.3859 C G 0.6667 0.5615 0.3333 0.4385 0 59 80 0 0 0 1 0 0 0 2 0 0 1 1 0 0 2 6 0 0 1 3 0 0 2 3 0 0 3 0 0 0 4 3 0 0 0 2 0 0 0 5 0 0 2 2 0 0 3 0 0 0 0 2 0 0 1 1 0 0 2 0 0 0 1 1 0 0 2 0 0 0 2 1 0 0 2 1 0 0 0 3 0 0 3 0 0 0 0 3 0 0 0 4 0 0 1 0 0 0 0 3 0 0 3 4 0 0 0 3 0 0 2 0 0 0 0 3 0 0 3 0 0 0 1 1 0 0 2 1 0 0 0 4 0 0 0 2 0 NA NA NA NA 0 4 2 0 0 0 4 0
chrI 1626163 0.1147 0.3875 C A 0.6698 0.5551 0.3302 0.4449 83 58 0 0 1 0 0 0 2 0 0 0 1 2 0 0 5 2 0 0 3 1 0 0 3 2 0 0 0 3 0 0 3 4 0 0 3 0 0 0 4 0 0 0 2 2 0 0 0 3 0 0 2 0 0 0 1 2 0 0 0 2 0 0 1 1 0 0 0 2 0 0 1 2 0 0 1 2 0 0 4 0 0 0 0 3 0 0 3 0 0 0 4 0 0 0 0 1 0 0 4 0 0 0 4 2 0 0 3 0 0 0 0 2 0 0 3 0 0 0 0 3 0 0 2 1 0 0 2 2 0 0 4 0 0 0 2 0 0 0 NA NA NA NA 2 4 0 0 4 0 0 0
chrI 1627101 0.1506 0.4437 T G 0.481 0.6316 0.519 0.3684 0 0 40 62 0 0 0 5 0 0 0 2 0 0 0 3 0 0 0 4 0 0 3 4 0 0 1 2 0 0 3 0 0 0 1 2 0 0 0 3 0 0 1 1 0 0 0 4 0 0 0 2 0 0 0 3 NA NA NA NA 0 0 5 0 0 0 0 4 NA NA NA NA 0 0 3 4 0 0 0 1 0 0 0 1 0 0 0 4 0 0 0 3 NA NA NA NA 0 0 2 2 0 0 0 3 0 0 3 1 0 0 2 1 0 0 1 0 0 0 0 6 0 0 0 1 0 0 3 3 0 0 0 1 0 0 4 1 0 0 0 4 0 0 0 7 0 0 0 7 0 0 0 1
chrI 1628329 0.1586 0.4526 G A 0.4681 0.6267 0.5319 0.3733 43 0 71 0 0 0 2 0 0 0 1 0 0 0 1 0 NA NA NA NA 4 0 0 0 1 0 0 0 1 0 0 0 1 0 3 0 0 0 7 0 NA NA NA NA 0 0 3 0 NA NA NA NA 0 0 1 0 2 0 0 0 3 0 0 0 0 0 4 0 2 0 0 0 3 0 0 0 0 0 2 0 0 0 2 0 0 0 3 0 0 0 1 0 0 0 2 0 1 0 2 0 0 0 3 0 1 0 1 0 2 0 2 0 4 0 0 0 NA NA NA NA NA NA NA NA NA NA NA NA 0 0 3 0 2 0 5 0 0 0 2 0 0 0 4 0 0 0 4 0 0 0 1 0
chrI 1628850 0.1647 0.4345 C A 0.4831 0.6478 0.5169 0.3522 46 82 0 0 0 1 0 0 0 2 0 0 NA NA NA NA 0 2 0 0 3 2 0 0 2 1 0 0 2 0 0 0 1 1 0 0 0 5 0 0 0 1 0 0 0 2 0 0 NA NA NA NA NA NA NA NA 1 2 0 0 2 0 0 0 0 3 0 0 1 0 0 0 2 2 0 0 0 2 0 0 0 2 0 0 NA NA NA NA 0 1 0 1 0 3 0 0 4 3 0 0 0 2 0 0 3 1 0 0 1 1 0 0 1 0 0 0 0 5 0 0 0 3 0 0 4 2 0 0 0 4 0 0 0 2 0 0 0 2 0 0 0 5 0 0 0 3 0 0 0 5 0 0
chrI 1629183 0.1117 0.3496 G A 0.5946 0.7063 0.4054 0.2937 43 0 69 0 0 0 4 0 NA NA NA NA NA NA NA NA 0 0 3 0 2 0 0 0 2 0 1 0 6 0 0 0 2 0 3 0 0 0 3 0 0 0 2 0 0 0 1 0 NA NA NA NA NA NA NA NA NA NA NA NA 1 0 0 0 0 0 2 0 NA NA NA NA 2 0 1 0 0 0 2 0 0 0 3 0 0 0 2 0 0 0 6 0 0 0 1 0 2 0 0 0 0 0 1 0 4 0 6 0 2 0 1 0 2 0 0 0 0 0 2 0 0 0 2 0 1 0 1 0 0 0 5 0 1 0 0 0 0 0 2 0 0 0 3 0 0 0 4 0 0 0 2 0
chrI 1629238 0.1448 0.3026 C T 0.625 0.7698 0.375 0.2302 0 67 0 36 0 3 0 0 0 1 0 0 0 2 0 0 0 3 0 0 0 2 0 3 0 2 0 2 0 0 0 4 0 3 0 1 0 6 0 0 0 4 0 0 0 2 0 0 0 2 0 0 0 1 0 0 0 1 0 0 NA NA NA NA 0 2 0 0 NA NA NA NA 0 2 0 0 0 3 0 0 0 2 0 0 0 1 0 0 0 7 0 0 0 1 0 0 0 1 0 1 0 1 0 0 0 5 0 3 0 1 0 2 0 0 0 2 0 2 0 0 NA NA NA NA 0 1 0 0 0 6 0 0 0 1 0 1 0 2 0 1 0 3 0 0 0 3 0 0 0 4 0 0
chrI 1630027 0.1404 0.3465 C G 0.7237 0.5833 0.2763 0.4167 0 67 91 0 0 0 4 0 0 0 1 0 0 2 1 0 0 2 1 0 0 3 3 0 0 3 2 0 0 1 0 0 0 1 0 0 0 0 4 0 0 0 3 0 0 1 1 0 0 2 0 0 NA NA NA NA 0 0 2 0 0 5 0 0 0 1 2 0 0 2 0 0 0 1 2 0 0 0 5 0 0 0 4 0 0 2 4 0 0 0 2 0 0 0 2 0 0 2 4 0 0 0 5 0 0 1 1 0 NA NA NA NA 0 2 0 0 0 0 1 0 0 1 0 0 0 1 2 0 0 3 2 0 0 2 1 0 0 0 4 0 0 0 5 0 0 2 0 0 0 0 1 0
chrI 1630282 0.1081 0.2581 G C 0.7959 0.6878 0.2041 0.3122 0 82 78 0 0 6 0 0 0 1 1 0 0 1 3 0 0 2 3 0 0 1 3 0 0 1 1 0 0 0 2 0 0 0 7 0 0 0 2 0 0 1 1 0 0 3 1 0 0 0 2 0 0 1 0 0 0 0 2 0 0 0 6 0 0 2 2 0 0 0 1 0 0 1 3 0 0 3 0 0 0 3 0 0 0 2 1 0 0 2 0 0 0 6 0 0 0 0 1 0 NA NA NA NA 0 1 1 0 0 0 3 0 0 0 4 0 0 1 0 0 NA NA NA NA 0 1 1 0 0 3 6 0 0 2 4 0 0 3 1 0 0 5 0 0 0 2 2 0 0 2 0 0
chrI 1630651 0.111 0.2555 A G 0.8 0.689 0.2 0.311 68 0 28 0 0 0 1 0 1 0 0 0 2 0 0 0 1 0 0 0 2 0 0 0 2 0 0 0 4 0 0 0 4 0 0 0 2 0 0 0 1 0 2 0 2 0 0 0 1 0 0 0 NA NA NA NA 2 0 0 0 1 0 0 0 NA NA NA NA 1 0 0 0 NA NA NA NA 1 0 3 0 0 0 2 0 2 0 1 0 NA NA NA NA NA NA NA NA 4 0 0 0 NA NA NA NA 2 0 0 0 4 0 0 0 1 0 0 0 NA NA NA NA NA NA NA NA 2 0 0 0 NA NA NA NA 2 0 0 0 1 0 0 0 0 0 1 0 2 0 0 0 NA NA NA NA
chrI 1630957 0.1361 0.3691 C T 0.6989 0.5628 0.3011 0.4372 0 103 0 26 0 1 0 2 0 3 0 0 0 4 0 0 NA NA NA NA 0 2 0 0 0 3 0 0 0 4 0 0 0 1 0 0 0 1 0 0 0 2 0 1 0 3 0 0 0 6 0 0 0 1 0 0 0 3 0 0 0 5 0 0 0 2 0 0 0 5 0 0 0 1 0 0 0 0 0 1 0 3 0 0 0 2 0 3 0 2 0 0 0 1 0 0 0 5 0 0 0 3 0 0 0 4 0 0 0 3 0 0 0 3 0 0 0 1 0 0 NA NA NA NA 0 2 0 0 0 1 0 2 0 5 0 0 0 2 0 0 0 0 0 6 0 5 0 0 0 1 0 1
chrI 1631279 0.1187 0.3682 T G 0.6912 0.5725 0.3088 0.4275 0 0 60 48 0 0 2 0 0 0 0 1 0 0 1 0 0 0 2 0 0 0 2 1 0 0 1 1 0 0 0 2 0 0 0 3 0 0 2 2 0 0 1 1 0 0 4 0 0 0 0 1 0 0 1 0 0 0 0 1 0 0 0 3 0 0 1 0 0 0 0 4 0 0 0 1 0 0 2 0 0 0 3 0 0 0 4 0 0 0 2 0 0 0 1 0 0 0 1 1 0 0 0 1 0 0 5 1 0 0 0 2 NA NA NA NA 0 0 3 0 0 0 1 0 0 0 2 0 0 0 1 0 0 0 1 0 0 0 0 1 0 0 7 0 0 0 0 3 0 0 2 0
chrI 1631801 0.1339 0.3197 A G 0.7473 0.6133 0.2527 0.3867 48 0 71 0 0 0 2 0 1 0 1 0 0 1 2 0 1 0 3 0 2 0 1 0 0 0 1 0 7 0 0 0 5 0 0 0 1 0 0 0 2 0 0 0 0 0 1 0 5 0 0 0 0 0 1 0 1 0 0 0 7 0 0 0 0 0 1 0 NA NA NA NA NA NA NA NA 1 0 2 0 0 0 4 0 1 0 2 0 0 0 2 0 0 0 1 0 2 0 0 0 2 0 3 0 2 0 3 0 2 0 0 0 3 0 1 0 0 0 6 0 2 0 1 0 1 0 1 0 1 0 0 0 3 0 1 0 0 0 1 0 2 0 4 0 1 0 2 0 0 0 2 0
chrI 1632926 0.1203 0.2707 G A 0.7895 0.6692 0.2105 0.3308 16 0 119 0 0 0 1 0 0 0 2 0 0 0 4 0 0 0 3 0 0 0 6 0 0 0 1 0 0 0 2 0 0 0 4 0 NA NA NA NA 0 0 1 0 NA NA NA NA 0 0 1 0 NA NA NA NA 0 0 2 0 0 0 1 0 0 0 1 0 0 0 1 0 0 0 2 0 1 0 1 0 0 0 1 0 1 0 1 0 0 0 1 0 2 0 1 0 0 0 4 0 0 0 1 0 0 0 3 0 0 0 2 0 0 0 2 0 0 0 3 0 NA NA NA NA 0 0 2 0 0 0 1 0 0 0 5 0 NA NA NA NA 2 0 0 0 0 0 2 0 1 0 1 0
chrI 1634322 0.152 0.4169 C G 0.6591 0.507 0.3409 0.493 0 62 69 0 0 0 3 0 NA NA NA NA 0 1 1 0 0 2 1 0 0 0 4 0 0 2 0 0 1 4 0 0 0 5 0 0 0 0 3 0 0 1 0 0 0 0 2 0 0 3 0 0 NA NA NA NA NA NA NA NA 0 4 0 0 0 2 1 0 0 7 0 0 0 1 0 0 0 2 1 0 0 0 3 0 0 1 0 0 0 0 5 0 0 0 6 0 0 1 1 0 0 2 0 0 0 0 1 1 0 2 0 0 0 2 0 0 0 0 7 0 0 0 3 0 0 1 1 0 0 0 2 0 0 0 5 0 0 0 2 0 0 0 6 0 0 1 3 0 0 0 1 0
chrI 1634329 0.1627 0.3994 A T 0.6772 0.5144 0.3228 0.476 61 0 0 73 0 0 0 3 NA NA NA NA 1 0 0 1 2 0 0 1 0 0 0 4 2 0 0 0 5 0 0 0 7 0 0 0 0 0 0 3 2 0 0 0 0 0 0 2 4 0 0 0 0 0 0 1 NA NA NA NA 6 0 0 0 2 0 0 1 7 0 0 0 1 0 0 0 2 0 0 1 0 0 0 3 1 0 0 0 0 0 0 3 0 0 0 6 1 0 0 0 2 0 0 0 0 0 0 2 2 0 0 0 2 0 0 0 0 0 0 7 0 0 0 3 1 0 0 1 0 0 0 2 0 0 0 4 0 0 0 2 0 0 0 6 0 0 0 3 0 0 0 1
chrI 1634767 0.1676 0.4309 C A 0.6529 0.4853 0.3471 0.5147 57 69 0 0 3 0 0 0 0 1 0 0 0 2 0 0 2 0 0 0 3 0 0 0 1 4 0 0 0 3 0 0 0 5 0 0 2 2 0 0 1 1 0 0 2 2 0 0 0 1 0 0 1 0 0 0 0 3 0 0 0 6 0 0 1 1 0 0 0 3 0 0 0 1 0 0 1 1 0 0 7 0 0 0 1 1 0 0 7 1 0 0 5 0 0 0 4 1 0 0 0 3 0 0 1 1 0 0 0 3 0 0 0 1 0 0 2 0 0 0 1 0 0 0 0 2 0 0 3 0 0 0 3 1 0 0 0 1 0 0 2 0 0 0 0 2 0 0 2 0 0 0
chrI 1634772 0.1319 0.4243 A G 0.6417 0.5098 0.3583 0.4902 73 0 58 0 0 0 3 0 1 0 0 0 2 0 0 0 0 0 2 0 0 0 3 0 4 0 1 0 3 0 0 0 4 0 0 0 2 0 2 0 1 0 1 0 2 0 2 0 1 0 0 0 0 0 2 0 3 0 0 0 5 0 0 0 1 0 1 0 3 0 0 0 1 0 0 0 1 0 1 0 0 0 7 0 1 0 1 0 1 0 7 0 0 0 5 0 1 0 4 0 4 0 0 0 1 0 1 0 3 0 0 0 1 0 0 0 0 0 2 0 0 0 1 0 2 0 0 0 0 0 3 0 1 0 3 0 1 0 0 0 0 0 2 0 2 0 0 0 0 0 2 0
chrI 1634781 0.1389 0.4113 G A 0.6581 0.5192 0.3419 0.4808 59 0 72 0 3 0 0 0 0 0 1 0 0 0 1 0 4 0 0 0 3 0 0 0 1 0 3 0 0 0 2 0 0 0 3 0 0 0 2 0 1 0 1 0 1 0 2 0 0 0 2 0 2 0 0 0 0 0 3 0 0 0 3 0 1 0 2 0 0 0 3 0 0 0 1 0 1 0 1 0 7 0 0 0 1 0 1 0 6 1 1 0 6 0 0 0 4 0 1 0 2 0 5 0 1 0 1 0 0 0 3 0 0 0 1 0 2 0 0 0 1 0 0 0 0 0 2 0 4 0 0 0 3 0 1 0 0 0 1 0 2 0 0 0 0 0 2 0 2 0 0 0
chrI 1634806 0.1336 0.3973 G A 0.6695 0.5359 0.3305 0.4641 57 0 70 0 1 0 0 0 2 0 1 0 0 0 1 0 4 0 0 0 2 1 0 0 2 0 2 0 0 0 2 0 0 0 4 0 NA NA NA NA 1 0 1 0 0 0 2 0 0 0 2 0 2 0 0 0 0 0 1 0 0 0 4 0 1 0 1 0 0 0 3 0 0 0 1 0 1 0 2 0 7 0 0 0 1 0 1 0 6 0 0 0 4 0 1 0 4 0 1 0 2 0 4 0 1 0 2 0 0 0 2 0 0 0 1 0 2 0 0 0 1 0 0 0 1 0 0 0 2 0 0 0 1 0 2 0 1 0 1 0 1 0 0 0 0 0 1 0 2 0 0 0
chrI 1634807 0.1444 0.397 T G 0.6752 0.5308 0.3248 0.4692 0 0 57 70 0 0 1 0 0 0 2 1 0 0 0 1 0 0 4 0 0 0 3 0 0 0 2 2 0 0 0 2 0 0 0 4 0 0 0 1 0 0 1 1 0 0 0 2 0 0 0 2 0 0 2 0 0 0 0 1 0 0 0 4 0 0 1 1 0 0 0 3 0 0 0 1 0 0 1 2 0 0 7 0 0 0 1 1 0 0 6 0 0 0 4 1 0 0 4 1 0 0 2 4 0 0 1 2 0 0 0 2 0 0 0 1 0 0 2 0 0 0 1 0 0 0 1 0 0 0 2 0 0 0 1 2 0 0 1 1 0 0 1 0 0 0 0 1 0 0 2 0
chrI 1634808 0.1285 0.389 G T 0.6752 0.5467 0.3248 0.4533 0 0 69 57 0 0 0 1 0 0 1 2 0 0 1 0 0 0 0 4 0 0 0 3 0 0 2 2 0 0 2 0 0 0 4 0 0 0 1 0 0 0 1 1 0 0 2 0 0 0 2 0 0 0 0 2 0 0 1 0 0 0 4 0 0 0 1 1 0 0 3 0 0 0 1 0 0 0 2 1 0 0 0 7 0 0 1 1 0 0 0 6 0 0 0 4 0 0 1 4 0 0 4 2 0 0 2 1 0 0 2 0 0 0 1 0 0 0 0 2 0 0 0 1 0 0 0 1 0 0 0 2 0 0 2 1 0 0 1 1 0 0 0 1 0 0 1 0 0 0 0 2
chrI 1635067 0.1425 0.4373 C T 0.6339 0.4914 0.3661 0.5086 0 78 0 39 0 0 0 3 NA NA NA NA 0 3 0 0 0 2 0 0 NA NA NA NA 0 3 0 0 0 9 0 1 0 4 0 2 NA NA NA NA 0 0 0 1 0 2 0 0 0 2 0 0 0 0 0 1 0 1 0 0 0 6 0 1 0 3 0 2 0 1 0 0 0 1 0 2 0 2 0 0 0 0 0 1 0 1 0 2 0 0 0 2 0 0 0 3 NA NA NA NA 0 0 0 1 NA NA NA NA 0 1 0 0 0 2 0 0 NA NA NA NA 0 0 0 1 0 1 1 2 0 0 0 3 0 2 0 0 0 3 0 0 0 0 0 2 0 2 0 0 0 0 0 1
chrI 1636770 0.1383 0.4309 G C 0.6383 0.5 0.3617 0.5 0 59 57 0 0 2 0 0 0 1 1 0 NA NA NA NA 0 1 2 1 0 3 1 0 0 1 1 0 0 0 3 0 0 0 2 0 0 1 0 0 0 1 0 0 0 0 1 0 0 0 2 0 NA NA NA NA 0 2 1 0 0 0 1 0 0 0 2 0 0 0 4 0 0 1 0 0 0 1 1 0 0 3 0 0 0 1 2 0 0 2 0 0 0 1 0 0 0 0 1 0 0 0 1 0 0 0 2 0 0 0 3 0 0 0 2 0 0 2 1 0 0 4 0 0 0 2 0 0 0 2 0 0 0 3 2 0 0 2 1 0 NA NA NA NA 0 0 2 0 NA NA NA NA
chrI 1636784 0.17 0.4027 C T 0.6824 0.5123 0.3176 0.4877 0 84 0 24 0 1 0 1 0 2 0 0 NA NA NA NA 0 4 0 0 0 4 0 0 0 2 0 0 0 3 0 0 0 2 0 0 0 1 0 0 0 0 0 1 0 1 0 0 0 2 0 0 NA NA NA NA 0 4 0 0 0 1 0 0 0 2 0 0 0 4 0 0 0 1 0 0 0 2 0 0 0 2 0 0 0 2 0 1 0 2 0 1 0 0 0 1 0 1 0 0 0 1 0 0 0 2 0 0 0 3 0 0 0 2 0 0 0 2 0 0 0 3 0 1 0 1 0 0 0 1 0 1 0 5 0 0 0 3 0 0 NA NA NA NA 0 2 0 0 NA NA NA NA
chrI 1637118 0.111 0.3713 C T 0.6754 0.5644 0.307 0.4356 0 133 0 21 0 2 0 2 NA NA NA NA 0 4 0 0 0 3 0 0 0 3 0 0 0 1 0 0 0 4 0 0 0 1 0 0 0 2 0 0 0 1 0 3 0 1 0 0 0 1 0 0 0 1 0 0 0 1 0 0 0 4 0 0 0 3 0 0 0 3 0 0 0 1 0 0 0 0 1 0 0 3 0 0 0 1 0 1 0 2 0 0 0 0 0 1 0 5 0 0 0 2 0 0 0 5 0 0 0 3 0 0 0 3 0 0 0 3 0 0 0 3 0 0 0 5 0 0 0 1 0 1 0 6 0 0 0 2 0 0 0 0 0 2 0 1 0 0 0 1 0 0
chrI 1637601 0.1247 0.4179 G A 0.6444 0.5198 0.3556 0.4802 83 0 55 0 6 0 0 0 0 0 4 0 0 0 2 0 0 0 2 0 6 0 3 0 1 0 1 0 0 0 4 0 0 0 4 0 2 0 1 0 1 0 0 0 1 0 1 0 0 0 2 0 2 0 0 0 1 0 0 0 0 0 5 0 1 0 2 0 0 0 1 0 1 0 0 0 1 0 1 0 3 0 0 0 1 0 0 0 4 0 0 0 NA NA NA NA 2 0 2 0 1 0 0 0 4 0 0 0 0 0 1 0 0 0 9 0 1 0 0 0 2 0 0 0 4 0 3 0 4 0 0 0 2 0 3 0 1 0 2 0 4 0 0 0 1 0 2 0 3 0 0 0
chrI 1641515 0.1411 0.3848 G T 0.6857 0.5446 0.3143 0.4554 0 0 137 23 0 0 0 2 0 0 3 0 0 0 1 0 0 0 3 0 0 0 1 0 0 0 5 0 0 0 2 0 0 0 7 0 0 0 2 0 0 0 2 2 0 0 2 0 0 0 2 0 0 0 2 0 0 0 2 0 0 0 2 0 0 0 2 0 0 0 0 2 NA NA NA NA NA NA NA NA 0 0 1 0 0 0 1 1 0 0 0 2 0 0 0 3 0 0 2 0 0 0 3 0 0 0 4 0 0 0 3 0 0 0 5 0 0 0 2 0 0 0 3 2 0 0 6 0 0 0 1 2 0 0 6 4 0 0 1 0 0 0 0 2 0 0 8 0 0 0 1 0
chrI 1641540 0.1439 0.372 C G 0.7 0.5561 0.3 0.4439 0 133 24 0 NA NA NA NA 0 4 0 0 NA NA NA NA 0 3 0 0 0 1 0 0 0 7 0 0 0 2 0 0 0 5 0 0 0 2 0 0 0 4 5 0 NA NA NA NA 0 2 0 0 0 2 0 0 0 4 0 0 0 2 0 0 0 3 0 0 0 0 2 0 NA NA NA NA NA NA NA NA 0 3 0 0 0 1 1 0 0 0 2 0 0 0 2 0 0 2 0 0 0 3 0 0 0 5 0 0 0 4 0 0 0 5 0 0 0 2 0 0 0 3 3 0 0 4 0 0 0 1 1 0 0 5 4 0 0 1 0 0 0 0 2 0 0 7 0 0 0 2 0 0
chrI 1647029 0.1548 0.4453 A C 0.6321 0.4773 0.3679 0.5227 43 62 0 0 0 7 0 0 NA NA NA NA 2 3 0 0 3 1 0 0 2 1 0 0 5 3 0 0 1 0 0 0 4 0 0 0 1 0 0 0 2 3 0 0 2 0 0 0 5 0 0 0 0 2 0 0 0 1 0 0 4 0 0 0 2 2 0 0 1 1 0 0 0 4 0 0 3 5 0 0 0 3 0 0 1 2 0 0 0 2 0 0 0 5 0 0 1 2 0 0 2 1 0 0 1 1 0 0 4 0 0 0 3 0 0 0 0 1 0 0 0 6 0 0 1 0 0 0 0 3 0 0 0 3 0 0 1 3 0 0 0 3 0 0 2 3 0 0 0 1 0 0
chrI 1659831 0.1145 0.3208 C A 0.622 0.7365 0.378 0.2635 69 55 0 0 1 0 0 0 0 1 0 0 NA NA NA NA 1 3 0 0 2 1 0 0 1 0 0 0 0 3 0 0 NA NA NA NA 1 3 0 0 0 1 0 0 1 0 0 0 0 5 0 0 3 0 0 0 0 2 0 0 0 2 0 0 1 0 0 0 3 1 0 0 3 0 0 0 1 0 0 0 4 0 0 0 1 1 0 0 1 0 0 0 NA NA NA NA 1 2 0 0 2 0 0 0 0 1 0 0 0 2 0 0 0 4 0 0 1 0 0 0 2 0 0 0 1 0 0 0 0 1 0 0 4 0 0 0 1 0 0 0 2 1 0 0 1 2 0 0 1 0 0 0
chrI 1659907 0.1121 0.2561 A T 0.8 0.6879 0.2 0.3121 101 0 0 13 NA NA NA NA 1 0 0 0 2 0 0 0 1 0 0 0 4 0 0 0 NA NA NA NA NA NA NA NA NA NA NA NA 1 0 0 0 1 0 0 0 NA NA NA NA 5 0 0 0 2 0 0 0 1 0 0 0 2 0 0 0 1 0 0 0 1 0 0 1 3 0 0 0 1 0 0 0 2 0 0 0 1 0 0 0 1 0 0 1 NA NA NA NA 1 0 0 0 2 0 0 0 1 0 0 0 4 0 0 0 1 0 0 0 NA NA NA NA 2 0 0 0 2 0 0 0 NA NA NA NA 1 0 0 4 2 0 0 0 0 0 0 2 2 0 0 0 1 0 0 0
chrI 1660803 0.1592 0.4396 C T 0.64 0.4808 0.36 0.5192 0 65 0 81 0 0 0 2 0 1 0 2 0 4 0 0 0 2 0 0 0 0 0 5 0 0 0 2 0 5 0 0 0 4 0 0 0 1 0 0 0 5 0 2 0 1 0 2 0 4 0 0 NA NA NA NA NA NA NA NA 0 10 0 0 0 2 0 2 0 1 0 2 0 0 0 3 0 5 0 3 0 0 0 3 0 1 0 2 0 0 0 4 0 0 0 2 0 1 0 0 0 0 0 1 0 0 0 2 0 8 0 0 0 2 0 0 0 0 0 4 0 0 0 5 0 0 0 1 0 0 0 4 0 0 0 5 0 0 0 2 0 0 0 4 0 1 0 2 0 0 0 6
chrI 1660835 0.1468 0.4632 G C 0.6102 0.4634 0.3898 0.5366 0 86 73 0 0 1 0 0 0 2 2 0 0 0 3 0 0 0 2 0 0 6 0 0 0 2 1 0 0 0 4 0 0 0 6 0 0 0 1 0 0 3 3 0 0 0 1 0 0 0 5 0 NA NA NA NA 0 1 1 0 0 0 8 0 0 1 2 0 0 1 0 0 0 2 0 0 0 2 4 0 0 1 0 0 0 2 0 0 0 3 0 0 0 5 0 0 0 0 1 0 0 1 0 0 0 1 1 0 0 0 7 0 0 0 1 0 0 6 0 0 0 6 0 0 0 0 3 0 0 4 0 0 0 6 0 0 0 2 0 0 0 4 0 0 0 2 0 0 0 4 0 0
chrI 1661039 0.1012 0.458 T G 0.5926 0.4914 0.4074 0.5086 0 0 75 59 0 0 2 0 0 0 2 1 0 0 0 1 0 0 0 2 0 0 4 0 0 0 2 1 0 0 0 4 0 0 0 1 0 0 1 1 0 0 2 0 0 0 0 1 0 0 0 2 0 0 2 1 0 0 3 0 0 0 0 4 0 0 1 0 0 0 1 1 0 0 2 0 0 0 3 3 0 0 3 1 0 0 0 1 0 0 2 0 0 0 4 0 0 0 2 1 0 0 0 1 0 0 1 1 0 0 0 7 0 0 0 1 0 0 7 1 0 0 2 0 0 0 0 1 0 0 3 0 0 0 9 0 NA NA NA NA 0 0 2 0 0 0 3 0 0 0 2 0
chrI 1661166 0.1053 0.4563 G A 0.5963 0.4911 0.4037 0.5089 61 0 61 0 2 0 0 0 2 0 2 0 2 0 1 0 NA NA NA NA 1 0 1 0 4 0 1 0 0 0 5 0 0 0 4 0 1 0 1 0 1 0 2 0 1 0 1 0 0 0 4 0 1 0 0 0 1 0 2 0 0 0 5 0 2 0 0 0 1 0 0 0 2 0 0 0 4 0 5 0 2 0 0 0 3 0 0 0 3 0 0 0 5 0 0 0 NA NA NA NA 1 0 3 0 2 0 0 0 0 0 6 0 0 0 2 0 5 0 0 0 2 0 0 0 3 0 0 0 2 0 0 0 2 0 0 0 2 0 1 0 6 0 0 0 1 0 3 0 3 0 0 0
chrI 1663748 0.1651 0.4084 T C 0.6742 0.5091 0.3258 0.4909 0 40 0 85 0 1 0 2 NA NA NA NA 0 0 0 1 NA NA NA NA 0 0 0 1 0 6 0 2 0 0 0 3 0 0 0 1 NA NA NA NA 0 2 0 1 0 0 0 5 0 0 0 3 0 0 0 1 0 0 0 1 NA NA NA NA 0 0 0 3 NA NA NA NA NA NA NA NA 0 0 0 3 0 0 0 1 0 1 0 0 0 4 0 2 0 6 0 0 0 0 0 1 0 0 0 2 0 0 0 3 0 0 0 3 0 0 0 3 0 1 0 4 0 0 0 2 0 0 0 1 0 1 0 2 0 2 0 0 0 0 0 2 0 2 0 0 0 0 0 6 0 0 0 3
chrI 1664814 0.1416 0.3002 T C 0.629 0.7706 0.371 0.2294 0 30 0 28 0 1 0 0 NA NA NA NA NA NA NA NA 0 1 0 0 0 0 0 2 0 1 0 0 0 0 0 2 0 0 0 4 0 0 0 1 0 1 0 2 0 1 0 1 0 0 0 3 0 2 0 0 0 1 0 0 0 1 0 0 0 0 0 3 0 1 0 2 0 1 0 0 0 1 0 2 0 1 0 0 0 1 0 1 0 3 0 0 NA NA NA NA NA NA NA NA 0 0 0 1 0 2 0 0 NA NA NA NA 0 0 0 1 0 3 0 0 0 3 0 0 0 1 0 1 0 2 0 0 NA NA NA NA NA NA NA NA 0 1 0 0 0 1 0 1 NA NA NA NA
chrI 1665982 0.1599 0.3867 T C 0.6849 0.525 0.3151 0.4583 0 31 0 77 0 2 0 4 0 0 0 2 0 0 0 2 0 0 0 2 0 0 0 4 0 2 0 0 1 1 0 0 0 0 0 1 NA NA NA NA NA NA NA NA NA NA NA NA 0 0 0 1 0 0 0 3 0 0 0 1 0 0 0 2 0 0 0 3 0 0 0 1 0 1 0 1 0 0 0 1 0 0 0 2 0 0 0 1 NA NA NA NA 0 3 0 0 0 1 0 4 0 0 0 4 0 1 0 2 0 0 0 2 NA NA NA NA 0 1 0 1 0 0 0 1 0 0 0 3 0 0 0 4 0 3 0 2 0 0 0 1 0 0 0 3 0 0 0 1 0 0 0 2
chrI 1666965 0.1019 0.4491 A G 0.4825 0.5843 0.4825 0.4157 53 0 39 0 2 0 1 0 1 0 2 0 1 0 1 0 2 0 0 0 1 0 0 0 2 0 3 0 2 0 2 0 1 0 0 0 2 0 0 0 0 0 1 1 0 0 2 0 4 0 0 0 NA NA NA NA 2 0 1 0 2 0 0 0 1 0 1 0 1 0 0 0 2 0 4 0 1 0 0 0 NA NA NA NA 1 0 0 0 0 0 2 0 2 0 1 0 0 0 1 0 NA NA NA NA 1 0 2 0 2 0 1 0 3 0 1 0 1 0 2 0 NA NA NA NA 0 0 1 0 NA NA NA NA NA NA NA NA 1 0 1 0 3 0 2 0 2 0 0 0 0 1 1 0
chrI 1666986 0.1034 0.3233 T C 0.61 0.7134 0.36 0.2866 0 23 5 62 0 0 0 3 0 0 0 2 0 1 0 1 0 2 0 0 0 0 0 1 0 0 0 3 0 2 0 1 0 0 0 1 0 0 0 2 0 2 0 0 0 1 0 0 0 0 0 3 NA NA NA NA 0 0 0 3 0 0 0 2 0 2 0 0 0 0 0 1 0 1 0 3 0 0 0 1 NA NA NA NA 0 0 0 1 0 1 0 1 0 1 0 2 0 0 0 1 NA NA NA NA 0 2 0 1 0 0 0 2 0 0 0 4 0 1 0 2 NA NA NA NA 0 0 0 1 0 0 0 1 NA NA NA NA 0 0 0 2 0 1 0 3 0 1 0 1 0 1 0 1
chrI 1667191 0.1265 0.4707 G C 0.5926 0.4661 0.4074 0.5339 0 86 90 0 0 1 0 0 NA NA NA NA 0 0 1 0 0 1 1 0 0 4 2 0 0 1 2 0 0 5 5 0 0 1 4 0 0 3 3 0 0 5 1 0 0 0 3 0 0 2 2 0 0 0 2 0 0 3 2 0 0 3 2 0 0 1 1 0 0 1 2 0 0 2 0 0 0 0 4 0 0 4 1 0 0 3 2 0 0 3 0 0 0 4 0 0 0 2 2 0 0 3 5 0 0 2 1 0 0 2 5 0 0 3 3 0 0 2 1 0 0 0 1 0 0 2 1 0 0 1 1 0 NA NA NA NA 0 2 1 0 0 2 1 0 0 2 4 0 NA NA NA NA
chrI 1668080 0.1523 0.3719 A T 0.6848 0.5325 0.3152 0.4286 46 2 0 50 0 0 0 3 0 0 0 1 1 0 0 0 3 0 0 1 3 0 0 1 0 0 0 1 4 0 0 0 5 0 0 0 2 0 0 0 3 0 0 0 0 0 0 3 1 0 0 0 NA NA NA NA 2 0 0 0 6 0 0 0 2 0 0 2 1 0 0 0 NA NA NA NA 3 0 0 0 0 0 0 2 2 0 0 0 0 0 0 1 0 0 0 3 NA NA NA NA NA NA NA NA 0 0 0 4 NA NA NA NA 5 0 0 0 0 0 0 3 0 0 0 2 0 0 0 1 NA NA NA NA 0 0 0 3 1 0 0 2 0 0 0 1 2 0 0 0 0 0 0 3
chrI 1669077 0.1332 0.3501 G T 0.7165 0.5833 0.2835 0.4167 0 0 42 79 0 0 0 2 0 0 3 1 NA NA NA NA 0 0 2 3 0 0 1 4 0 0 1 2 0 0 4 0 0 0 2 0 0 0 2 2 0 0 0 1 NA NA NA NA 0 0 3 0 0 0 0 2 0 0 2 0 0 0 4 0 0 0 2 0 0 0 1 0 NA NA NA NA NA NA NA NA NA NA NA NA 0 0 3 2 0 0 0 2 0 0 0 3 0 0 3 2 0 0 0 2 0 0 0 7 0 0 5 0 0 0 3 0 0 0 0 4 0 0 0 1 0 0 1 2 0 0 3 2 0 0 0 6 0 0 0 1 0 0 0 2 0 0 1 2 0 0 0 3
chrI 1669342 0.1166 0.4093 C T 0.6489 0.5324 0.3511 0.4676 0 42 0 94 0 0 0 4 0 1 0 2 NA NA NA NA 0 1 0 2 0 0 0 3 NA NA NA NA 0 2 0 0 0 3 0 0 0 2 0 1 0 1 0 3 0 0 0 3 0 3 0 0 0 0 0 3 0 0 0 1 0 4 0 0 0 1 0 1 0 1 0 1 0 0 0 3 0 2 0 2 0 0 0 1 0 1 0 2 0 0 0 4 0 0 0 3 0 1 0 1 0 4 0 2 0 0 0 1 0 1 0 0 0 1 0 0 0 0 0 5 0 0 0 4 0 0 0 3 0 0 0 3 0 0 0 10 0 1 0 2 0 0 0 3 0 1 0 2 0 0 0 2
chrI 1669704 0.1578 0.3914 C G 0.6875 0.5297 0.3125 0.4703 0 39 87 0 0 0 1 0 0 0 1 0 0 1 1 0 0 0 1 0 0 2 2 0 0 4 2 0 0 2 0 0 0 5 0 0 0 1 1 0 0 1 2 0 0 0 5 0 0 1 0 0 0 0 5 0 0 1 0 0 0 5 0 0 0 0 1 0 0 0 2 0 NA NA NA NA 0 1 3 0 0 0 1 0 0 3 2 0 0 0 3 0 0 0 2 0 0 1 2 0 0 0 1 0 0 0 1 0 0 2 0 0 0 3 0 0 0 0 3 0 0 2 2 0 0 3 2 0 0 2 2 0 0 0 6 0 0 2 3 0 0 0 1 0 0 0 1 0 0 0 1 0
chrI 1671134 0.1676 0.2768 G A 0.807 0.6395 0.193 0.3605 28 0 94 0 2 0 0 0 0 0 3 0 0 0 3 0 0 0 1 0 0 0 2 0 1 0 2 0 0 0 1 0 0 0 2 0 0 0 3 0 3 0 1 0 0 0 6 0 0 0 3 0 0 0 1 0 0 0 2 0 0 0 3 0 0 0 4 0 1 0 1 0 2 0 2 0 0 0 1 0 0 0 3 0 1 0 0 0 NA NA NA NA 2 0 0 0 0 0 1 0 0 0 3 0 2 0 4 0 0 0 2 0 0 0 5 0 1 0 3 0 0 0 4 0 1 0 7 0 0 0 4 0 4 0 0 0 0 0 2 0 1 0 1 0 0 0 6 0 0 0 2 0
chrI 1676382 0.1415 0.2526 G C 0.8182 0.6766 0.1818 0.3234 0 29 126 0 0 3 4 0 0 0 1 0 0 0 4 0 0 0 2 0 0 0 2 0 0 0 3 0 0 0 2 0 0 0 6 0 0 0 3 0 0 1 2 0 0 0 1 0 0 0 5 0 0 0 1 0 NA NA NA NA 0 0 3 0 0 0 3 0 0 1 1 0 0 2 2 0 0 0 7 0 0 0 7 0 0 1 1 0 0 0 2 0 0 3 2 0 0 0 2 0 0 0 7 0 0 1 2 0 0 0 4 0 0 0 3 0 0 0 7 0 0 0 2 0 0 0 4 0 0 0 3 0 0 2 6 0 0 1 2 0 0 2 0 0 NA NA NA NA 0 0 3 0
chrI 1676439 0.1311 0.2974 C G 0.7681 0.637 0.2319 0.363 0 115 20 0 0 2 3 0 0 1 0 0 0 3 0 0 0 1 0 0 0 2 0 0 0 6 0 0 0 1 0 0 0 8 0 0 0 8 0 0 0 1 1 0 0 2 0 0 0 1 0 0 NA NA NA NA NA NA NA NA 0 3 0 0 0 2 0 0 0 2 1 0 0 2 2 0 0 7 0 0 0 5 0 0 0 2 1 0 0 2 0 0 0 1 1 0 0 3 0 0 0 6 0 0 0 2 2 0 0 4 0 0 0 3 0 0 0 5 0 0 0 3 0 0 0 3 0 0 0 4 0 0 0 5 2 0 0 2 0 0 0 1 0 0 0 1 0 0 0 1 0 0
chrI 1677387 0.1516 0.2775 C G 0.7983 0.6467 0.2017 0.3533 0 123 22 0 0 1 2 0 0 4 0 0 0 5 0 0 0 2 0 0 0 4 0 0 0 7 0 0 0 6 0 0 0 4 0 0 0 2 1 0 0 2 1 0 0 2 0 0 0 2 0 0 0 2 0 0 0 2 0 0 0 0 4 0 0 2 0 0 0 0 3 0 0 2 1 0 0 3 0 0 0 3 0 0 0 3 1 0 0 7 0 0 0 2 2 0 0 3 0 0 0 7 0 0 0 2 3 0 0 1 0 0 0 0 1 0 0 5 0 0 0 2 0 0 0 3 0 0 0 3 2 0 0 5 3 0 0 2 0 0 0 0 3 0 0 6 0 0 0 2 0 0
chrI 1677622 0.1315 0.2767 A G 0.789 0.6575 0.211 0.3425 92 0 30 0 1 0 3 0 6 0 0 0 3 0 0 0 3 0 0 0 4 0 0 0 6 0 0 0 6 0 0 0 4 0 0 0 4 0 0 0 2 0 0 0 1 0 0 0 3 0 0 0 NA NA NA NA 6 0 0 0 0 0 5 0 5 0 0 0 1 0 2 0 2 0 3 0 2 0 0 0 2 0 0 0 2 0 1 0 2 0 0 0 1 0 1 0 1 0 0 0 1 0 0 0 2 0 4 0 5 0 0 0 0 0 2 0 5 0 0 0 5 0 0 0 6 0 0 0 3 0 0 0 4 0 3 0 7 0 0 0 1 0 2 0 1 0 0 0 3 0 0 0
chrI 1679706 0.1067 0.2867 T C 0.7667 0.66 0.2333 0.34 0 52 0 48 0 2 0 1 0 3 0 0 0 3 0 0 0 5 0 1 0 1 0 1 0 0 0 1 0 0 0 2 0 0 0 3 NA NA NA NA NA NA NA NA 0 1 0 0 0 0 0 4 0 3 0 0 0 0 0 1 0 2 0 0 0 4 0 1 0 3 0 0 0 3 0 0 0 0 0 2 0 5 0 0 0 2 0 2 0 1 0 1 0 11 0 0 0 1 0 2 0 1 0 2 0 2 0 0 0 0 0 2 0 2 0 2 0 1 0 0 0 3 0 3 0 1 0 2 0 2 0 4 0 5 0 0 0 3 0 1 0 0 0 1 NA NA NA NA 0 3 0 0
chrI 1696551 0.1263 0.2615 C T 0.6753 0.8016 0.3247 0.1984 0 96 0 21 0 2 0 0 0 2 0 0 0 1 0 0 0 1 0 2 0 0 0 1 0 2 0 0 NA NA NA NA 0 2 0 0 0 2 0 0 0 1 0 3 0 3 0 0 0 1 0 0 0 3 0 1 0 2 0 0 NA NA NA NA 0 4 0 1 0 3 0 0 0 1 0 0 NA NA NA NA 0 2 0 1 0 1 0 1 0 2 0 0 0 5 0 0 NA NA NA NA 0 2 0 0 0 1 0 1 0 0 0 1 0 2 0 0 0 2 0 0 0 2 0 0 0 3 1 1 0 2 0 3 0 3 0 0 0 1 0 0 0 3 0 1 0 2 0 0 0 3 0 1
chrI 1699221 0.1256 0.4312 G A 0.6316 0.506 0.3684 0.494 32 0 100 0 0 0 4 0 0 0 1 0 NA NA NA NA 0 0 3 0 1 0 0 0 1 0 1 0 1 0 4 0 5 0 0 0 1 0 3 0 2 0 3 0 0 0 3 0 0 0 1 0 0 0 3 0 1 0 2 0 2 0 0 0 0 0 2 0 NA NA NA NA NA NA NA NA 0 0 2 0 0 0 4 0 0 0 2 0 0 0 4 0 0 0 4 0 0 0 3 0 1 0 5 0 0 0 7 0 1 0 0 0 3 0 0 0 0 0 1 0 0 0 2 0 3 0 5 0 0 0 4 0 0 0 1 0 0 0 4 0 NA NA NA NA 0 0 4 0 NA NA NA NA
chrI 1701238 0.129 0.4455 G A 0.619 0.49 0.381 0.51 44 0 71 0 NA NA NA NA 0 0 2 0 0 0 1 0 NA NA NA NA 1 0 4 0 NA NA NA NA 0 0 1 0 0 0 5 0 NA NA NA NA 1 0 2 0 2 0 3 0 2 0 0 0 NA NA NA NA 0 0 2 0 0 0 2 0 0 0 2 0 0 0 1 0 2 0 2 0 4 0 1 0 NA NA NA NA 2 0 0 0 0 0 1 0 4 0 3 0 0 0 2 0 0 0 1 0 1 0 2 0 1 0 2 0 0 0 3 0 1 0 0 0 1 0 1 0 1 0 3 0 0 0 2 0 4 0 1 0 0 0 2 0 NA NA NA NA 1 0 5 0 1 0 1 0
chrI 1701593 0.117 0.4703 A G 0.5882 0.4713 0.4118 0.5287 31 0 79 0 NA NA NA NA 0 0 6 0 0 0 4 0 NA NA NA NA 0 0 1 0 2 0 1 0 0 0 3 0 0 0 4 0 0 0 2 0 2 0 2 0 0 0 1 0 1 0 0 0 NA NA NA NA NA NA NA NA 0 0 11 0 1 0 2 0 3 0 0 0 1 0 2 0 2 0 1 0 0 0 2 0 1 0 0 0 0 0 6 0 3 0 0 0 0 0 3 0 0 0 7 0 0 0 4 0 0 0 3 0 NA NA NA NA 2 0 0 0 NA NA NA NA 0 0 5 0 1 0 0 0 1 0 2 0 0 0 3 0 1 0 0 0 0 0 2 0 0 0 4 0
chrI 1701600 0.1079 0.4782 T G 0.5758 0.4678 0.4242 0.5322 0 0 84 31 NA NA NA NA 0 0 7 0 0 0 3 0 NA NA NA NA 0 0 1 0 0 0 1 2 0 0 3 0 0 0 4 0 0 0 2 0 0 0 2 2 0 0 1 0 0 0 0 1 NA NA NA NA NA NA NA NA 0 0 11 0 0 0 2 1 0 0 0 3 0 0 2 1 0 0 1 1 0 0 2 0 0 0 0 2 0 0 6 0 0 0 0 3 0 0 3 0 0 0 7 0 0 0 3 0 0 0 3 0 NA NA NA NA 0 0 0 2 0 0 1 0 1 0 4 0 0 0 0 1 0 0 2 1 0 0 3 0 0 0 0 1 0 0 2 0 0 0 5 0
chrI 1701806 0.1437 0.4534 A T 0.4747 0.6185 0.5253 0.3815 43 0 0 73 0 0 0 6 0 0 0 3 0 0 0 5 0 0 0 1 0 0 0 2 0 0 0 4 0 0 0 1 2 0 0 0 3 0 0 1 2 0 0 1 0 0 0 2 0 0 0 3 0 0 0 1 1 0 0 3 3 0 0 0 0 0 0 2 NA NA NA NA 0 0 0 1 0 0 0 4 0 0 0 4 0 0 0 6 0 0 0 3 0 0 0 1 NA NA NA NA 2 0 0 1 0 0 0 4 1 0 0 0 NA NA NA NA 0 0 0 3 NA NA NA NA 1 0 0 0 1 0 0 2 0 0 0 8 0 0 0 4 2 0 0 0 0 0 0 3 0 0 0 3
chrI 1704155 0.1024 0.3312 T C 0.72 0.6176 0.28 0.3824 0 21 0 76 0 1 0 3 0 0 0 2 0 0 0 3 0 0 0 3 NA NA NA NA 0 1 0 2 0 2 0 2 0 0 0 8 0 0 0 3 0 3 0 1 0 0 0 2 0 1 0 2 0 0 0 1 0 0 0 1 NA NA NA NA 0 3 0 2 0 1 0 1 0 1 0 1 0 0 0 2 0 0 0 2 0 3 0 0 0 0 0 2 0 3 0 0 0 3 0 2 0 0 0 2 0 0 0 1 0 0 0 5 0 0 0 3 0 2 0 1 0 0 0 5 0 0 0 4 0 0 0 2 0 2 0 2 NA NA NA NA 0 1 0 0 0 0 0 4 NA NA NA NA
chrI 1709262 0.1146 0.4036 A G 0.5391 0.6537 0.4609 0.3463 64 0 70 0 0 0 1 0 2 0 0 0 0 0 2 0 0 0 4 0 1 0 2 0 1 0 1 0 2 0 1 0 4 0 0 0 2 0 1 0 3 0 0 0 0 0 3 0 0 0 4 0 0 0 1 0 4 0 0 0 1 0 0 0 1 0 1 0 0 0 1 0 0 0 3 0 0 0 1 0 0 0 3 0 2 0 2 0 0 0 1 0 3 0 1 0 0 0 1 0 2 0 0 0 NA NA NA NA NA NA NA NA NA NA NA NA 0 0 5 0 0 0 5 0 1 0 1 0 2 0 1 0 0 0 3 0 0 0 1 0 NA NA NA NA 0 0 1 0 NA NA NA NA
chrI 1709268 0.127 0.3968 G A 0.5397 0.6667 0.4603 0.3333 65 0 62 0 1 0 0 0 0 0 2 0 2 0 0 0 4 0 0 0 2 0 1 0 1 0 1 0 1 0 2 0 0 0 4 0 0 0 2 0 0 0 3 0 3 0 0 0 3 0 0 0 1 0 0 0 0 0 4 0 0 0 1 0 1 0 1 0 1 0 0 0 2 0 0 0 1 0 0 0 3 0 0 0 2 0 2 0 1 0 0 0 1 0 3 0 1 0 0 0 0 0 2 0 NA NA NA NA NA NA NA NA NA NA NA NA 5 0 0 0 4 0 0 0 1 0 1 0 1 0 2 0 3 0 0 0 1 0 0 0 NA NA NA NA 1 0 0 0 NA NA NA NA
chrI 1709295 0.1052 0.3424 C T 0.605 0.7102 0.395 0.2898 0 56 0 52 0 0 0 1 0 2 0 0 0 0 0 2 0 0 0 3 0 1 0 1 0 2 0 1 1 2 0 0 0 3 0 0 0 2 0 0 0 4 0 0 0 0 0 3 0 0 0 3 0 0 0 1 0 5 0 0 0 1 0 0 NA NA NA NA 0 1 0 1 0 0 0 1 0 0 0 1 0 0 0 3 0 2 0 2 NA NA NA NA 0 3 0 1 NA NA NA NA 0 2 0 0 NA NA NA NA NA NA NA NA NA NA NA NA 0 0 0 4 0 0 0 3 0 1 0 1 0 3 0 1 0 0 0 2 0 0 0 1 NA NA NA NA 0 0 0 1 NA NA NA NA
chrI 1709859 0.1105 0.2896 T C 0.6552 0.7656 0.3448 0.2344 0 42 0 44 0 2 0 1 0 0 0 1 0 1 0 0 0 3 0 0 0 3 0 1 0 2 0 1 0 1 0 1 0 0 0 3 0 2 0 1 0 0 0 1 0 2 0 0 0 3 0 0 0 1 0 0 0 0 0 1 0 0 0 6 0 0 0 2 0 1 0 0 0 2 0 0 0 4 0 0 0 3 0 0 0 0 0 6 0 2 0 0 0 3 0 2 0 2 0 0 0 1 0 2 0 2 0 0 0 0 0 1 0 0 0 2 0 2 0 0 NA NA NA NA NA NA NA NA 0 1 0 1 0 3 0 0 NA NA NA NA NA NA NA NA 0 3 0 0 NA NA NA NA
chrI 1709868 0.1139 0.322 C G 0.6211 0.735 0.3789 0.265 0 44 46 0 0 1 3 0 0 1 0 0 0 0 1 0 0 0 3 0 0 1 3 0 0 1 2 0 0 1 3 0 0 2 0 0 0 2 2 0 0 1 0 0 0 0 2 0 0 0 3 0 0 0 2 0 0 1 0 0 0 5 0 0 0 2 0 0 0 0 1 0 0 0 2 0 0 0 4 0 0 0 3 0 0 7 1 0 0 0 2 0 0 2 3 0 0 0 2 0 0 2 1 0 0 0 2 0 0 1 0 0 0 3 0 0 0 0 2 0 NA NA NA NA NA NA NA NA 0 1 1 0 0 0 3 0 0 0 1 0 0 1 0 0 0 0 3 0 NA NA NA NA
chrI 1709921 0.1292 0.4178 G A 0.5175 0.6468 0.4825 0.3532 71 0 51 0 4 0 1 0 0 0 1 0 2 0 0 0 4 0 0 0 4 0 1 0 4 0 2 0 5 0 2 0 0 0 4 0 2 0 2 0 0 0 1 0 3 0 0 0 3 0 0 0 2 0 0 0 2 0 1 0 0 0 8 0 0 0 1 0 1 0 1 0 2 0 0 0 6 0 0 0 4 0 0 0 2 0 6 0 2 0 0 0 3 0 1 0 5 0 0 0 2 0 1 0 2 0 0 0 0 0 2 0 0 0 3 0 3 0 0 0 2 0 0 0 3 0 0 0 1 0 1 0 3 0 0 0 2 0 0 0 0 0 2 0 4 0 0 0 NA NA NA NA
chrI 1710284 0.1208 0.4471 C G 0.4925 0.6133 0.5075 0.3867 0 39 94 0 0 2 3 0 0 1 1 0 0 0 2 0 0 0 4 0 0 3 2 0 0 2 2 0 0 1 2 0 0 4 0 0 0 2 1 0 0 3 0 0 0 0 3 0 0 0 2 0 0 0 4 0 0 1 1 0 0 4 0 0 0 1 3 0 0 0 1 0 0 0 7 0 0 0 3 0 0 0 3 0 0 3 2 0 0 0 4 0 0 0 2 0 0 0 4 0 0 2 1 0 0 0 5 0 0 2 0 0 0 6 0 0 0 0 7 0 0 0 2 0 0 0 3 0 0 1 1 0 0 0 1 0 0 0 3 0 0 1 2 0 0 0 4 0 NA NA NA NA
chrI 1710295 0.1144 0.424 G A 0.5188 0.6332 0.4812 0.3668 90 0 39 0 3 0 2 0 1 0 0 0 2 0 0 0 4 0 0 0 2 0 2 0 2 0 2 0 2 0 1 0 0 0 4 0 1 0 2 0 0 0 2 0 4 0 0 0 2 0 0 0 5 0 0 0 1 0 1 0 0 0 4 0 3 0 0 1 1 0 0 0 6 0 0 0 3 0 0 0 1 0 0 0 2 0 2 0 5 0 0 0 2 0 0 0 3 0 0 0 1 0 2 0 5 0 0 0 0 0 1 0 0 0 5 0 7 0 0 0 2 0 0 0 3 0 0 0 1 0 1 0 4 0 0 0 3 0 0 0 0 0 3 0 4 0 0 0 NA NA NA NA
chrI 1710436 0.1626 0.4674 G A 0.4513 0.614 0.5487 0.386 75 0 51 0 1 0 0 0 1 0 3 0 3 0 0 0 4 0 0 0 1 0 1 0 1 0 2 0 2 0 1 0 0 0 5 0 2 0 2 0 0 0 2 0 4 0 0 0 3 0 0 0 5 0 0 0 2 0 0 0 0 0 6 0 1 0 1 0 2 0 1 0 3 0 0 0 2 0 0 0 NA NA NA NA 2 0 2 0 5 0 0 0 2 0 3 0 2 0 0 0 1 0 2 0 5 0 0 0 0 0 3 0 0 0 3 0 7 0 0 0 1 0 0 0 2 0 0 0 0 0 2 0 6 0 0 0 NA NA NA NA 6 0 2 0 2 0 0 0 3 0 0 0
chrI 1710521 0.1683 0.4422 C A 0.4737 0.642 0.5263 0.358 56 37 0 0 2 0 0 0 1 1 0 0 3 0 0 0 1 0 0 0 1 1 0 0 1 1 0 0 0 2 0 0 0 3 0 0 2 1 0 0 0 1 0 0 NA NA NA NA 1 0 0 0 3 0 0 0 NA NA NA NA 0 6 0 0 1 0 0 0 1 2 0 0 2 0 0 0 1 0 0 0 1 0 0 0 NA NA NA NA 2 0 0 0 1 3 0 0 2 0 0 0 1 2 0 0 1 0 0 0 0 4 0 0 0 4 0 0 4 0 0 0 1 0 0 0 NA NA NA NA 0 2 0 0 2 0 0 0 2 0 0 0 5 0 0 0 NA NA NA NA 2 0 0 0
chrI 1734871 0.1654 0.2809 A C 0.6364 0.8018 0.3636 0.1982 57 78 0 0 0 5 0 0 1 2 0 0 NA NA NA NA 0 1 0 0 3 1 0 0 NA NA NA NA 3 0 0 0 2 0 0 0 2 2 0 0 1 2 0 0 0 3 1 0 1 0 0 0 0 2 0 0 0 2 0 0 0 1 0 0 1 0 0 0 1 0 0 0 3 0 0 0 1 2 0 0 0 2 0 0 0 3 0 0 0 3 0 0 2 3 0 0 2 0 0 0 1 0 0 0 0 1 0 0 3 0 0 0 0 1 0 0 NA NA NA NA 0 3 0 0 1 4 0 0 0 3 0 0 3 2 0 0 NA NA NA NA 0 1 0 0 0 2 0 0 0 1 0 0
chrI 1734999 0.1657 0.2716 A C 0.6456 0.8112 0.3544 0.1888 55 69 0 0 0 4 0 0 2 2 0 0 0 4 0 0 0 4 0 0 NA NA NA NA 3 0 0 0 2 0 0 0 1 0 0 0 0 1 0 0 2 1 0 0 0 2 0 0 1 0 0 0 0 5 0 0 1 4 0 0 0 2 0 0 1 0 0 0 1 0 0 0 0 1 0 0 0 3 0 0 0 4 0 0 1 1 0 0 0 1 0 0 4 5 0 0 3 1 0 0 1 0 0 0 0 1 0 0 1 0 0 0 NA NA NA NA 2 2 0 0 1 0 0 0 1 1 0 0 0 3 0 0 3 5 0 0 0 2 0 0 2 0 0 0 0 1 0 0 0 1 0 0
chrI 1735064 0.1429 0.3004 C A 0.6282 0.7711 0.3718 0.2289 74 56 0 0 4 0 0 0 0 3 0 0 5 0 0 0 2 0 0 0 1 1 0 0 0 2 0 0 0 2 0 0 0 1 0 0 1 1 0 0 0 2 0 0 3 0 0 0 2 1 0 0 4 0 0 0 3 1 0 0 5 0 0 0 0 1 0 0 0 1 0 0 1 1 0 0 2 0 0 0 4 0 0 0 3 1 0 0 1 0 0 0 4 2 0 0 0 3 0 0 0 1 0 0 4 0 0 0 NA NA NA NA 0 1 0 0 1 2 0 0 NA NA NA NA 2 1 0 0 2 0 0 0 6 2 0 0 4 0 0 0 0 2 0 0 1 0 0 0 1 0 0 0
chrI 1735363 0.1506 0.2867 T C 0.6379 0.7886 0.3621 0.2114 0 40 0 35 0 3 0 0 NA NA NA NA 0 1 0 0 NA NA NA NA 0 0 0 1 0 0 0 2 0 0 0 4 NA NA NA NA 0 1 0 0 0 1 0 2 0 1 0 0 0 1 0 1 NA NA NA NA 0 2 0 0 0 3 0 0 0 0 0 1 NA NA NA NA 0 1 0 0 NA NA NA NA 0 1 0 0 0 2 0 0 0 1 0 0 0 1 0 1 0 0 0 2 0 1 0 0 0 3 0 0 NA NA NA NA 0 0 0 2 0 1 0 1 0 2 0 0 0 1 0 0 0 3 0 0 NA NA NA NA 0 1 0 0 0 3 0 0 NA NA NA NA NA NA NA NA
chrI 1743502 0.1644 0.4178 T C 0.6588 0.4944 0.3412 0.4944 0 21 0 97 0 0 0 2 0 1 0 2 0 0 0 1 0 0 0 1 0 0 0 2 0 2 0 3 0 1 0 1 0 1 0 0 0 2 0 3 0 0 0 2 0 0 0 3 0 0 0 9 0 0 0 1 0 1 0 2 0 0 0 2 0 0 0 3 0 2 0 2 0 0 0 2 0 0 0 3 0 0 0 2 0 0 0 4 0 0 0 2 0 0 0 2 0 0 0 5 0 1 0 2 0 0 0 1 NA NA NA NA 0 1 0 1 0 0 1 2 0 1 0 0 0 2 0 1 0 0 0 2 0 0 0 3 0 0 0 1 0 3 0 4 0 0 0 3 0 0 0 1
chrI 1744160 0.1185 0.4296 C A 0.6296 0.5111 0.3704 0.4889 33 120 0 0 0 2 0 0 1 1 0 0 NA NA NA NA 1 5 0 0 0 2 0 0 3 2 0 0 2 2 0 0 4 0 0 0 2 2 0 0 0 1 0 0 0 3 0 0 0 3 0 0 1 0 0 0 1 0 0 0 0 4 0 0 1 2 0 0 0 2 0 0 0 3 0 0 1 1 0 0 0 3 0 0 0 2 0 0 0 4 0 0 0 1 0 0 0 4 0 0 1 1 0 0 0 6 0 0 5 0 0 0 1 0 0 0 0 2 0 0 NA NA NA NA 1 3 0 0 0 5 0 0 0 7 0 0 0 4 0 0 1 0 0 0 0 3 0 0 0 1 0 0
chrI 1765114 0.1194 0.3097 C T 0.75 0.6306 0.25 0.3694 0 90 0 38 0 9 0 0 0 1 0 0 0 6 0 0 0 3 0 1 0 4 0 0 0 1 0 4 0 2 0 3 0 8 0 0 0 1 0 0 0 6 0 0 0 3 0 0 0 1 0 2 0 2 0 1 0 3 0 0 0 0 0 6 0 4 0 0 0 3 0 2 0 4 0 0 0 3 0 0 0 3 0 0 0 4 0 2 0 5 0 0 0 1 0 1 0 1 0 1 0 3 0 0 0 1 0 1 0 2 0 0 0 1 0 2 0 4 0 2 0 6 0 0 0 5 0 0 0 3 0 0 0 1 0 1 0 3 0 0 0 1 0 0 0 6 0 0 NA NA NA NA
chrI 1765115 0.121 0.3105 T A 0.75 0.629 0.25 0.371 39 0 0 89 0 0 0 9 0 0 0 1 0 0 0 6 0 0 0 4 0 0 0 4 4 0 0 1 3 0 0 2 0 0 0 8 0 0 0 1 0 0 0 6 0 0 0 3 2 0 0 1 0 0 0 2 0 0 0 2 5 0 0 0 0 0 0 4 2 0 0 3 0 0 0 4 0 0 0 3 0 0 0 3 2 0 0 4 0 0 0 5 1 0 0 1 1 0 0 1 0 0 0 3 1 0 0 1 0 0 0 2 2 0 0 1 2 0 0 4 0 0 0 6 0 0 0 5 0 0 0 3 1 0 0 1 0 0 0 2 0 0 0 1 0 0 0 6 NA NA NA NA
chrI 1765135 0.1308 0.2752 T C 0.7642 0.6333 0.2075 0.3429 3 33 0 83 0 0 0 9 0 0 0 1 1 0 0 4 0 0 0 5 1 0 0 4 1 2 0 2 0 4 0 1 0 0 0 9 0 0 0 1 0 0 0 5 0 0 0 3 0 2 0 1 0 0 0 3 0 0 0 1 0 4 0 0 0 0 0 4 0 2 0 4 0 1 0 3 0 0 0 3 0 0 0 4 0 2 0 4 0 0 0 5 NA NA NA NA 0 1 0 1 0 0 0 3 1 0 0 1 0 0 0 2 0 2 0 2 0 2 0 4 0 0 0 5 0 0 0 5 0 0 0 3 0 1 0 2 0 0 0 3 0 0 0 1 0 0 0 6 0 0 0 1
chrI 1765943 0.1315 0.3099 A G 0.7559 0.6244 0.2441 0.3756 49 0 76 0 3 0 0 0 3 0 0 0 0 0 5 0 0 0 3 0 3 0 1 0 2 0 1 0 1 0 2 0 2 0 0 0 4 0 0 0 5 0 0 0 0 0 1 0 NA NA NA NA NA NA NA NA 1 0 1 0 0 0 4 0 2 0 0 0 2 0 3 0 0 0 4 0 0 0 1 0 0 0 6 0 1 0 1 0 2 0 0 0 1 0 0 0 0 0 6 0 0 0 3 0 0 0 4 0 1 0 0 0 1 0 1 0 0 0 5 0 2 0 2 0 2 0 0 0 0 0 2 0 0 0 5 0 0 0 1 0 2 0 0 0 0 0 4 0 0 0 2 0
chrI 1766479 0.1058 0.2703 A G 0.7826 0.6768 0.2174 0.3232 107 0 26 0 5 0 0 0 5 0 0 0 8 0 0 0 2 0 0 0 1 0 0 0 1 0 3 0 1 0 1 0 5 0 0 0 2 0 0 0 4 0 0 0 2 0 0 0 1 0 2 0 1 0 0 0 2 0 0 0 0 0 1 0 3 0 0 0 1 0 3 0 NA NA NA NA NA NA NA NA 3 0 0 0 0 0 1 0 4 0 0 0 1 0 2 0 1 0 0 0 2 0 0 0 3 0 0 0 4 0 0 0 1 0 2 0 1 0 0 0 7 0 0 0 8 0 0 0 4 0 0 0 3 0 2 0 2 0 0 0 1 0 0 0 1 0 0 0 NA NA NA NA
chrI 1766675 0.1346 0.2851 G A 0.7823 0.6476 0.2177 0.3524 38 0 108 0 0 0 3 0 0 0 3 0 0 0 3 0 0 0 3 0 0 0 6 0 0 0 2 0 1 0 1 0 0 0 4 0 0 0 2 0 0 0 9 0 0 0 1 0 1 0 4 0 0 0 1 0 0 0 1 0 2 0 0 0 0 0 2 0 1 0 1 0 2 0 1 0 0 0 4 0 0 0 3 0 1 0 1 0 0 0 7 0 3 0 1 0 2 0 6 0 0 0 4 0 0 0 2 0 0 0 9 0 NA NA NA NA 1 0 0 0 0 0 3 0 0 0 7 0 0 0 4 0 4 0 5 0 NA NA NA NA 0 0 5 0 0 0 2 0 0 0 1 0
chrI 1766678 0.131 0.2821 G A 0.7833 0.6524 0.2167 0.3476 37 0 105 0 0 0 3 0 0 0 3 0 0 0 3 0 0 0 3 0 0 0 6 0 0 0 2 0 1 0 2 0 0 0 4 0 0 0 2 0 0 0 9 0 0 0 1 0 1 0 4 0 0 0 1 0 0 0 1 0 1 0 0 0 0 0 2 0 1 0 1 0 2 0 1 0 0 0 3 0 0 0 3 0 1 0 1 0 0 0 7 0 3 0 1 0 2 0 5 0 0 0 4 0 0 0 2 0 0 0 10 0 NA NA NA NA 1 0 0 0 0 0 3 0 0 0 7 0 0 0 4 0 4 0 5 0 NA NA NA NA 0 0 5 0 0 0 2 0 0 0 1 0
chrI 1767828 0.1074 0.4215 G A 0.6322 0.5248 0.3678 0.4752 39 0 87 0 1 0 0 0 1 0 0 0 0 0 5 0 0 0 3 0 0 0 4 0 2 0 0 0 2 0 1 0 6 0 0 0 2 0 1 0 3 0 0 0 0 0 3 0 0 0 7 0 0 0 2 0 0 0 3 0 0 0 4 0 3 0 2 0 2 0 2 0 0 0 3 0 0 0 3 0 0 0 2 0 0 0 3 0 0 0 3 0 NA NA NA NA 0 0 3 0 3 0 0 0 0 0 5 0 3 0 0 0 1 0 0 0 0 0 2 0 0 0 2 0 2 0 1 0 0 0 5 0 0 0 7 0 0 0 4 0 NA NA NA NA 0 0 2 0 0 0 6 0
chrI 1769250 0.1413 0.2627 T C 0.808 0.6667 0.192 0.3333 0 35 0 89 0 0 0 5 0 0 0 2 0 0 0 8 0 0 0 4 0 0 0 5 0 3 0 2 0 3 0 4 0 0 0 3 0 0 0 1 0 0 0 1 0 0 0 3 0 1 0 3 0 0 0 5 0 0 0 6 0 7 0 0 0 0 0 9 0 2 0 3 0 3 0 2 0 0 0 3 0 0 0 7 0 3 0 2 0 0 0 2 0 2 0 1 0 1 0 1 0 0 0 9 0 0 0 3 0 0 0 3 0 1 0 1 0 2 0 1 0 0 0 1 0 0 0 6 0 0 0 6 0 1 0 5 0 0 0 4 0 0 0 5 0 0 0 3 0 0 0 2
chrI 1769530 0.1446 0.2806 C T 0.7917 0.6471 0.2083 0.3529 0 106 0 28 0 5 0 0 NA NA NA NA 0 3 0 0 0 3 0 0 0 1 1 0 0 2 0 1 0 0 0 1 0 3 0 0 0 1 0 0 0 5 0 0 0 1 0 0 0 1 0 2 0 1 0 0 0 2 0 0 0 0 0 4 0 2 0 0 0 2 0 1 0 0 0 2 0 4 0 0 0 7 0 0 0 1 0 2 NA NA NA NA 0 1 0 2 0 4 0 1 0 3 1 0 0 1 0 0 0 5 0 0 0 1 0 3 0 0 0 1 0 3 0 0 0 3 0 0 NA NA NA NA 0 0 0 2 0 5 0 0 0 1 0 0 0 4 0 0 0 3 0 0
chrI 1770071 0.135 0.2933 C T 0.7742 0.6392 0.2258 0.3608 0 128 0 31 0 4 0 0 0 4 0 0 0 5 0 0 0 3 0 0 0 2 0 0 0 0 0 2 0 3 0 1 0 3 0 0 0 3 0 0 0 4 0 0 0 2 0 0 0 1 0 2 0 1 0 0 0 4 0 0 0 0 0 3 0 2 0 0 0 1 0 2 0 3 0 3 0 2 0 0 0 4 0 0 0 2 0 0 0 1 0 0 0 1 0 1 0 6 0 2 0 3 0 0 0 3 0 0 0 2 0 0 0 1 0 2 0 0 0 1 0 6 0 0 0 2 0 0 0 4 0 0 0 1 0 2 0 1 0 0 0 3 0 0 0 3 0 0 0 2 0 0
chrI 1772316 0.1514 0.2644 C A 0.8113 0.6599 0.1887 0.3401 42 113 0 0 0 3 0 0 0 1 0 0 0 4 0 0 0 6 0 0 0 1 0 0 0 2 0 0 2 1 0 0 0 3 0 0 0 1 0 0 0 2 0 0 0 5 0 0 1 1 0 0 0 2 0 0 0 7 0 0 5 0 0 0 0 1 1 0 1 1 0 0 1 1 0 0 0 4 0 0 0 6 0 0 0 1 0 0 0 2 0 0 1 0 0 0 1 0 0 0 0 3 0 0 0 1 0 0 NA NA NA NA 3 1 0 0 1 1 0 0 0 1 0 0 0 4 0 0 0 2 0 0 2 4 0 0 0 3 0 0 0 2 0 0 0 2 0 0 0 4 0 0
chrI 1772389 0.1143 0.2912 C T 0.766 0.6517 0.234 0.3483 0 95 0 46 0 4 0 0 0 5 0 0 0 2 0 0 0 7 0 0 0 1 0 0 0 1 0 1 0 1 0 3 0 3 0 0 0 1 0 0 0 3 0 0 0 3 0 0 0 1 0 2 NA NA NA NA 0 7 0 0 0 0 0 3 0 5 0 0 NA NA NA NA 0 0 0 1 0 7 0 0 0 5 0 0 0 1 0 0 0 3 0 0 0 1 0 1 NA NA NA NA 0 4 0 0 NA NA NA NA NA NA NA NA 0 2 0 2 0 1 0 2 0 2 0 0 0 5 0 0 0 6 0 0 0 2 0 3 0 2 0 0 0 4 0 0 0 3 0 0 0 1 0 0
chrI 1774260 0.1622 0.2575 C A 0.8235 0.6614 0.1765 0.3386 29 106 0 0 0 4 0 0 0 3 0 0 0 1 0 0 0 5 0 0 0 4 0 0 2 2 0 0 1 0 0 0 0 1 0 0 0 4 0 0 0 3 0 0 0 2 0 0 1 2 0 0 0 2 0 0 0 1 0 0 5 0 0 0 0 2 0 0 0 2 0 0 1 4 0 0 0 5 0 0 0 5 0 0 1 4 0 0 0 2 0 0 4 2 0 0 1 2 0 0 0 7 0 0 0 4 0 0 0 3 0 0 2 3 0 0 3 1 0 0 0 3 0 0 NA NA NA NA 0 3 0 0 4 0 0 0 0 4 0 0 0 3 0 0 0 3 0 0 0 1 0 0
chrI 1775275 0.1268 0.2652 A G 0.7982 0.6714 0.2018 0.3286 132 0 20 0 4 0 0 0 6 0 0 0 3 0 0 0 3 0 0 0 3 0 0 0 NA NA NA NA 3 0 0 0 6 0 0 0 2 0 0 0 5 0 0 0 2 0 0 0 1 0 2 0 5 0 0 0 6 0 0 0 0 0 6 0 1 0 0 0 2 0 0 0 1 0 2 0 3 0 0 0 8 0 0 0 1 0 2 0 3 0 0 0 1 0 0 0 2 0 0 0 6 0 0 0 3 0 0 0 2 0 0 0 0 0 1 0 1 0 1 0 2 0 0 0 2 0 0 0 NA NA NA NA 6 0 2 0 2 0 0 0 1 0 0 0 4 0 0 0 1 0 0 0
chrI 1776619 0.163 0.2866 A G 0.7949 0.6318 0.2051 0.3682 73 0 19 0 4 0 0 0 4 0 0 0 4 0 0 0 2 0 0 0 8 0 0 0 4 0 1 0 1 0 2 0 5 0 0 0 2 0 0 0 5 0 0 0 4 0 0 0 2 0 0 0 4 0 0 0 8 0 0 0 0 0 7 0 4 0 0 0 3 0 0 0 0 0 3 0 2 0 0 0 3 0 0 0 0 0 1 0 5 0 0 0 2 0 2 0 0 0 2 0 5 0 0 0 3 0 0 0 2 0 0 0 1 0 2 0 2 0 3 0 8 0 0 0 2 0 0 0 8 0 0 0 0 0 2 0 1 0 0 0 5 0 0 0 7 0 0 0 2 0 0 0
chrI 1777086 0.1338 0.3738 C G 0.6931 0.5592 0.3069 0.4408 0 51 71 0 0 3 1 0 0 1 2 0 0 0 3 0 0 0 6 0 0 2 3 0 0 3 1 0 0 2 2 0 0 5 0 0 0 2 1 0 0 2 0 0 0 0 4 0 0 0 4 0 0 0 4 0 0 0 5 0 0 0 7 0 0 6 0 0 0 1 0 0 0 0 6 0 0 4 0 0 0 0 3 0 0 0 2 0 0 0 3 0 0 1 0 0 0 0 4 0 0 3 2 0 0 0 2 0 0 3 0 0 0 1 1 0 0 0 3 0 0 1 1 0 0 3 1 0 0 1 2 0 0 0 3 0 0 0 3 0 0 5 0 0 0 0 3 0 0 0 4 0
chrI 1780162 0.1419 0.2859 C G 0.785 0.6432 0.215 0.3568 0 102 34 0 0 4 0 0 0 5 0 0 0 1 0 0 0 4 0 0 0 2 0 0 0 7 4 0 0 5 2 0 0 5 0 0 0 4 0 0 0 1 0 0 NA NA NA NA 0 1 1 0 0 5 0 0 0 3 0 0 0 0 5 0 0 1 0 0 0 0 1 0 0 4 2 0 0 5 0 0 0 3 0 0 0 0 3 0 0 2 0 0 0 1 5 0 0 1 2 0 0 4 0 0 0 2 0 0 0 3 0 0 0 2 1 0 NA NA NA NA 0 3 0 0 0 4 0 0 0 1 0 0 0 2 5 0 NA NA NA NA 0 4 0 0 0 4 0 0 0 4 0 0
chrI 1781610 0.1271 0.2951 C T 0.7684 0.6414 0.2316 0.3586 0 53 0 101 0 1 0 2 0 1 0 1 0 0 0 1 0 0 0 2 0 2 0 3 0 2 0 7 0 1 0 1 0 6 0 0 0 1 0 1 0 4 0 0 0 0 1 5 0 0 0 4 0 0 0 1 0 2 0 2 0 0 0 5 0 5 0 0 0 1 0 1 0 0 0 4 0 4 0 0 0 0 0 6 0 4 0 1 0 1 0 2 0 1 0 1 0 0 0 5 NA NA NA NA 0 0 0 2 0 2 0 0 0 0 0 5 0 0 0 8 0 2 0 1 0 2 0 2 0 1 0 4 0 0 0 6 0 0 0 3 0 2 0 0 0 0 0 2 0 0 0 4
chrI 1782060 0.1225 0.2525 A G 0.8049 0.6824 0.1951 0.3098 114 0 61 0 4 0 0 0 2 0 0 0 2 0 0 0 5 0 0 0 4 0 0 0 1 0 1 0 0 1 4 0 3 0 0 0 2 0 1 0 4 0 0 0 3 0 0 0 3 0 1 0 4 0 0 0 6 0 0 0 0 0 5 0 4 0 0 0 1 0 3 0 3 0 0 0 2 0 0 0 4 0 0 0 1 0 2 0 1 0 0 0 1 0 2 0 NA NA NA NA 4 0 0 0 1 0 0 0 1 0 0 0 3 0 2 0 2 0 2 0 2 0 0 0 2 0 0 0 4 0 0 0 3 0 4 0 1 0 0 0 6 0 0 0 2 0 0 0 4 0 0 0
chrI 1782242 0.1182 0.2879 C T 0.7712 0.653 0.2288 0.347 0 124 0 33 0 5 0 0 0 2 0 0 0 2 0 0 0 4 0 0 0 4 0 0 0 0 0 1 0 2 0 3 0 3 0 0 0 2 0 0 0 4 0 0 0 2 0 0 0 2 0 3 0 1 0 0 0 1 0 0 0 0 0 2 0 2 0 0 0 3 0 1 0 0 0 2 0 2 0 0 0 2 0 0 0 0 0 1 0 5 0 0 0 3 0 0 0 1 0 2 0 2 0 0 NA NA NA NA 0 5 0 0 0 0 0 1 0 1 0 2 0 5 0 0 0 4 0 0 0 4 0 0 0 4 0 2 0 3 0 0 0 4 0 0 0 1 0 0 0 3 0 0
chrI 1782434 0.1413 0.2957 C T 0.775 0.6337 0.225 0.3663 0 110 0 37 0 3 0 0 0 2 0 0 0 2 0 0 0 3 0 0 0 5 0 0 0 0 0 2 0 1 0 3 0 5 0 0 0 2 0 0 0 2 0 0 0 2 0 0 0 1 0 2 0 2 0 0 0 3 0 0 0 0 0 3 0 1 0 0 0 0 0 2 0 1 0 2 0 2 0 0 0 5 0 0 0 1 0 1 0 1 0 0 NA NA NA NA 0 2 0 1 NA NA NA NA 0 2 0 0 0 3 0 0 0 1 0 2 0 2 0 2 0 5 0 0 0 6 0 0 0 4 0 0 0 3 0 7 0 6 0 0 0 5 0 0 0 3 0 0 0 5 0 0
chrI 1783005 0.1034 0.488 C A 0.4507 0.5541 0.5493 0.4268 58 114 3 0 2 2 0 0 3 2 0 0 2 3 0 0 1 2 0 0 0 4 0 0 0 3 0 0 3 2 0 0 NA NA NA NA 0 2 0 0 NA NA NA NA NA NA NA NA 0 4 0 0 1 2 0 0 1 2 0 0 0 5 0 0 NA NA NA NA 3 4 0 0 1 2 0 0 1 1 0 0 1 2 1 0 1 2 0 0 0 2 0 0 0 4 0 0 2 4 0 0 2 2 0 0 3 0 0 0 NA NA NA NA 0 4 0 0 0 5 0 0 1 1 0 0 NA NA NA NA 1 1 0 0 4 5 0 0 0 1 0 0 1 1 0 0 1 1 0 0 1 1 0 0
chrI 1783730 0.1574 0.2746 A G 0.8041 0.6467 0.1959 0.3533 84 0 24 0 6 0 0 0 2 0 0 0 3 0 0 0 4 0 0 0 7 0 0 0 2 0 2 0 1 0 2 0 5 0 0 0 4 0 0 0 1 0 0 0 2 0 0 0 1 0 1 0 2 0 0 0 8 0 0 0 0 0 1 0 2 0 0 0 1 0 2 0 3 0 2 0 2 0 0 0 NA NA NA NA 3 0 1 0 1 0 0 0 1 0 3 0 2 0 0 0 5 0 0 0 2 0 0 0 3 0 0 0 NA NA NA NA 0 0 4 0 5 0 0 0 6 0 0 0 NA NA NA NA 1 0 2 0 5 0 0 0 2 0 0 0 3 0 0 0 3 0 0 0
chrI 1787629 0.1592 0.2622 T A 0.8174 0.6582 0.1826 0.3418 38 0 0 93 0 0 0 5 0 0 0 5 0 0 0 3 0 0 0 2 0 0 0 4 3 0 0 2 1 0 0 2 0 0 0 3 0 0 0 4 0 0 0 1 0 0 0 3 1 0 0 1 0 0 0 2 0 0 0 3 3 0 0 0 0 0 0 2 0 0 0 1 2 0 0 2 0 0 0 5 0 0 0 1 3 0 0 6 0 0 0 1 2 0 0 3 2 0 0 2 0 0 0 3 0 0 0 3 2 0 0 5 2 0 0 1 0 0 0 1 0 0 0 1 0 0 0 5 0 0 0 6 0 0 0 2 0 0 0 2 0 0 0 5 0 0 0 8 0 0 1 2
chrI 1787630 0.1313 0.263 G C 0.7895 0.6582 0.1842 0.3418 0 37 88 6 0 0 5 0 0 0 5 0 0 0 3 0 0 0 2 0 0 0 4 0 0 4 2 0 0 1 2 0 0 0 3 0 0 0 4 0 0 0 1 0 0 0 3 0 0 1 1 0 0 0 2 0 0 0 3 0 0 3 0 0 0 0 1 1 0 0 1 0 0 2 2 0 0 0 5 0 0 0 1 0 0 3 6 0 0 0 1 0 0 2 3 0 0 2 2 0 0 0 3 0 0 0 2 0 0 0 8 0 0 2 2 0 0 0 1 0 0 0 1 0 0 0 5 0 0 0 6 0 0 0 2 0 0 0 2 0 0 0 5 0 0 0 7 0 1 0 2 0
chrI 1789459 0.1365 0.2748 C A 0.7935 0.657 0.2065 0.343 29 55 0 0 0 4 0 0 NA NA NA NA 0 3 0 0 0 2 0 0 0 2 0 0 3 2 0 0 3 1 0 0 0 5 0 0 0 1 0 0 0 5 0 0 0 2 0 0 1 0 0 0 0 2 0 0 0 7 0 0 3 0 0 0 0 4 0 0 0 2 0 0 1 1 0 0 0 3 0 0 0 2 0 0 1 1 0 0 0 4 0 0 2 1 0 0 2 3 0 0 0 6 0 0 0 2 0 0 0 5 0 0 NA NA NA NA NA NA NA NA 0 5 0 0 0 3 0 0 0 1 0 0 2 2 0 0 0 3 0 0 0 3 0 0 0 3 0 0 NA NA NA NA
chrI 1791455 0.1466 0.3066 T C 0.7667 0.6201 0.2333 0.3799 0 73 0 61 0 2 0 4 0 1 0 2 0 0 0 1 0 3 0 1 0 2 0 0 0 0 0 1 0 1 0 2 0 0 0 6 0 1 0 1 0 0 0 6 0 0 0 1 0 2 0 0 0 4 0 0 0 4 0 4 0 6 0 0 0 0 0 2 0 2 0 2 0 1 0 1 0 2 0 0 0 2 0 0 0 0 0 1 0 1 0 1 0 4 0 2 0 1 0 0 0 2 0 0 0 4 0 0 0 0 0 2 0 2 0 2 0 2 0 1 0 6 0 3 0 2 0 0 0 1 0 2 0 1 0 0 0 5 0 0 0 0 0 2 0 3 0 0 0 3 0 0
chrI 1793304 0.1292 0.2808 C G 0.7838 0.6545 0.2162 0.3455 0 113 33 0 0 3 0 0 0 3 0 0 0 4 0 0 NA NA NA NA 0 2 0 0 0 2 2 0 0 1 2 0 0 1 0 0 0 5 0 0 0 1 0 0 0 6 0 0 NA NA NA NA 0 4 0 0 0 4 0 0 0 0 1 0 0 1 0 0 0 3 2 0 0 1 2 0 0 3 0 0 0 2 0 0 0 0 1 0 0 2 0 0 NA NA NA NA 0 1 1 0 NA NA NA NA 0 2 0 0 0 2 0 0 0 1 3 0 0 1 1 0 0 2 0 0 0 2 0 0 0 1 0 0 0 3 2 0 0 3 0 0 0 4 0 0 0 9 0 0 0 1 0 0
chrI 1793307 0.122 0.2635 G C 0.7975 0.6754 0.2025 0.3246 0 34 113 0 0 0 3 0 0 0 3 0 0 0 4 0 NA NA NA NA 0 0 2 0 0 2 3 0 0 2 1 0 0 0 3 0 0 0 5 0 0 0 1 0 0 0 7 0 NA NA NA NA 0 0 4 0 0 0 4 0 0 1 0 0 0 0 1 0 0 2 3 0 0 2 1 0 0 0 3 0 0 0 2 0 0 1 0 0 0 0 3 0 NA NA NA NA 0 1 1 0 NA NA NA NA 0 0 2 0 0 0 3 0 0 3 1 0 0 2 1 0 0 0 2 0 0 0 2 0 0 0 1 0 0 2 3 0 0 0 3 0 0 0 3 1 0 0 9 0 0 0 1 0
chrI 1793730 0.1164 0.3793 T G 0.5625 0.6789 0.4375 0.3211 0 0 18 90 0 0 1 4 0 0 0 6 0 0 0 2 0 0 0 4 0 0 3 1 0 0 0 2 0 0 0 4 0 0 0 3 0 0 0 2 0 0 1 4 0 0 0 7 0 0 0 2 0 0 0 6 0 0 0 3 0 0 0 3 0 0 0 1 0 0 0 2 0 0 0 5 0 0 0 3 0 0 0 3 0 0 0 2 0 0 1 3 NA NA NA NA 0 0 0 3 0 0 0 3 0 0 0 3 0 0 0 4 0 0 0 2 0 0 0 5 0 0 0 4 NA NA NA NA 0 0 2 3 0 0 0 3 0 0 0 4 0 0 1 0 NA NA NA NA 0 0 0 2
chrI 1793741 0.1097 0.3694 T C 0.5758 0.6854 0.4242 0.3146 0 19 0 90 0 1 0 4 0 0 0 5 0 0 0 2 0 0 0 4 0 2 0 3 0 0 0 3 0 0 0 4 0 0 0 3 0 0 0 2 0 1 0 4 0 0 0 7 0 0 0 2 0 0 0 6 0 0 0 3 0 0 0 3 0 0 0 1 0 0 0 2 0 0 0 4 0 1 0 3 0 0 0 3 0 0 0 1 0 1 0 4 NA NA NA NA 0 0 0 2 0 0 0 4 0 0 0 4 0 0 0 3 0 0 0 2 0 0 0 5 0 0 0 4 NA NA NA NA 0 2 0 2 0 0 0 2 0 0 0 4 0 1 0 0 0 0 0 1 0 0 0 1
chrI 1794271 0.1052 0.3224 G T 0.7302 0.625 0.2698 0.375 0 0 115 42 0 0 4 0 0 0 4 2 0 0 3 1 0 0 4 2 0 0 9 0 0 0 2 0 0 0 5 0 0 0 0 2 0 0 0 3 0 0 4 1 0 0 1 0 0 0 4 0 0 0 4 0 0 0 3 1 0 0 6 0 0 0 1 3 0 0 0 2 0 0 3 1 0 0 4 0 0 0 3 0 0 0 4 0 0 0 8 0 0 0 4 0 0 0 0 3 0 0 2 5 0 0 1 0 0 0 0 4 NA NA NA NA 0 0 2 0 0 0 0 4 0 0 2 2 NA NA NA NA 0 0 2 1 0 0 6 0 0 0 0 2 0 0 7 0 0 0 5 0
chrI 1794308 0.116 0.323 G T 0.735 0.619 0.265 0.381 0 0 101 43 0 0 7 0 0 0 4 3 0 0 3 1 0 0 4 1 0 0 6 0 0 0 2 0 0 0 5 0 0 0 0 2 0 0 1 4 0 0 5 1 0 0 3 0 0 0 4 0 0 0 3 0 0 0 3 1 0 0 5 0 0 0 1 1 0 0 0 2 0 0 1 1 0 0 3 0 0 0 3 0 0 0 2 0 0 0 7 0 0 0 1 0 0 0 0 4 0 0 2 5 0 0 3 0 0 0 0 2 0 0 1 0 0 0 2 1 0 0 0 3 0 0 2 1 NA NA NA NA 0 0 3 1 0 0 6 0 0 0 0 2 0 0 6 1 0 1 3 0
chrI 1794348 0.1656 0.3642 G A 0.5487 0.7143 0.4513 0.2771 24 0 128 2 3 0 4 0 0 0 8 0 0 0 5 0 0 0 4 0 3 0 3 0 0 0 2 0 0 0 4 0 0 0 4 0 0 0 5 0 4 0 0 0 0 0 4 0 0 0 4 0 1 0 1 0 0 0 3 0 1 0 5 0 3 0 1 0 0 0 1 0 0 0 2 0 2 0 1 0 0 0 3 0 2 0 1 0 4 0 2 0 2 0 0 0 0 0 3 0 0 0 4 1 0 0 3 0 0 0 3 0 0 0 2 0 0 0 2 0 0 0 4 0 0 0 4 0 0 0 1 0 0 0 3 0 0 0 6 0 0 0 2 0 0 0 4 0 0 0 4 0
chrI 1797825 0.1397 0.317 G A 0.7528 0.6131 0.2472 0.3869 38 0 85 0 0 0 2 0 2 0 0 0 2 0 0 0 NA NA NA NA 0 0 3 0 0 0 4 0 0 0 3 0 NA NA NA NA NA NA NA NA 1 0 1 0 2 0 1 0 0 0 1 0 0 0 1 0 3 0 1 0 0 0 3 0 1 0 2 0 0 0 1 0 2 0 0 0 0 0 3 0 0 0 4 0 0 0 5 0 0 0 4 0 0 0 5 0 2 0 0 0 2 0 2 0 0 0 2 0 4 0 0 0 0 0 1 0 2 0 4 0 0 0 1 0 0 0 2 0 0 0 6 0 3 0 3 0 0 0 1 0 2 0 1 0 0 0 2 0 0 0 1 0
chrI 1798524 0.1374 0.3187 C G 0.75 0.6126 0.25 0.3874 0 78 41 0 0 5 0 0 0 1 2 0 0 1 4 0 0 4 2 1 0 4 0 0 0 1 0 0 0 2 0 0 0 0 3 0 0 3 1 0 0 2 2 0 0 1 1 0 0 6 0 0 0 3 0 0 0 1 1 0 0 4 0 0 NA NA NA NA 0 2 3 0 NA NA NA NA 0 2 0 0 0 7 0 0 0 4 0 0 0 4 0 0 0 6 0 0 0 1 1 0 0 1 2 0 0 4 0 0 0 0 5 0 0 3 0 0 0 1 0 0 0 3 1 0 0 0 5 0 0 6 0 0 0 0 4 0 0 1 0 0 NA NA NA NA 0 1 0 0 0 3 0 0
chrI 1798610 0.123 0.3315 G C 0.73 0.607 0.27 0.393 0 35 94 0 0 0 4 0 0 3 3 0 0 2 0 0 0 2 5 0 0 0 5 0 0 0 1 0 NA NA NA NA 0 5 0 0 0 1 3 0 0 0 1 0 0 0 2 0 0 0 2 0 NA NA NA NA 0 2 1 0 0 0 3 0 NA NA NA NA 0 3 0 0 0 1 0 0 0 0 4 0 0 0 9 0 0 0 7 0 0 0 5 0 0 0 4 0 0 1 1 0 0 2 0 0 0 0 2 0 0 3 0 0 NA NA NA NA 0 0 1 0 0 0 1 0 0 2 0 0 0 0 4 0 0 4 1 0 0 0 2 0 NA NA NA NA 0 0 1 0 0 0 1 0
chrI 1800834 0.1028 0.3337 G A 0.7097 0.6068 0.2742 0.3932 21 0 78 0 0 0 3 0 0 0 2 0 3 0 0 0 2 0 2 0 0 0 3 0 0 0 3 0 0 0 2 0 5 0 0 0 0 0 2 0 0 0 1 0 0 0 1 0 0 0 2 0 0 0 2 0 5 0 1 0 0 0 12 0 3 0 2 0 4 0 2 0 2 0 0 0 0 0 2 0 0 0 5 0 0 0 7 0 0 0 2 0 0 0 2 0 0 0 2 0 0 0 1 0 NA NA NA NA 3 0 0 0 NA NA NA NA 1 0 4 0 0 0 3 0 4 0 1 0 0 0 4 0 2 0 3 0 0 0 3 0 0 0 4 0 NA NA NA NA NA NA NA NA
chrI 1801703 0.1376 0.2506 G T 0.8182 0.6806 0.1818 0.3194 0 0 66 23 0 0 4 0 0 0 3 0 0 0 3 0 0 0 5 0 0 0 2 0 0 0 0 5 0 0 0 2 0 0 6 0 0 0 4 0 0 0 1 0 0 0 5 0 0 0 2 0 0 0 2 0 0 0 1 0 0 0 0 4 0 0 6 0 0 0 1 1 0 0 3 2 0 0 5 0 0 0 2 0 0 0 1 2 0 0 3 0 0 0 4 0 0 0 1 0 0 0 3 0 0 0 2 0 0 0 1 0 0 0 0 1 NA NA NA NA 0 0 3 0 0 0 5 0 0 0 5 0 0 0 0 2 0 0 2 0 0 0 6 0 0 0 2 0 0 0 1 0
chrI 1802145 0.1453 0.3197 G T 0.7529 0.6076 0.2471 0.3924 0 0 64 86 0 0 0 2 0 0 1 0 0 0 1 1 0 0 2 2 0 0 1 3 0 0 0 3 0 0 0 2 NA NA NA NA NA NA NA NA NA NA NA NA 0 0 2 2 0 0 0 1 0 0 0 2 0 0 1 1 0 0 0 1 0 0 3 0 0 0 1 3 0 0 3 2 0 0 1 0 0 0 0 3 0 0 1 0 NA NA NA NA 0 0 1 2 0 0 0 3 0 0 0 3 0 0 0 3 0 0 2 0 0 0 0 3 0 0 0 2 0 0 1 4 0 0 2 0 0 0 2 2 0 0 6 1 0 0 0 1 0 0 6 0 0 0 0 2 0 0 0 1
chrI 1802733 0.1506 0.3385 A G 0.7368 0.5862 0.2632 0.4138 65 0 82 0 2 0 3 0 2 0 1 0 0 0 1 0 0 0 2 0 2 0 0 0 0 0 2 0 0 0 1 0 5 0 0 0 0 0 1 0 1 0 0 0 4 0 2 0 0 0 4 0 0 0 2 0 1 0 1 0 0 0 4 0 6 0 0 0 1 0 0 0 1 0 0 0 1 0 1 0 0 0 4 0 2 0 0 0 2 0 0 0 2 0 2 0 2 0 0 0 2 0 0 0 0 0 4 0 1 0 0 0 0 0 3 0 0 0 2 0 NA NA NA NA 1 0 0 0 1 0 2 0 4 0 3 0 0 0 6 0 4 0 0 0 0 0 4 0 0 0 3 0
chrI 1803138 0.1538 0.2806 A G 0.7963 0.6425 0.2037 0.3575 40 0 84 0 2 0 1 0 1 0 0 1 0 0 1 0 1 0 2 0 4 0 2 0 0 0 4 0 0 0 1 0 5 0 0 0 2 0 2 0 NA NA NA NA 2 0 1 0 0 0 3 0 0 0 2 0 2 0 1 0 0 0 4 0 4 0 0 0 2 0 0 0 1 0 1 0 0 0 1 0 0 0 1 0 1 0 0 0 3 0 0 0 0 0 3 0 2 0 0 0 2 0 1 0 0 0 4 0 NA NA NA NA 0 0 5 0 2 0 0 0 2 0 1 0 5 0 1 0 NA NA NA NA 2 0 1 0 0 0 3 0 5 0 0 0 0 0 2 0 0 0 2 0
chrI 1803459 0.1454 0.3171 T C 0.7556 0.6102 0.2444 0.3898 0 23 0 63 0 0 0 4 0 2 0 2 0 0 1 0 0 1 0 6 0 0 0 2 0 0 0 6 0 0 0 3 0 5 0 0 0 2 0 0 0 1 0 2 0 3 0 1 0 0 0 3 0 0 0 3 0 2 0 5 0 0 0 3 0 1 0 2 0 3 0 1 0 2 0 1 0 0 0 2 0 0 0 2 0 0 0 2 NA NA NA NA 0 0 0 2 0 1 0 2 0 1 0 0 0 0 0 1 0 1 0 0 NA NA NA NA 0 1 0 1 0 3 0 2 0 0 0 1 0 0 0 3 0 3 0 3 0 0 0 3 0 3 0 1 0 0 0 1 0 0 0 3
chrI 1807919 0.1192 0.4949 G C 0.4455 0.5647 0.5545 0.4353 0 58 31 0 0 4 0 0 0 1 0 0 0 4 0 0 0 4 0 0 0 4 1 0 NA NA NA NA 0 0 3 0 0 0 1 0 0 2 2 0 0 0 2 0 0 5 0 0 0 1 1 0 0 2 1 0 0 3 3 0 0 0 2 0 0 2 0 0 0 0 1 0 0 4 0 0 0 1 0 0 0 4 0 0 0 5 0 0 0 3 0 0 0 3 0 0 0 4 0 0 0 0 2 0 0 1 0 0 0 0 4 0 NA NA NA NA 0 0 0 1 0 2 2 0 0 1 1 0 0 4 0 0 0 2 1 1 0 4 0 0 0 1 2 0 0 3 0 0 0 1 0 0
chrI 1812227 0.12 0.3933 C A 0.5467 0.6667 0.4533 0.3333 57 70 0 0 2 2 0 0 3 0 0 0 0 1 0 0 0 3 0 0 4 3 0 0 3 0 0 0 2 0 0 0 0 2 0 0 1 2 0 0 0 1 0 0 0 1 0 0 4 0 0 0 2 0 0 0 3 0 0 0 NA NA NA NA 0 5 0 0 1 0 0 0 NA NA NA NA 0 1 0 0 4 0 0 0 0 2 0 0 NA NA NA NA 1 2 0 0 0 5 0 0 2 0 0 0 5 0 0 0 0 3 0 0 4 0 0 0 1 0 0 0 2 2 0 0 1 1 0 0 NA NA NA NA 1 3 0 0 1 0 0 0 0 3 0 0 3 0 0 0 5 0 0 0
chrI 1818523 0.1025 0.2962 G C 0.7551 0.6526 0.2449 0.3474 0 63 52 0 0 2 3 0 0 0 2 0 0 2 1 0 0 1 3 0 0 1 2 0 0 4 0 0 NA NA NA NA 0 0 5 0 0 3 2 0 0 0 2 0 0 1 4 0 0 3 0 0 0 1 0 0 0 2 2 0 0 2 0 0 0 0 1 0 0 2 1 0 NA NA NA NA 0 1 2 0 0 3 0 0 0 0 6 0 0 1 0 0 0 2 0 0 0 0 4 0 0 0 2 0 0 3 0 0 0 0 3 0 0 2 0 0 0 0 1 0 0 0 2 0 0 1 2 0 0 2 1 0 0 2 2 0 0 3 1 0 0 0 4 0 0 1 0 0 0 1 0 0
chrI 1823266 0.1299 0.2943 A C 0.7615 0.6316 0.2202 0.3684 62 32 3 0 2 0 0 0 NA NA NA NA 2 0 0 0 2 0 0 0 NA NA NA NA 0 4 0 0 0 3 0 0 5 0 0 0 2 0 0 0 2 0 0 0 1 0 0 0 NA NA NA NA NA NA NA NA 3 0 0 0 0 2 0 0 1 0 0 0 1 1 0 0 0 1 0 0 NA NA NA NA NA NA NA NA 1 0 0 0 NA NA NA NA 3 3 0 0 1 0 0 0 NA NA NA NA NA NA NA NA 2 0 0 0 0 2 0 0 1 0 0 0 1 0 0 0 1 0 0 0 1 0 0 0 5 1 0 0 3 0 0 0 2 0 0 0 NA NA NA NA NA NA NA NA
chrI 1825131 0.1004 0.3631 C A 0.5867 0.6871 0.4133 0.3129 51 71 0 0 1 0 0 0 2 0 0 0 0 1 0 0 1 2 0 0 3 1 0 0 5 0 0 0 1 0 0 0 0 2 0 0 0 3 0 0 0 5 0 0 1 0 0 0 3 0 0 0 3 0 0 0 0 2 0 0 4 0 0 0 0 2 0 0 1 2 0 0 0 3 0 0 NA NA NA NA 3 0 0 0 NA NA NA NA 0 4 0 0 2 2 0 0 0 7 0 0 0 1 0 0 1 0 0 0 0 2 0 0 3 0 0 0 2 2 0 0 1 2 0 0 1 1 0 0 1 2 0 0 3 0 0 0 1 0 0 0 0 2 0 0 3 0 0 0 1 0 0 0
chrI 1827611 0.1289 0.3303 A G 0.7342 0.6053 0.2658 0.3947 59 0 84 0 1 0 1 0 0 0 1 0 2 0 1 0 1 0 3 0 0 0 3 0 0 0 3 0 0 0 1 0 4 0 3 0 0 0 9 0 NA NA NA NA 1 0 2 0 NA NA NA NA 0 0 2 0 0 0 3 0 0 0 5 0 1 0 0 0 2 0 0 0 2 0 0 0 1 0 1 0 NA NA NA NA NA NA NA NA 1 0 1 0 3 0 2 0 3 0 0 0 4 0 2 0 0 0 2 0 0 0 2 0 0 0 5 0 1 0 0 0 1 0 1 0 0 0 1 0 3 0 3 0 2 0 2 0 0 0 2 0 4 0 0 0 0 0 7 0 0 0 4 0
chrI 1830796 0.1116 0.3673 A G 0.6885 0.5769 0.3115 0.4231 40 0 64 0 3 0 1 0 0 0 2 0 3 0 1 0 1 0 2 0 4 0 0 0 0 0 1 0 0 0 3 0 2 0 1 0 0 0 1 0 2 0 3 0 2 0 1 0 0 0 6 0 0 0 2 0 0 0 2 0 0 0 3 0 NA NA NA NA 1 0 0 0 1 0 4 0 1 0 0 0 0 0 1 0 3 0 0 0 4 0 1 0 1 0 2 0 4 0 0 0 3 0 2 0 0 0 2 0 2 0 1 0 0 0 3 0 1 0 2 0 1 0 1 0 2 0 1 0 1 0 0 0 2 0 0 0 0 0 3 0 6 0 0 0 0 0 3 0 0 0 2 0
chrI 1830857 0.1016 0.4192 C A 0.6316 0.53 0.3684 0.47 64 47 0 0 1 3 0 0 3 0 0 0 1 2 0 0 2 0 0 0 2 3 0 0 NA NA NA NA 1 0 0 0 3 2 0 0 5 0 0 0 4 1 0 0 1 1 0 0 4 0 0 0 4 0 0 0 3 0 0 0 2 0 0 0 0 4 0 0 0 3 1 0 3 0 0 0 0 1 0 0 1 0 0 0 0 4 0 0 0 4 0 0 0 1 0 0 0 3 0 0 1 2 0 0 2 0 0 0 0 1 0 0 2 0 0 0 1 1 0 0 3 3 0 0 1 1 0 0 2 1 0 0 2 1 0 0 5 0 0 0 0 6 0 0 4 0 0 0 3 0 0 0
chrI 1830891 0.1424 0.3966 A C 0.6357 0.4933 0.3178 0.4753 43 66 0 2 3 1 0 0 0 2 0 0 4 1 0 0 1 3 0 0 3 2 0 0 NA NA NA NA 0 2 0 0 2 3 0 0 0 5 0 0 1 4 0 0 1 1 0 0 0 3 0 0 0 4 0 0 0 3 0 0 0 3 0 0 4 0 0 0 3 1 0 0 0 3 0 0 2 0 0 0 0 1 0 0 3 0 0 0 2 0 0 0 1 0 0 0 5 0 0 0 1 3 0 0 0 1 0 0 0 2 0 0 0 1 0 0 1 1 0 0 2 2 0 0 1 1 0 0 1 2 0 0 1 2 0 1 0 6 0 0 7 0 0 0 0 3 0 0 0 2 0 0
chrI 1831000 0.1314 0.3157 T C 0.75 0.6186 0.25 0.3814 0 15 0 113 0 0 0 2 0 0 0 4 0 0 0 4 0 0 0 5 0 0 0 3 0 0 0 2 0 0 0 3 0 2 0 1 0 0 0 2 0 0 0 3 0 0 0 8 0 0 0 2 0 0 0 2 0 0 0 1 0 0 0 2 0 0 0 1 0 0 0 1 0 0 0 5 0 0 0 2 0 0 0 4 0 0 0 2 0 3 0 2 0 0 0 2 0 0 0 4 0 0 0 5 0 0 0 2 0 0 0 3 0 0 0 2 0 0 0 2 0 2 0 3 0 2 0 3 0 0 0 2 0 0 0 4 0 0 0 2 0 2 0 3 0 0 0 2 0 0 0 5
chrI 1831153 0.1619 0.3387 A G 0.7423 0.5804 0.2577 0.4196 57 0 73 0 0 0 1 0 0 0 3 0 2 0 1 0 1 0 3 0 0 0 4 0 0 0 2 0 0 0 3 0 3 0 1 0 0 0 4 0 3 0 1 0 3 0 1 0 0 0 3 0 0 0 2 0 NA NA NA NA 0 0 1 0 2 0 0 0 2 0 0 0 2 0 2 0 1 0 1 0 0 0 5 0 2 0 0 0 3 0 0 0 5 0 0 0 1 0 0 0 1 0 1 0 0 0 2 0 2 0 2 0 0 0 2 0 0 0 2 0 2 0 2 0 2 0 1 0 2 0 0 0 2 0 1 0 1 0 6 0 8 0 0 0 0 0 3 0 0 0 1 0
chrI 1831450 0.144 0.4189 T A 0.5091 0.6531 0.4909 0.3469 22 0 0 75 1 0 0 0 0 0 0 1 2 0 0 3 1 0 0 1 0 0 0 3 0 0 0 4 0 0 0 3 3 0 0 2 0 0 0 4 1 0 0 3 1 0 0 1 0 0 0 7 0 0 0 3 0 0 0 4 0 0 0 2 4 0 0 0 1 0 0 1 0 0 0 2 2 0 0 3 0 0 0 3 2 0 0 0 2 0 0 1 1 0 0 4 2 0 0 0 1 0 0 0 0 0 0 2 0 0 0 1 0 0 0 8 2 0 0 1 NA NA NA NA 1 0 0 0 1 0 0 5 2 0 0 2 0 0 0 3 6 0 0 0 0 0 0 4 NA NA NA NA
chrI 1832940 0.1462 0.334 T A 0.7391 0.593 0.2609 0.407 31 0 0 102 0 0 0 3 3 0 0 0 0 0 0 3 0 0 0 1 0 0 0 4 1 0 0 3 2 0 0 2 1 0 0 3 1 0 0 1 3 0 0 1 0 0 0 3 1 0 0 2 0 0 0 1 1 0 0 1 2 0 0 0 0 0 0 4 2 0 0 1 3 0 0 0 0 0 0 1 0 0 0 3 0 0 0 3 0 0 0 1 1 0 0 2 0 0 0 1 1 0 0 1 0 0 0 6 1 0 0 0 4 0 0 1 3 0 0 0 0 0 0 1 0 0 0 6 0 0 0 4 0 0 0 5 0 0 0 2 0 0 0 2 0 0 0 3 0 0 0 4
chrI 1832994 0.1372 0.3164 C T 0.7522 0.615 0.2478 0.385 0 104 0 38 0 2 0 0 0 0 0 3 0 3 0 0 NA NA NA NA 0 2 0 0 0 1 0 0 0 3 0 4 0 2 0 1 0 2 0 2 0 0 0 2 0 1 0 0 0 2 0 1 0 1 0 0 0 3 0 2 0 0 0 2 0 5 0 0 0 0 0 1 0 0 0 3 0 1 0 0 0 2 0 0 0 3 0 0 0 6 0 0 0 2 0 1 0 2 0 0 0 1 0 2 0 5 0 0 0 0 0 1 0 1 0 5 0 0 0 4 0 3 0 0 0 7 0 0 0 5 0 0 0 4 0 0 0 1 0 0 0 4 0 0 0 3 0 0 0 6 0 0
chrI 1833080 0.1625 0.2845 A C 0.7967 0.6343 0.2033 0.3657 104 48 0 0 1 0 0 0 2 3 0 0 2 0 0 0 1 0 0 0 5 0 0 0 1 1 0 0 1 6 0 0 3 0 0 0 2 2 0 0 0 3 0 0 1 0 0 0 1 2 0 0 1 0 0 0 1 2 0 0 0 1 0 0 3 0 0 0 NA NA NA NA 0 3 0 0 5 0 0 0 1 0 0 0 1 0 0 0 8 0 0 0 2 1 0 0 3 0 0 0 2 1 0 0 2 0 0 0 0 2 0 0 0 3 0 0 0 3 0 0 5 0 0 0 2 0 0 0 4 0 0 0 4 0 0 0 1 0 0 0 7 0 0 0 3 0 0 0 5 0 0 0
chrI 1834057 0.1324 0.2948 G C 0.7714 0.639 0.2286 0.361 0 37 117 0 0 0 2 0 0 1 3 0 0 0 4 0 0 0 4 0 0 0 4 0 0 0 1 0 0 2 2 0 0 5 1 0 NA NA NA NA 0 2 0 0 0 0 4 0 0 0 1 0 0 0 3 0 0 0 1 0 0 1 0 0 0 0 2 0 0 1 4 0 0 1 2 0 0 0 2 0 0 0 5 0 0 0 2 0 NA NA NA NA 0 1 0 0 0 0 3 0 0 2 0 0 0 1 4 0 0 2 0 0 0 0 1 0 0 4 1 0 0 0 1 0 0 0 4 0 0 0 4 0 0 2 0 0 0 0 1 0 0 0 3 0 0 0 2 0 0 0 4 0
chrI 1838829 0.1527 0.318 T C 0.7583 0.6056 0.2417 0.3944 0 13 0 106 0 0 0 5 0 0 0 6 0 0 0 2 0 0 0 5 0 0 0 4 0 0 0 3 0 0 0 5 0 0 0 2 0 0 0 2 0 0 0 5 0 0 0 5 0 0 0 3 0 0 0 2 0 0 0 4 0 0 0 6 0 3 0 2 NA NA NA NA 0 0 0 4 0 0 0 7 0 0 0 5 0 0 0 2 NA NA NA NA 0 0 0 1 0 0 0 1 0 0 0 7 0 0 0 1 0 0 0 1 NA NA NA NA 0 0 0 2 0 1 0 2 0 2 0 4 0 0 0 2 0 0 0 3 0 0 0 5 0 1 0 0 0 0 0 5 0 0 0 4
chrI 1839046 0.1649 0.3651 G T 0.7174 0.5525 0.2826 0.4475 0 0 84 57 0 0 1 1 0 0 5 2 0 0 2 2 0 0 0 2 0 0 1 1 0 0 0 1 0 0 1 3 0 0 4 1 0 0 3 1 0 0 6 0 0 0 0 1 0 0 3 1 NA NA NA NA 0 0 0 2 0 0 5 0 0 0 2 2 0 0 1 1 0 0 1 0 0 0 2 1 0 0 0 2 0 0 2 0 0 0 0 3 0 0 4 0 0 0 1 0 0 0 2 0 1 0 1 4 0 0 0 3 0 0 0 1 NA NA NA NA 0 0 0 5 0 0 0 2 0 0 3 0 0 0 5 1 0 0 1 1 0 0 1 0 0 0 0 3 0 0 0 4
chrI 1839047 0.1603 0.3674 C G 0.7128 0.5525 0.2872 0.4475 0 81 60 0 0 1 1 0 0 5 2 0 0 2 2 0 0 0 2 0 0 1 1 0 0 0 1 0 0 1 3 0 0 4 1 0 0 3 1 0 0 6 1 0 0 0 1 0 0 2 1 0 NA NA NA NA 0 0 2 0 0 5 0 0 0 2 2 0 0 1 1 0 0 1 0 0 0 2 1 0 0 0 2 0 0 2 0 0 0 0 3 0 0 4 0 0 0 1 0 0 0 2 0 0 0 0 6 0 0 0 5 0 0 0 1 0 NA NA NA NA 0 0 5 0 0 0 2 0 0 3 0 0 0 5 1 0 0 1 1 0 0 1 0 0 0 0 3 0 0 0 4 0
chrI 1840631 0.122 0.3868 C T 0.6742 0.5521 0.3258 0.4479 0 110 0 20 1 9 0 0 0 1 0 0 0 2 0 0 0 1 0 0 0 5 0 0 0 2 0 0 0 2 0 0 0 3 0 0 0 1 0 0 0 3 0 0 0 4 0 0 0 4 0 0 0 2 0 0 0 1 0 0 0 3 0 0 NA NA NA NA 0 3 0 0 0 4 0 0 0 3 0 0 0 3 0 0 0 3 0 0 0 3 0 1 0 4 0 0 0 4 0 0 0 3 0 0 0 4 0 0 NA NA NA NA 0 5 0 0 0 4 0 0 NA NA NA NA 0 1 0 2 0 4 0 0 0 3 0 0 0 2 0 0 0 1 0 0 0 3 0 0 0 2 0 0
chrI 1843511 0.1535 0.2878 C T 0.789 0.6355 0.211 0.3645 0 107 0 31 0 4 0 0 0 2 1 3 0 1 0 0 0 2 0 0 0 5 0 0 0 1 0 2 0 2 0 3 0 2 0 3 0 1 0 2 0 0 0 4 NA NA NA NA 0 2 0 0 0 3 0 0 0 3 0 2 NA NA NA NA 0 2 0 0 0 1 0 0 NA NA NA NA 0 1 0 0 0 1 0 0 0 4 0 0 0 3 0 0 0 1 0 1 0 3 0 0 0 4 0 3 0 6 0 0 0 1 0 1 0 0 0 2 0 3 0 1 0 1 0 0 0 2 0 0 0 5 0 0 0 1 0 2 0 2 0 0 0 7 0 0 0 3 0 0 0 4 0 0
chrI 1843529 0.1667 0.2976 A C 0.7857 0.619 0.2143 0.381 104 35 0 0 3 0 0 0 1 3 1 0 1 0 0 0 2 0 0 0 3 0 0 0 1 2 0 0 2 2 0 0 2 3 0 1 2 1 0 0 0 4 0 0 NA NA NA NA 2 0 0 0 4 0 0 0 3 2 0 0 NA NA NA NA 3 0 0 0 NA NA NA NA NA NA NA NA 2 0 0 0 1 0 0 0 4 0 0 0 3 0 0 0 1 2 0 0 3 0 0 0 3 3 0 0 7 0 0 0 1 1 0 0 0 3 0 0 3 1 0 0 2 0 0 0 2 0 0 0 4 0 0 0 1 1 0 0 1 0 0 0 7 0 0 0 3 0 0 0 4 0 0 0
chrI 1845207 0.1401 0.3201 T C 0.75 0.6099 0.25 0.3901 0 21 0 106 0 0 0 2 0 0 0 3 0 0 0 2 0 0 0 4 0 0 0 4 0 0 0 4 0 0 0 3 0 3 0 1 0 0 0 1 0 0 0 5 0 0 0 4 0 0 0 5 0 0 0 2 0 0 0 3 0 0 0 5 0 0 0 5 NA NA NA NA 0 0 0 1 0 0 0 2 0 0 0 5 0 0 0 1 0 2 0 1 0 0 0 2 0 0 0 3 0 0 0 5 0 0 0 1 0 0 0 5 0 0 0 5 NA NA NA NA 0 0 0 3 0 0 0 1 0 0 0 6 0 0 0 8 0 0 0 1 0 6 0 0 0 0 0 3 0 0 0 1
chrI 1846127 0.1618 0.2642 C G 0.8167 0.6549 0.1833 0.3451 0 88 50 0 0 8 0 0 NA NA NA NA 0 3 0 0 0 4 0 0 NA NA NA NA NA NA NA NA 0 0 3 0 0 0 1 0 NA NA NA NA 0 1 2 0 0 4 0 0 0 1 2 0 0 1 0 0 0 0 4 0 0 0 5 0 0 6 0 0 0 2 0 0 0 2 1 0 NA NA NA NA 0 1 0 0 0 5 0 0 0 5 0 0 0 0 1 0 0 3 0 0 0 0 2 0 0 2 0 0 0 1 1 0 0 0 1 0 0 4 1 0 0 2 0 0 0 1 0 0 0 2 0 0 0 3 0 0 0 1 0 0 0 5 0 0 0 1 0 0 NA NA NA NA
chrI 1846136 0.1267 0.3329 T A 0.7304 0.6038 0.2696 0.3962 19 0 0 103 0 0 0 8 NA NA NA NA 0 0 0 3 0 0 0 4 0 0 0 1 NA NA NA NA 0 0 0 2 0 0 0 1 0 0 0 1 0 0 0 3 0 0 0 3 0 0 0 3 0 0 0 1 0 0 0 4 0 0 0 4 0 0 0 8 2 0 0 0 0 0 0 3 NA NA NA NA 0 0 0 2 0 0 0 5 4 0 0 2 0 0 0 1 0 0 0 3 0 0 0 2 0 0 0 2 1 0 0 1 0 0 0 3 0 0 0 6 2 0 0 0 0 0 0 1 0 0 0 2 0 0 0 4 0 0 0 1 2 0 0 3 0 0 0 1 NA NA NA NA
chrI 1846365 0.1639 0.3282 C A 0.7537 0.5899 0.2463 0.4101 35 65 0 0 0 2 0 0 1 2 0 0 0 3 0 0 0 2 0 0 0 1 0 0 NA NA NA NA 1 1 0 0 2 3 0 0 NA NA NA NA 1 1 0 0 0 2 0 0 NA NA NA NA 0 1 0 0 2 2 0 0 4 0 0 0 0 8 0 0 0 3 0 0 1 1 0 0 0 3 0 0 0 7 0 0 0 2 0 0 0 6 0 0 3 1 0 0 0 3 0 0 3 2 0 0 0 5 0 0 1 1 0 0 2 1 0 0 0 1 0 0 0 6 0 0 0 4 0 0 0 1 0 0 2 3 0 0 0 1 0 0 0 2 0 0 0 5 0 0 NA NA NA NA
chrI 1846556 0.1244 0.3531 G T 0.7091 0.5847 0.2909 0.4153 0 0 141 28 0 0 5 0 0 0 5 0 0 0 5 0 0 0 4 0 0 0 4 0 0 0 1 0 0 0 3 0 0 0 2 1 NA NA NA NA 0 0 2 0 0 0 2 0 0 0 6 0 0 0 1 0 0 0 1 0 0 0 7 0 0 0 4 0 0 0 0 2 0 0 4 0 0 0 5 0 0 0 5 0 0 0 1 0 0 0 4 0 0 0 1 0 0 0 4 0 0 0 6 0 0 0 4 0 0 0 3 2 0 0 3 0 0 0 5 0 0 0 0 1 0 0 3 1 0 0 1 0 0 0 4 0 0 0 2 0 0 0 2 2 0 0 3 0 0 0 3 0
chrI 1846866 0.1452 0.2906 T G 0.782 0.6368 0.218 0.3632 0 0 51 125 0 0 0 5 0 0 1 0 0 0 0 1 0 0 0 6 0 0 0 6 0 0 1 1 0 0 4 1 0 0 2 1 0 0 2 0 0 0 2 2 0 0 0 1 0 0 1 3 0 0 0 1 0 0 3 2 0 0 5 0 0 0 0 6 0 0 1 0 0 0 2 0 0 0 0 5 0 0 0 6 NA NA NA NA 0 0 0 3 0 0 2 2 0 0 0 2 0 0 1 2 0 0 0 7 0 0 2 2 0 0 0 1 0 0 1 2 0 0 0 2 0 0 0 2 0 0 0 2 0 0 0 4 0 0 0 3 0 0 0 3 0 0 0 4 0 0 0 3
chrI 1847533 0.1175 0.2921 G T 0.7667 0.6492 0.2333 0.3508 0 0 68 21 0 0 2 0 0 0 0 1 0 0 2 0 NA NA NA NA 0 0 2 0 0 0 1 0 0 0 0 2 0 0 4 2 0 0 4 1 0 0 4 3 0 0 4 0 0 0 1 0 0 0 3 0 0 0 1 0 0 0 0 1 0 0 2 0 NA NA NA NA NA NA NA NA 0 0 5 0 0 0 2 0 0 0 3 0 0 0 3 0 0 0 1 4 0 0 2 0 0 0 1 1 0 0 1 0 0 0 0 3 0 0 1 1 0 0 2 1 0 0 6 0 0 0 2 0 0 0 5 0 0 0 0 2 0 0 1 0 0 0 2 0 0 0 3 0 0 0 2 0
chrI 1848991 0.1319 0.356 T A 0.7099 0.5781 0.2901 0.4219 44 0 0 60 1 0 0 3 1 0 0 1 2 0 0 2 1 0 0 2 0 0 0 3 1 0 0 1 2 0 0 1 1 0 0 1 0 0 0 3 0 0 0 6 0 0 0 1 NA NA NA NA 4 0 0 0 3 0 0 0 0 0 0 3 3 0 0 1 2 0 0 0 0 0 0 5 1 0 0 3 6 0 0 0 0 0 0 2 3 0 0 0 0 0 0 2 0 0 0 4 0 0 0 6 7 0 0 0 0 0 0 3 1 0 0 0 0 0 0 5 NA NA NA NA 3 0 0 0 3 0 0 2 0 0 0 3 2 0 0 2 1 0 0 1 7 0 0 0 1 0 0 0
chrI 1849464 0.1572 0.3286 G A 0.75 0.5928 0.25 0.4072 24 0 103 0 0 0 7 0 0 0 4 0 0 0 3 0 0 0 6 0 0 0 3 0 0 0 3 0 0 0 3 0 1 0 2 0 0 0 6 0 0 0 1 0 0 0 4 0 0 0 1 0 0 0 1 0 0 0 4 0 0 0 1 0 0 0 7 0 1 0 1 0 0 0 1 0 0 0 2 0 0 0 2 0 0 0 2 0 1 0 1 0 0 0 5 0 0 0 1 0 0 0 5 0 0 0 2 0 1 0 3 0 0 0 1 0 0 0 5 0 0 0 3 0 2 0 3 0 0 0 4 0 0 0 5 0 0 0 4 0 1 0 1 0 0 0 6 0 0 0 2 0
chrI 1851411 0.127 0.3478 C G 0.7157 0.5887 0.2843 0.4113 0 62 111 0 0 1 4 0 0 0 2 0 0 1 4 0 0 1 2 1 0 3 2 0 0 0 6 0 0 0 4 0 0 1 4 0 0 0 3 0 0 1 3 0 0 2 1 0 0 0 7 0 0 0 5 0 0 0 7 0 0 0 3 0 0 0 5 0 0 2 2 0 0 0 1 0 0 0 3 0 0 0 5 0 0 4 0 0 0 5 1 0 NA NA NA NA 0 5 0 0 0 0 5 0 0 0 3 0 0 3 3 0 0 0 1 0 0 4 1 0 0 0 2 0 0 0 1 0 0 2 1 0 0 2 2 0 0 0 3 0 0 2 0 0 0 0 4 0 0 0 1 0
chrI 1854133 0.1078 0.3039 A G 0.75 0.6422 0.25 0.3578 95 0 18 0 4 0 0 0 1 0 0 0 1 0 0 0 3 0 0 0 4 0 0 0 4 0 0 0 2 0 1 0 1 0 0 0 2 0 0 0 NA NA NA NA 2 0 0 0 2 0 0 0 NA NA NA NA 2 0 0 0 NA NA NA NA 1 0 0 0 0 0 1 0 1 0 0 0 2 0 0 0 1 0 0 0 2 0 0 0 1 0 0 0 3 0 0 0 2 0 0 0 3 0 0 0 3 0 0 0 0 0 1 0 2 0 0 0 6 0 0 0 3 0 3 0 0 0 1 0 6 0 0 0 4 0 0 0 1 0 0 0 0 0 2 0 2 0 0 0 4 0 0 0
chrI 1855864 0.1027 0.2933 C G 0.7581 0.6554 0.2419 0.3446 0 90 15 0 0 3 0 0 0 5 0 0 0 1 0 0 0 2 0 0 0 2 0 0 0 1 0 0 0 2 0 0 0 1 2 0 0 3 0 0 0 2 0 0 0 2 0 0 0 1 0 0 0 1 0 0 0 3 0 0 0 5 0 0 0 4 0 0 0 1 1 0 0 2 0 0 0 2 0 0 0 3 0 0 0 3 0 0 0 1 0 0 0 2 0 0 0 5 0 0 0 4 0 0 0 1 0 0 0 3 0 0 0 3 0 0 0 3 0 0 0 2 2 0 0 1 1 0 0 4 0 0 0 4 0 0 0 2 0 0 0 0 3 0 NA NA NA NA 0 2 0 0
chrI 1862403 0.156 0.3974 G C 0.5246 0.6806 0.4754 0.3194 0 53 57 0 0 2 1 0 0 2 1 0 0 1 0 0 0 7 0 0 0 2 2 0 0 2 4 0 0 1 2 0 0 0 4 0 0 0 2 0 0 2 1 0 0 3 0 0 0 0 1 0 0 2 0 0 0 3 3 0 0 0 3 0 0 1 2 0 0 0 4 0 0 0 4 0 0 2 0 0 0 3 0 0 0 5 0 0 NA NA NA NA 0 5 1 0 0 2 0 0 0 0 1 0 0 6 0 0 0 0 2 0 0 0 1 0 0 4 2 0 0 5 0 0 0 1 1 0 0 2 0 0 0 2 0 0 0 3 2 0 0 3 0 0 0 2 0 0 0 1 0 0
chrI 1862404 0.1304 0.3864 C T 0.5484 0.6788 0.4516 0.3212 0 59 0 54 0 1 0 2 0 1 0 2 0 0 0 1 0 0 0 7 0 3 0 2 0 4 0 2 0 2 0 1 0 4 0 0 0 2 0 0 0 1 0 2 0 0 0 3 0 1 0 0 0 0 0 2 0 3 0 3 0 3 0 0 0 2 0 1 0 4 0 0 0 4 0 0 0 0 0 2 0 0 0 3 0 0 0 5 0 1 0 0 0 2 0 5 0 0 0 2 0 1 0 0 0 0 0 6 0 2 0 0 0 1 0 0 0 2 0 4 0 0 0 5 0 1 0 1 0 0 0 2 0 0 0 2 0 2 0 3 0 0 0 2 0 0 0 2 0 0 0 1
chrI 1862621 0.1416 0.2892 T A 0.7816 0.64 0.2184 0.36 21 3 0 80 0 0 0 1 0 0 0 2 0 0 0 1 0 0 0 3 1 0 0 2 0 0 0 2 0 1 0 3 1 0 0 5 0 0 0 3 0 0 0 1 0 0 0 2 0 0 0 3 0 1 0 3 0 0 0 3 0 0 0 2 0 0 0 3 NA NA NA NA 0 0 0 3 0 0 0 2 0 1 0 4 0 0 0 1 0 0 0 2 0 0 0 2 0 0 0 2 0 0 0 2 0 0 0 4 2 0 0 2 0 0 0 2 0 0 0 3 0 0 0 5 0 0 0 4 0 0 0 4 0 0 0 3 0 0 0 2 0 1 0 2 0 0 0 1 NA NA NA NA
chrI 1862622 0.1349 0.291 C T 0.7765 0.6416 0.2235 0.3584 0 81 0 26 0 1 0 0 0 2 0 0 0 1 0 0 0 3 0 0 0 2 0 1 0 2 0 0 0 3 0 1 0 4 0 1 0 3 0 0 0 1 0 0 0 2 0 0 0 3 0 0 0 3 0 1 0 4 0 0 0 2 0 0 0 3 0 0 NA NA NA NA 0 3 0 0 0 2 0 0 0 4 0 1 0 1 0 0 0 2 0 0 0 2 0 0 0 2 0 0 0 2 0 0 0 4 0 0 0 2 0 2 0 2 0 0 0 3 0 0 0 5 0 0 0 4 0 0 0 4 0 0 0 3 0 0 0 2 0 0 0 2 0 1 0 1 0 0 NA NA NA NA
chrI 1862624 0.1416 0.2892 T A 0.7816 0.64 0.2184 0.36 24 0 0 83 0 0 0 1 0 0 0 2 0 0 0 1 0 0 0 3 2 0 0 2 0 0 0 2 1 0 0 3 1 0 0 5 0 0 0 3 0 0 0 1 0 0 0 2 0 0 0 3 0 0 0 3 0 0 0 4 0 0 0 2 0 0 0 3 NA NA NA NA 0 0 0 2 0 0 0 2 0 0 0 4 0 0 0 1 0 0 0 2 0 0 0 2 0 0 0 2 0 0 0 2 0 0 0 4 2 0 0 2 0 0 0 2 0 0 0 3 0 0 0 5 0 0 0 4 0 0 0 4 0 0 0 3 0 0 0 2 1 0 0 2 0 0 0 1 NA NA NA NA
chrI 1863875 0.1095 0.3383 C A 0.7164 0.6069 0.2836 0.3931 21 82 0 0 0 4 0 0 0 1 0 0 NA NA NA NA 0 2 0 0 3 2 0 0 0 4 0 0 0 3 0 0 0 2 0 0 0 2 0 0 NA NA NA NA 0 2 0 0 0 1 0 0 0 2 0 0 0 4 0 0 2 0 0 0 0 2 0 0 2 0 0 0 0 4 0 0 NA NA NA NA 0 3 0 0 0 3 0 0 3 3 0 0 0 3 0 0 0 1 0 0 NA NA NA NA 0 1 0 0 2 0 0 0 0 3 0 0 0 2 0 0 0 4 0 0 0 2 0 0 0 2 0 0 0 5 0 0 0 1 0 0 0 6 0 0 0 5 0 0 0 4 0 0
chrI 1864717 0.1685 0.3171 C A 0.7671 0.5986 0.2329 0.4014 51 47 0 0 1 2 0 0 1 0 0 0 NA NA NA NA 0 1 0 0 2 1 0 0 2 0 0 0 1 0 0 0 2 1 0 0 NA NA NA NA 3 1 0 0 1 0 0 0 2 0 0 0 1 0 0 0 4 0 0 0 3 0 0 0 2 0 0 0 4 0 0 0 NA NA NA NA 3 0 0 0 1 0 0 0 0 1 0 0 1 3 0 0 0 3 0 0 0 3 0 0 2 0 0 0 NA NA NA NA 3 1 0 0 1 0 0 0 0 1 0 0 2 1 0 0 3 0 0 0 2 0 0 0 2 0 0 0 NA NA NA NA 1 2 0 0 2 0 0 0 1 0 0 0
chrI 1866315 0.1579 0.3306 T A 0.7436 0.5857 0.2564 0.4048 16 0 0 114 0 0 0 4 0 0 0 4 0 0 0 2 0 0 0 6 0 0 0 4 0 0 0 2 0 0 0 5 2 0 0 2 0 0 0 3 0 0 0 1 0 0 0 1 0 0 0 5 NA NA NA NA 0 0 0 5 0 0 0 2 0 0 0 6 1 0 0 0 0 0 0 5 0 0 0 3 0 0 0 2 0 0 0 1 1 0 0 0 0 0 0 3 0 0 0 1 0 0 0 4 0 0 0 1 1 0 0 1 NA NA NA NA 0 0 0 2 NA NA NA NA 0 0 0 2 0 0 0 1 0 0 0 3 0 0 0 3 0 0 0 3 NA NA NA NA 0 0 0 3
chrI 1867438 0.1089 0.4989 T A 0.5556 0.4467 0.4444 0.5533 51 0 0 53 0 0 0 2 3 0 0 4 0 0 0 3 1 0 0 1 4 0 0 1 1 0 0 1 1 0 0 0 1 0 0 4 0 0 0 3 0 0 0 2 1 0 0 1 NA NA NA NA 1 0 0 0 1 0 0 1 8 0 0 0 0 0 0 1 1 0 0 3 0 0 0 2 3 0 0 2 6 0 0 0 0 0 0 1 6 0 0 0 0 0 0 3 NA NA NA NA 0 0 0 3 3 0 0 0 0 0 0 3 1 0 0 0 0 0 0 1 0 0 0 1 2 0 0 3 3 0 0 1 0 0 0 6 1 0 0 0 0 0 0 4 2 0 0 0 2 0 0 0
chrI 1870165 0.1457 0.3465 C T 0.7263 0.5806 0.2737 0.4194 0 138 0 25 0 3 0 0 0 5 0 0 0 3 0 0 0 2 0 0 0 4 0 0 0 3 0 0 0 3 0 0 0 1 0 5 0 6 0 0 0 2 0 0 0 6 0 0 0 7 0 0 0 4 0 0 0 1 0 0 0 4 0 0 0 6 0 0 0 0 0 2 0 2 0 0 0 2 0 0 0 4 0 0 0 3 0 0 0 1 0 3 0 3 0 0 0 3 0 0 0 2 0 0 0 6 0 0 0 1 0 3 0 4 0 0 0 2 0 0 0 4 0 0 0 1 0 0 0 5 0 0 0 6 0 0 0 5 0 0 NA NA NA NA 0 4 0 0 0 1 0 0
chrI 1870362 0.1562 0.3664 T C 0.7117 0.5556 0.2883 0.4444 0 18 0 114 0 0 0 7 0 0 0 4 0 0 0 4 0 0 0 4 0 0 0 3 0 0 0 4 0 0 0 1 0 6 0 2 0 0 0 3 0 0 0 6 0 0 0 6 0 0 0 7 0 0 0 4 0 0 0 1 0 0 0 3 0 0 0 5 0 2 0 1 0 0 0 1 0 0 0 2 0 0 0 5 0 0 0 6 0 1 0 2 0 0 0 1 0 0 0 5 0 0 0 4 0 0 0 4 0 0 0 4 NA NA NA NA 0 0 0 2 0 0 0 3 0 0 0 3 0 0 0 1 0 0 0 6 0 0 0 4 0 0 0 1 0 0 0 2 0 0 0 2
chrI 1871883 0.1542 0.3326 A C 0.7445 0.5903 0.2555 0.4097 58 26 0 0 3 0 0 0 1 0 0 0 2 0 0 0 3 0 0 0 2 0 0 0 1 0 0 0 4 0 0 0 4 2 0 0 7 0 0 0 1 0 0 0 1 0 0 0 1 0 0 0 NA NA NA NA 1 0 0 0 7 0 0 0 1 0 0 0 2 2 0 0 2 0 0 0 2 0 0 0 NA NA NA NA 3 0 0 0 0 2 0 0 3 0 0 0 6 0 0 0 4 0 0 0 NA NA NA NA 0 1 0 0 6 0 0 0 4 0 0 0 2 0 0 0 4 0 0 0 3 0 0 0 5 0 0 0 1 0 0 0 5 0 0 0 NA NA NA NA NA NA NA NA
chrI 1872543 0.1578 0.2525 G C 0.8264 0.6686 0.1736 0.3314 0 19 99 0 0 0 5 0 0 0 6 0 0 0 1 0 0 0 1 0 0 0 4 0 0 0 1 0 0 0 5 0 0 1 3 0 0 0 6 0 0 0 2 0 0 0 7 0 0 0 1 0 0 0 2 0 0 0 2 0 0 0 3 0 NA NA NA NA 0 1 1 0 0 0 1 0 0 0 2 0 0 0 5 0 0 0 5 0 0 3 1 0 0 0 1 0 0 0 2 0 0 0 3 0 0 0 7 0 0 0 2 0 0 0 3 0 0 0 1 0 0 0 8 0 0 0 4 0 0 0 2 0 0 0 4 0 0 0 4 0 0 0 3 0 0 0 7 0 0 0 1 0
chrI 1872926 0.1638 0.2765 T C 0.6417 0.8054 0.3583 0.1946 0 20 0 94 0 0 0 1 0 0 0 4 0 0 0 2 0 4 0 3 0 0 0 2 0 0 0 3 0 0 0 2 0 0 0 3 0 0 0 4 0 2 0 1 0 2 0 2 0 0 0 2 0 0 0 2 0 0 0 2 0 0 0 5 0 0 0 3 0 0 0 1 0 2 0 3 0 1 0 3 0 0 0 2 0 5 0 0 0 0 0 4 0 0 0 1 0 4 0 0 0 0 0 2 0 0 0 2 0 0 0 1 0 0 0 2 0 2 0 1 0 4 0 1 0 0 0 2 0 2 0 4 0 0 0 4 0 0 0 2 0 4 0 0 0 0 0 5 0 0 0 2
chrI 1873697 0.1691 0.2864 A G 0.7982 0.629 0.2018 0.371 84 0 49 0 2 0 1 0 3 0 2 0 NA NA NA NA 4 0 0 0 1 0 1 0 1 0 1 0 NA NA NA NA 2 0 3 0 0 0 3 0 1 0 0 0 2 0 0 0 1 0 1 0 1 0 0 0 2 0 0 0 4 0 0 1 2 0 0 0 4 0 1 0 2 0 0 0 1 0 1 0 6 0 0 0 NA NA NA NA 2 0 0 0 1 0 3 0 2 0 0 0 NA NA NA NA 4 0 0 0 4 0 1 0 1 0 1 0 4 0 1 0 1 0 0 0 2 0 2 0 1 0 0 0 0 0 1 0 NA NA NA NA 4 0 0 0 4 0 0 0 2 0 0 0
chrI 1875007 0.1577 0.3016 C T 0.6196 0.7773 0.3804 0.2227 0 63 0 65 0 2 0 0 0 1 0 3 0 0 0 5 0 0 0 7 0 1 0 4 0 2 0 3 0 0 0 1 0 6 0 0 0 6 0 0 0 1 0 1 0 0 0 2 0 1 0 4 0 0 0 8 0 3 0 4 0 4 0 0 NA NA NA NA 0 2 0 0 0 1 0 2 0 0 0 1 0 0 0 2 0 0 0 2 0 2 0 3 0 0 0 2 0 0 0 1 0 1 0 0 0 0 0 1 0 2 0 0 0 2 0 0 0 1 0 0 0 0 0 1 0 3 0 4 NA NA NA NA 0 4 0 0 0 1 0 2 0 0 0 1 0 0 0 5 NA NA NA NA
chrI 1880063 0.1216 0.4302 C G 0.5 0.6216 0.5 0.3604 0 45 55 0 0 2 1 0 0 1 0 0 0 1 0 0 0 1 1 0 0 2 1 0 0 2 3 0 0 2 2 0 NA NA NA NA 0 2 1 0 0 1 0 0 0 0 1 0 0 1 1 0 0 0 2 0 0 1 1 0 0 4 2 0 NA NA NA NA NA NA NA NA 0 3 2 0 0 1 2 0 0 0 2 0 0 2 1 0 0 1 1 0 NA NA NA NA 0 0 1 0 0 0 1 0 0 0 1 1 0 0 3 0 NA NA NA NA 0 1 3 0 0 1 0 0 0 1 0 1 0 2 0 0 0 2 2 0 0 1 0 0 NA NA NA NA 0 0 2 0 0 1 0 0
chrI 1880664 0.1677 0.272 A T 0.8119 0.6441 0.1881 0.3559 89 0 0 20 7 0 0 0 2 0 0 0 2 0 0 0 3 0 0 0 4 0 0 0 3 0 0 0 1 0 0 0 0 0 0 3 4 0 0 0 NA NA NA NA 4 0 0 0 1 0 0 0 2 0 0 0 NA NA NA NA 3 0 0 0 3 0 0 0 1 0 0 0 2 0 0 0 5 0 0 0 10 0 0 0 6 0 0 0 2 0 0 1 1 0 0 0 2 0 0 0 7 0 0 0 3 0 0 0 1 0 0 2 3 0 0 0 1 0 0 0 3 0 0 0 4 0 0 0 7 0 0 0 5 0 0 0 3 0 0 0 3 0 0 0 3 0 0 0 2 0 0 0
chrI 1883166 0.1607 0.2622 T C 0.8182 0.6575 0.1818 0.3425 0 53 0 103 0 1 0 2 0 1 0 2 0 0 0 1 0 1 0 2 0 0 0 1 0 2 0 2 1 1 0 3 0 1 0 2 0 2 0 0 0 1 0 1 0 0 0 1 0 2 0 0 0 0 0 2 0 2 0 0 0 0 0 4 0 0 0 1 0 0 0 5 0 0 0 2 0 2 0 2 0 0 0 2 0 0 0 4 0 0 0 2 0 0 0 6 0 0 0 3 0 5 0 0 0 0 0 6 NA NA NA NA 0 0 0 4 0 1 0 3 0 0 0 1 0 1 0 1 0 1 0 3 0 3 0 1 0 1 0 1 0 0 0 4 0 0 0 4 0 0 0 2
chrI 1883675 0.1035 0.3043 C T 0.7475 0.644 0.2525 0.356 0 64 0 84 0 1 0 0 0 0 0 1 0 0 0 5 0 1 0 2 0 0 0 1 0 0 0 2 0 0 0 2 0 0 0 3 0 0 0 3 0 3 0 3 0 1 0 1 0 0 0 2 0 0 0 4 0 0 0 3 0 6 0 0 0 0 0 5 0 1 0 1 0 2 0 3 0 0 0 1 0 0 0 1 0 7 0 0 0 0 0 3 0 2 0 1 0 3 0 0 0 0 0 4 0 0 0 1 0 1 0 1 0 0 0 5 0 2 0 2 0 0 0 1 0 0 0 3 0 3 0 0 0 0 0 4 0 0 0 5 0 5 0 0 0 0 0 2 0 0 0 2
chrI 1884400 0.1443 0.3564 G A 0.5714 0.7157 0.4286 0.2843 17 0 102 0 0 0 4 0 0 0 1 0 0 0 2 0 0 0 5 0 0 0 2 0 0 0 2 0 0 0 3 0 1 0 1 0 0 0 5 0 NA NA NA NA 0 0 2 0 0 0 6 0 0 0 1 0 0 0 3 0 3 0 0 0 0 0 1 0 1 0 1 0 0 0 3 0 0 0 2 0 0 0 2 0 0 0 2 0 1 0 0 0 0 0 4 0 0 0 5 0 0 0 1 0 0 0 2 0 1 0 1 0 0 0 1 0 0 0 2 0 0 0 2 0 0 0 2 0 0 0 3 0 0 0 2 0 0 0 1 0 0 0 1 0 0 0 2 0 0 0 4 0
chrI 1885691 0.1325 0.3833 C T 0.6829 0.5505 0.3171 0.4495 0 91 0 22 0 1 0 0 NA NA NA NA 0 2 0 0 0 3 0 0 0 5 0 0 0 1 0 0 0 6 0 0 0 4 0 1 0 4 0 0 0 2 0 0 0 1 0 0 0 5 0 0 0 1 0 0 0 6 0 0 0 0 0 4 0 6 0 0 0 1 0 2 NA NA NA NA NA NA NA NA 0 2 0 0 0 2 0 0 0 0 0 3 0 3 0 0 0 7 0 0 0 2 0 0 0 2 0 0 0 2 0 0 0 4 0 0 0 4 0 0 0 4 0 0 0 2 0 0 0 6 0 0 0 4 0 0 0 2 0 0 0 2 0 0 0 3 0 0 0 5 0 0
chrI 1886515 0.1473 0.2533 C G 0.6731 0.8204 0.3269 0.1796 0 124 22 0 0 1 2 0 0 4 0 0 0 1 0 0 0 2 1 0 0 2 0 0 0 4 0 0 0 5 0 0 0 3 0 0 0 2 0 0 0 2 0 0 0 0 1 0 0 4 0 0 NA NA NA NA 0 1 0 0 0 4 0 0 0 3 0 0 0 1 0 0 0 1 2 0 0 3 0 0 0 5 0 0 NA NA NA NA 0 1 0 0 0 0 1 0 0 0 4 0 0 3 0 0 0 1 0 0 0 5 0 0 0 6 0 0 0 3 4 0 0 2 1 0 0 2 0 0 0 1 0 0 0 1 5 0 NA NA NA NA 0 0 3 0 0 3 0 0 0 4 0 0
chrI 1886516 0.1522 0.2508 C G 0.6731 0.8253 0.3269 0.1747 0 122 22 0 0 1 2 0 0 4 0 0 0 1 0 0 0 2 1 0 0 2 0 0 0 4 0 0 0 5 0 0 0 3 0 0 0 2 0 0 0 2 0 0 0 0 1 0 0 4 0 0 NA NA NA NA 0 1 0 0 0 4 0 0 0 3 0 0 0 1 0 0 0 1 2 0 0 3 0 0 0 5 0 0 NA NA NA NA 0 1 0 0 0 0 1 0 0 0 4 0 0 3 0 0 0 1 0 0 0 5 0 0 0 6 0 0 0 3 4 0 0 2 1 0 0 2 0 0 0 1 0 0 0 1 5 0 NA NA NA NA 0 0 3 0 0 3 0 0 0 4 0 0
chrI 1886520 0.1468 0.2535 C G 0.6731 0.8199 0.3269 0.1801 0 118 22 0 0 1 2 0 0 4 0 0 0 1 0 0 0 2 1 0 0 2 0 0 0 4 0 0 0 6 0 0 0 3 0 0 0 2 0 0 0 1 0 0 0 0 1 0 0 4 0 0 NA NA NA NA 0 2 0 0 0 4 0 0 0 3 0 0 0 1 0 0 0 1 2 0 0 2 0 0 0 5 0 0 NA NA NA NA NA NA NA NA 0 0 1 0 0 0 4 0 0 3 0 0 0 1 0 0 0 5 0 0 0 6 0 0 0 3 4 0 0 1 1 0 0 2 0 0 0 1 0 0 0 0 5 0 NA NA NA NA 0 0 3 0 0 3 0 0 0 4 0 0
chrI 1887048 0.1377 0.3956 C A 0.6733 0.5355 0.3267 0.4645 35 100 0 0 0 7 0 0 0 1 0 0 NA NA NA NA 0 2 0 0 0 6 0 0 0 5 0 0 0 5 0 0 2 1 0 0 0 3 0 0 0 2 0 0 0 6 0 0 0 6 0 0 0 2 0 0 0 4 0 0 5 0 0 0 0 4 0 0 1 1 0 0 0 2 0 0 0 3 0 0 0 3 0 0 0 5 0 0 2 3 0 0 0 4 0 0 0 3 0 0 0 4 0 0 0 1 0 0 2 1 0 0 0 3 0 0 0 4 0 0 NA NA NA NA 0 5 0 0 0 3 0 0 0 4 0 0 0 3 0 0 0 3 0 0 0 5 0 0 0 3 0 0
chrI 1887070 0.1312 0.3383 T C 0.7273 0.5961 0.2727 0.4039 0 78 0 66 0 4 0 3 0 2 0 0 NA NA NA NA 0 2 0 0 0 5 0 0 0 8 0 0 0 6 0 0 0 1 0 2 0 2 0 0 0 0 0 1 0 5 0 1 0 8 0 0 0 2 0 0 0 3 0 0 0 0 0 5 0 5 0 0 0 1 0 1 0 2 0 0 0 5 0 0 0 3 0 0 0 0 0 5 0 3 0 3 0 2 0 2 0 0 0 3 0 4 0 0 0 1 0 0 0 0 0 2 0 4 0 0 0 2 0 0 NA NA NA NA 0 4 0 0 0 0 0 2 0 3 0 2 0 4 0 0 0 0 0 4 0 6 0 0 0 2 0 0
chrI 1887367 0.1151 0.4154 C G 0.6422 0.5271 0.3578 0.4729 0 120 32 0 0 5 0 0 0 5 0 0 0 1 0 0 0 3 0 0 0 4 0 0 0 9 0 0 0 2 0 0 0 4 2 0 NA NA NA NA 0 2 0 0 0 6 0 0 0 1 0 0 0 3 0 0 0 2 0 0 0 0 3 0 0 6 0 0 0 1 1 0 0 1 0 0 0 3 0 0 0 4 0 0 0 3 0 0 0 0 2 0 NA NA NA NA 0 5 0 0 0 2 0 0 0 1 0 0 NA NA NA NA 0 4 0 0 0 2 0 0 NA NA NA NA 0 1 0 0 0 4 0 0 0 3 0 0 0 3 0 0 0 1 0 0 0 6 0 0 0 3 0 0
chrI 1887392 0.1018 0.3941 A T 0.6569 0.555 0.3431 0.445 114 0 0 27 5 0 0 0 5 0 0 0 1 0 0 0 5 0 0 0 5 0 0 0 6 0 0 0 3 0 0 0 3 0 0 2 1 0 0 0 3 0 0 0 6 0 0 0 2 0 0 0 4 0 0 0 3 0 0 0 0 0 0 3 4 0 0 0 2 0 0 0 1 0 0 0 2 0 0 0 3 0 0 0 2 0 0 0 0 0 0 2 1 0 0 0 5 0 0 0 3 0 0 0 1 0 0 0 NA NA NA NA 5 0 0 0 1 0 0 0 NA NA NA NA 4 0 0 0 5 0 0 0 4 0 0 0 1 0 0 0 1 0 0 0 6 0 0 0 4 0 0 0
chrI 1887484 0.1239 0.3731 A G 0.6889 0.565 0.3111 0.435 87 0 17 0 6 0 0 0 3 0 0 0 2 0 0 0 5 0 0 0 5 0 0 0 2 0 0 0 3 0 0 0 0 0 5 0 2 0 0 0 4 0 0 0 4 0 0 0 1 0 0 0 3 0 0 0 4 0 0 0 0 0 2 0 1 0 0 0 2 0 1 0 1 0 0 0 5 0 0 0 5 0 0 0 4 0 0 0 0 0 2 0 5 0 0 0 1 0 0 0 7 0 0 0 1 0 0 0 NA NA NA NA 7 0 0 0 3 0 0 0 1 0 0 0 4 0 0 0 6 0 0 0 5 0 0 0 3 0 0 0 NA NA NA NA 3 0 0 0 3 0 0 0
chrI 1887514 0.1436 0.3327 T C 0.5955 0.7391 0.4045 0.2609 0 56 0 58 0 3 0 2 0 1 0 1 0 3 0 0 0 3 0 0 0 1 0 5 0 0 0 1 0 0 0 5 0 0 0 5 0 0 0 3 0 3 0 0 0 6 0 0 0 1 0 0 0 3 0 0 0 3 0 1 0 0 0 4 0 1 0 0 0 0 0 3 0 0 0 1 0 3 0 2 0 4 0 0 0 4 0 0 0 0 0 3 0 4 0 1 NA NA NA NA 0 0 0 7 0 3 0 0 NA NA NA NA 0 3 0 3 0 1 0 1 0 1 0 0 0 2 0 2 0 7 0 1 0 3 0 3 0 3 0 1 0 2 0 0 0 1 0 0 0 2 0 0
chrI 1887853 0.1109 0.339 G T 0.7164 0.6055 0.2836 0.3945 0 0 120 28 0 0 5 0 0 0 2 0 0 0 4 0 0 0 4 0 0 0 8 0 0 0 4 0 0 0 1 0 0 0 3 3 NA NA NA NA 0 0 1 0 0 0 7 0 0 0 6 0 0 0 3 0 0 0 3 0 0 0 0 1 0 0 2 0 0 0 2 1 0 0 4 0 0 0 3 0 0 0 6 0 0 0 3 0 0 0 1 1 0 0 3 0 0 0 2 0 0 0 2 0 0 0 1 0 0 0 1 2 0 0 2 0 0 0 3 0 0 0 3 0 0 0 5 0 0 0 3 0 0 0 1 0 0 0 4 0 0 0 5 0 0 0 3 0 0 0 5 0
chrI 1888142 0.1267 0.3491 G T 0.7143 0.5875 0.2857 0.4125 0 0 95 21 0 0 5 0 0 0 1 0 0 0 5 0 0 0 2 0 0 0 6 0 0 0 2 0 0 0 4 0 0 0 1 2 0 0 6 0 0 0 2 0 0 0 4 0 0 0 3 0 0 0 1 0 0 0 4 0 0 0 0 3 0 0 4 0 0 0 1 4 0 0 1 0 0 0 2 0 0 0 2 0 0 0 3 0 0 0 0 2 0 0 2 0 0 0 2 0 0 0 6 0 0 0 1 0 0 0 2 1 0 0 2 0 0 0 4 0 0 0 2 0 0 0 6 0 0 0 7 0 0 0 7 0 0 0 3 0 0 0 5 0 0 0 5 0 0 0 5 0
chrI 1888613 0.143 0.3389 T C 0.7326 0.5896 0.2674 0.4104 0 75 0 51 0 2 0 0 0 6 0 0 0 7 0 2 0 0 0 2 0 7 0 0 0 3 0 0 0 8 0 0 0 5 0 1 0 3 0 0 0 2 0 0 0 0 0 2 0 1 0 0 0 4 0 0 0 4 0 0 0 0 0 1 0 5 0 0 0 2 0 1 0 0 0 1 0 3 0 0 0 6 0 0 0 0 0 1 0 1 0 2 0 1 0 0 0 0 0 4 0 1 0 0 0 1 0 0 0 2 0 1 0 1 0 0 0 3 0 4 0 2 0 1 0 2 0 0 0 0 0 2 0 3 0 4 0 4 0 0 0 0 0 2 0 6 0 0 0 5 0 0
chrI 1888619 0.1413 0.3548 G A 0.7159 0.5746 0.2841 0.4254 74 0 55 0 3 0 0 0 6 0 0 0 7 0 2 0 0 0 2 0 6 0 0 0 4 0 0 0 7 0 0 0 4 0 1 0 3 0 0 0 2 0 0 0 0 0 2 0 2 0 0 0 4 0 0 0 3 0 0 0 0 0 1 0 4 0 0 0 2 0 1 0 0 0 1 0 3 0 0 0 6 0 0 0 0 0 1 0 1 0 2 0 1 0 0 0 0 0 4 0 1 0 0 0 1 0 0 0 2 0 1 0 1 0 0 0 3 0 4 0 2 0 1 0 2 0 0 0 0 0 2 0 3 0 4 0 4 0 0 0 0 0 2 0 6 0 0 0 5 0 0 0
chrI 1889050 0.1408 0.3032 A G 0.7672 0.6264 0.2328 0.3736 32 0 65 0 2 0 0 0 0 0 5 0 1 0 1 0 NA NA NA NA 0 0 3 0 0 0 6 0 0 0 4 0 1 0 2 0 0 0 2 0 1 0 2 0 NA NA NA NA 0 0 1 0 NA NA NA NA 0 0 3 0 5 0 0 0 0 0 3 0 1 0 1 0 0 0 1 0 NA NA NA NA 0 0 3 0 2 0 0 0 1 0 2 0 NA NA NA NA 5 0 0 0 0 0 3 0 0 0 6 0 NA NA NA NA 0 0 1 0 NA NA NA NA 1 0 1 0 0 0 3 0 2 0 1 0 2 0 2 0 1 0 1 0 NA NA NA NA 0 0 9 0 0 0 1 0
chrI 1889168 0.1481 0.2574 A G 0.8167 0.6686 0.1833 0.3314 50 0 75 0 2 0 1 0 0 0 6 0 4 0 1 0 1 0 2 0 0 0 2 0 0 0 2 0 0 0 1 0 1 0 1 0 0 0 5 0 1 0 1 0 1 0 1 0 0 0 4 0 0 0 1 0 0 0 1 0 6 0 0 0 0 0 8 0 1 0 0 0 0 0 2 0 NA NA NA NA 0 0 1 0 1 0 0 0 0 0 5 0 1 0 0 0 1 0 0 0 0 0 3 0 0 0 4 0 2 0 1 0 NA NA NA NA 0 0 1 0 1 0 0 0 0 0 3 0 0 0 1 0 1 0 1 0 0 0 1 0 NA NA NA NA 0 0 3 0 0 0 1 0
chrI 1891337 0.1006 0.3562 C A 0.6941 0.5935 0.3059 0.4065 29 109 0 0 0 4 0 0 0 1 0 0 0 1 0 0 0 1 0 0 0 4 0 0 0 1 0 0 0 1 0 0 3 0 0 0 0 3 0 0 0 1 0 0 0 2 0 0 NA NA NA NA 0 2 0 0 0 3 0 0 1 0 0 0 0 1 0 0 1 1 0 0 0 2 0 0 0 3 0 0 0 2 0 0 0 3 0 0 1 1 0 0 0 4 0 0 0 5 0 0 0 4 0 0 0 6 0 0 1 1 0 0 0 2 0 0 0 1 0 0 0 1 0 0 0 4 0 0 0 3 0 0 0 2 0 0 0 1 0 0 0 5 0 0 0 3 0 0 NA NA NA NA
chrI 1892803 0.1157 0.415 C T 0.6429 0.5272 0.3571 0.4728 0 65 0 37 0 2 0 0 0 3 0 1 0 1 0 2 0 1 0 0 0 2 0 4 0 1 0 2 0 1 0 0 0 2 0 0 0 2 0 0 0 1 0 0 0 1 0 1 0 3 0 1 0 0 0 2 0 1 0 0 0 0 0 3 0 2 0 1 NA NA NA NA 0 4 0 0 0 1 0 0 0 0 0 6 0 3 0 0 0 0 0 2 0 3 0 0 0 1 0 0 0 3 0 0 0 0 0 4 0 1 0 1 0 0 0 1 0 4 0 0 0 2 0 1 0 5 0 1 0 0 0 3 0 2 0 0 0 1 0 3 0 7 0 0 0 0 0 3 0 0 0 2
chrI 1893518 0.1417 0.4754 A T 0.4537 0.5954 0.5463 0.4046 65 0 0 25 2 0 1 1 1 0 0 0 1 0 0 0 0 0 0 3 4 0 0 1 1 0 0 0 3 0 0 0 1 0 0 0 3 0 0 0 1 0 0 2 0 0 0 3 1 0 0 0 1 0 0 0 NA NA NA NA 1 0 0 0 NA NA NA NA 2 0 0 0 0 0 0 2 1 0 0 0 1 0 0 0 1 0 0 2 NA NA NA NA 1 0 0 2 0 0 0 4 4 0 0 0 1 0 0 0 2 0 0 0 1 0 0 0 2 0 0 0 1 0 0 3 1 0 0 0 0 0 0 9 2 0 0 0 NA NA NA NA 0 0 0 2 1 0 0 0 1 0 0 0
chrI 1893523 0.15 0.425 G T 0.5 0.65 0.5 0.35 0 0 68 22 0 0 3 1 0 0 1 0 0 0 2 0 0 0 0 3 0 0 6 0 0 0 1 0 0 0 4 0 0 0 1 0 0 0 3 0 0 0 1 2 0 0 1 3 0 0 1 0 0 0 1 0 NA NA NA NA NA NA NA NA NA NA NA NA 0 0 3 0 0 0 0 2 0 0 1 0 0 0 1 0 0 0 1 2 NA NA NA NA 0 0 1 2 0 0 0 4 0 0 2 0 0 0 1 0 0 0 3 0 0 0 1 0 0 0 1 0 0 0 1 3 0 0 1 0 0 0 0 9 0 0 2 0 NA NA NA NA 0 0 1 2 0 0 1 1 0 0 1 0
chrI 1893557 0.129 0.4261 G A 0.5094 0.6385 0.4906 0.3615 25 0 62 0 3 0 3 0 0 0 2 0 0 0 1 0 3 0 0 0 0 0 4 0 0 0 1 0 0 0 1 0 NA NA NA NA 0 0 2 0 1 0 1 0 2 0 1 0 0 0 2 0 0 0 1 0 0 0 1 0 NA NA NA NA NA NA NA NA 0 0 3 0 1 0 0 0 0 0 2 0 0 0 2 0 2 0 0 0 0 0 2 0 2 0 1 0 3 0 0 0 0 0 3 0 0 0 2 0 0 0 4 0 0 0 1 0 NA NA NA NA 3 0 0 0 0 0 3 0 6 0 1 0 0 0 1 0 0 0 1 0 3 0 0 0 0 0 2 0 NA NA NA NA
chrI 1894190 0.1698 0.3641 C T 0.551 0.7208 0.449 0.2792 0 72 0 55 0 0 0 2 0 3 0 1 0 0 0 1 0 0 0 6 0 1 0 7 NA NA NA NA 0 6 0 2 0 4 0 0 0 4 0 0 0 2 0 0 0 0 0 2 0 2 0 1 0 1 0 1 0 1 0 0 0 8 0 0 NA NA NA NA 0 3 0 0 NA NA NA NA 0 1 0 0 NA NA NA NA 0 0 0 3 0 1 0 1 0 2 0 0 0 0 0 2 0 1 0 0 0 0 0 4 0 3 0 0 0 2 0 0 0 2 0 0 0 0 0 3 0 4 0 1 0 0 0 4 0 1 0 1 0 0 0 1 0 0 0 4 0 0 0 2 NA NA NA NA
chrI 1894392 0.1587 0.4127 T C 0.6667 0.5079 0.3333 0.4921 0 86 0 47 0 1 0 3 0 1 0 0 0 2 0 0 0 1 0 2 0 5 0 0 0 3 0 0 0 4 0 0 0 2 0 1 0 5 0 0 0 3 0 0 NA NA NA NA 0 4 0 0 0 5 0 0 NA NA NA NA 0 0 0 6 0 2 0 0 0 1 0 0 0 3 0 0 0 3 0 0 0 6 0 0 0 0 0 7 0 4 0 0 0 1 0 1 1 0 0 0 0 5 0 0 NA NA NA NA 0 0 0 2 0 4 0 0 0 1 0 2 0 1 0 1 0 3 0 0 0 1 0 5 0 2 0 1 0 5 0 0 0 0 0 1 0 1 0 0 NA NA NA NA
chrI 1896585 0.1576 0.417 T G 0.6618 0.5042 0.3382 0.4958 0 0 34 52 0 0 1 1 0 0 0 2 0 0 0 4 0 0 0 5 0 0 0 2 NA NA NA NA 0 0 1 4 0 0 2 0 0 0 2 0 0 0 2 1 0 0 0 1 0 0 0 2 0 0 0 1 0 0 1 2 0 0 2 0 NA NA NA NA NA NA NA NA 0 0 0 1 0 0 0 1 0 0 0 7 0 0 0 4 0 0 0 2 0 0 0 2 0 0 0 3 NA NA NA NA 0 0 0 3 0 0 2 0 0 0 0 2 NA NA NA NA 0 0 0 4 0 0 0 3 0 0 0 2 0 0 1 1 0 0 1 1 0 0 0 3 0 0 0 5 0 0 0 2
chrI 1896688 0.1652 0.3579 C T 0.5595 0.7247 0.4405 0.2753 0 78 0 61 0 1 0 3 0 1 0 1 0 0 0 4 0 0 0 4 0 2 0 2 0 1 0 3 0 2 0 1 0 5 0 0 0 1 0 0 0 3 0 1 0 0 0 3 0 0 0 2 0 1 0 1 0 1 0 2 0 4 0 0 0 1 0 1 0 1 0 0 0 0 0 2 0 2 0 0 0 0 0 9 0 0 0 4 0 1 0 0 0 2 0 2 NA NA NA NA 0 3 0 0 NA NA NA NA 0 6 0 0 NA NA NA NA 0 0 0 1 0 0 0 7 NA NA NA NA 0 0 0 4 0 1 0 2 0 1 0 2 0 0 0 1 0 0 0 6 0 0 0 4
chrI 1896826 0.1008 0.306 G A 0.7444 0.6436 0.2556 0.3564 32 0 113 0 0 0 1 0 0 0 1 0 0 0 3 0 0 0 3 0 0 0 4 0 0 0 5 0 0 0 4 0 2 0 0 0 0 0 2 0 0 0 4 0 0 0 2 0 NA NA NA NA 0 0 1 0 0 0 4 0 4 0 0 0 0 0 1 0 0 0 2 0 0 0 2 0 0 0 1 0 0 0 7 0 1 0 2 0 1 0 0 0 0 0 5 0 1 0 0 0 0 0 1 0 0 0 2 0 1 0 1 0 0 0 2 0 0 0 1 0 0 0 3 0 0 0 3 0 0 0 4 0 0 0 3 0 0 0 2 0 0 0 3 0 0 0 4 0 0 0 1 0
chrI 1898305 0.153 0.3314 G T 0.5921 0.7451 0.4079 0.2549 0 0 68 38 0 0 2 2 0 0 1 1 0 0 0 1 0 0 0 1 0 0 2 2 0 0 2 4 0 0 0 2 0 0 4 0 0 0 5 0 0 0 2 2 0 0 0 2 0 0 1 0 0 0 0 1 0 0 1 1 0 0 3 0 NA NA NA NA 0 0 1 0 0 0 0 1 0 0 1 0 0 0 0 2 NA NA NA NA 0 0 0 1 0 0 1 1 NA NA NA NA 0 0 4 0 0 0 0 1 0 0 3 0 0 0 1 3 0 0 1 2 0 0 0 2 0 0 1 4 0 0 0 3 0 0 1 4 0 0 2 0 0 0 0 4 0 0 0 8 0 0 0 1
chrI 1898463 0.1074 0.3668 G C 0.6869 0.5795 0.3131 0.4205 0 35 110 0 0 0 2 0 0 0 8 0 0 0 4 0 0 0 2 0 0 0 3 0 0 0 7 0 0 0 2 0 0 2 6 0 0 0 3 0 0 0 1 0 0 0 5 0 0 0 2 0 0 0 2 0 0 0 4 0 0 2 0 0 0 0 3 0 0 1 1 0 0 0 2 0 0 0 5 0 0 0 5 0 0 0 3 0 0 2 2 0 0 0 4 0 0 0 1 0 0 0 4 0 0 0 5 0 0 0 3 0 0 0 4 0 0 0 4 0 NA NA NA NA 0 0 1 0 0 0 3 0 0 0 3 0 0 0 3 0 0 0 2 0 0 0 3 0 0 0 1 0
chrI 1898681 0.1195 0.2854 T C 0.6549 0.7744 0.3451 0.2256 0 24 0 130 0 1 0 3 0 0 0 8 0 5 0 0 0 0 0 1 0 0 0 3 0 0 0 5 NA NA NA NA 0 0 0 6 NA NA NA NA 0 0 0 1 0 1 0 0 0 0 0 3 NA NA NA NA 0 0 0 3 0 0 0 1 0 0 0 1 0 0 0 1 0 3 0 0 0 0 0 4 0 0 0 3 0 1 0 0 0 0 0 1 0 2 0 1 0 1 0 0 0 0 0 4 0 0 0 3 NA NA NA NA 0 0 0 6 0 2 0 2 0 0 0 2 0 0 0 2 0 0 0 2 0 2 0 4 NA NA NA NA 0 4 0 0 0 0 0 1 0 0 0 2
chrI 1902415 0.1096 0.3559 C T 0.6989 0.5893 0.3011 0.4107 0 89 0 29 0 2 0 0 0 2 0 0 0 1 0 0 0 2 0 0 0 4 0 0 0 3 0 0 0 1 0 0 0 1 0 1 0 6 0 0 0 2 0 0 0 2 0 0 0 2 0 0 0 1 0 0 0 5 0 0 0 6 0 0 0 3 0 0 0 1 0 0 0 3 0 0 0 2 0 0 0 1 0 0 0 3 0 0 0 1 0 2 0 2 0 0 0 2 0 0 0 3 0 0 0 1 0 0 0 1 0 0 NA NA NA NA 0 2 0 0 0 3 0 0 0 3 0 0 0 3 0 0 0 2 0 0 0 3 0 0 0 5 0 0 0 5 0 0 0 4 0 0
chrI 1902915 0.1669 0.3406 C T 0.7429 0.5759 0.2571 0.4241 0 137 0 27 0 1 0 0 NA NA NA NA 0 2 0 0 0 2 0 0 0 2 0 0 0 2 0 0 0 3 0 0 0 1 0 3 0 3 0 0 0 3 0 0 0 2 0 0 0 2 0 0 0 2 0 0 0 1 0 0 0 3 0 0 0 4 0 0 0 1 0 0 0 2 0 0 0 4 0 0 0 4 0 0 0 3 0 0 0 0 0 1 0 3 0 0 0 4 0 0 0 4 0 0 0 1 0 0 0 0 0 2 0 2 0 0 0 4 0 0 0 3 0 0 0 3 0 0 0 6 0 0 0 4 0 0 0 4 0 0 0 1 0 0 0 3 0 0 NA NA NA NA
chrI 1903875 0.1548 0.3209 A G 0.6018 0.7565 0.3982 0.2435 76 0 66 0 1 0 8 0 2 0 2 0 NA NA NA NA 0 0 2 0 5 0 4 0 1 0 2 0 2 0 0 0 6 0 0 0 2 0 0 0 2 0 2 0 0 0 2 0 NA NA NA NA 1 0 2 0 2 0 5 0 2 0 0 0 0 0 1 0 3 0 0 0 0 0 1 0 3 0 2 0 0 0 7 0 0 0 3 0 1 0 2 0 0 0 3 0 0 0 5 0 4 0 0 0 0 0 6 0 1 0 0 0 1 0 3 0 1 0 2 0 1 0 1 0 2 0 3 0 0 0 5 0 1 0 0 0 2 0 1 0 1 0 2 0 0 0 1 0 0 0 3 0
chrI 1909527 0.1004 0.2754 A T 0.7748 0.6744 0.2252 0.3256 59 0 0 54 1 0 0 3 2 0 0 1 3 0 0 0 2 0 0 0 7 0 0 3 3 0 0 1 2 0 0 3 4 0 0 1 0 0 0 3 2 0 0 1 1 0 0 0 2 0 0 1 2 0 0 2 NA NA NA NA 0 0 0 5 2 0 0 2 1 0 0 0 1 0 0 1 3 0 0 4 2 0 0 0 5 0 0 0 NA NA NA NA 2 0 0 4 2 0 0 0 0 0 0 2 3 0 0 0 1 0 0 0 3 0 0 1 2 0 0 2 0 0 0 3 NA NA NA NA 2 0 0 0 0 0 0 5 2 0 0 0 2 0 0 3 3 0 0 0 5 0 0 0
chrI 1910760 0.1659 0.3473 T C 0.6937 0.5278 0.2613 0.4333 0 48 0 61 0 0 0 2 NA NA NA NA 0 2 0 2 NA NA NA NA 0 1 0 6 0 2 0 0 0 4 0 0 0 1 0 3 1 0 0 2 NA NA NA NA 0 1 0 2 0 1 0 1 0 1 0 0 0 2 0 1 0 0 0 1 0 1 0 0 0 2 0 2 0 0 0 4 0 1 0 3 0 4 0 0 0 0 0 3 0 2 0 0 0 0 0 2 0 0 0 3 0 0 0 1 1 2 0 0 0 0 0 1 0 1 0 0 0 0 0 5 0 1 0 0 0 0 0 5 0 2 0 0 0 0 0 5 0 2 0 0 0 0 0 1 0 6 0 0 0 1 0 0
chrI 1910864 0.1196 0.3271 A G 0.7327 0.6131 0.2673 0.3869 65 4 43 0 NA NA NA NA 1 0 3 0 7 0 0 0 2 0 0 0 2 0 5 0 2 0 1 0 5 0 1 0 1 0 2 0 0 1 1 0 1 0 4 0 1 0 0 0 1 0 1 0 0 0 1 0 0 0 3 0 0 0 2 0 0 0 1 0 4 0 0 0 3 0 2 0 0 0 1 0 4 0 0 0 4 0 0 0 2 0 0 0 2 0 1 0 5 0 0 0 0 0 1 0 2 0 0 0 1 0 1 0 NA NA NA NA 1 0 3 0 1 0 0 0 2 0 5 0 3 0 0 0 4 0 2 0 1 0 1 0 0 0 1 0 1 0 0 0 NA NA NA NA
chrI 1911736 0.1273 0.3326 C T 0.6038 0.731 0.3962 0.269 0 114 0 20 0 1 0 3 NA NA NA NA 0 0 0 1 NA NA NA NA 0 5 0 0 0 2 0 0 0 3 0 0 NA NA NA NA NA NA NA NA 0 2 0 4 0 0 0 3 0 3 0 0 0 2 0 0 0 4 0 0 0 7 0 0 0 4 0 1 0 3 0 0 0 1 0 1 0 2 0 0 0 2 0 0 0 0 0 5 0 2 0 0 0 4 0 1 0 0 0 1 0 5 0 0 0 1 0 0 0 3 0 0 0 2 0 0 0 1 0 0 0 2 0 0 0 2 0 0 0 2 0 2 0 4 0 5 NA NA NA NA 0 1 0 3 0 7 0 0 0 2 0 0
chrI 1911758 0.1678 0.3239 T G 0.5922 0.76 0.4078 0.24 0 0 19 111 0 0 1 2 NA NA NA NA 0 0 1 0 NA NA NA NA 0 0 0 6 0 0 0 2 0 0 0 4 0 0 0 1 NA NA NA NA 0 0 4 2 0 0 3 0 0 0 0 3 0 0 0 2 0 0 0 4 0 0 0 6 0 0 0 5 0 0 0 3 0 0 1 0 0 0 0 4 0 0 0 2 0 0 4 0 0 0 0 2 0 0 1 3 NA NA NA NA 0 0 0 4 0 0 0 1 0 0 0 3 0 0 0 1 0 0 1 2 0 0 0 4 0 0 0 2 0 0 2 2 0 0 4 4 NA NA NA NA 0 0 3 1 0 0 0 6 0 0 0 1
chrI 1916909 0.1488 0.3663 A G 0.5593 0.7081 0.4407 0.2919 78 0 84 0 5 0 1 0 3 0 3 0 0 0 3 0 0 0 4 0 5 0 3 0 3 0 2 0 0 0 6 0 5 0 0 0 5 0 0 0 1 0 0 0 0 0 3 0 0 0 1 0 NA NA NA NA 1 0 0 0 4 0 0 0 NA NA NA NA 1 0 0 0 2 0 0 0 1 0 0 0 0 0 3 0 0 0 1 0 1 0 3 0 2 0 1 0 0 0 3 0 7 0 0 0 0 0 6 0 NA NA NA NA 0 0 5 0 5 0 2 0 2 0 0 0 2 0 0 0 0 0 8 0 6 0 1 0 1 0 0 0 3 0 0 0 0 0 3 0 0 0 4 0
chrI 1917162 0.1266 0.3314 A C 0.6053 0.7318 0.3947 0.2682 103 53 0 0 2 3 0 0 NA NA NA NA 0 3 0 0 0 3 0 0 6 3 0 0 1 1 0 0 0 2 0 0 3 0 0 0 6 0 0 0 2 1 0 0 1 1 0 0 1 0 0 0 3 1 0 0 1 1 0 0 6 0 0 0 1 0 0 0 NA NA NA NA 0 1 0 0 1 1 0 0 0 1 0 0 1 4 0 0 1 0 0 0 3 0 0 0 1 0 0 0 3 0 0 0 0 1 0 0 2 0 0 0 0 7 0 0 2 2 0 0 3 0 0 0 1 1 0 0 0 5 0 0 3 1 0 0 1 2 0 0 3 3 0 0 1 1 0 0 1 1 0 0
chrI 1917168 0.143 0.4535 C A 0.475 0.618 0.525 0.382 76 78 0 0 4 1 0 0 NA NA NA NA 3 0 0 0 3 0 0 0 4 5 0 0 1 1 0 0 2 0 0 0 0 3 0 0 0 5 0 0 2 0 0 0 2 0 0 0 1 0 0 0 1 3 0 0 1 1 0 0 3 4 0 0 NA NA NA NA 0 1 0 0 1 0 0 0 2 0 0 0 1 0 0 0 5 0 0 0 0 1 0 0 1 2 0 0 1 0 0 0 1 2 0 0 1 0 0 0 0 2 0 0 8 0 0 0 2 2 0 0 1 2 0 0 1 1 0 0 5 0 0 0 1 3 0 0 2 1 0 0 4 2 0 0 3 0 0 0 1 0 0 0
chrI 1922315 0.1659 0.4337 T A 0.4219 0.5878 0.5469 0.3206 42 0 4 65 1 0 0 1 NA NA NA NA 1 0 0 0 3 0 0 0 0 0 0 1 2 0 0 3 2 0 0 0 2 0 0 2 1 0 0 2 1 0 0 0 2 0 0 1 1 0 0 1 NA NA NA NA 1 0 0 0 0 0 2 2 0 0 0 4 0 0 0 2 NA NA NA NA 0 0 1 0 1 0 0 5 3 0 0 0 NA NA NA NA 4 0 0 1 2 0 0 0 1 0 0 5 NA NA NA NA 0 0 0 1 0 0 0 1 0 0 0 2 2 0 1 2 0 0 0 2 2 0 0 1 2 0 0 1 1 0 0 0 1 0 0 1 0 0 0 1 0 0 0 1
chrI 1927206 0.1433 0.3488 A G 0.5795 0.7228 0.4205 0.2772 62 0 66 0 0 0 2 0 1 0 1 0 0 0 2 0 0 0 3 0 2 0 4 0 2 0 3 0 NA NA NA NA 1 0 0 0 2 0 0 0 1 0 3 0 0 0 2 0 0 0 2 0 1 0 2 0 3 0 1 0 3 0 0 0 NA NA NA NA 1 0 0 0 2 0 2 0 2 0 1 0 0 0 6 0 0 1 1 0 0 0 3 0 1 0 0 0 0 0 3 0 6 0 0 0 0 0 2 0 2 0 0 0 0 0 7 0 0 0 2 0 NA NA NA NA 2 0 1 0 NA NA NA NA 1 0 5 0 1 0 0 0 2 0 1 0 0 0 3 0 NA NA NA NA
chrI 1932296 0.1524 0.342 A G 0.5818 0.7343 0.4182 0.2657 56 0 28 0 NA NA NA NA 0 0 1 0 0 0 1 0 0 0 2 0 2 0 3 0 1 0 0 0 NA NA NA NA NA NA NA NA 4 0 0 0 2 0 0 0 0 0 2 0 0 0 4 0 NA NA NA NA 1 0 0 0 8 0 0 0 1 0 4 0 2 0 0 0 1 0 2 0 1 0 2 0 0 0 3 0 1 0 1 0 1 0 1 0 2 0 0 0 0 0 2 0 3 0 0 0 0 0 2 0 5 0 0 0 NA NA NA NA 0 0 1 0 0 0 3 0 0 0 1 0 0 0 1 0 1 0 3 0 1 0 0 0 3 0 0 0 0 0 2 0 0 0 1 0
chrI 1932297 0.1455 0.3455 A C 0.5818 0.7273 0.4182 0.2727 53 29 0 0 NA NA NA NA 0 1 0 0 0 1 0 0 0 2 0 0 2 3 0 0 1 0 0 0 NA NA NA NA NA NA NA NA 2 0 0 0 2 0 0 0 0 2 0 0 0 5 0 0 NA NA NA NA 1 0 0 0 8 0 0 0 1 4 0 0 2 0 0 0 1 2 0 0 1 2 0 0 0 3 0 0 1 1 0 0 1 1 0 0 2 0 0 0 0 2 0 0 3 0 0 0 1 2 0 0 5 0 0 0 NA NA NA NA 0 1 0 0 0 3 0 0 0 1 0 0 0 1 0 0 1 3 0 0 1 0 0 0 3 0 0 0 0 2 0 0 0 1 0 0
chrI 1933994 0.1188 0.3315 C T 0.6091 0.7278 0.3909 0.2722 0 96 0 53 0 2 0 0 0 1 0 0 0 0 0 2 0 0 0 6 0 1 0 5 0 1 0 2 NA NA NA NA 0 4 0 0 0 1 0 0 0 1 0 0 0 0 0 1 0 0 0 2 0 1 0 1 0 0 0 2 0 10 0 0 0 1 0 0 0 1 0 0 NA NA NA NA 0 4 0 1 0 0 0 3 0 1 0 0 0 2 0 1 0 7 0 0 0 0 0 4 0 5 0 0 0 2 0 1 0 2 0 0 0 0 0 1 0 1 0 1 0 2 0 0 0 0 0 1 0 0 0 4 0 1 0 2 0 0 0 1 0 1 0 0 0 0 0 3 0 0 0 1
chrI 1937448 0.1189 0.3539 A G 0.5867 0.7055 0.4133 0.2945 49 0 65 0 2 0 0 0 0 0 3 0 0 0 1 0 NA NA NA NA 1 0 0 0 1 0 3 0 0 0 4 0 2 0 1 0 1 0 0 0 4 0 1 0 0 0 1 0 0 0 3 0 0 0 8 0 0 0 2 0 2 0 0 0 1 0 3 0 0 0 3 0 NA NA NA NA 0 0 1 0 0 0 1 0 2 0 1 0 0 0 3 0 5 0 0 0 0 0 3 0 2 0 3 0 NA NA NA NA 1 0 2 0 0 0 3 0 2 0 2 0 2 0 1 0 0 0 7 0 0 0 2 0 0 0 4 0 0 0 4 0 5 0 0 0 0 0 3 0 0 0 1 0
chrI 1937459 0.1325 0.3494 G C 0.5844 0.7169 0.4156 0.2831 0 65 50 0 0 0 2 0 0 3 0 0 0 1 0 0 NA NA NA NA 0 0 1 0 0 3 1 0 0 5 0 0 0 2 2 0 0 0 1 0 0 1 4 0 0 1 0 0 0 3 0 0 0 9 0 0 0 2 0 0 0 0 2 0 0 3 1 0 0 3 0 0 NA NA NA NA 0 2 0 0 NA NA NA NA 0 0 2 0 0 2 0 0 0 0 6 0 0 3 0 0 0 3 2 0 NA NA NA NA 0 2 0 0 0 2 0 0 0 2 3 0 0 1 2 0 0 7 0 0 0 2 0 0 0 4 0 0 0 3 0 0 0 0 5 0 0 2 0 0 0 1 0 0
chrI 1937526 0.1239 0.3208 G A 0.6173 0.7412 0.3827 0.2588 17 0 96 0 1 0 1 0 0 0 3 0 0 0 2 0 0 0 2 0 1 0 2 0 1 0 1 0 0 0 3 0 0 0 1 0 NA NA NA NA 0 0 5 0 0 0 2 0 0 0 3 0 0 0 5 0 0 0 1 0 NA NA NA NA 0 0 1 0 0 0 4 0 1 0 1 0 0 0 1 0 0 0 1 0 0 0 2 0 0 0 1 0 3 0 0 0 0 0 3 0 3 0 2 0 0 0 2 0 0 0 2 0 0 0 1 0 2 0 2 0 0 0 1 0 0 0 4 0 0 0 2 0 0 0 4 0 1 0 1 0 4 0 3 0 0 0 2 0 NA NA NA NA
chrI 1946729 0.1067 0.28 G T 0.7733 0.6667 0.2267 0.3333 0 0 27 33 0 0 2 0 0 0 0 1 0 0 1 1 0 0 3 0 0 0 1 0 0 0 0 6 0 0 0 1 0 0 1 2 0 0 0 2 0 0 0 1 0 0 4 0 0 0 0 1 NA NA NA NA 0 0 0 3 0 0 1 1 0 0 1 2 0 0 0 2 0 0 2 0 0 0 1 2 0 0 0 2 0 0 2 0 0 0 2 3 0 0 1 0 NA NA NA NA NA NA NA NA 0 0 1 0 0 0 2 0 0 0 1 0 0 0 2 0 0 0 1 0 0 0 0 2 0 0 0 1 0 0 1 2 0 0 4 1 NA NA NA NA 0 0 1 1 0 0 0 1
chrI 1946758 0.1198 0.3732 G A 0.6867 0.5669 0.3133 0.4331 18 0 47 0 1 0 2 0 0 0 2 0 1 0 1 0 1 0 1 0 0 0 1 0 0 0 5 0 1 0 1 0 1 0 1 0 0 0 1 0 0 0 1 0 0 0 4 0 0 0 1 0 NA NA NA NA 0 0 4 0 1 0 1 0 0 0 4 0 0 0 2 0 1 0 2 0 1 0 2 0 0 0 1 0 0 0 2 0 1 0 5 0 0 0 1 0 NA NA NA NA NA NA NA NA 0 0 2 0 0 0 2 0 1 0 2 0 1 0 2 0 0 0 1 0 0 0 2 0 1 0 0 0 0 0 1 0 1 0 5 0 NA NA NA NA 2 0 1 1 0 0 1 0
chrI 1947245 0.1063 0.2861 C A 0.6607 0.767 0.3393 0.233 17 81 0 0 0 3 0 0 0 1 0 0 2 0 0 0 2 0 0 0 0 2 0 0 0 4 0 0 1 1 0 0 0 4 0 0 0 2 0 0 0 1 0 0 0 1 0 0 1 1 0 0 0 2 0 0 0 1 0 0 0 3 0 0 0 1 0 0 0 4 0 0 1 1 0 0 0 4 0 0 0 2 0 0 NA NA NA NA 0 1 0 0 0 1 0 0 3 0 0 0 0 2 0 0 0 1 0 0 0 3 0 0 NA NA NA NA NA NA NA NA 0 1 0 0 0 2 0 0 0 2 0 0 0 1 0 0 0 2 0 0 0 1 0 0 2 1 0 0 0 3 0 0
chrI 1947568 0.1071 0.345 A T 0.7013 0.5942 0.2987 0.3913 78 0 0 35 2 0 0 0 3 0 0 0 2 0 0 0 3 0 0 0 0 0 0 1 4 0 0 0 1 0 0 0 1 0 0 1 5 0 0 0 0 0 0 1 2 0 0 0 5 0 0 0 1 0 0 0 NA NA NA NA 3 0 0 0 1 0 0 1 2 0 0 0 3 0 0 0 3 0 0 0 NA NA NA NA 1 0 0 1 NA NA NA NA 1 0 0 1 4 0 0 0 5 0 0 0 1 0 0 0 2 0 0 0 NA NA NA NA 5 0 0 0 1 0 0 0 3 0 0 0 NA NA NA NA 6 0 0 0 1 0 1 0 1 0 0 2 3 0 0 0 NA NA NA NA
chrI 1947697 0.1308 0.3346 C T 0.7308 0.6 0.2692 0.4 0 101 0 30 0 1 0 2 NA NA NA NA 0 3 0 0 0 5 0 0 0 2 0 0 0 5 0 0 0 3 0 0 0 2 0 0 0 3 0 0 NA NA NA NA NA NA NA NA 0 4 0 0 NA NA NA NA 0 3 0 0 0 3 0 0 0 5 0 0 0 2 0 2 NA NA NA NA 0 3 0 0 0 3 0 0 0 4 0 0 0 1 0 1 0 1 0 0 0 4 0 0 0 1 0 0 0 3 0 0 0 2 0 0 NA NA NA NA 0 4 0 0 0 3 0 0 0 3 0 0 0 1 0 0 0 3 0 0 0 3 0 0 0 0 0 5 0 1 0 0 0 2 0 0
chrI 1948068 0.1587 0.4005 A T 0.6789 0.5202 0.3211 0.4798 64 0 0 30 0 0 0 1 3 0 0 0 2 0 0 0 3 0 0 0 1 0 0 0 2 0 0 2 1 0 0 0 1 0 0 0 6 0 0 0 1 0 0 1 2 0 0 0 3 0 0 0 1 0 0 0 1 0 0 0 2 0 0 0 2 0 0 0 2 0 0 1 3 0 0 0 4 0 0 3 2 0 0 0 5 0 0 1 0 0 0 2 0 0 0 2 1 0 0 1 3 0 0 0 2 0 0 1 3 0 0 1 1 0 0 0 3 0 0 1 5 0 0 0 2 0 0 0 4 0 0 0 5 0 0 0 3 0 0 0 1 0 0 0 1 0 0 0 1 0 0 0
chrI 1949194 0.1688 0.3218 G A 0.5938 0.7626 0.4062 0.2374 31 0 91 0 0 0 6 0 0 0 4 0 0 0 2 0 1 0 2 0 0 0 3 0 0 0 3 0 1 0 3 0 0 0 4 0 0 0 1 0 0 0 4 0 NA NA NA NA 2 0 3 0 0 0 3 0 0 0 3 0 0 0 4 0 0 0 1 0 0 0 1 0 NA NA NA NA 0 0 1 0 0 0 1 0 NA NA NA NA 0 0 6 0 0 0 2 0 3 0 0 0 0 0 2 0 0 0 5 0 0 0 3 0 NA NA NA NA 2 0 0 0 0 0 5 0 0 0 5 0 2 0 0 0 1 0 3 0 0 0 4 0 0 0 3 0 2 0 3 0 0 0 3 0
chrI 1949198 0.1575 0.309 G T 0.6122 0.7698 0.3878 0.2302 0 0 90 30 0 0 5 0 0 0 4 0 0 0 2 0 0 0 2 1 0 0 3 0 0 0 3 0 0 0 3 1 0 0 4 0 0 0 1 0 0 0 4 0 NA NA NA NA 0 0 3 2 0 0 3 0 0 0 3 0 0 0 4 0 0 0 1 0 0 0 1 0 NA NA NA NA 0 0 2 0 0 0 1 0 NA NA NA NA 0 0 6 0 0 0 2 0 0 0 0 3 0 0 2 0 0 0 5 0 0 0 4 0 NA NA NA NA 0 0 0 2 0 0 5 0 0 0 5 0 0 0 0 2 0 0 3 1 0 0 4 0 0 0 3 0 0 0 3 2 0 0 3 0
chrI 1949599 0.1591 0.3755 C T 0.7041 0.545 0.2959 0.455 0 81 0 36 0 2 0 0 0 4 0 0 0 5 0 0 0 2 0 0 0 5 0 0 0 1 0 0 0 5 0 0 0 2 0 0 0 2 0 0 0 4 0 2 0 5 0 0 0 3 0 0 0 3 0 0 0 3 0 0 0 6 0 0 0 6 0 0 0 1 0 0 0 1 0 0 0 7 0 0 0 3 0 0 0 1 0 0 0 4 0 0 NA NA NA NA 0 7 0 0 0 2 0 0 0 1 0 2 0 2 0 1 0 2 0 0 0 1 0 0 0 4 0 0 0 3 0 0 0 2 0 0 0 6 0 0 0 1 0 0 0 1 0 0 0 3 0 0 0 1 0 0
chrI 1952447 0.1613 0.3733 G A 0.7073 0.546 0.2927 0.454 42 0 85 0 0 0 1 0 0 0 1 0 NA NA NA NA 0 0 2 0 0 0 1 0 0 0 1 0 0 0 3 0 3 0 3 0 NA NA NA NA 2 0 0 0 0 0 3 0 0 0 1 0 0 0 4 0 0 0 1 0 0 0 3 0 0 0 5 0 1 0 2 0 NA NA NA NA 0 0 3 0 0 0 2 0 1 0 1 0 1 0 1 0 1 0 0 0 0 0 1 0 0 0 3 0 NA NA NA NA 5 0 2 0 0 0 5 0 0 0 2 0 0 0 2 0 0 0 8 0 0 0 6 0 0 0 7 0 0 0 4 0 1 0 1 0 0 0 2 0 NA NA NA NA
chrI 1953542 0.1196 0.3195 A G 0.6207 0.7403 0.3793 0.2597 129 0 30 0 1 0 0 0 2 0 0 0 0 0 2 1 1 0 2 0 4 0 0 0 3 0 0 0 1 0 2 0 1 0 0 0 6 0 0 0 5 0 0 0 0 0 3 0 3 0 4 0 2 0 0 0 1 0 0 0 8 0 0 0 2 0 0 0 1 0 0 0 0 0 2 0 3 0 0 0 3 0 0 0 NA NA NA NA 1 0 0 0 2 0 0 0 0 0 2 0 2 0 0 0 NA NA NA NA 1 0 0 0 NA NA NA NA 2 0 2 0 2 0 0 0 4 0 0 0 0 0 1 0 1 0 3 0 2 0 0 0 3 0 0 0 1 0 2 0 NA NA NA NA
chrI 1954670 0.1687 0.4001 T C 0.6842 0.5155 0.3158 0.4845 0 79 0 50 0 3 0 0 0 3 0 0 0 3 0 0 0 4 0 2 0 2 0 0 0 3 0 0 0 1 0 4 0 1 0 0 0 1 0 0 0 5 0 0 0 3 0 0 0 2 0 1 0 2 0 0 0 2 0 0 0 1 0 0 0 1 0 0 0 1 0 1 0 0 0 2 0 1 0 0 0 4 0 0 0 4 0 1 0 2 0 0 0 2 0 0 0 0 0 4 0 5 0 0 0 2 0 0 0 2 0 0 0 1 0 1 0 0 0 3 0 4 0 0 0 4 0 0 0 4 0 2 0 3 0 0 0 1 0 0 0 4 0 0 0 3 0 0 0 2 0 0
chrI 1959917 0.1306 0.2732 A T 0.7921 0.6615 0.2079 0.3385 125 0 0 23 1 0 0 0 3 0 0 0 5 0 0 0 3 0 0 0 4 0 0 0 6 0 0 0 3 0 0 0 3 0 0 2 5 0 0 0 1 0 0 0 1 0 0 0 3 0 0 0 3 0 0 0 3 0 0 0 6 0 0 0 2 0 0 0 NA NA NA NA NA NA NA NA 3 0 0 0 2 0 0 0 2 0 0 0 3 0 0 0 2 0 0 0 3 0 0 0 3 0 0 0 1 0 0 1 2 0 0 0 7 0 0 0 4 0 0 0 2 0 0 0 3 0 0 0 6 0 0 0 3 0 0 0 2 0 0 0 4 0 0 0 2 0 0 0 1 0 0 0
chrI 1960481 0.1688 0.3406 G A 0.575 0.7438 0.425 0.2562 49 0 59 0 0 0 6 0 4 0 0 0 2 0 0 0 2 0 1 0 4 0 4 0 0 0 4 0 7 0 2 0 0 0 2 0 4 0 1 0 1 0 3 0 3 0 4 0 2 0 0 0 3 0 0 0 2 0 0 0 0 0 5 0 2 0 1 0 0 0 1 0 4 0 3 0 NA NA NA NA 9 0 0 0 1 0 0 0 4 0 3 0 0 0 4 0 4 0 0 0 2 0 2 0 NA NA NA NA 1 0 2 0 2 0 1 0 0 0 1 0 5 0 0 0 4 0 0 0 4 0 0 0 NA NA NA NA 3 0 1 0 0 0 1 0 1 0 1 0 2 0 0 0
chrI 1960510 0.1439 0.3687 C T 0.5593 0.7033 0.4407 0.2967 0 66 0 51 0 3 0 0 0 0 0 4 0 0 0 2 0 1 0 2 0 4 0 2 0 3 0 0 0 2 0 4 0 2 0 0 0 0 0 6 0 2 0 2 0 4 0 1 NA NA NA NA 0 0 0 3 0 0 0 4 0 4 0 0 0 2 0 3 0 2 0 0 0 2 0 4 0 1 0 0 0 0 0 10 0 0 0 1 0 3 0 4 0 3 0 0 0 0 0 6 0 0 0 2 0 0 0 1 0 2 0 1 0 1 0 1 0 1 0 0 0 0 0 4 0 2 0 2 0 0 0 3 0 0 0 1 0 1 0 2 0 1 0 0 0 2 0 1 0 0 0 2
chrI 1960520 0.1564 0.3516 C T 0.5702 0.7265 0.4298 0.2735 0 65 0 54 0 2 0 0 0 0 0 4 0 0 0 2 0 1 0 2 0 4 0 2 0 3 0 0 0 3 0 4 0 3 0 0 0 0 0 6 0 3 0 2 0 4 0 1 NA NA NA NA 0 0 0 3 0 0 0 4 0 3 0 0 0 2 0 3 0 3 0 0 0 2 0 3 0 1 0 0 0 0 0 7 0 0 0 2 0 3 0 4 0 4 0 0 0 0 0 7 0 0 0 2 0 0 0 1 0 1 0 1 0 1 0 2 0 1 0 0 0 0 0 5 0 0 0 5 0 0 0 3 0 0 0 1 0 1 0 2 NA NA NA NA 0 2 0 2 0 0 0 3
chrI 1961551 0.1092 0.3784 A C 0.6762 0.567 0.3238 0.433 63 116 0 0 0 1 0 0 0 2 0 0 1 2 0 0 4 2 0 0 0 4 0 0 0 1 0 0 3 0 0 0 1 3 0 0 0 7 0 0 0 3 0 0 0 3 0 0 4 1 0 0 NA NA NA NA 0 3 0 0 0 4 0 0 0 4 0 0 1 0 0 0 0 1 0 0 0 4 0 0 0 7 0 0 NA NA NA NA 0 2 0 0 0 3 0 0 2 0 0 0 0 3 0 0 2 0 0 0 0 4 0 0 2 1 0 0 0 6 0 0 0 7 0 0 0 1 0 0 2 1 0 0 0 6 0 0 0 2 0 0 0 4 0 0 1 3 0 0 0 6 0 0
chrI 1963568 0.1139 0.2534 G A 0.6897 0.8036 0.3103 0.1964 21 0 60 0 0 0 3 0 1 0 0 0 NA NA NA NA 0 0 3 0 0 0 3 0 0 0 4 0 0 0 1 0 1 0 0 0 NA NA NA NA 0 0 1 0 1 0 1 0 1 0 0 0 1 0 0 0 NA NA NA NA 0 0 3 0 0 0 2 0 NA NA NA NA 0 0 1 0 1 0 0 0 1 0 0 0 0 0 2 0 NA NA NA NA 0 0 2 0 0 0 2 0 0 0 4 0 NA NA NA NA 2 0 1 0 2 0 0 0 NA NA NA NA 0 0 1 0 NA NA NA NA 1 0 0 0 NA NA NA NA 2 0 4 0 0 0 3 0 0 0 2 0 NA NA NA NA
chrI 1964694 0.1022 0.2699 G A 0.679 0.7812 0.321 0.2188 20 2 92 0 NA NA NA NA 3 0 6 0 2 0 0 0 0 0 1 0 3 0 2 0 0 0 4 0 1 0 5 0 0 0 3 0 NA NA NA NA 0 0 1 0 0 0 1 0 1 0 2 0 1 0 3 0 0 0 2 0 2 0 4 0 0 0 1 0 2 0 3 0 0 0 1 0 0 0 4 0 1 0 5 0 1 0 0 0 1 0 2 0 NA NA NA NA NA NA NA NA 0 0 3 0 0 0 3 0 1 0 0 0 1 0 0 0 1 0 4 0 1 0 3 0 0 0 3 0 2 0 3 0 0 0 6 0 0 0 1 1 0 0 2 0 1 0 1 0 0 0 2 0
chrI 1967538 0.1337 0.3891 C T 0.6778 0.544 0.3222 0.456 0 42 0 40 NA NA NA NA NA NA NA NA 0 1 0 0 0 1 0 0 0 0 0 3 0 0 0 4 0 1 0 5 0 4 0 0 0 1 0 0 0 0 0 1 0 2 0 0 0 4 0 0 NA NA NA NA NA NA NA NA 0 0 0 5 0 0 0 1 NA NA NA NA NA NA NA NA 0 0 0 3 NA NA NA NA 0 0 0 2 0 0 0 1 0 0 0 3 0 2 0 2 0 0 0 2 0 2 0 0 0 0 0 1 0 0 0 3 0 1 0 0 0 0 0 2 0 1 0 0 0 2 0 0 NA NA NA NA NA NA NA NA 0 0 0 1 0 0 0 3 NA NA NA NA
chrI 1969077 0.1193 0.3997 A T 0.66 0.5407 0.34 0.4593 90 0 0 56 0 0 0 2 3 0 0 0 2 0 0 0 4 0 0 0 1 0 0 1 0 0 0 1 1 0 0 1 5 0 0 0 2 0 0 0 1 0 0 1 NA NA NA NA 4 0 0 0 4 0 0 0 4 0 0 0 0 0 0 2 0 0 0 4 NA NA NA NA 0 0 0 1 2 0 0 2 3 0 0 0 NA NA NA NA 1 0 0 2 0 0 0 3 2 0 0 2 2 0 0 1 NA NA NA NA 0 0 0 3 1 0 0 1 4 0 0 1 0 0 0 1 1 0 0 0 3 0 0 0 5 0 0 0 2 0 0 1 0 0 0 1 2 0 0 0 NA NA NA NA
chrI 1970625 0.1282 0.3974 A G 0.6667 0.5385 0.3333 0.4615 41 0 69 0 0 0 5 0 0 0 1 0 2 0 0 0 1 0 0 0 0 0 2 0 0 0 2 0 0 0 1 0 1 0 2 0 0 0 3 0 0 0 3 0 2 0 0 0 1 0 1 0 0 0 1 0 NA NA NA NA 0 0 1 0 0 0 3 0 NA NA NA NA 1 0 0 0 0 0 1 0 0 0 1 0 0 0 3 0 0 0 2 0 0 0 1 0 3 0 0 0 0 0 4 0 2 0 0 0 0 0 1 0 0 0 2 0 0 0 3 0 0 0 2 0 0 0 7 0 1 0 1 0 1 0 0 0 0 0 2 0 0 0 7 0 1 0 0 0 0 0 1 0
chrI 1975476 0.1256 0.2592 C T 0.678 0.8036 0.322 0.1964 0 84 0 35 NA NA NA NA 0 3 0 0 0 2 0 2 0 0 0 1 0 5 0 0 NA NA NA NA 0 1 0 2 0 7 0 0 0 3 0 0 NA NA NA NA 0 1 0 0 0 2 0 1 0 4 0 0 0 1 0 0 0 4 0 0 0 2 0 0 0 1 0 1 NA NA NA NA 0 3 0 0 0 1 0 0 NA NA NA NA NA NA NA NA 0 1 0 0 NA NA NA NA 0 5 0 0 0 1 0 0 0 1 0 0 0 1 0 0 0 1 0 0 0 4 0 0 0 4 0 0 0 1 0 0 0 0 0 3 0 4 0 0 0 1 0 0 0 1 0 2 NA NA NA NA
chrI 1976386 0.1382 0.4876 A C 0.4433 0.5815 0.5567 0.4185 110 50 0 0 2 1 0 1 2 2 0 0 2 1 0 0 0 3 0 0 5 1 0 0 1 2 0 0 2 2 0 0 4 1 0 0 3 0 0 0 3 0 0 0 2 2 0 0 4 0 0 0 6 0 0 0 3 0 0 0 1 1 0 0 1 1 0 0 1 0 0 0 1 0 0 0 0 2 0 0 6 2 0 0 2 3 0 0 4 2 0 0 2 0 0 0 4 3 0 0 2 0 0 0 2 1 0 0 1 2 0 0 4 0 0 0 0 1 0 0 1 2 0 0 1 0 0 0 1 4 0 0 7 3 0 0 3 4 0 0 0 1 0 0 1 2 0 0 2 0 0 0
chrI 1978299 0.1191 0.3773 G T 0.6822 0.5631 0.3178 0.4369 0 0 75 65 0 0 7 0 0 0 0 2 NA NA NA NA 0 0 1 1 0 0 5 2 1 0 4 0 0 0 6 0 0 0 0 2 NA NA NA NA 0 0 0 2 0 0 2 0 0 0 0 2 0 0 2 2 0 0 0 3 NA NA NA NA 0 0 1 1 0 0 1 3 0 0 3 0 0 0 0 2 0 0 0 7 0 0 2 0 0 0 1 3 0 0 3 0 0 0 5 0 0 0 0 1 0 0 3 1 0 0 1 1 NA NA NA NA 0 0 1 0 0 0 1 2 NA NA NA NA 0 0 2 4 0 0 3 0 0 0 2 3 0 0 1 0 0 0 3 3 0 0 0 6
chrI 1980921 0.1605 0.4094 A C 0.6709 0.5103 0.3291 0.4897 48 39 0 0 1 0 0 0 NA NA NA NA 0 2 0 0 2 2 0 0 1 0 0 0 2 0 0 0 3 0 0 0 0 2 0 0 3 1 0 0 0 4 0 0 2 0 0 0 0 1 0 0 NA NA NA NA 1 4 0 0 3 0 0 0 2 2 0 0 NA NA NA NA 1 0 0 0 3 0 0 0 NA NA NA NA NA NA NA NA 0 2 0 0 3 1 0 0 3 0 0 0 2 0 0 0 NA NA NA NA 0 1 0 0 3 0 0 0 2 0 0 0 4 3 0 0 0 1 0 0 0 2 0 0 1 0 0 0 2 2 0 0 4 1 0 0 0 2 0 0 0 3 0 0
chrI 1980938 0.1532 0.4669 C A 0.6098 0.4565 0.3902 0.5435 38 42 0 0 0 1 0 0 NA NA NA NA 2 0 0 0 1 2 0 0 0 1 0 0 0 2 0 0 0 3 0 0 2 0 0 0 0 3 0 0 4 0 0 0 0 2 0 0 NA NA NA NA NA NA NA NA 3 1 0 0 0 3 0 0 1 2 0 0 NA NA NA NA 0 1 0 0 1 3 0 0 NA NA NA NA NA NA NA NA 2 0 0 0 1 1 0 0 0 2 0 0 0 1 0 0 NA NA NA NA 1 0 0 0 0 2 0 0 0 2 0 0 3 3 0 0 1 0 0 0 2 0 0 0 1 1 0 0 3 2 0 0 1 3 0 0 NA NA NA NA 2 0 0 0
chrI 1981781 0.1226 0.2842 T C 0.6545 0.7771 0.3455 0.2229 0 43 0 72 0 0 0 2 0 2 0 0 0 1 0 0 0 1 0 4 0 4 0 2 0 0 0 3 0 2 0 2 0 2 0 1 0 2 0 1 0 1 0 2 0 1 0 1 0 4 0 0 NA NA NA NA 0 2 0 0 0 0 0 3 0 1 0 0 0 2 0 2 0 0 0 2 0 0 0 1 0 4 0 0 0 0 0 2 NA NA NA NA 0 0 0 2 0 0 0 3 0 2 0 1 0 1 0 2 0 1 0 1 0 2 0 1 0 0 0 4 0 5 0 2 0 5 0 1 0 11 0 0 0 14 0 0 NA NA NA NA 0 0 0 1 0 2 0 2 0 3 0 0
chrI 1981793 0.1088 0.2533 A C 0.6923 0.8011 0.3077 0.1989 71 46 0 0 NA NA NA NA 0 2 0 0 0 2 0 0 4 1 0 0 2 5 0 0 NA NA NA NA 1 2 0 0 2 1 0 0 0 2 0 0 1 1 0 0 1 1 0 0 0 4 0 0 0 1 0 0 0 2 0 0 2 0 0 0 0 1 0 0 2 1 0 0 2 0 0 0 1 0 0 0 0 4 0 0 2 0 0 0 NA NA NA NA 2 0 0 0 3 0 0 0 1 2 0 0 2 1 0 0 1 1 0 0 1 3 0 0 4 0 0 0 2 5 0 0 1 4 0 0 0 10 0 0 0 14 0 0 NA NA NA NA 1 0 0 0 2 2 0 0 0 3 0 0
chrI 1981795 0.1263 0.2576 T C 0.6792 0.8056 0.3208 0.1944 0 47 0 74 NA NA NA NA 0 2 0 0 0 2 0 0 0 1 0 4 0 5 0 2 NA NA NA NA 0 2 0 1 0 1 0 2 0 2 0 0 0 1 0 1 0 1 0 1 0 4 0 0 0 1 0 0 0 2 0 0 0 0 0 2 0 1 0 0 0 1 0 1 0 0 0 2 0 0 0 1 0 4 0 0 0 0 0 3 NA NA NA NA 0 0 0 2 0 0 0 3 0 2 0 1 0 1 0 2 0 1 0 1 0 2 0 1 0 0 0 4 0 5 0 1 0 4 0 1 0 10 0 0 0 14 0 0 NA NA NA NA 0 0 0 1 0 2 0 2 0 2 0 0
chrI 1982310 0.1283 0.4574 G A 0.6067 0.4784 0.3933 0.5216 70 0 43 0 4 0 0 0 3 0 0 0 2 0 1 0 1 0 4 0 4 0 1 0 0 0 2 0 0 0 5 0 1 1 0 0 2 0 1 0 4 0 0 0 1 0 0 0 3 0 2 0 1 0 0 0 2 0 0 0 0 0 2 0 3 0 2 0 2 0 2 0 0 0 4 0 1 0 0 0 2 0 0 0 3 0 0 0 3 0 0 0 2 0 3 0 NA NA NA NA 0 0 4 0 2 0 0 0 5 0 0 0 0 0 5 0 0 0 1 0 1 0 1 0 1 0 0 0 0 0 2 0 0 0 5 0 2 0 0 0 0 0 3 0 3 0 4 0 1 0 0 0
chrI 1983196 0.1422 0.3952 A G 0.6759 0.5337 0.3241 0.4663 109 0 46 0 0 0 2 0 6 0 0 0 3 0 0 0 1 0 1 0 2 0 0 0 1 0 0 0 1 0 0 0 1 0 2 0 6 0 0 0 NA NA NA NA 1 0 0 0 6 0 0 0 2 0 0 0 2 0 0 0 3 0 0 0 2 0 0 0 0 0 1 0 1 0 0 0 5 0 0 0 2 0 0 0 0 0 3 0 2 0 1 0 0 0 3 0 0 0 2 0 3 0 0 0 0 0 1 0 1 0 2 0 6 0 0 0 3 0 0 0 NA NA NA NA 6 0 0 0 1 0 0 0 3 0 0 0 NA NA NA NA 0 0 1 0 1 0 1 0 2 0 0 0
chrI 1983375 0.1314 0.3883 T C 0.6774 0.546 0.3226 0.454 0 52 0 90 0 0 0 3 0 6 0 0 0 0 0 2 0 1 0 1 NA NA NA NA 0 0 0 5 0 0 0 6 0 5 0 0 0 1 0 3 NA NA NA NA NA NA NA NA 0 0 0 1 NA NA NA NA 0 3 0 0 0 0 0 4 0 1 0 3 0 1 0 0 NA NA NA NA 0 1 0 3 0 2 0 0 0 0 0 1 0 2 0 0 0 0 0 3 0 0 0 3 0 1 0 0 0 2 0 3 0 2 0 1 0 0 0 1 0 0 0 5 0 1 0 1 0 3 0 0 0 1 0 1 0 0 0 2 0 2 0 0 0 0 0 6 0 1 0 1 0 1 0 0
chrI 1983728 0.117 0.3669 A T 0.6916 0.5746 0.3084 0.4254 49 0 0 34 NA NA NA NA 0 0 0 5 NA NA NA NA NA NA NA NA 2 0 0 2 2 0 0 0 4 0 0 0 0 0 0 3 2 0 0 1 NA NA NA NA NA NA NA NA 1 0 0 2 0 0 0 2 0 0 0 3 2 0 0 0 1 0 0 2 0 0 0 1 1 0 0 0 2 0 0 3 0 0 0 1 NA NA NA NA NA NA NA NA 1 0 0 0 4 0 0 0 3 0 0 3 3 0 0 0 0 0 0 3 2 0 0 0 1 0 0 0 5 0 0 2 0 0 0 2 0 0 0 3 2 0 0 0 1 0 0 4 1 0 0 0 0 0 0 2 0 0 0 1
chrI 1983807 0.1128 0.3863 A G 0.6701 0.5573 0.3299 0.4427 56 0 42 0 2 0 0 0 0 0 5 0 0 0 1 0 0 0 1 0 1 0 6 0 4 0 0 0 5 0 0 0 0 0 6 0 2 0 1 0 0 0 1 0 0 0 1 0 0 0 1 0 0 0 1 0 0 0 3 0 4 0 0 0 1 0 2 0 2 0 0 0 2 0 0 0 0 0 1 0 0 0 2 0 NA NA NA NA 0 0 1 0 NA NA NA NA 6 0 0 0 4 0 4 0 2 0 0 0 0 0 4 0 3 0 0 0 1 0 0 0 1 0 2 0 0 0 5 0 1 0 5 0 3 0 0 0 1 0 5 1 1 0 0 0 0 0 2 0 0 0 2 0
chrI 1983816 0.1446 0.3693 A G 0.703 0.5584 0.297 0.4416 56 0 44 0 2 0 0 0 0 0 4 0 0 0 1 0 0 0 1 0 1 0 6 0 4 0 0 0 5 0 0 0 0 0 6 0 1 0 1 0 0 0 1 0 0 0 1 0 0 0 1 0 0 0 1 0 0 0 4 0 5 0 0 0 1 0 1 0 1 0 0 0 2 0 0 0 NA NA NA NA 0 0 1 0 NA NA NA NA 0 0 1 0 NA NA NA NA 6 0 0 0 4 0 4 0 2 0 0 0 0 0 4 0 4 0 0 0 1 0 0 0 1 0 2 0 0 0 5 0 2 0 5 0 3 0 0 0 1 0 6 0 1 0 0 0 0 0 2 0 0 0 2 0
chrI 1983878 0.1313 0.3661 G A 0.6941 0.5628 0.3059 0.4262 37 0 60 0 0 0 4 0 3 0 0 0 1 0 1 0 2 0 1 0 7 0 1 0 0 0 3 0 0 0 7 0 5 0 0 0 1 0 0 0 2 0 0 0 2 0 0 0 NA NA NA NA NA NA NA NA 2 0 0 0 0 0 7 0 1 0 1 0 0 0 2 0 0 0 1 0 NA NA NA NA 2 0 0 0 NA NA NA NA 1 0 0 0 0 0 1 0 0 0 3 0 1 0 2 0 0 0 2 0 2 0 0 0 0 0 3 0 NA NA NA NA 2 0 0 0 3 0 0 0 4 0 2 0 0 0 2 0 3 0 1 0 0 0 1 0 2 0 1 0 1 0 0 0
chrI 1985530 0.1458 0.4494 C A 0.6235 0.4777 0.3765 0.5223 68 52 0 0 3 0 0 0 2 0 0 0 1 1 0 0 0 3 0 0 3 0 0 0 0 4 0 0 0 3 0 0 4 0 0 0 3 2 0 0 6 0 0 0 1 0 0 0 0 3 0 0 2 5 0 0 3 0 0 0 0 6 0 0 1 1 0 0 NA NA NA NA NA NA NA NA 2 0 0 0 1 0 0 0 5 0 0 0 3 0 0 0 1 0 0 0 0 2 0 0 NA NA NA NA 1 2 0 0 5 0 0 0 0 2 0 0 0 4 0 0 1 1 0 0 2 0 0 0 2 1 0 0 0 2 0 0 1 0 0 0 2 1 0 0 0 2 0 0 4 0 0 0
chrI 1985969 0.162 0.4105 G C 0.6705 0.5085 0.3295 0.4915 0 48 102 0 0 0 1 0 0 3 0 0 0 1 2 0 0 1 0 0 0 3 1 0 0 0 5 0 0 0 3 0 0 3 0 0 0 1 3 0 0 1 1 0 0 2 1 0 0 4 2 0 0 1 0 0 0 2 0 0 0 0 2 0 0 3 1 0 NA NA NA NA 0 0 2 0 0 0 2 0 0 3 0 0 0 0 1 0 0 2 0 0 0 0 2 0 0 0 1 0 0 0 2 0 0 1 1 0 0 3 3 0 0 0 3 0 0 0 3 0 0 2 4 0 0 4 0 0 0 3 0 0 0 0 3 0 NA NA NA NA 0 0 7 0 0 2 0 0 0 1 0 0
chrI 1986051 0.145 0.3334 C T 0.7391 0.5941 0.2609 0.4059 0 118 0 25 0 3 0 0 0 1 0 0 0 1 0 0 0 1 0 1 0 2 0 0 0 4 0 0 0 3 0 0 0 1 0 2 0 3 0 0 0 4 0 0 0 0 0 3 0 5 0 0 0 3 0 0 0 2 0 0 0 3 0 0 0 2 0 0 0 2 0 0 0 4 0 0 0 1 0 0 0 3 0 0 0 2 0 0 0 1 0 0 0 4 0 0 0 1 0 0 0 2 0 0 0 1 0 1 0 3 0 0 0 3 0 0 0 5 0 0 0 6 0 0 0 3 0 0 0 5 0 0 0 3 0 0 0 1 0 0 0 6 0 0 0 1 0 1 0 1 0 0
chrI 1986099 0.1006 0.4854 G C 0.4643 0.5649 0.5357 0.4351 0 75 41 0 0 3 1 0 0 0 1 0 0 1 1 0 0 1 1 0 0 1 0 0 0 3 1 0 0 2 0 0 0 1 1 0 0 1 0 0 0 2 0 0 0 0 2 0 0 2 0 0 0 3 0 0 NA NA NA NA 0 2 0 0 0 1 0 0 0 2 0 0 0 3 1 0 0 1 1 0 0 1 1 0 0 1 0 0 NA NA NA NA 0 2 0 0 0 1 0 0 0 2 1 0 NA NA NA NA 0 0 1 0 0 1 1 0 0 3 0 0 0 2 0 0 0 2 0 0 0 4 0 0 0 2 0 0 0 2 0 0 0 3 0 0 0 1 2 0 0 1 1 0
chrI 1987004 0.1141 0.2837 G A 0.7733 0.6593 0.2267 0.3407 9 0 83 0 0 0 3 0 0 0 2 0 0 0 3 0 1 0 0 0 0 0 1 0 0 0 1 0 0 0 1 0 0 0 1 0 0 0 2 0 0 0 2 0 1 0 1 0 0 0 6 0 NA NA NA NA 0 0 2 0 0 0 2 0 0 0 3 0 2 0 1 0 0 0 3 0 0 0 1 0 0 0 3 0 0 0 1 0 0 0 1 0 0 0 1 0 0 0 3 0 0 0 1 0 NA NA NA NA 0 0 3 0 0 0 3 0 0 0 1 0 0 0 4 0 0 0 4 0 0 0 2 0 0 0 3 0 0 0 3 0 NA NA NA NA 1 0 0 0 0 0 4 0
chrI 1987017 0.1262 0.307 C T 0.7561 0.6299 0.2439 0.3701 0 86 0 11 0 3 0 0 0 2 0 0 0 3 0 0 0 0 0 2 0 1 0 0 0 1 0 0 0 1 0 0 0 1 0 0 0 2 0 0 0 2 0 0 0 0 0 1 0 6 0 0 NA NA NA NA 0 2 0 0 0 2 0 0 0 4 0 0 0 1 0 3 0 3 0 0 0 2 0 0 0 3 0 0 0 1 0 0 0 3 0 0 0 1 0 0 0 3 0 0 0 2 0 0 NA NA NA NA 0 3 0 0 0 3 0 0 0 1 0 0 0 4 0 0 0 5 0 0 0 2 0 0 0 5 0 0 0 3 0 0 NA NA NA NA 0 1 0 1 0 4 0 0
chrI 1987047 0.1403 0.2767 T C 0.7935 0.6532 0.2065 0.3468 0 11 0 87 0 0 0 4 0 0 0 1 0 0 0 3 0 2 0 0 0 0 0 1 0 0 0 2 NA NA NA NA 0 0 0 1 0 0 0 2 0 0 0 3 0 1 0 0 0 0 0 5 NA NA NA NA 0 0 0 2 0 0 0 2 0 0 0 5 0 3 0 1 0 0 0 3 0 0 0 2 0 0 0 3 0 0 0 1 0 0 0 4 0 0 0 2 0 0 0 3 0 0 0 3 0 1 0 0 0 0 0 4 0 0 0 3 0 0 0 1 0 0 0 3 0 0 0 5 0 0 0 4 0 0 0 6 0 0 0 4 0 0 0 2 0 1 0 2 0 0 0 3
chrI 1987331 0.122 0.3799 C T 0.6812 0.5591 0.3188 0.4409 0 67 0 68 0 1 0 2 0 1 0 0 0 5 0 0 0 1 0 2 0 6 0 0 0 4 0 0 0 4 0 0 0 0 0 1 0 1 0 0 0 1 0 0 0 2 0 0 0 2 0 0 NA NA NA NA 0 5 0 0 0 7 0 0 0 5 0 0 0 2 0 2 0 3 0 0 0 1 0 0 0 5 0 0 0 0 0 4 0 0 0 3 0 2 0 0 0 2 0 0 0 3 0 0 0 1 0 0 0 3 0 1 0 4 0 0 0 3 0 0 0 6 0 0 0 3 0 0 0 6 0 0 0 9 0 0 0 1 0 0 0 3 0 2 0 0 0 2 0 1 0 0
chrI 1987905 0.1641 0.4207 A C 0.6557 0.4916 0.3443 0.4972 53 81 0 0 1 1 0 0 0 3 0 0 NA NA NA NA 0 2 0 0 4 2 0 0 1 0 0 0 NA NA NA NA 0 3 0 0 1 1 0 0 0 1 0 0 1 2 0 0 0 1 0 0 0 1 0 0 0 1 0 0 1 0 0 0 2 2 0 0 3 2 0 0 NA NA NA NA 1 0 0 0 0 2 0 0 0 3 0 0 NA NA NA NA 3 0 0 0 1 1 0 0 0 1 0 0 2 0 0 0 0 3 0 0 3 0 0 0 5 0 0 0 0 3 0 0 0 5 0 0 NA NA NA NA 4 0 0 0 NA NA NA NA 2 0 0 0 1 1 0 0 0 2 0 0
chrI 1995195 0.1012 0.4792 G C 0.5714 0.4702 0.4286 0.5298 0 98 37 0 0 3 1 0 0 2 0 0 0 2 0 0 0 0 6 0 0 5 0 0 0 5 0 0 0 1 3 0 0 3 0 0 0 1 0 0 0 3 0 0 0 0 2 0 NA NA NA NA 0 0 2 0 0 2 0 0 0 1 0 0 0 2 0 0 0 0 2 0 0 3 0 0 0 1 0 0 0 1 1 0 0 5 0 0 NA NA NA NA 0 3 0 0 0 4 1 0 0 1 0 0 0 0 5 0 0 3 0 0 0 0 2 0 0 1 1 0 0 2 0 0 0 6 0 0 0 5 2 0 0 0 4 0 0 4 0 0 0 1 0 0 0 0 7 0 0 2 0 0
chrI 1995378 0.1243 0.449 A G 0.6132 0.4889 0.3868 0.5111 54 0 79 0 0 0 3 0 0 0 2 0 3 0 0 0 2 0 0 0 0 0 1 0 0 0 4 0 1 0 1 0 0 0 3 0 0 0 1 0 0 0 2 0 4 0 0 0 1 0 1 0 1 0 1 0 0 0 2 0 0 0 2 0 0 0 5 0 1 0 0 0 1 0 5 0 0 0 6 0 2 0 1 0 0 0 2 0 0 0 2 0 0 0 8 0 1 0 2 0 0 0 2 0 6 0 0 0 0 0 3 0 5 0 1 0 1 0 1 0 NA NA NA NA 0 0 2 0 0 0 1 0 2 0 0 0 0 0 2 0 0 0 1 0 NA NA NA NA 0 0 1 0
chrI 1995396 0.1355 0.4322 G C 0.6355 0.5 0.3645 0.5 0 82 52 0 0 3 0 0 0 2 0 0 0 0 2 0 0 0 2 0 0 1 0 0 0 4 0 0 0 0 1 0 0 2 0 0 0 1 0 0 0 2 0 0 0 0 4 0 0 1 1 0 0 1 1 0 0 2 0 0 0 2 0 0 0 7 0 0 0 0 1 0 0 5 1 0 0 6 0 0 0 1 2 0 0 2 0 0 0 1 0 0 0 8 0 0 0 2 1 0 0 1 0 0 0 0 6 0 0 3 0 0 0 1 5 0 0 1 1 0 NA NA NA NA 0 2 0 0 0 2 0 0 0 0 2 0 0 3 0 0 0 1 0 0 NA NA NA NA 0 1 0 0
chrI 1995431 0.1147 0.3544 A G 0.703 0.5882 0.297 0.4118 75 0 63 0 2 0 1 0 NA NA NA NA 2 0 0 0 5 0 0 0 0 0 2 0 0 0 5 0 1 0 2 0 0 0 3 0 0 0 2 0 3 0 0 0 4 0 0 0 0 0 1 0 1 0 1 0 0 0 1 0 0 0 2 0 0 0 5 0 1 0 0 0 1 0 3 0 0 0 6 0 3 0 3 0 3 0 0 0 NA NA NA NA 1 0 6 0 4 0 0 1 0 0 1 0 6 0 0 0 2 0 1 0 5 0 2 0 1 0 0 0 NA NA NA NA 0 0 4 0 1 0 3 0 4 0 0 0 0 0 3 0 1 0 1 0 NA NA NA NA 0 0 1 0
chrI 1996906 0.1147 0.3531 G A 0.7042 0.5896 0.2958 0.4104 28 0 58 0 1 0 0 0 0 0 2 0 0 0 1 0 0 0 2 0 1 0 2 0 1 0 0 0 3 0 1 0 0 0 4 0 1 0 0 0 0 0 1 0 NA NA NA NA 0 0 1 0 0 0 2 0 0 0 3 0 4 0 0 0 0 0 1 0 0 0 1 0 1 0 0 0 2 0 1 0 0 0 2 0 0 0 1 0 NA NA NA NA NA NA NA NA 0 0 4 0 1 0 2 0 0 0 2 0 0 0 1 0 NA NA NA NA 1 0 0 0 0 0 2 0 0 0 5 0 0 0 2 0 0 0 2 0 0 0 1 0 3 0 0 0 0 0 1 0 0 0 1 0
chrI 1996919 0.1293 0.3484 A C 0.7162 0.587 0.2838 0.413 66 27 0 0 0 1 0 0 2 0 0 0 1 0 0 0 2 0 0 0 2 1 0 0 0 2 0 0 1 4 0 0 5 0 0 0 1 1 0 0 1 0 0 0 NA NA NA NA 1 0 0 0 2 0 0 0 4 0 0 0 0 4 0 0 1 0 0 0 1 0 0 0 0 1 0 0 1 0 0 0 3 0 0 0 0 1 0 0 NA NA NA NA NA NA NA NA 3 0 0 0 2 1 0 0 3 0 0 0 0 1 0 0 1 0 0 0 0 2 0 0 2 0 0 0 5 0 0 0 2 0 0 0 1 0 0 0 1 0 0 0 0 3 0 0 1 0 0 0 1 0 0 0
chrI 1996957 0.142 0.4213 G T 0.5077 0.6497 0.4923 0.3503 0 0 38 52 0 0 1 0 0 0 0 2 NA NA NA NA 0 0 1 0 0 0 2 1 0 0 2 0 0 0 5 1 0 0 2 3 0 0 1 2 0 0 0 1 0 0 1 0 0 0 0 1 0 0 0 2 0 0 0 4 0 0 2 0 0 0 1 1 0 0 1 0 NA NA NA NA 0 0 0 1 0 0 0 4 NA NA NA NA NA NA NA NA 0 0 2 0 0 0 0 1 0 0 1 3 0 0 2 0 NA NA NA NA 0 0 0 1 0 0 2 1 0 0 0 2 0 0 0 5 0 0 0 1 0 0 0 4 0 0 0 1 0 0 3 0 0 0 1 2 0 0 0 2
chrI 1997767 0.128 0.4829 C T 0.4531 0.5812 0.5469 0.4188 0 47 0 80 0 1 0 0 0 0 0 3 0 0 0 4 0 1 0 2 0 1 0 4 0 1 0 0 0 1 0 1 0 2 0 1 0 0 0 2 0 0 0 4 0 0 0 1 0 0 0 2 0 0 0 2 0 0 0 2 0 1 0 0 0 1 0 0 0 0 0 1 0 1 0 0 0 2 0 2 0 0 0 2 0 0 0 1 0 0 0 1 0 0 0 2 0 0 0 5 0 4 0 0 0 2 0 1 0 0 0 3 0 0 0 1 0 3 0 2 0 0 0 1 0 0 0 4 0 0 0 4 0 0 0 11 0 1 0 2 0 3 0 2 0 5 0 3 0 0 0 1
chrI 1999826 0.1084 0.3875 A C 0.6667 0.5583 0.3333 0.4417 44 92 0 0 NA NA NA NA 0 1 0 0 1 2 0 0 4 0 0 0 0 4 0 0 0 1 0 0 NA NA NA NA 1 1 0 0 0 5 0 0 NA NA NA NA 2 0 0 0 1 1 0 0 1 0 0 0 0 4 0 0 0 1 0 0 0 4 0 0 3 0 0 0 2 0 0 0 0 2 0 0 2 1 0 0 NA NA NA NA 0 1 0 0 NA NA NA NA 1 3 0 0 0 2 0 0 2 0 0 0 0 3 0 0 2 1 0 0 1 1 0 0 NA NA NA NA 0 1 0 0 1 2 0 0 7 0 0 0 0 3 0 0 0 2 0 0 3 0 0 0 0 1 0 0
chrI 2001301 0.1029 0.3782 C T 0.6733 0.5704 0.3267 0.4296 0 75 0 50 0 0 0 5 0 1 0 0 0 1 0 0 0 3 0 0 0 4 0 1 0 0 0 4 0 2 0 3 0 2 0 0 0 2 0 1 0 2 0 1 0 2 0 0 0 4 0 0 0 2 0 0 0 1 0 0 0 0 0 1 0 2 0 1 0 3 0 0 0 3 0 2 0 0 0 1 0 2 0 0 0 0 0 1 NA NA NA NA 0 0 0 4 0 2 0 0 0 2 0 1 0 1 0 0 0 2 0 1 0 0 0 2 0 0 0 2 0 1 0 1 0 2 0 0 0 2 0 0 0 2 0 0 0 0 0 1 0 0 0 1 0 2 0 0 0 1 0 0
chrI 2001664 0.1303 0.4288 C A 0.6364 0.506 0.3636 0.494 88 41 0 0 1 0 0 0 3 0 0 0 1 2 0 0 0 3 0 0 1 0 0 0 2 0 0 0 2 3 0 0 5 1 0 0 5 0 0 0 1 0 0 0 0 4 0 0 3 1 0 0 0 1 0 0 2 0 0 0 3 0 0 0 2 0 0 0 0 2 0 0 0 2 0 0 5 0 0 0 2 3 0 0 2 0 0 0 2 0 0 0 1 0 0 0 2 0 0 0 2 0 0 0 0 5 0 0 1 0 0 0 4 1 0 0 0 3 0 0 2 0 0 0 4 0 0 0 1 2 0 0 0 4 0 0 NA NA NA NA 1 0 0 0 0 2 0 0 NA NA NA NA
chrI 2001809 0.1685 0.259 T C 0.8252 0.6567 0.1748 0.3433 0 41 0 120 0 0 0 2 0 0 0 1 0 0 0 4 0 0 0 2 0 1 0 3 0 2 0 0 0 1 0 3 0 0 0 6 0 0 0 2 0 0 0 2 0 0 1 3 0 0 0 2 NA NA NA NA 0 0 0 2 0 2 0 0 0 1 0 2 0 0 0 3 0 2 0 1 0 2 0 1 0 0 0 6 0 0 0 2 0 0 0 1 0 2 0 3 0 0 0 4 0 3 0 0 0 0 0 3 0 0 0 7 0 1 0 2 0 1 0 3 0 1 0 1 0 0 0 3 0 0 0 4 0 0 0 7 0 0 0 1 0 0 0 4 0 0 0 6 0 0 0 3
chrI 2001873 0.1532 0.2747 C A 0.8019 0.6486 0.1981 0.3514 46 119 0 0 0 2 0 0 0 3 0 0 0 4 0 0 0 2 0 0 1 3 0 0 1 0 0 0 1 3 0 0 0 7 0 0 2 2 0 0 0 1 0 0 0 3 0 0 0 4 0 0 NA NA NA NA 0 1 0 0 2 0 0 0 2 3 0 0 0 3 0 0 2 2 0 0 2 1 0 0 0 2 0 0 NA NA NA NA 0 1 0 0 1 2 0 0 0 3 0 0 3 0 0 0 0 3 0 0 0 6 0 0 2 3 0 0 1 3 0 0 1 1 0 0 0 5 0 0 0 4 0 0 0 4 0 0 0 1 0 0 2 3 0 0 0 7 0 0 0 3 0 0
chrI 2003357 0.1544 0.4725 A C 0.6047 0.4503 0.3953 0.5497 48 90 0 0 0 1 0 0 0 1 0 0 2 2 0 0 1 0 0 0 0 6 0 0 0 1 0 0 1 2 0 0 3 2 0 0 0 7 0 0 0 5 0 0 3 0 0 0 4 0 0 0 3 1 0 0 0 1 0 0 5 0 0 0 0 2 0 0 1 0 0 0 2 1 0 0 0 3 0 0 0 1 0 0 0 5 0 0 0 1 0 0 0 1 0 0 2 1 0 0 0 1 0 0 3 0 0 0 0 2 0 0 2 5 0 0 3 1 0 0 0 1 0 0 0 1 0 0 0 3 0 0 6 0 0 0 0 2 0 0 0 2 0 0 6 0 0 0 0 1 0 0
chrI 2004721 0.1122 0.3761 T C 0.68 0.5678 0.32 0.4322 0 60 0 68 NA NA NA NA 0 4 0 0 0 0 0 1 0 0 0 3 0 5 0 0 0 1 0 0 0 1 0 0 0 2 0 2 0 3 0 0 0 4 0 1 0 0 0 4 0 3 0 1 0 0 0 1 0 5 0 0 0 0 0 3 0 6 0 0 0 0 0 6 NA NA NA NA 0 4 0 0 0 1 0 2 0 0 0 2 0 1 0 3 0 0 0 1 0 0 0 5 NA NA NA NA 0 0 0 1 NA NA NA NA 0 1 0 0 0 1 0 1 0 2 0 0 0 5 0 0 0 1 0 1 0 0 0 6 0 4 0 0 0 1 0 1 0 0 0 4 0 1 0 0
chrI 2004797 0.1297 0.354 T G 0.7108 0.5812 0.2892 0.4188 0 0 64 60 NA NA NA NA 0 0 3 0 NA NA NA NA NA NA NA NA 0 0 7 0 0 0 3 0 0 0 2 0 0 0 3 2 0 0 3 0 0 0 3 1 0 0 0 4 0 0 2 1 0 0 0 1 0 0 3 0 0 0 0 1 0 0 4 0 0 0 0 5 NA NA NA NA NA NA NA NA 0 0 0 2 0 0 0 5 0 0 2 4 0 0 1 1 0 0 0 8 0 0 1 0 0 0 0 4 0 0 1 0 NA NA NA NA 0 0 3 1 0 0 1 0 0 0 6 0 0 0 3 1 0 0 0 8 0 0 4 0 0 0 1 0 0 0 0 2 NA NA NA NA
chrI 2004806 0.1286 0.3643 C T 0.7 0.5714 0.3 0.4286 0 57 0 60 NA NA NA NA 0 0 0 2 NA NA NA NA NA NA NA NA 0 0 0 7 0 0 0 3 0 0 0 2 0 2 0 2 0 0 0 3 0 2 0 3 0 3 0 0 0 1 0 2 0 1 0 0 0 0 0 3 0 1 0 0 0 0 0 4 0 4 0 0 NA NA NA NA 0 0 0 1 0 2 0 0 0 5 0 0 0 4 0 1 0 1 0 1 0 9 0 0 0 0 0 1 0 4 0 0 0 0 0 1 NA NA NA NA 0 0 0 3 0 0 0 1 0 0 0 3 0 1 0 3 0 8 0 0 0 0 0 5 0 0 0 1 0 2 0 0 NA NA NA NA
chrI 2004982 0.1491 0.331 C A 0.7436 0.5945 0.2564 0.4055 35 82 0 0 1 1 0 0 0 3 0 0 0 1 0 0 0 8 0 0 1 2 0 0 3 0 0 0 2 0 0 0 0 3 0 0 0 1 0 0 0 6 0 0 0 3 0 0 0 1 0 0 0 3 0 0 0 3 0 0 0 7 0 0 0 5 0 0 0 5 0 0 1 0 0 0 1 1 0 0 0 3 0 0 0 3 0 0 0 4 0 0 2 2 0 0 NA NA NA NA 1 0 0 0 0 3 0 0 0 2 0 0 NA NA NA NA 1 0 0 0 0 5 0 0 0 4 0 0 0 1 0 0 0 5 0 0 1 5 0 0 3 1 0 0 0 3 0 0 0 4 0 0
chrI 2012771 0.1357 0.4181 G C 0.514 0.6497 0.486 0.3503 0 71 54 0 0 0 4 0 0 3 0 0 0 4 0 0 0 3 2 0 0 1 0 0 0 0 2 0 0 1 2 0 0 2 1 0 0 1 2 0 0 0 2 0 0 1 1 0 0 3 0 0 0 1 0 0 0 7 0 0 0 0 3 0 0 2 0 0 0 0 2 0 0 1 1 0 0 2 2 0 0 8 0 0 0 0 5 0 0 0 3 0 0 0 1 0 0 1 2 0 0 0 2 0 0 3 2 0 NA NA NA NA 0 0 3 0 0 0 1 0 0 2 2 0 0 5 0 0 0 3 0 0 0 3 0 0 0 4 0 0 0 0 3 0 0 1 3 0 0 4 0 0
chrI 2014556 0.1241 0.2794 A G 0.6585 0.7826 0.3415 0.2174 111 0 22 0 3 0 0 0 2 0 0 0 1 0 0 0 2 0 2 0 2 0 0 0 2 0 0 0 3 0 0 0 2 0 2 0 1 0 0 0 2 0 0 0 0 0 3 0 3 0 0 0 5 0 0 0 2 0 0 0 0 0 3 0 1 0 0 0 0 0 1 0 2 0 0 0 6 0 0 0 5 0 0 0 4 0 0 0 1 0 0 0 6 0 0 0 1 0 0 0 4 0 0 0 2 0 1 0 4 0 0 0 3 0 0 0 2 0 0 0 2 1 0 0 NA NA NA NA 2 0 0 0 NA NA NA NA 1 0 0 0 1 0 0 0 0 0 1 0 1 0 0 0
chrI 2014570 0.1441 0.4054 T C 0.6667 0.5226 0.3333 0.4774 0 54 0 64 0 1 0 2 0 2 0 0 NA NA NA NA 0 2 0 2 0 2 0 0 0 0 0 2 0 0 0 2 0 4 0 0 0 1 0 0 0 3 0 0 0 3 0 0 0 1 0 2 0 3 0 2 0 1 0 0 0 2 0 0 0 0 0 1 0 1 0 0 0 0 0 2 0 2 0 4 0 1 0 4 0 3 0 0 0 3 0 0 0 6 0 0 0 2 0 1 0 1 0 5 0 1 0 2 0 2 0 2 0 0 0 2 0 0 0 1 0 0 0 2 NA NA NA NA 0 2 0 0 0 0 0 1 0 1 0 0 0 2 0 1 0 1 0 0 0 1 0 0
chrI 2016108 0.143 0.3112 T C 0.6173 0.7603 0.3827 0.2397 0 39 0 103 0 0 0 2 0 0 0 1 0 1 0 0 0 2 0 0 0 0 0 1 0 0 0 1 0 0 0 1 0 1 0 1 0 0 0 2 NA NA NA NA 0 0 0 1 0 2 0 2 NA NA NA NA NA NA NA NA 0 0 0 5 0 0 0 1 0 1 0 0 0 2 0 1 0 0 0 3 0 1 0 0 0 0 0 5 0 0 0 1 NA NA NA NA 0 1 0 3 0 0 0 1 NA NA NA NA 0 2 0 0 0 3 0 0 0 1 0 1 0 0 0 4 0 0 0 1 0 0 0 2 0 2 0 0 NA NA NA NA 0 0 0 3 0 1 0 0 0 0 0 4
chrI 2019265 0.1657 0.2883 A C 0.6289 0.7946 0.3711 0.2054 109 45 0 0 3 0 0 0 4 0 0 0 1 1 0 0 1 1 0 0 4 0 0 0 7 0 0 0 3 1 0 0 2 6 0 0 1 0 0 0 2 0 0 0 1 0 0 0 0 4 0 0 3 0 0 0 3 0 0 0 1 0 0 0 1 0 0 0 0 2 0 0 0 2 0 0 2 0 0 0 1 2 0 0 1 0 0 0 NA NA NA NA 4 0 0 0 1 0 0 0 1 0 0 0 2 0 0 0 0 2 0 0 0 1 0 0 2 2 0 0 5 0 0 0 2 0 0 0 0 1 0 0 0 7 0 0 NA NA NA NA 2 0 0 0 2 3 0 0 NA NA NA NA
chrI 2019843 0.1211 0.3605 G A 0.5789 0.7 0.4211 0.3 39 0 73 0 NA NA NA NA NA NA NA NA 1 0 2 0 NA NA NA NA 0 0 6 0 NA NA NA NA 1 0 0 0 3 0 1 0 0 0 3 0 0 0 4 0 1 0 0 0 1 0 2 0 1 0 1 0 0 0 2 0 0 0 1 0 0 0 6 0 1 0 0 0 2 0 0 0 0 0 3 0 0 0 3 0 NA NA NA NA 0 0 2 0 0 0 3 0 NA NA NA NA NA NA NA NA 1 0 3 0 1 0 2 0 1 0 0 0 0 0 2 0 0 0 2 0 0 0 1 0 2 0 0 0 10 0 0 0 0 0 4 0 0 0 1 0 0 0 1 0 0 0 2 0
chrI 2021749 0.1367 0.3574 T C 0.5743 0.711 0.4257 0.289 0 35 0 73 0 0 0 6 0 0 0 4 0 2 0 2 0 1 0 3 0 0 0 2 0 0 0 2 0 0 0 2 0 1 0 2 0 0 0 2 0 0 0 3 0 1 0 1 0 5 0 2 NA NA NA NA 0 0 0 1 0 0 0 4 0 0 0 1 0 4 0 0 0 2 0 0 NA NA NA NA 0 2 0 1 0 0 0 1 0 0 0 4 0 0 0 1 0 1 0 2 0 0 0 2 0 2 0 4 0 1 0 3 0 2 0 2 NA NA NA NA 0 0 0 3 0 0 0 4 0 1 0 1 0 2 0 0 0 0 0 1 0 0 0 3 0 4 0 1 0 0 0 3
chrI 2022293 0.1244 0.2883 G A 0.6495 0.7739 0.3505 0.2261 9 0 105 0 0 0 4 0 0 0 5 0 0 0 4 0 0 0 3 0 NA NA NA NA 0 0 1 0 0 0 3 0 0 0 2 0 0 0 3 0 0 0 3 0 2 0 1 0 0 0 2 0 0 0 2 0 0 0 6 0 2 0 0 0 0 0 1 0 NA NA NA NA 0 0 4 0 0 0 2 0 0 0 2 0 0 0 7 0 0 0 4 0 0 0 5 0 0 0 4 0 0 0 3 0 2 0 4 0 0 0 2 0 0 0 3 0 0 0 4 0 0 0 5 0 0 0 1 0 0 0 4 0 0 0 6 0 0 0 2 0 0 0 4 0 1 0 1 0 0 0 3 0
chrI 2027216 0.1329 0.436 C T 0.6304 0.4975 0.3696 0.5025 0 77 0 41 NA NA NA NA 0 3 0 0 0 3 0 0 0 2 0 2 0 1 0 0 NA NA NA NA 0 5 0 0 0 2 0 0 0 0 0 1 0 0 0 5 0 2 0 3 0 1 0 0 0 3 0 0 0 1 0 0 0 10 0 0 0 2 0 0 0 4 0 0 0 3 0 0 NA NA NA NA 0 5 0 0 0 0 0 1 0 3 0 0 0 1 0 4 0 3 0 0 0 2 0 2 0 2 0 0 0 0 0 1 0 2 0 0 0 4 0 1 0 2 0 1 0 3 0 0 0 2 0 0 0 7 0 0 0 1 0 4 0 0 0 8 0 0 0 3 0 2 0 0
chrI 2027217 0.1438 0.4306 C T 0.6413 0.4975 0.3587 0.5025 0 77 0 41 NA NA NA NA 0 3 0 0 0 3 0 0 0 2 0 2 0 1 0 0 NA NA NA NA 0 5 0 0 0 2 0 0 0 0 0 1 0 0 0 5 0 2 0 3 0 1 0 0 0 3 0 0 0 1 0 0 0 10 0 0 0 2 0 0 0 4 0 0 0 3 0 0 NA NA NA NA 0 5 0 0 0 0 0 1 0 3 0 0 0 1 0 4 0 3 0 0 0 2 0 2 0 2 0 0 0 0 0 1 0 2 0 0 0 4 0 1 0 2 0 1 0 3 0 0 0 2 0 0 0 7 0 0 0 1 0 4 0 0 0 8 0 0 0 3 0 2 0 0
chrI 2027218 0.1513 0.4343 C T 0.6413 0.49 0.3587 0.51 0 77 0 42 NA NA NA NA 0 3 0 0 0 3 0 0 0 2 0 2 0 1 0 0 NA NA NA NA 0 5 0 0 0 2 0 0 0 0 0 1 0 0 0 5 0 2 0 3 0 1 0 0 0 3 0 0 0 1 0 0 0 10 0 0 0 2 0 0 0 4 0 0 0 3 0 0 NA NA NA NA 0 5 0 0 0 0 0 1 0 3 0 0 0 1 0 4 0 3 0 0 0 2 0 2 0 2 0 0 0 0 0 1 0 2 0 0 0 4 0 1 0 2 0 1 0 3 0 0 0 2 0 0 0 7 0 0 0 1 0 4 0 0 0 8 0 0 0 3 0 2 0 0
chrI 2029990 0.1516 0.3258 G T 0.5984 0.75 0.4016 0.25 0 0 106 21 0 0 4 0 0 0 0 3 0 0 2 0 0 1 3 0 0 0 3 0 0 0 6 0 0 0 2 3 0 0 0 1 0 0 0 1 0 0 1 0 0 0 3 0 0 0 1 2 0 0 5 0 0 0 0 1 0 0 2 0 0 0 4 0 0 0 0 1 NA NA NA NA 0 0 3 0 0 0 4 0 0 0 1 0 0 0 1 0 0 0 4 0 0 0 5 0 0 0 1 1 0 0 0 3 NA NA NA NA 0 0 1 1 0 0 6 0 0 0 2 0 0 0 1 0 0 0 1 1 0 0 6 0 0 0 2 0 0 0 1 0 0 0 4 1 0 0 4 0
chrI 2030245 0.1264 0.3743 T C 0.5625 0.6889 0.4375 0.3111 0 33 0 48 0 0 0 1 0 1 0 0 NA NA NA NA 0 0 0 1 0 0 0 1 0 1 0 1 0 3 0 0 0 4 0 0 0 1 0 2 0 0 0 2 0 0 0 3 0 1 0 1 0 4 0 0 0 2 0 1 0 0 0 2 0 0 0 2 NA NA NA NA NA NA NA NA 0 0 0 1 0 1 0 1 NA NA NA NA 0 0 0 1 0 0 0 4 0 0 0 3 0 1 0 0 0 1 0 0 0 0 0 1 NA NA NA NA NA NA NA NA 0 1 0 2 NA NA NA NA 0 0 0 1 0 1 0 2 0 1 0 1 0 0 0 3 0 1 0 2 0 3 0 0
chrI 2030253 0.166 0.3518 A C 0.7312 0.5652 0.2688 0.4348 56 23 0 0 1 0 0 0 1 0 0 0 NA NA NA NA NA NA NA NA 0 1 0 0 2 0 0 0 2 0 0 0 3 0 0 0 1 2 0 0 1 1 0 0 2 1 0 0 2 0 0 0 4 0 0 0 3 0 0 0 2 0 0 0 0 2 0 0 NA NA NA NA NA NA NA NA 0 1 0 0 1 0 0 0 NA NA NA NA 3 0 0 0 0 4 0 0 3 0 0 0 1 0 0 0 1 0 0 0 1 0 0 0 NA NA NA NA NA NA NA NA 1 2 0 0 NA NA NA NA 1 0 0 0 3 0 0 0 1 1 0 0 2 1 0 0 3 1 0 0 3 0 0 0
chrI 2030281 0.1153 0.2934 C T 0.6489 0.7643 0.3511 0.2357 0 49 0 35 0 1 0 1 0 1 0 0 0 0 0 1 NA NA NA NA 0 1 0 1 0 1 0 2 0 2 0 1 0 2 0 0 0 2 0 0 0 2 0 1 0 0 0 1 0 0 0 1 0 2 0 2 0 1 0 1 0 2 0 0 0 1 0 1 NA NA NA NA NA NA NA NA 0 2 0 0 0 1 0 3 0 1 0 0 0 2 0 1 0 5 0 0 0 3 0 2 0 2 0 0 NA NA NA NA 0 2 0 0 NA NA NA NA NA NA NA NA 0 3 0 0 NA NA NA NA 0 0 0 1 0 2 0 0 0 1 0 1 0 1 0 3 0 2 0 4 0 3 0 0
chrI 2030317 0.1699 0.2907 C T 0.6186 0.7886 0.3814 0.2 0 79 0 29 0 4 0 0 0 1 0 1 0 0 0 1 0 1 0 2 0 0 0 2 0 3 0 3 0 3 0 1 0 3 0 3 0 2 0 0 0 4 0 0 0 2 0 2 0 1 0 0 0 1 0 2 0 1 0 1 0 1 0 0 0 2 0 1 NA NA NA NA NA NA NA NA 0 2 0 2 0 1 0 6 0 1 0 0 0 3 0 1 0 2 0 0 0 1 0 4 0 2 0 1 NA NA NA NA 0 4 0 1 0 1 0 0 0 1 0 1 0 2 0 0 0 0 0 2 0 1 0 1 0 1 0 0 0 1 0 2 0 5 0 2 0 5 0 1 NA NA NA NA
chrI 2030335 0.1209 0.2997 C T 0.635 0.756 0.365 0.2344 0 113 0 32 0 3 0 2 0 2 0 1 0 0 0 1 0 3 0 1 0 2 0 0 0 5 0 2 0 2 0 2 0 4 0 2 0 3 0 0 0 2 0 2 0 3 0 1 0 2 0 1 0 2 0 0 0 2 0 1 0 0 0 1 0 4 0 0 0 3 0 0 NA NA NA NA 0 4 0 1 0 4 0 5 0 1 0 0 0 4 0 1 0 2 0 1 0 1 0 4 0 4 0 1 NA NA NA NA 0 5 0 1 0 1 0 4 0 2 0 1 0 3 0 3 0 1 0 2 0 2 0 1 0 1 0 2 0 3 0 0 0 3 0 4 0 5 0 1 0 1 0 1
chrI 2030541 0.118 0.3348 A C 0.7241 0.6062 0.2759 0.3938 107 46 0 0 2 1 0 0 3 0 0 0 3 1 0 0 2 5 0 0 2 2 0 0 5 0 0 0 2 0 0 0 5 0 0 0 3 1 0 0 1 1 0 0 1 1 0 0 2 3 0 1 6 1 0 0 4 0 0 0 3 2 0 0 2 1 0 0 5 0 0 0 2 2 0 0 0 1 0 0 4 0 0 0 4 2 0 0 3 1 0 0 1 4 0 0 5 0 0 0 10 0 0 0 3 0 0 0 4 1 0 0 NA NA NA NA NA NA NA NA 7 2 0 0 5 0 0 0 2 1 0 0 2 1 0 0 2 1 0 0 0 4 0 0 4 3 0 0 1 0 0 0
chrI 2030544 0.1037 0.3512 T C 0.7007 0.597 0.2993 0.403 0 47 0 108 0 1 0 2 0 0 0 3 0 1 0 3 0 5 0 2 0 2 0 2 0 0 0 5 0 0 0 2 0 0 0 4 0 1 0 3 0 1 0 1 0 1 0 1 0 4 0 2 0 4 0 3 0 0 0 5 0 3 0 2 0 1 0 2 0 0 0 5 0 3 0 1 0 1 0 0 0 0 0 4 0 0 0 6 0 2 0 1 0 4 0 1 0 0 0 5 0 0 0 10 0 0 0 3 0 1 0 4 NA NA NA NA NA NA NA NA 0 3 0 6 0 0 0 6 0 1 0 2 0 1 0 2 0 1 0 2 0 4 0 0 0 3 0 4 0 0 0 1
chrI 2042222 0.1516 0.4117 G C 0.5125 0.6641 0.4875 0.3359 0 50 62 0 0 0 7 0 0 1 0 0 0 0 1 0 0 0 4 0 0 3 2 0 NA NA NA NA 0 6 0 0 0 1 2 0 0 0 3 0 0 0 2 0 0 0 3 0 0 1 1 0 NA NA NA NA 0 0 1 0 0 0 2 0 NA NA NA NA 0 2 0 0 0 0 1 0 0 3 0 0 0 2 0 0 0 0 1 0 0 4 0 0 0 0 1 0 0 0 4 0 0 0 4 0 0 1 1 0 0 0 1 0 0 2 0 0 0 0 1 0 0 0 1 0 0 2 1 0 0 1 2 0 0 2 1 0 0 0 1 0 0 0 5 0 0 3 5 0 0 1 0 0
chrI 2042730 0.1011 0.3233 A G 0.6262 0.7273 0.3738 0.2727 64 0 17 0 4 0 0 0 NA NA NA NA 4 0 0 0 3 0 0 0 3 0 0 0 2 0 0 0 3 0 4 0 1 0 1 0 3 0 0 0 5 0 0 0 2 0 0 0 1 0 0 0 NA NA NA NA 1 0 0 0 3 0 0 0 4 0 0 0 0 0 1 0 3 0 0 0 1 0 0 0 4 0 0 0 5 0 0 0 1 0 6 0 2 0 0 0 4 0 0 0 4 0 0 0 1 0 1 0 2 0 1 0 0 0 1 0 3 0 0 0 1 0 0 0 NA NA NA NA 3 0 0 0 4 0 0 0 NA NA NA NA 2 0 0 0 3 0 0 0 3 0 0 0
chrI 2047967 0.1056 0.3325 T C 0.6147 0.7202 0.3853 0.2798 0 30 0 133 0 0 0 7 0 0 0 1 0 3 0 1 0 0 0 5 0 0 0 7 0 0 0 2 0 0 0 4 0 1 0 2 0 0 0 3 0 0 0 1 NA NA NA NA 0 1 0 0 0 0 0 2 0 0 0 2 0 0 0 7 0 0 0 1 0 3 0 2 0 0 0 6 0 0 0 4 0 0 0 2 NA NA NA NA 0 0 0 1 0 0 0 4 0 1 0 2 0 0 0 3 0 1 0 2 0 1 0 2 0 1 0 0 0 0 0 3 0 0 0 2 0 0 0 3 0 0 0 1 0 0 0 6 0 2 0 1 0 0 0 2 0 2 0 3 0 0 0 4
chrI 2054317 0.1429 0.2725 T C 0.656 0.7989 0.344 0.2011 0 64 0 69 0 0 0 3 0 2 0 0 0 0 0 2 0 2 0 0 0 0 0 3 0 2 0 1 0 3 0 3 0 1 0 3 0 1 0 0 0 0 0 4 NA NA NA NA 0 0 0 3 0 1 0 0 0 4 0 0 0 5 0 0 0 1 0 7 0 0 0 2 0 0 0 2 NA NA NA NA 0 3 0 0 0 0 0 5 0 4 0 0 0 0 0 3 0 2 0 2 0 2 0 1 0 3 0 0 0 0 0 3 0 0 0 3 0 5 0 1 0 1 0 2 0 3 0 0 0 5 0 0 0 5 0 0 0 1 0 3 0 0 0 5 0 0 0 4 0 2 0 0
chrI 2055966 0.1122 0.2803 T C 0.7759 0.6636 0.2241 0.3364 0 18 0 78 0 1 0 1 0 0 0 1 0 1 0 0 0 0 0 1 0 0 0 5 0 0 0 3 0 0 0 2 0 0 0 3 0 1 0 0 0 2 0 2 0 1 0 1 0 2 0 2 NA NA NA NA NA NA NA NA NA NA NA NA 0 0 0 1 0 1 0 2 0 1 0 1 NA NA NA NA 0 0 0 3 0 1 0 3 NA NA NA NA 0 0 0 1 NA NA NA NA 0 0 0 1 0 0 0 1 0 3 0 2 0 0 0 2 0 0 0 2 0 0 0 1 0 0 0 1 0 0 0 4 0 0 0 4 0 0 0 3 0 0 0 2 0 1 0 1 0 0 0 2
chrI 2057340 0.149 0.3429 C A 0.5826 0.7316 0.4174 0.2684 18 78 0 0 0 5 0 0 0 2 0 0 1 1 0 0 0 5 0 0 NA NA NA NA 0 2 0 0 1 0 0 0 3 1 0 0 0 4 0 0 0 2 0 0 0 2 0 0 4 0 0 0 0 3 0 0 0 2 0 0 NA NA NA NA 0 3 0 0 NA NA NA NA 4 0 0 0 0 5 0 0 0 3 0 0 3 2 0 0 0 3 0 0 0 1 0 0 1 1 0 0 0 3 0 0 NA NA NA NA 1 0 0 0 NA NA NA NA 0 1 0 0 0 5 0 0 0 1 0 0 NA NA NA NA 0 2 0 0 3 0 0 0 0 3 0 0 0 2 0 0 0 5 0 0
chrI 2058838 0.1036 0.4482 T C 0.6036 0.5 0.3964 0.5 0 54 0 81 0 5 0 0 0 0 0 2 0 0 0 1 0 2 0 1 0 2 0 2 0 2 0 0 0 0 0 6 0 0 0 7 0 2 0 1 0 2 0 0 0 2 0 1 0 0 0 2 0 0 0 2 0 0 0 8 0 0 0 1 0 0 0 2 0 0 0 3 0 0 0 2 0 2 0 1 0 0 0 1 0 1 0 2 0 0 0 4 0 2 0 0 0 0 0 6 0 0 0 1 0 0 0 4 0 0 0 3 NA NA NA NA 0 2 0 2 0 2 0 2 0 0 0 2 0 0 0 2 0 0 0 5 0 0 0 1 0 1 0 0 0 3 0 0 0 0 0 2
chrI 2059679 0.1452 0.4941 T C 0.4333 0.5785 0.5667 0.4215 0 71 0 43 0 0 0 2 0 1 0 0 NA NA NA NA 0 0 0 3 0 1 0 2 0 3 0 0 0 3 0 0 0 6 0 0 0 3 0 2 0 0 0 1 0 0 0 2 0 4 0 0 NA NA NA NA 0 4 0 0 0 4 0 0 0 1 0 3 0 1 0 0 0 2 0 2 0 2 0 1 0 3 0 0 0 2 0 0 0 1 0 1 0 0 0 1 0 1 0 0 0 2 0 1 0 3 0 0 0 1 0 1 0 3 0 0 0 1 0 1 0 0 0 4 NA NA NA NA 0 4 0 0 0 3 0 0 0 0 0 2 0 0 0 2 0 1 0 1 0 1 0 0
chrI 2061629 0.1499 0.2829 C A 0.6421 0.792 0.3579 0.208 20 108 0 0 NA NA NA NA 0 1 0 0 0 1 0 0 0 3 0 0 0 4 0 0 0 2 0 0 2 0 0 0 2 3 0 0 0 3 0 0 0 2 0 0 0 5 0 0 1 0 0 0 0 3 0 0 0 3 0 0 0 3 0 0 0 3 0 0 1 2 0 0 2 1 0 0 0 1 0 0 0 5 0 0 0 2 0 0 0 4 0 0 NA NA NA NA 0 5 0 0 0 2 0 0 1 0 0 0 1 3 0 0 1 1 0 0 0 7 0 0 0 2 0 0 0 2 0 0 0 3 0 0 0 3 0 0 0 1 0 0 0 2 0 0 0 3 0 0 0 1 0 0
chrI 2061932 0.1308 0.2869 A T 0.6477 0.7785 0.3523 0.2215 99 0 0 20 2 0 0 0 4 0 0 0 NA NA NA NA 4 0 0 0 6 0 0 0 3 0 0 0 0 0 0 2 3 0 0 3 3 0 0 0 2 0 0 0 5 0 0 0 0 0 0 3 3 0 0 0 1 0 0 0 4 0 0 0 3 0 0 0 2 0 0 0 NA NA NA NA NA NA NA NA 3 0 0 0 4 0 0 0 3 0 0 0 4 0 0 0 3 0 0 0 1 0 0 0 0 0 0 1 2 0 0 0 2 0 0 1 7 0 0 0 4 0 0 0 1 0 0 0 3 0 0 0 2 0 0 0 2 0 0 1 2 0 0 0 2 0 0 2 1 0 0 0
chrI 2064947 0.1618 0.3229 G A 0.5962 0.758 0.4038 0.242 28 0 118 0 0 0 4 0 0 0 3 0 2 0 0 0 0 0 6 0 0 0 3 0 0 0 2 0 1 0 1 0 0 0 2 0 0 0 5 0 0 0 2 0 NA NA NA NA 2 0 0 0 0 0 2 0 0 0 2 0 0 0 3 0 0 0 1 0 2 0 1 0 NA NA NA NA 0 0 7 0 0 0 4 0 0 0 5 0 0 0 7 0 0 0 4 0 0 0 3 0 0 0 4 0 1 0 0 0 2 0 4 0 1 0 1 0 0 0 4 0 0 0 4 0 0 0 7 0 0 0 11 0 0 0 2 0 0 0 2 0 0 0 4 0 0 0 2 0 0 0 1 0
chrI 2065219 0.1176 0.3529 C T 0.5882 0.7059 0.4118 0.2941 0 107 0 26 0 2 0 0 0 4 0 0 NA NA NA NA 0 6 0 0 0 6 0 0 0 2 0 0 0 3 0 4 0 1 0 0 0 7 0 0 0 3 0 0 NA NA NA NA NA NA NA NA 0 7 0 0 0 7 0 0 NA NA NA NA 0 2 0 0 0 1 0 1 0 2 0 3 0 2 0 0 0 4 0 0 0 2 0 0 0 5 0 0 0 1 0 0 0 4 0 0 0 7 0 0 0 0 0 4 0 4 0 3 0 1 0 3 0 4 0 0 0 6 0 0 0 5 0 0 0 4 0 0 0 6 0 0 0 2 0 1 0 2 0 0 0 1 0 2 0 3 0 0
chrI 2066133 0.1333 0.4897 T A 0.5769 0.4437 0.4231 0.5563 85 0 0 58 2 0 0 0 0 0 0 2 3 0 0 3 1 0 0 0 2 0 0 1 NA NA NA NA 0 0 0 3 0 0 0 1 3 0 0 0 4 0 0 0 2 0 0 0 NA NA NA NA NA NA NA NA 2 0 0 2 4 0 0 0 1 0 0 0 0 0 0 2 2 0 0 1 2 0 0 1 1 0 0 3 2 0 0 0 2 0 0 3 3 0 0 0 2 0 0 0 5 0 0 0 0 0 0 4 1 0 0 1 0 0 0 1 3 0 0 0 2 0 0 0 2 0 0 1 1 0 0 3 2 0 0 3 NA NA NA NA 2 0 0 0 2 0 0 2 0 0 0 3
chrI 2067432 0.1289 0.3262 T G 0.6094 0.7383 0.3906 0.2617 0 0 22 105 0 0 0 2 0 0 0 3 0 0 0 2 0 0 0 1 0 0 0 4 0 0 0 3 0 0 2 1 0 0 2 1 NA NA NA NA 0 0 0 1 0 0 0 1 0 0 1 0 0 0 0 1 0 0 0 3 0 0 0 4 0 0 0 3 0 0 2 1 0 0 2 0 NA NA NA NA NA NA NA NA 0 0 0 2 0 0 0 3 0 0 0 3 0 0 0 2 0 0 0 2 NA NA NA NA 0 0 2 1 0 0 1 0 0 0 0 3 0 0 0 3 0 0 0 2 0 0 0 3 0 0 0 3 NA NA NA NA 0 0 0 4 0 0 0 1 0 0 0 2
chrI 2067941 0.1126 0.3141 G T 0.6296 0.7422 0.3704 0.2578 0 0 91 26 0 0 2 0 0 0 4 0 0 0 2 0 0 0 5 0 0 0 4 0 0 0 4 0 0 0 0 2 0 0 2 1 0 0 2 0 0 0 3 0 0 0 4 0 0 0 0 3 0 0 1 0 0 0 4 0 0 0 3 0 0 0 2 0 0 0 1 1 0 0 1 0 0 0 2 0 0 0 4 0 0 0 3 0 0 0 2 0 0 0 1 0 0 0 1 0 0 0 4 0 0 1 0 2 0 0 4 5 0 0 1 4 0 0 2 0 0 0 1 0 0 0 1 0 NA NA NA NA 0 0 6 0 0 0 2 1 0 0 2 0 0 0 0 3 NA NA NA NA
chrI 2068230 0.1495 0.3475 T A 0.5778 0.7273 0.4222 0.2727 20 0 0 88 0 0 0 3 0 0 0 3 2 0 0 1 0 0 0 5 0 0 0 2 0 0 0 2 1 0 0 0 3 0 0 1 0 0 0 3 0 0 0 3 0 0 0 3 1 0 0 0 0 0 0 1 0 0 0 1 0 0 0 1 0 0 0 3 0 0 0 1 0 0 0 2 0 0 0 2 0 0 0 1 0 0 0 3 0 0 0 1 0 0 0 2 0 0 0 3 0 0 0 2 1 0 0 0 1 0 0 2 1 0 0 0 0 0 0 1 0 0 0 2 0 0 0 4 0 0 0 5 0 0 0 1 0 0 0 1 1 0 0 1 0 0 0 1 0 0 0 2
chrI 2069394 0.1198 0.3401 A G 0.5895 0.7093 0.3895 0.2907 94 0 54 0 5 0 0 0 1 0 2 0 2 0 1 0 2 0 0 0 2 0 2 0 1 0 4 0 0 0 1 0 1 0 1 0 2 0 0 0 2 0 0 0 4 0 0 0 0 0 1 0 0 0 2 0 1 0 1 0 5 0 0 0 0 0 1 0 0 0 2 0 1 0 2 0 4 0 2 0 1 0 4 0 3 0 0 0 NA NA NA NA NA NA NA NA 2 0 0 0 1 0 0 0 0 0 2 0 3 0 3 0 0 0 3 0 7 0 0 0 2 0 2 0 1 0 4 0 1 0 2 0 2 0 3 0 0 0 1 0 1 0 0 0 3 0 2 0 0 0 1 0
chrI 2069430 0.1672 0.345 G A 0.5714 0.7386 0.4286 0.2614 33 0 104 0 0 0 6 0 0 0 2 0 1 0 0 0 0 0 1 0 0 0 3 0 0 0 7 0 NA NA NA NA 1 0 2 0 0 0 1 0 0 0 3 0 0 0 3 0 2 0 0 0 0 0 1 0 0 0 1 0 0 0 4 0 0 0 1 0 1 0 2 0 2 0 1 0 0 0 2 0 0 0 6 0 0 0 4 0 NA NA NA NA NA NA NA NA 0 0 2 0 0 0 1 0 2 0 0 0 3 0 3 0 3 0 0 0 0 0 6 0 0 0 4 0 0 0 5 0 0 0 4 0 0 0 4 0 1 0 1 0 0 0 2 0 2 0 2 0 0 0 1 0
chrI 2069433 0.1681 0.3542 C T 0.5618 0.7299 0.4382 0.2701 0 102 2 35 0 6 0 0 0 2 0 0 0 0 0 1 0 1 0 0 0 4 0 0 1 6 0 0 NA NA NA NA 0 2 0 1 0 1 0 0 0 3 0 0 0 3 0 0 0 0 0 2 0 2 0 0 0 1 0 0 0 4 0 0 0 1 0 0 0 2 0 1 0 1 0 2 0 2 0 0 0 6 0 0 0 4 0 0 NA NA NA NA NA NA NA NA 0 2 0 0 0 1 0 0 0 0 0 2 0 3 0 3 0 0 0 3 0 6 0 0 0 4 0 0 0 5 0 0 0 4 0 0 0 4 0 0 0 1 0 1 0 2 0 0 0 2 0 2 0 1 0 0
chrI 2069487 0.1296 0.4934 G A 0.5714 0.4419 0.4286 0.5581 59 0 48 0 5 0 0 0 0 0 2 0 0 0 1 0 1 0 0 0 0 0 3 0 1 0 3 0 NA NA NA NA 1 0 2 0 NA NA NA NA 2 0 0 0 2 0 0 0 0 0 2 0 0 0 1 0 0 0 1 0 1 0 0 0 0 0 1 0 0 0 3 0 1 0 1 0 1 0 0 0 0 0 4 0 3 0 0 0 0 0 1 0 NA NA NA NA 1 0 0 0 1 0 0 0 0 0 2 0 3 0 3 0 0 0 1 0 5 0 0 0 2 0 1 0 1 0 4 0 2 0 2 0 2 0 2 0 0 0 1 0 2 0 0 0 1 0 1 0 0 0 1 0
chrI 2086484 0.1204 0.4213 T C 0.6389 0.5185 0.3611 0.4815 0 39 0 72 0 2 0 1 0 0 0 2 NA NA NA NA 0 0 0 3 0 2 0 2 0 3 0 0 0 0 0 1 0 0 0 2 0 2 0 1 0 0 0 1 0 2 0 2 0 0 0 1 NA NA NA NA 0 0 0 1 0 0 0 3 0 2 0 1 NA NA NA NA 0 0 0 2 0 1 0 1 NA NA NA NA NA NA NA NA 0 6 0 3 0 1 0 1 0 0 0 2 0 2 0 1 0 0 0 2 NA NA NA NA NA NA NA NA 0 0 0 2 0 0 0 5 0 0 0 3 0 0 0 2 0 0 0 5 0 1 0 4 0 0 0 1 0 2 0 2 0 0 0 1
chrI 2095284 0.1346 0.3173 T G 0.6154 0.75 0.3846 0.25 0 0 49 64 NA NA NA NA 0 0 2 0 0 0 1 3 0 0 0 4 NA NA NA NA 0 0 3 1 0 0 1 0 0 0 2 2 0 0 0 3 0 0 0 4 NA NA NA NA 0 0 3 0 0 0 3 0 0 0 0 1 NA NA NA NA 0 0 1 1 0 0 1 0 NA NA NA NA 0 0 1 1 0 0 1 0 NA NA NA NA 0 0 2 2 0 0 0 1 0 0 0 2 0 0 0 2 0 0 6 0 0 0 0 5 0 0 3 0 0 0 0 2 0 0 2 3 0 0 0 1 0 0 1 1 0 0 2 3 0 0 1 0 0 0 0 3 0 0 2 1 0 0 4 0
chrI 2101953 0.1363 0.3154 G A 0.6164 0.7527 0.3836 0.2473 54 0 85 0 0 0 4 0 3 0 1 0 0 0 5 0 0 0 3 0 2 0 5 0 3 0 1 0 9 0 0 0 1 0 1 0 0 0 1 0 0 0 4 0 0 0 8 0 4 0 0 0 2 0 0 0 4 0 0 0 0 0 3 0 4 0 2 0 3 0 0 0 NA NA NA NA 2 0 2 0 1 0 2 0 0 0 4 0 0 0 2 0 0 0 2 0 0 0 2 0 0 0 4 0 0 0 1 0 0 0 1 0 2 0 0 0 0 0 2 0 1 0 3 0 NA NA NA NA 3 0 2 0 2 0 5 0 2 0 1 0 0 0 6 0 1 0 2 0 2 0 0 0
chrI 2104787 0.1329 0.3128 A G 0.6207 0.7536 0.3793 0.2464 61 0 67 0 1 0 3 0 0 0 1 0 3 0 5 0 1 0 1 0 7 0 1 0 0 0 1 0 1 0 4 0 3 0 3 0 2 0 1 0 0 0 2 0 0 0 3 0 5 0 0 0 0 0 2 0 0 0 2 0 0 0 1 0 0 0 1 0 0 0 3 0 3 0 0 0 2 0 3 0 0 0 5 0 0 0 2 0 NA NA NA NA 0 1 0 0 0 0 2 0 1 0 1 0 0 0 1 0 3 0 2 0 3 0 2 0 NA NA NA NA 0 0 2 0 0 0 3 0 0 0 3 0 0 0 5 0 0 0 2 0 0 0 2 0 1 0 1 0 0 0 3 0
chrI 2105334 0.119 0.2666 C A 0.6739 0.7929 0.3261 0.2071 61 69 0 0 4 2 0 0 0 2 0 0 1 1 0 0 4 3 0 0 0 4 0 0 0 4 0 0 0 1 0 0 0 2 0 0 0 2 0 0 2 0 0 0 2 0 0 0 0 2 0 0 0 1 0 0 0 3 0 0 4 0 0 0 0 2 0 0 0 3 0 0 0 1 0 0 0 1 0 0 0 2 0 0 1 0 0 0 NA NA NA NA NA NA NA NA 3 0 0 0 1 1 0 0 2 4 0 0 2 2 0 0 0 2 0 0 3 0 0 0 2 1 0 0 7 4 0 0 4 3 0 0 1 1 0 0 0 5 0 0 NA NA NA NA 0 1 0 0 0 2 0 0
chrI 2105739 0.1166 0.3832 G A 0.5586 0.6751 0.4414 0.3249 76 0 47 0 NA NA NA NA 3 0 0 0 1 0 2 0 1 0 3 0 2 0 2 0 NA NA NA NA 1 0 0 0 2 0 3 0 1 0 1 0 5 0 0 0 1 0 0 0 0 0 6 0 7 0 0 0 3 0 0 0 3 0 0 0 1 0 0 0 1 0 1 0 0 0 2 0 0 0 4 0 6 0 0 0 5 0 0 0 3 0 0 0 4 0 1 0 2 0 0 0 4 0 0 0 4 0 0 0 NA NA NA NA 0 0 1 0 4 0 1 0 4 0 0 0 6 0 0 0 4 0 0 0 4 0 0 0 0 0 4 0 3 0 0 0 3 0 2 0 NA NA NA NA
chrI 2108505 0.1278 0.2849 A G 0.6512 0.779 0.3488 0.221 61 0 44 0 NA NA NA NA 0 0 1 0 NA NA NA NA 2 0 2 0 3 0 0 0 2 0 0 0 4 0 0 0 1 0 5 0 1 0 0 0 1 0 1 0 1 0 0 0 3 0 0 0 NA NA NA NA 3 0 2 0 0 0 5 0 2 0 1 0 1 0 0 0 1 0 0 0 1 0 0 0 1 0 1 0 0 0 3 0 NA NA NA NA 4 0 3 0 0 0 4 0 3 0 1 0 0 0 1 0 0 0 2 0 2 0 0 0 0 0 1 0 1 0 1 0 3 0 2 0 1 0 4 0 4 0 2 0 3 0 0 0 0 0 1 0 3 0 1 0 1 0 0 0
chrI 2108512 0.1076 0.2754 G T 0.6707 0.7784 0.3293 0.2216 0 0 62 43 NA NA NA NA 0 0 0 1 NA NA NA NA 0 0 2 2 0 0 3 0 0 0 2 0 0 0 4 0 0 0 1 4 0 0 1 0 0 0 1 1 0 0 1 0 0 0 4 0 NA NA NA NA 0 0 3 2 0 0 0 4 0 0 3 0 0 0 1 0 0 0 1 0 0 0 1 0 0 0 1 0 0 0 1 2 NA NA NA NA 0 0 4 3 0 0 0 2 0 0 3 1 0 0 0 2 0 0 0 2 0 0 2 0 0 0 0 1 0 0 1 1 0 0 3 3 0 0 2 4 0 0 5 1 0 0 2 0 0 0 0 1 0 0 2 1 0 0 1 0
chrI 2109598 0.1359 0.2654 G A 0.6667 0.8025 0.3333 0.1975 26 0 84 0 0 0 1 0 2 0 1 0 0 0 1 0 2 0 0 0 0 0 2 0 1 0 2 0 0 0 3 0 1 0 1 0 0 0 1 0 1 0 3 0 0 0 4 0 NA NA NA NA 1 0 2 0 0 0 2 0 0 0 5 0 1 0 3 0 1 0 2 0 0 0 3 0 0 0 2 0 0 0 1 0 0 0 4 0 NA NA NA NA 0 0 4 0 1 0 6 0 0 0 3 0 2 0 3 0 1 0 1 0 1 0 0 0 0 0 1 0 1 0 0 0 1 0 3 0 0 0 2 0 1 0 4 0 0 0 2 0 2 0 4 0 0 0 4 0 NA NA NA NA
chrI 2114970 0.1138 0.2818 C T 0.6613 0.7751 0.3387 0.2249 0 45 0 103 0 1 0 0 0 0 0 1 0 0 0 1 0 6 0 1 0 0 0 3 0 3 0 2 0 2 0 0 0 0 0 3 0 2 0 3 0 0 0 2 0 1 0 3 0 2 0 0 0 0 0 1 0 0 0 2 0 0 0 3 0 0 0 1 0 3 0 3 0 1 0 0 0 1 0 4 0 0 0 2 0 0 0 2 0 2 0 0 0 2 0 2 0 0 0 2 0 2 0 4 0 0 0 1 0 2 0 1 NA NA NA NA 0 4 0 1 0 0 0 4 0 0 0 3 0 0 0 3 0 0 0 1 0 2 0 2 0 0 0 4 0 1 0 4 0 0 0 1
chrI 2115267 0.1363 0.2614 C G 0.6705 0.8068 0.3295 0.1932 0 46 97 0 0 2 1 0 0 0 4 0 0 3 2 0 0 2 3 0 0 1 5 0 0 5 0 0 0 1 4 0 0 0 1 0 0 0 2 0 0 0 1 0 0 2 0 0 0 3 0 0 0 0 2 0 0 0 3 0 0 0 4 0 0 3 2 0 0 1 1 0 0 1 0 0 0 2 3 0 0 0 2 0 0 0 1 0 NA NA NA NA 0 2 1 0 NA NA NA NA 0 1 0 0 0 1 0 0 0 0 3 0 0 0 1 0 0 2 1 0 0 0 4 0 0 0 5 0 0 0 3 0 0 0 5 0 0 1 1 0 0 0 2 0 0 1 0 0 0 0 3 0
chrI 2124334 0.1351 0.2617 C G 0.6707 0.8058 0.3293 0.1942 0 70 45 0 0 2 1 0 0 1 2 0 0 1 2 0 0 2 1 0 0 2 0 0 0 4 0 0 0 2 0 0 0 1 3 0 0 0 2 0 0 3 2 0 0 4 1 0 0 7 0 0 0 2 0 0 0 1 1 0 0 0 5 0 0 3 0 0 0 2 0 0 NA NA NA NA 0 1 0 0 NA NA NA NA NA NA NA NA 0 4 0 0 0 1 0 0 0 0 5 0 0 1 3 0 0 0 5 0 0 1 0 0 0 2 0 0 NA NA NA NA 0 0 2 0 0 1 2 0 0 1 2 0 0 1 1 0 NA NA NA NA 0 0 2 0 0 2 3 0 0 2 0 0
chrI 2124829 0.1588 0.2768 T C 0.6438 0.8026 0.3562 0.1974 0 55 0 75 0 0 0 3 0 1 0 1 0 2 0 1 NA NA NA NA 0 0 0 2 0 0 0 3 0 0 0 5 0 1 0 1 0 4 0 0 0 1 0 0 0 1 0 0 0 0 0 3 0 0 0 3 0 2 0 0 0 3 0 0 0 0 0 2 0 0 0 3 NA NA NA NA 0 0 0 4 0 1 0 1 0 2 0 0 0 0 0 6 0 2 0 0 0 3 0 0 0 0 0 1 0 0 0 3 0 0 0 1 0 0 0 2 0 4 0 1 0 1 0 2 NA NA NA NA 0 1 0 4 1 1 0 1 0 0 0 5 0 2 0 0 0 4 0 2 0 0 0 1
chrI 2126640 0.126 0.2703 G A 0.6667 0.7927 0.3333 0.2073 60 0 90 0 2 0 3 0 1 0 2 0 1 0 1 0 2 0 0 0 0 0 3 0 0 0 7 0 0 0 3 0 5 0 1 0 0 0 3 0 1 0 4 0 0 0 3 0 0 0 3 0 0 0 1 0 1 0 1 0 1 0 0 0 0 0 3 0 0 0 1 0 0 0 2 0 0 0 3 0 3 0 4 0 2 0 0 0 0 0 5 0 1 0 2 0 4 1 0 0 2 0 2 0 2 0 0 0 2 0 1 0 0 0 4 0 1 0 0 0 2 0 0 0 3 0 2 0 1 0 2 0 3 0 2 0 0 0 2 0 2 0 0 0 3 0 1 0 0 0 1 0
chrI 2126686 0.1337 0.3675 C T 0.5657 0.6994 0.4343 0.3006 0 74 0 73 0 2 0 4 0 1 0 2 0 2 0 1 0 0 0 1 0 1 0 1 0 6 0 1 0 3 0 0 0 0 0 3 0 2 0 1 0 7 0 2 0 4 0 0 0 2 0 1 0 4 0 0 0 2 0 1 0 0 0 1 0 3 0 0 0 1 0 1 0 2 0 0 0 4 0 0 0 3 0 4 0 0 0 3 0 4 0 0 0 0 0 1 0 0 0 4 0 2 0 3 0 0 0 2 0 0 0 4 0 3 0 0 0 0 0 1 0 0 0 3 0 2 0 2 0 3 0 1 0 2 0 3 0 1 0 0 0 0 0 1 0 0 0 3 0 2 0 0
chrI 2127507 0.1226 0.2601 C T 0.6786 0.8012 0.3214 0.1988 0 74 0 35 0 3 0 2 0 1 0 2 0 2 0 1 0 0 0 1 0 1 0 0 0 2 0 0 0 4 0 0 NA NA NA NA NA NA NA NA 0 0 0 1 0 1 0 4 0 3 0 0 0 4 0 0 0 2 0 0 0 0 0 12 0 2 0 0 0 1 0 0 0 2 0 0 0 1 0 0 0 4 0 1 0 0 0 4 NA NA NA NA NA NA NA NA 0 0 0 3 0 5 0 3 0 2 0 1 0 2 0 2 0 4 0 0 NA NA NA NA 0 2 0 0 0 2 0 3 0 1 0 1 0 2 0 4 0 1 0 0 0 0 0 2 0 3 0 1 0 1 0 0
chrI 2127511 0.1236 0.2655 C T 0.6727 0.7963 0.3273 0.2037 0 71 0 36 0 3 0 3 0 1 0 2 0 2 0 1 0 0 0 1 0 1 0 0 0 2 0 0 0 4 0 0 NA NA NA NA NA NA NA NA 0 0 0 1 0 1 0 3 0 3 0 0 0 4 0 0 0 2 0 0 0 0 0 12 0 2 0 0 0 1 0 0 0 2 0 0 0 1 0 0 0 4 0 1 0 0 0 4 NA NA NA NA NA NA NA NA 0 0 0 3 0 5 0 3 0 2 0 1 0 2 0 2 0 4 0 0 NA NA NA NA 0 2 0 0 0 2 0 3 0 1 0 1 0 2 0 4 0 1 0 0 0 0 0 2 0 3 0 1 0 1 0 0
chrI 2131354 0.1265 0.3368 T C 0.6 0.7265 0.4 0.2735 0 89 0 43 0 5 0 3 0 5 0 0 0 0 0 1 0 5 0 1 0 2 0 1 0 1 0 2 0 2 0 1 0 4 0 1 NA NA NA NA 0 2 0 2 0 0 0 2 0 0 0 3 0 5 0 0 0 1 0 0 0 2 0 0 0 2 0 1 NA NA NA NA 0 0 0 1 0 0 0 1 0 2 0 1 0 4 0 0 0 0 0 2 0 2 0 3 0 3 0 0 0 1 0 1 NA NA NA NA 0 3 0 2 0 2 0 0 0 6 0 2 0 6 0 0 NA NA NA NA 0 3 0 0 0 5 0 0 0 1 0 2 0 3 0 0 0 4 0 3 0 6 0 0
chrI 2136499 0.1015 0.4809 A G 0.4684 0.5699 0.5316 0.4301 47 0 68 0 0 0 3 0 1 0 1 0 0 0 2 0 3 0 2 0 3 0 0 0 2 0 1 0 3 0 0 0 0 0 4 0 0 0 1 0 0 0 3 0 2 0 0 0 1 0 0 0 4 0 0 0 2 0 1 0 0 0 5 0 4 0 0 0 0 0 1 0 0 0 1 0 4 0 0 0 2 0 1 0 0 0 1 0 2 0 0 0 0 0 2 0 0 0 3 0 2 0 2 0 0 0 4 0 2 0 1 0 1 0 0 0 0 0 3 0 0 0 1 0 2 0 2 0 2 0 2 0 4 0 1 0 3 0 1 0 0 0 6 0 3 0 1 0 3 0 0 0
chrI 2138706 0.1123 0.4581 G T 0.5882 0.4759 0.3922 0.5241 0 0 102 18 0 0 5 0 0 0 1 0 0 1 2 0 0 0 2 1 0 0 3 0 0 0 1 0 0 0 1 3 NA NA NA NA 0 0 4 0 NA NA NA NA 0 0 0 3 0 0 1 1 0 0 2 0 0 0 2 0 0 0 6 0 0 0 2 4 0 0 4 0 0 0 6 0 0 0 1 2 0 0 2 0 NA NA NA NA 0 0 4 0 0 0 3 0 0 0 3 0 NA NA NA NA NA NA NA NA 0 0 0 3 0 0 2 1 0 0 1 0 0 0 3 0 0 0 1 0 0 0 4 0 0 0 6 0 0 0 0 2 0 0 3 0 0 0 1 3 NA NA NA NA
chrI 2152413 0.1343 0.3013 C G 0.6316 0.7659 0.3684 0.2341 0 110 30 0 0 1 0 0 0 1 2 0 0 0 4 0 0 4 0 0 0 3 3 0 0 0 2 0 0 2 0 0 0 1 1 0 0 1 1 0 0 2 0 0 0 3 0 0 0 0 1 0 0 1 4 0 0 1 0 0 0 1 0 0 0 1 0 0 0 2 2 0 0 0 1 0 0 1 0 0 0 2 0 0 0 2 0 0 0 0 6 0 0 2 1 0 0 0 1 0 0 5 0 0 0 4 0 0 0 2 0 0 0 2 0 0 0 2 0 0 0 1 2 0 0 6 0 0 0 1 2 0 0 4 0 0 0 1 0 0 0 3 0 0 0 3 0 0 0 2 1 0
chrI 2152618 0.1095 0.328 A G 0.6173 0.7267 0.3827 0.2733 83 0 74 0 1 0 4 0 3 0 0 0 1 0 0 0 1 0 1 0 2 0 2 0 3 0 0 0 1 0 0 0 NA NA NA NA 3 0 0 0 2 0 3 0 1 0 0 0 1 0 0 0 4 0 0 0 NA NA NA NA 0 0 4 0 NA NA NA NA 4 0 0 0 1 0 0 0 3 0 0 0 1 0 0 0 NA NA NA NA 3 0 0 0 2 0 0 0 3 0 0 0 1 0 0 0 0 0 5 0 0 0 2 0 2 0 0 0 0 0 3 0 1 0 0 0 3 0 0 0 1 0 3 0 3 0 0 0 2 0 0 0 0 0 1 0 1 0 0 0 5 0 0 0
chrI 2155449 0.1321 0.3419 G C 0.5851 0.7172 0.4149 0.269 0 34 89 0 0 2 0 0 0 0 1 0 0 1 0 0 0 3 1 0 0 2 2 0 0 0 1 0 NA NA NA NA 0 0 2 0 0 0 2 0 0 0 3 0 0 3 0 0 0 0 4 0 0 0 3 0 0 0 3 0 0 3 0 0 0 0 4 0 0 0 2 0 0 0 2 0 0 0 4 0 0 2 3 0 0 1 0 0 NA NA NA NA NA NA NA NA NA NA NA NA 0 0 6 0 0 1 2 0 0 2 2 0 0 0 3 0 0 3 0 0 0 2 3 0 NA NA NA NA 0 2 1 0 0 3 2 0 0 0 4 0 0 2 0 0 0 1 1 0 0 0 4 0
chrI 2160128 0.1333 0.4292 A C 0.4724 0.6058 0.4882 0.3702 90 65 0 13 1 2 1 0 3 0 0 0 0 1 0 0 2 2 0 0 2 1 0 0 1 1 0 0 2 4 0 1 1 1 0 0 1 1 0 1 2 2 0 0 5 2 0 0 1 3 0 1 1 4 0 0 1 1 0 0 3 3 0 0 1 4 0 0 1 0 0 0 0 1 0 0 1 1 0 0 0 2 0 1 1 1 0 0 NA NA NA NA 0 1 0 0 5 1 0 0 1 0 0 0 0 1 0 1 1 1 0 0 1 2 0 1 1 0 0 0 3 0 0 0 0 2 0 0 3 1 0 1 4 2 0 0 NA NA NA NA 1 1 0 0 2 0 0 0 0 1 0 0
chrI 2160153 0.1387 0.4979 C T 0.5714 0.4327 0.4286 0.5673 0 85 0 80 0 2 0 3 0 1 0 1 NA NA NA NA 0 2 0 1 0 0 0 2 0 1 0 1 0 5 0 1 0 2 0 0 0 0 0 2 0 4 0 1 0 0 0 5 0 2 0 1 0 4 0 0 0 2 0 1 0 2 0 3 0 5 0 0 0 0 0 1 0 1 0 1 0 1 0 1 0 2 0 1 0 1 0 1 NA NA NA NA 0 1 0 0 0 1 0 4 0 1 0 1 0 1 0 1 0 0 0 1 0 2 0 0 0 0 0 1 0 3 0 0 0 1 0 0 0 3 0 1 0 3 0 3 NA NA NA NA 0 1 0 1 0 0 0 2 NA NA NA NA
chrI 2160250 0.1003 0.4563 A C 0.4892 0.5895 0.5108 0.4017 90 75 0 0 3 1 0 0 1 1 0 0 3 0 0 0 1 1 0 0 1 3 0 0 2 2 0 0 3 2 0 0 2 0 0 0 2 1 0 0 4 1 0 0 2 1 0 0 3 2 0 0 1 1 0 0 1 0 0 0 0 2 0 0 0 1 0 0 NA NA NA NA 2 0 0 0 3 0 0 0 2 1 0 0 2 2 0 0 4 2 0 0 2 1 0 0 3 2 0 0 2 1 0 0 2 1 0 0 3 0 0 0 1 0 0 0 1 3 0 0 2 4 0 0 0 1 0 0 2 3 0 0 6 4 0 0 1 0 0 0 3 1 0 0 5 2 0 0 3 3 0 0
chrI 2160262 0.111 0.3647 C G 0.6908 0.5798 0.3092 0.4202 0 110 68 0 0 3 0 0 0 2 0 0 0 2 1 0 0 0 1 0 0 4 0 0 0 6 0 0 0 4 1 0 0 1 1 0 0 1 2 0 0 1 3 0 0 1 0 0 0 4 1 0 0 3 0 0 0 1 1 0 0 2 0 0 0 1 0 0 NA NA NA NA 0 1 2 0 0 2 2 0 0 3 1 0 0 3 2 0 0 6 0 0 0 0 2 0 0 2 3 0 0 1 2 0 0 1 2 0 0 0 3 0 0 2 0 0 0 5 1 0 0 5 0 0 0 4 0 0 0 3 1 0 0 4 7 0 0 2 1 0 0 2 2 0 0 5 4 0 0 8 0 0
chrI 2160266 0.1067 0.2912 T A 0.6486 0.7554 0.3378 0.2446 55 0 0 121 1 0 0 2 0 0 0 2 1 0 0 2 0 0 0 1 0 0 0 4 2 0 0 4 1 0 0 4 0 0 0 2 0 0 0 3 1 0 0 3 1 0 0 0 3 0 0 2 1 0 0 2 0 1 0 1 0 0 0 2 0 0 0 1 NA NA NA NA 0 0 0 3 1 0 0 3 3 0 0 1 1 0 0 4 3 0 0 4 0 0 0 2 3 0 0 3 0 0 0 3 1 0 0 3 0 0 0 3 1 0 0 1 5 0 0 1 1 0 0 4 3 0 0 1 0 0 0 3 1 0 0 9 2 0 0 1 1 0 0 3 3 0 0 6 3 1 0 3
chrI 2160559 0.157 0.494 T C 0.4275 0.5845 0.5725 0.4155 2 106 0 109 0 1 0 2 0 0 0 1 0 1 0 1 0 0 0 1 0 6 0 5 0 3 0 2 0 1 0 2 0 1 0 3 0 4 0 2 0 3 0 0 0 6 0 4 0 2 0 2 0 1 0 2 0 2 0 2 0 1 0 4 0 1 0 2 0 2 0 2 0 0 0 1 0 1 0 4 0 2 0 3 0 3 0 2 0 3 0 2 0 1 0 1 0 3 0 0 0 2 0 2 0 1 0 3 0 1 0 1 0 4 0 4 0 4 0 3 0 0 0 4 0 2 0 7 0 3 0 6 0 3 0 2 0 0 0 3 0 0 0 3 0 3 0 1 0 2 0 2
chrI 2160624 0.1195 0.432 T C 0.5082 0.6277 0.4918 0.3723 0 67 0 90 0 3 0 2 NA NA NA NA 0 1 0 2 0 1 0 0 0 4 0 3 0 2 0 3 0 1 0 0 0 0 0 3 0 1 0 3 0 2 0 3 0 4 0 2 0 3 0 1 0 1 0 3 0 2 0 4 0 2 0 2 0 5 0 0 1 1 0 0 NA NA NA NA 0 1 0 0 0 1 0 5 0 5 0 0 0 3 0 1 0 0 0 3 0 1 0 0 0 2 0 0 1 0 0 3 0 1 0 1 0 3 0 3 0 3 0 0 0 1 0 2 0 6 0 5 0 3 0 4 0 2 0 7 0 1 0 1 0 1 0 3 0 0 0 1 0 0 0 1
chrI 2160632 0.1017 0.4383 T C 0.5 0.6017 0.5 0.3766 2 62 0 90 0 3 0 3 NA NA NA NA 0 1 0 2 0 0 0 1 0 3 0 2 0 2 0 4 0 2 0 0 0 1 0 2 0 0 0 2 0 0 0 3 0 2 0 3 0 3 0 0 0 2 0 2 0 3 0 3 0 2 0 3 0 6 0 0 NA NA NA NA 0 0 0 1 0 1 0 0 0 2 0 5 0 3 0 3 0 3 0 1 0 0 0 3 0 0 0 1 0 2 0 0 0 2 0 2 0 1 0 1 0 4 0 2 0 2 0 3 0 1 0 2 0 4 0 7 0 4 0 3 0 1 0 7 0 1 0 1 0 1 0 3 NA NA NA NA 0 0 0 1
chrI 2160691 0.1655 0.4328 C T 0.65 0.4845 0.35 0.5155 0 68 0 50 0 1 0 4 NA NA NA NA 0 3 0 0 0 1 0 0 0 2 0 1 0 4 0 1 0 1 0 0 0 1 0 0 0 1 0 0 0 2 0 3 0 3 0 2 0 2 0 0 0 3 0 0 0 3 0 1 0 1 0 1 0 3 0 0 0 2 0 0 0 1 0 0 NA NA NA NA 0 4 0 1 0 4 0 0 0 2 0 0 0 0 0 1 0 1 0 0 NA NA NA NA 0 3 0 1 0 0 0 2 0 4 0 0 0 5 0 2 0 0 0 1 0 4 0 3 0 3 0 1 0 0 0 7 0 1 0 1 0 1 0 2 NA NA NA NA NA NA NA NA
chrI 2160705 0.1262 0.4424 A C 0.4945 0.6207 0.5055 0.3793 54 52 0 0 3 2 0 0 NA NA NA NA 1 2 0 0 0 1 0 0 2 1 0 0 0 4 0 0 1 0 0 0 NA NA NA NA 1 0 0 0 3 2 0 0 1 2 0 0 2 0 0 0 1 1 0 0 2 2 0 0 1 1 0 0 2 1 0 0 0 2 0 0 0 1 0 0 NA NA NA NA 2 2 0 0 0 3 0 0 0 1 0 0 1 0 0 0 0 1 0 0 NA NA NA NA 1 2 0 0 1 1 0 0 1 3 0 0 2 5 0 0 NA NA NA NA 3 4 0 0 1 2 0 0 6 1 0 0 1 1 0 0 3 1 0 0 NA NA NA NA NA NA NA NA
chrI 2164584 0.1338 0.2921 G A 0.641 0.7749 0.359 0.2251 57 0 99 0 2 0 3 0 2 0 0 0 1 0 1 0 0 0 5 0 0 0 3 0 3 0 0 0 0 0 1 0 0 0 3 0 0 0 2 0 0 0 4 0 NA NA NA NA 4 0 6 0 2 0 0 0 0 0 2 0 0 0 5 0 NA NA NA NA 0 0 5 0 0 0 1 0 2 0 0 0 1 0 3 0 1 0 0 0 4 0 0 0 1 0 3 0 0 0 1 0 1 0 0 0 0 0 4 0 0 0 5 0 4 0 0 0 1 0 1 0 0 0 3 0 NA NA NA NA 4 0 2 0 0 0 6 0 4 0 0 0 0 0 3 0 0 0 5 0 3 0 0 0
chrI 2164953 0.1262 0.2976 A G 0.6393 0.7655 0.3607 0.2345 73 0 67 0 1 0 0 0 1 0 0 0 NA NA NA NA 0 0 1 0 2 0 1 0 2 0 0 0 4 0 0 0 1 0 1 0 3 0 0 0 2 0 5 0 NA NA NA NA 2 0 4 0 5 0 0 0 1 0 0 0 0 0 2 0 1 0 0 0 1 0 1 0 0 0 1 0 2 0 0 0 3 0 5 0 1 0 1 0 1 0 0 0 0 0 2 0 1 0 2 0 2 0 0 0 1 0 3 0 2 0 2 0 1 0 0 0 1 0 3 0 0 0 1 0 2 0 0 0 3 0 4 0 1 0 1 0 1 0 0 0 NA NA NA NA 2 0 3 0 1 0 0 0
chrI 2166016 0.1661 0.3793 G C 0.5376 0.7037 0.4624 0.2963 0 93 58 0 0 2 0 0 0 1 0 0 0 5 0 0 0 2 2 0 0 5 0 0 0 5 1 0 0 1 1 0 0 3 2 0 NA NA NA NA 0 1 0 0 0 1 3 0 0 3 1 0 0 3 0 0 0 2 2 0 0 3 0 0 0 4 1 0 0 2 1 0 0 2 2 0 0 1 0 0 0 3 0 0 0 1 2 0 0 1 1 0 0 5 2 0 0 3 1 0 0 0 5 0 0 2 0 0 0 0 1 0 0 2 0 0 0 1 1 0 0 4 0 0 0 2 1 0 0 5 0 0 0 3 1 0 NA NA NA NA 0 4 0 0 0 1 1 0 0 3 0 0
chrI 2179840 0.1422 0.3195 G A 0.6094 0.7516 0.3906 0.2484 55 0 76 0 0 0 1 0 0 0 3 0 5 0 0 0 1 0 4 0 NA NA NA NA 0 0 4 0 0 0 1 0 0 0 5 0 0 0 2 0 2 0 0 0 1 0 0 0 2 0 0 0 0 0 1 0 0 0 4 0 3 0 0 0 1 0 1 0 0 0 2 0 0 0 4 0 3 0 2 0 4 0 0 0 1 0 1 0 0 0 2 0 1 0 0 0 2 0 3 0 0 0 6 0 NA NA NA NA NA NA NA NA 0 0 2 0 3 0 1 0 1 0 0 0 0 0 4 0 2 0 2 0 1 0 1 0 0 0 1 0 1 0 0 0 1 0 0 0 1 0 3 0
chrI 2179847 0.1293 0.2936 G T 0.6418 0.7711 0.3582 0.2289 0 0 82 56 0 0 1 0 0 0 2 0 0 0 3 2 0 0 4 1 NA NA NA NA 0 0 7 0 0 0 2 0 0 0 5 0 0 0 2 0 0 0 0 2 0 0 0 1 0 0 2 0 0 0 1 0 0 0 4 0 0 0 0 3 0 0 2 0 0 0 2 0 0 0 4 0 0 0 5 0 0 0 1 1 0 0 1 2 0 0 2 0 0 0 0 1 0 0 2 2 0 0 6 0 0 0 0 1 NA NA NA NA 0 0 1 0 0 0 1 3 0 0 0 1 0 0 3 0 0 0 2 3 0 0 1 2 0 0 1 0 0 0 0 1 0 0 0 1 0 0 3 0
chrI 2180945 0.1106 0.3467 G C 0.598 0.7086 0.402 0.2914 0 46 68 0 0 1 1 0 0 0 3 0 0 6 0 0 0 2 2 0 0 2 2 0 0 0 7 0 0 0 2 0 0 0 8 0 0 0 4 0 0 1 1 0 0 2 0 0 0 0 2 0 0 0 1 0 0 0 4 0 0 4 0 0 0 0 4 0 0 3 0 0 0 0 2 0 0 1 3 0 0 6 0 0 0 1 0 0 0 0 4 0 0 1 0 0 0 1 0 0 0 0 2 0 NA NA NA NA 0 0 1 0 0 0 2 0 0 1 0 0 0 1 0 0 0 0 6 0 0 1 3 0 0 2 0 0 0 1 0 0 0 1 0 0 0 0 2 0 0 1 1 0
chrI 2180950 0.105 0.3633 G C 0.5842 0.6892 0.4158 0.3108 0 48 69 0 0 1 1 0 0 0 3 0 0 6 0 0 0 2 1 0 0 2 2 0 0 0 7 0 0 0 2 0 0 0 8 0 0 0 5 0 0 1 1 0 0 2 0 0 0 2 2 0 0 0 1 0 0 0 4 0 0 3 0 0 0 0 4 0 0 3 0 0 0 0 2 0 0 1 3 0 0 6 0 0 0 1 0 0 0 0 4 0 0 1 0 0 0 1 0 0 0 0 2 0 NA NA NA NA 0 0 1 0 0 0 2 0 0 1 0 0 0 1 0 0 0 0 6 0 0 1 3 0 0 2 0 0 0 1 0 0 0 1 0 0 0 1 2 0 0 1 1 0
chrI 2181893 0.118 0.4083 T G 0.4918 0.6098 0.4426 0.374 0 0 46 73 0 0 0 3 0 0 2 0 0 0 0 2 0 0 0 3 0 0 2 3 0 0 3 2 0 0 4 0 0 0 3 0 0 0 1 0 0 0 1 0 0 0 0 1 0 0 0 1 0 0 2 0 0 0 5 0 0 0 0 3 0 0 0 4 0 0 0 1 0 0 1 0 0 0 0 2 0 0 0 3 0 0 0 4 0 0 2 0 0 0 0 1 0 0 0 1 0 0 1 2 0 0 2 0 0 0 2 3 0 0 1 0 0 0 0 4 NA NA NA NA 0 0 1 0 0 0 2 2 0 1 0 6 0 0 0 2 0 0 0 3 0 0 0 2 0 0 1 2
chrI 2182277 0.1322 0.4369 C A 0.6292 0.497 0.3708 0.503 46 103 0 0 0 1 0 0 3 0 0 0 0 5 0 0 0 4 0 0 0 4 0 0 0 3 0 0 4 0 0 0 3 0 0 0 2 1 0 0 4 2 0 0 0 1 0 0 1 1 0 0 3 1 0 0 4 2 0 0 0 7 0 0 0 1 0 0 NA NA NA NA 1 3 0 0 0 4 0 0 0 5 0 0 0 3 0 0 0 5 0 0 0 8 0 0 0 3 0 0 1 1 0 0 NA NA NA NA 0 3 0 0 2 1 0 0 0 3 0 0 0 5 0 0 3 1 0 0 0 1 0 0 0 5 0 0 0 2 0 0 0 6 0 0 NA NA NA NA NA NA NA NA
chrI 2184610 0.1273 0.3317 T C 0.6047 0.7319 0.3953 0.2681 0 26 0 93 0 4 0 0 0 3 0 2 0 2 0 2 0 0 0 4 0 1 0 0 0 1 0 0 0 0 0 3 0 0 0 1 NA NA NA NA 0 0 0 1 0 0 0 4 0 2 0 0 NA NA NA NA 0 2 0 2 0 0 0 5 NA NA NA NA 0 1 0 1 NA NA NA NA 0 4 0 0 0 0 0 2 0 2 0 3 0 2 0 0 0 3 0 4 0 3 0 2 0 4 0 1 0 0 0 4 0 0 0 4 NA NA NA NA 0 2 0 2 0 4 0 1 0 1 0 2 0 2 0 1 0 1 0 1 0 6 0 0 0 0 0 2 0 0 0 5 0 3 0 0
chrI 2190365 0.1043 0.2767 A C 0.7755 0.6712 0.2245 0.3288 87 61 0 0 2 0 0 0 3 0 0 0 2 0 0 0 4 0 0 0 1 1 0 0 0 3 0 0 4 0 0 0 9 0 0 0 1 2 0 0 4 0 0 0 7 0 0 0 0 1 0 0 1 1 0 0 1 4 0 0 2 0 0 0 0 5 0 0 4 0 0 0 2 1 0 0 0 2 0 0 2 3 0 0 1 0 0 0 0 1 0 0 3 2 0 0 4 1 0 0 2 2 0 0 1 1 0 0 7 0 0 0 1 1 0 0 3 3 0 0 2 3 0 0 2 3 0 0 6 2 0 0 4 6 0 0 0 2 0 0 8 0 0 0 2 0 0 0 0 3 0 0
chrI 2193419 0.1005 0.3593 C A 0.6909 0.5904 0.3091 0.4096 79 95 0 0 0 2 0 0 0 3 0 0 1 2 0 0 0 1 0 0 2 3 0 0 NA NA NA NA 0 5 0 0 0 3 0 0 0 3 0 0 0 2 0 0 0 2 0 0 0 5 0 0 2 1 0 0 0 3 0 0 4 0 0 0 0 3 0 0 0 2 0 0 0 3 0 0 3 1 0 0 3 0 0 0 1 4 0 0 0 2 0 0 1 0 0 0 1 0 0 0 0 3 0 0 0 1 0 0 0 1 0 0 0 3 0 0 1 2 0 0 0 3 0 0 0 3 0 0 3 0 0 0 1 0 0 0 1 3 0 0 7 0 0 0 1 2 0 0 1 0 0 0
chrI 2193844 0.1132 0.399 G A 0.6575 0.5444 0.3425 0.4556 46 0 63 0 0 0 1 0 3 0 0 0 NA NA NA NA 0 0 1 0 3 0 2 0 1 0 2 0 3 0 0 0 9 0 0 0 4 0 1 0 2 0 0 0 2 0 2 0 NA NA NA NA NA NA NA NA 3 0 0 0 0 0 5 0 1 0 6 0 1 0 0 0 NA NA NA NA 0 0 2 0 0 0 4 0 0 0 7 0 2 0 0 0 0 0 5 0 0 0 2 0 4 0 2 0 0 0 2 0 2 0 2 0 1 0 0 0 0 0 1 0 2 0 1 0 4 0 0 0 3 0 1 0 2 0 0 0 2 0 2 0 0 0 5 0 1 0 0 0 NA NA NA NA
chrI 2194486 0.1104 0.392 C G 0.6632 0.5528 0.3368 0.4472 0 96 39 0 0 5 0 0 0 1 1 0 0 3 0 0 0 2 0 0 0 3 0 0 0 3 0 0 0 1 2 0 0 0 2 0 0 1 0 0 0 1 2 0 0 4 0 0 0 3 1 0 0 0 3 0 0 1 0 0 0 5 0 0 0 7 0 0 NA NA NA NA 0 3 0 0 0 2 0 0 0 2 0 0 0 3 0 0 0 5 0 0 0 3 0 0 0 3 0 0 0 1 0 0 0 1 0 0 0 3 0 0 0 1 0 0 0 2 0 0 0 1 0 0 0 5 2 0 0 3 0 0 0 1 3 0 0 1 0 0 0 6 0 0 0 4 1 0 0 2 0 0
chrI 2194614 0.1438 0.4281 G A 0.6438 0.5 0.3562 0.5 41 0 101 0 0 0 3 0 2 0 0 0 0 0 5 0 0 0 1 0 0 0 3 0 0 0 2 0 2 0 3 0 1 0 1 0 0 0 4 0 2 0 0 0 1 0 2 0 1 0 5 0 1 0 0 0 NA NA NA NA 0 0 6 0 1 0 3 0 0 0 1 0 0 0 3 0 NA NA NA NA NA NA NA NA 0 0 2 0 0 0 2 0 0 0 7 0 0 0 5 0 2 0 1 0 0 0 3 0 0 0 4 0 0 0 1 0 0 0 3 0 0 0 1 0 1 0 0 0 0 0 3 0 1 0 2 0 0 0 1 0 0 0 5 0 1 0 2 0 5 0 1 0
chrI 2194629 0.1301 0.3118 G T 0.6232 0.7532 0.3768 0.2468 0 0 99 42 0 0 1 2 0 0 2 1 0 0 3 2 0 0 2 0 0 0 1 2 0 0 0 2 0 0 2 4 0 0 1 1 0 0 0 3 0 0 2 0 0 0 2 0 0 0 1 4 0 0 1 0 NA NA NA NA 0 0 6 0 0 0 2 2 0 0 0 1 0 0 0 2 0 0 0 1 0 0 1 0 0 0 4 0 0 0 0 1 0 0 3 4 0 0 2 3 0 0 2 1 0 0 3 0 0 0 3 0 0 0 0 1 0 0 3 1 0 0 1 1 0 0 1 0 0 0 2 1 0 0 3 0 0 0 0 1 0 0 5 0 0 0 2 0 0 0 4 1
chrI 2195483 0.1057 0.4329 A G 0.5143 0.62 0.4857 0.38 78 0 37 0 1 0 0 0 2 0 0 0 1 0 0 0 1 0 1 0 1 0 3 0 2 0 1 0 2 0 1 0 NA NA NA NA 1 0 1 0 4 0 1 0 5 0 2 0 1 0 0 0 1 0 2 0 2 0 1 0 2 0 1 0 1 0 2 0 NA NA NA NA 0 0 1 0 2 0 0 0 1 0 1 0 0 0 3 0 1 0 3 0 1 0 0 0 3 0 0 0 2 0 2 0 0 0 1 0 4 0 1 0 1 0 1 0 2 0 0 0 1 0 2 0 1 0 1 0 2 0 4 0 3 0 2 0 1 0 0 0 1 0 0 0 4 0 0 0 0 0 5 0
chrI 2195990 0.1488 0.2892 C T 0.6364 0.7852 0.3636 0.2148 0 57 0 65 0 2 0 1 0 1 0 0 0 1 0 1 0 3 0 1 0 6 0 4 0 1 0 0 0 6 0 0 0 5 0 0 0 1 0 0 0 0 0 2 0 0 0 1 0 3 0 0 0 2 0 0 0 5 0 0 0 0 0 4 0 1 0 0 0 1 0 0 0 1 0 0 0 3 0 0 0 2 0 0 0 2 0 0 0 2 0 0 NA NA NA NA 0 0 0 1 0 4 0 0 0 1 0 3 0 0 0 2 0 2 0 0 0 1 0 1 NA NA NA NA 0 5 0 0 0 3 0 0 0 2 0 4 0 2 0 0 0 0 0 2 0 0 0 1 0 2 0 0
chrI 2196268 0.1147 0.3033 T G 0.6393 0.754 0.3607 0.246 0 0 27 104 0 0 3 0 0 0 0 2 0 0 1 2 0 0 0 5 0 0 0 3 0 0 2 0 0 0 3 0 0 0 7 5 0 0 1 3 0 0 0 2 0 0 0 5 0 0 1 0 0 0 0 2 0 0 0 3 0 0 0 4 0 0 1 0 0 0 0 1 0 0 3 0 0 0 3 0 0 0 2 1 0 0 3 0 0 0 1 5 0 0 4 2 0 0 3 4 NA NA NA NA 0 0 1 2 0 0 0 6 0 0 1 2 0 0 1 0 0 0 0 1 0 0 0 3 0 0 0 5 NA NA NA NA 0 0 3 0 0 0 0 3 0 0 0 3 0 0 2 3
chrI 2198389 0.1664 0.4487 C T 0.4681 0.6345 0.5319 0.3655 0 123 0 35 0 4 0 0 0 3 0 2 0 1 0 0 0 1 0 1 0 1 0 2 0 2 0 2 0 0 0 3 0 2 0 0 0 1 0 0 0 3 0 0 0 1 0 1 0 3 0 0 0 0 0 2 0 0 0 6 0 3 0 0 0 2 0 2 0 0 0 3 0 1 0 0 0 2 0 1 0 2 0 2 0 2 0 0 0 0 0 1 0 5 0 0 0 5 0 0 NA NA NA NA NA NA NA NA 0 3 0 0 0 0 0 4 0 3 0 0 0 3 0 2 0 0 0 2 0 1 0 3 0 2 0 0 0 1 0 0 0 1 0 0 0 1 0 0 0 0 0 3
chrI 2198966 0.1462 0.3376 G A 0.5893 0.7354 0.4107 0.2646 27 0 109 0 0 0 3 0 0 0 3 0 NA NA NA NA 1 0 0 0 0 0 5 0 0 0 1 0 2 0 0 0 2 0 0 0 NA NA NA NA 0 0 7 0 1 0 1 0 2 0 2 0 1 0 0 0 0 0 4 0 0 0 4 0 0 0 5 0 4 0 0 0 3 0 3 0 0 0 5 0 0 0 3 0 NA NA NA NA 0 0 4 0 0 0 5 0 0 0 2 0 0 0 2 0 0 0 5 0 0 0 8 0 3 0 0 0 NA NA NA NA 0 0 4 0 0 0 4 0 0 0 3 0 1 0 5 0 0 0 3 0 0 0 4 0 2 0 0 0 0 0 2 0
chrI 2200073 0.1669 0.3692 C T 0.7143 0.5474 0.2857 0.4526 0 78 0 73 0 1 0 0 0 1 0 1 0 1 0 0 0 4 0 2 0 2 0 0 0 2 0 0 0 2 0 0 0 0 0 3 0 1 0 3 0 0 0 1 0 0 0 3 0 6 0 0 0 1 0 0 0 3 0 2 0 3 0 0 0 2 0 0 0 3 0 0 0 4 0 0 0 6 0 0 0 0 0 1 0 2 0 1 0 2 0 0 0 2 0 3 0 1 0 3 0 0 0 4 0 5 0 2 0 0 0 4 0 3 0 0 0 0 0 3 NA NA NA NA 0 0 0 2 0 2 0 0 0 1 0 3 0 2 0 0 0 0 0 3 0 2 0 2 0 3 0 0
chrI 2200154 0.1289 0.3703 A G 0.6941 0.5652 0.3059 0.4348 57 0 77 0 0 0 1 0 2 0 1 0 1 0 0 0 4 0 1 0 3 0 1 0 4 0 0 0 0 0 2 0 0 0 1 0 1 0 2 0 0 0 4 0 4 0 1 0 4 0 4 0 1 0 0 0 1 0 3 0 2 0 0 0 4 0 0 0 2 0 1 0 NA NA NA NA 2 0 0 0 2 0 0 0 1 0 0 0 NA NA NA NA 2 0 2 0 1 0 4 0 0 0 4 0 3 0 1 0 0 0 4 0 0 0 1 0 0 0 5 0 1 0 2 0 0 0 2 0 2 0 0 0 0 0 4 0 NA NA NA NA 0 0 5 0 3 0 3 0 1 0 0 0
chrI 2203959 0.1092 0.4383 A G 0.507 0.6163 0.493 0.3837 100 0 30 0 1 0 0 0 2 0 0 0 2 0 0 0 3 0 1 0 2 0 0 0 1 0 0 0 0 0 2 0 2 0 1 0 5 0 0 0 2 0 0 0 1 0 1 0 3 0 1 0 2 0 1 0 2 0 0 0 0 0 4 0 1 0 2 0 0 0 3 0 0 0 1 0 1 0 1 0 3 0 1 0 5 0 0 0 4 0 0 0 2 0 0 0 3 0 0 0 4 0 0 0 NA NA NA NA 4 0 0 0 3 0 1 0 1 0 0 0 6 0 0 0 3 0 0 0 1 0 4 0 2 0 3 0 6 0 0 0 3 0 0 0 1 0 4 0 0 0 1 0
chrI 2204806 0.1135 0.3377 A G 0.7191 0.6056 0.2809 0.3944 52 0 41 0 1 0 1 0 0 0 2 0 2 0 4 0 4 0 3 0 2 0 4 0 6 0 0 0 1 0 0 0 1 0 1 0 2 0 1 0 0 0 2 0 2 0 0 0 2 0 0 0 NA NA NA NA 0 0 2 0 2 0 0 0 1 0 0 0 2 0 0 0 1 0 0 0 1 0 0 0 0 0 1 0 2 0 4 0 3 0 0 0 NA NA NA NA 3 0 2 0 2 0 0 0 3 0 2 0 0 0 1 0 2 0 0 0 0 0 2 0 3 0 1 0 2 0 0 0 NA NA NA NA 1 0 0 0 1 0 0 0 0 0 3 0 3 0 1 0 6 0 0 0
chrI 2206127 0.1536 0.3442 C A 0.5789 0.7326 0.4211 0.2674 50 31 0 0 0 2 0 0 4 0 0 0 2 1 0 0 1 3 0 0 2 0 0 0 0 1 0 0 0 3 0 0 0 7 0 0 0 3 0 0 0 1 0 0 0 1 0 0 0 2 0 0 5 3 0 0 1 0 0 0 0 2 0 0 0 1 0 0 0 1 0 0 0 1 0 0 0 2 0 0 0 2 0 0 0 4 0 0 2 2 0 0 0 2 0 0 2 1 0 0 0 2 0 0 0 1 0 0 1 1 0 0 0 2 0 0 2 0 0 0 7 0 0 0 0 2 0 0 3 0 0 0 1 3 0 0 1 0 0 0 0 1 0 0 1 3 0 0 0 2 0 0
chrI 2209270 0.1677 0.2911 G A 0.625 0.7927 0.375 0.2073 41 0 64 0 0 0 3 0 0 0 7 0 0 0 2 0 2 0 2 0 2 0 1 1 0 0 3 0 0 0 3 0 0 0 1 0 0 0 2 0 2 0 0 0 0 0 3 0 0 0 2 0 0 0 1 0 0 0 8 0 3 0 0 0 1 0 3 0 0 0 4 0 1 0 1 0 NA NA NA NA 2 0 4 0 1 0 4 0 0 0 3 0 3 0 3 0 1 0 1 0 0 0 6 0 2 0 3 0 2 0 1 0 0 0 5 0 1 0 0 0 2 0 1 0 0 0 2 0 1 0 1 0 3 0 2 0 0 0 3 0 4 0 0 0 5 0 3 0 0 0 2 0
chrI 2209455 0.1291 0.2884 A G 0.6471 0.7761 0.3529 0.2239 71 0 38 0 1 0 0 0 3 0 0 0 2 0 4 0 1 0 0 0 2 0 0 0 1 0 0 0 5 0 0 0 5 0 0 0 4 0 0 0 1 0 1 0 2 0 2 0 3 0 0 0 NA NA NA NA 4 0 0 0 0 0 2 0 2 0 0 0 3 0 0 0 2 0 0 0 4 0 0 0 2 0 2 0 2 0 1 0 2 0 0 0 2 0 2 0 3 0 1 0 4 0 0 0 3 0 0 0 4 0 1 0 2 0 0 0 4 0 2 0 2 0 1 0 3 0 0 0 3 0 3 0 3 0 1 0 4 0 0 0 0 0 5 0 2 0 2 0 NA NA NA NA
chrI 2210239 0.1136 0.3068 G C 0.6364 0.75 0.3636 0.25 0 91 54 0 0 2 2 0 0 1 1 0 0 2 0 0 0 3 4 0 0 4 0 0 0 3 2 0 0 0 2 0 0 0 1 0 0 0 1 0 0 2 3 0 0 1 2 0 0 0 3 0 0 0 1 0 0 0 2 0 0 1 0 0 0 0 3 0 0 0 2 0 0 0 3 0 0 0 7 0 0 1 2 0 0 3 1 0 1 0 1 0 0 5 1 0 0 3 2 0 0 0 3 0 0 2 2 0 0 1 0 0 0 4 1 0 0 2 4 0 0 3 0 0 0 3 2 0 0 3 0 0 0 2 1 0 0 1 3 0 0 4 0 0 0 2 3 0 0 1 0 0
chrI 2210629 0.1467 0.3307 G A 0.596 0.7426 0.404 0.2574 54 0 49 0 1 0 0 0 2 0 1 0 1 0 0 0 1 0 0 0 5 0 0 0 NA NA NA NA 0 0 3 0 0 0 3 0 0 0 1 0 0 0 1 0 0 0 1 0 0 0 1 0 2 0 1 0 2 0 0 0 5 0 0 0 0 0 2 0 0 0 2 0 0 0 2 0 0 0 2 0 2 0 2 0 2 0 1 0 NA NA NA NA 1 0 1 0 4 0 1 0 0 0 3 0 1 0 2 0 4 0 0 0 0 0 1 0 0 0 3 0 2 0 0 0 2 0 3 0 3 0 0 0 4 0 0 0 1 0 2 0 6 0 0 0 0 0 3 0 1 0 3 0
chrI 2211249 0.1507 0.4717 A T 0.453 0.6037 0.547 0.3963 47 0 0 62 5 0 0 3 3 0 0 0 3 0 0 2 4 0 0 3 1 0 0 2 2 0 0 0 0 0 0 6 2 0 0 1 2 0 0 0 0 0 0 2 3 0 0 3 0 0 0 1 4 0 0 0 3 0 0 0 0 0 0 2 4 0 0 1 0 0 0 1 0 0 0 4 1 0 0 2 0 0 0 3 1 0 0 1 2 0 0 0 3 0 0 0 0 0 0 4 1 0 0 0 0 0 0 3 2 0 0 4 0 0 0 1 2 0 0 4 2 0 0 3 3 0 0 0 1 0 0 1 0 0 0 7 2 0 0 0 0 0 0 2 2 0 0 0 0 0 0 1
chrI 2212532 0.1471 0.4265 G C 0.6471 0.5 0.3529 0.5 0 40 83 0 0 0 2 0 0 2 0 0 NA NA NA NA 0 2 0 0 0 0 7 0 0 0 3 0 0 0 1 0 0 0 3 0 0 1 0 0 0 3 0 0 NA NA NA NA 0 0 1 0 0 1 0 0 0 0 1 0 0 0 1 0 0 0 1 0 NA NA NA NA 0 0 2 0 0 3 0 0 0 2 1 0 0 0 2 0 NA NA NA NA NA NA NA NA 0 0 5 0 0 1 0 0 0 0 1 0 0 1 3 0 0 2 1 0 0 0 1 0 0 0 1 0 0 1 1 0 0 0 1 0 0 0 4 0 0 0 1 0 0 0 1 0 0 1 1 0 0 0 2 0
chrI 2213638 0.1029 0.3456 G T 0.7059 0.6029 0.2941 0.3971 0 0 107 39 0 0 6 0 0 0 0 4 0 0 5 0 0 0 2 1 NA NA NA NA 0 0 1 2 0 0 1 0 0 0 2 2 0 0 1 0 0 0 3 0 0 0 0 1 0 0 4 0 0 0 0 2 0 0 0 2 0 0 1 0 0 0 4 0 0 0 4 2 0 0 2 0 0 0 3 0 0 0 2 0 0 0 2 0 0 0 2 3 0 0 2 0 0 0 2 0 0 0 1 1 0 0 5 0 0 0 0 1 0 0 2 0 0 0 3 0 0 0 1 2 0 0 1 2 0 0 2 1 0 0 2 2 0 0 1 0 0 0 1 0 0 0 0 1 0 0 1 1
chrI 2213667 0.1001 0.3319 A T 0.7182 0.6181 0.2818 0.3819 68 0 0 75 1 0 0 4 5 0 0 0 2 0 0 2 1 0 0 2 NA NA NA NA 3 0 0 0 2 0 0 0 3 0 0 0 1 0 0 0 0 0 0 3 1 0 0 0 4 0 0 0 3 0 0 0 NA NA NA NA 0 0 0 1 4 0 0 0 3 0 0 0 2 0 0 0 3 0 0 0 1 0 0 2 1 0 0 1 5 0 0 0 2 0 0 2 2 0 0 0 1 0 0 0 0 0 0 4 1 0 0 0 3 0 0 0 2 0 0 0 1 0 0 1 4 0 0 0 1 0 0 2 4 0 0 0 1 0 0 0 0 0 0 1 1 0 1 0 1 0 0 0
chrI 2214828 0.1343 0.31 C T 0.6228 0.7571 0.3772 0.2429 0 71 0 50 0 2 0 3 0 3 0 0 0 2 0 2 0 1 0 2 0 3 0 1 0 5 0 0 0 4 0 0 0 5 0 0 0 1 0 0 0 0 0 1 0 1 0 1 0 6 0 0 0 2 0 0 0 5 0 0 0 0 0 2 0 3 0 0 0 1 0 0 0 3 0 0 0 4 0 0 0 4 0 0 0 4 0 2 0 3 0 0 0 4 0 3 0 1 0 0 NA NA NA NA 0 0 0 2 0 6 0 3 0 1 0 0 0 1 0 3 0 3 0 3 0 3 0 0 0 1 0 3 0 3 0 2 0 5 0 0 0 0 0 4 0 1 0 3 0 1 0 0
chrI 2216164 0.1137 0.343 A C 0.4324 0.5462 0.3784 0.3077 30 87 0 16 0 3 0 5 5 4 0 0 0 1 0 0 2 2 0 0 0 6 0 0 0 0 0 1 4 0 0 0 8 0 0 0 0 0 0 2 0 2 0 0 1 2 0 0 1 0 0 1 NA NA NA NA 4 2 0 0 0 1 0 0 0 0 0 3 3 0 0 1 2 0 0 0 1 0 0 1 0 1 0 0 0 3 0 2 0 4 0 2 0 3 0 1 0 0 0 1 2 0 0 1 0 7 0 0 2 1 0 0 2 0 0 0 0 0 0 2 0 5 0 0 1 2 0 0 0 4 0 0 2 4 0 0 0 0 0 5 0 1 0 0 1 6 0 0 2 1 0 0
chrI 2216244 0.168 0.4383 A C 0.6457 0.4777 0.3543 0.5223 102 28 0 0 3 0 0 0 3 3 0 0 NA NA NA NA 2 1 0 0 9 0 0 0 NA NA NA NA NA NA NA NA 0 2 0 0 3 0 0 0 4 1 0 0 2 0 0 0 1 0 0 0 NA NA NA NA 1 2 0 0 4 0 0 0 2 1 0 0 2 0 0 0 0 2 0 0 2 2 0 0 1 0 0 0 4 0 0 0 4 0 0 0 5 0 0 0 3 0 0 0 2 1 0 0 2 0 0 0 1 2 0 0 1 0 0 0 8 0 0 0 1 0 0 0 2 3 0 0 5 0 0 0 4 0 0 0 4 0 0 0 NA NA NA NA 3 0 0 0 1 0 0 0
chrI 2216589 0.1353 0.426 A G 0.6417 0.5064 0.3583 0.4936 88 0 38 0 4 0 0 0 0 0 4 0 3 0 0 0 1 0 3 0 3 0 0 0 3 0 0 0 0 0 1 0 0 0 3 0 4 0 2 0 1 0 1 0 1 0 3 0 2 0 1 0 1 0 0 0 2 0 3 0 2 0 0 0 1 0 3 0 0 0 2 0 NA NA NA NA 4 0 1 0 0 0 1 0 3 0 0 0 4 0 0 0 3 0 0 0 3 0 0 0 1 0 2 0 3 0 0 0 0 0 1 0 3 0 0 0 6 0 0 0 1 0 0 0 2 0 0 0 3 0 0 0 4 0 1 0 3 0 0 0 3 0 0 0 2 0 1 0 1 0 1 0
chrI 2216599 0.1679 0.4369 A C 0.6471 0.4792 0.3529 0.5208 82 41 0 0 4 0 0 0 0 4 0 0 3 0 0 0 2 5 0 0 3 0 0 0 3 0 0 0 0 3 0 0 0 3 0 0 4 1 0 0 1 1 0 0 1 2 0 0 2 1 0 0 0 0 0 1 2 3 0 0 4 0 0 0 0 3 0 0 0 2 0 0 NA NA NA NA 3 1 0 0 0 1 0 0 3 0 0 0 3 0 0 0 3 0 0 0 3 0 0 0 1 2 0 0 3 0 0 0 0 1 0 0 3 0 0 0 3 0 0 0 2 0 0 0 2 0 0 0 1 0 0 0 4 1 0 0 3 0 0 0 3 0 0 0 2 1 0 0 1 1 0 0
chrI 2217601 0.1432 0.4844 A G 0.5872 0.444 0.4128 0.556 66 0 63 0 1 0 0 0 0 0 6 0 3 0 1 0 0 0 1 0 6 0 1 0 0 0 6 0 2 0 0 0 1 0 0 0 0 0 3 0 3 0 4 0 1 0 2 0 3 0 1 0 0 0 5 0 0 0 3 0 4 0 0 0 1 0 0 0 NA NA NA NA 1 0 1 0 2 0 0 0 3 0 0 0 0 0 4 0 0 0 2 0 1 0 1 0 1 0 0 0 0 0 2 0 2 0 0 0 1 0 1 0 1 0 1 0 2 0 1 0 0 0 2 0 0 0 5 0 1 0 1 0 2 0 1 0 0 0 2 0 1 0 0 0 1 0 2 0 1 0 6 0
chrI 2219705 0.1565 0.3011 T C 0.6207 0.7772 0.3793 0.2228 0 55 0 58 0 2 0 1 0 0 0 2 0 0 0 3 0 2 0 3 0 4 0 1 0 0 0 2 0 0 0 3 0 0 0 3 NA NA NA NA 0 0 0 1 0 2 0 0 0 0 0 3 0 0 0 4 0 0 0 4 0 5 0 0 0 0 0 6 0 0 0 3 0 0 0 1 0 0 0 3 0 2 0 0 0 3 0 1 0 0 0 4 0 4 0 0 0 3 0 2 0 0 0 5 0 2 0 0 0 2 0 1 0 0 0 3 0 2 0 2 0 1 0 0 0 0 0 5 0 1 0 1 0 1 0 1 0 0 0 3 0 2 0 0 0 6 0 3 0 0 0 2
chrI 2220246 0.118 0.3054 A G 0.7536 0.6357 0.2464 0.3643 83 0 50 0 4 0 0 0 0 0 2 0 3 0 1 0 0 0 3 0 3 0 0 0 1 0 2 0 3 0 0 0 0 0 2 0 2 0 0 0 2 0 0 0 2 0 0 0 3 0 0 0 0 0 2 0 0 0 5 0 3 0 0 0 3 0 0 0 0 0 1 0 1 0 0 0 2 0 1 0 2 0 0 0 3 0 0 0 2 0 0 0 5 0 0 0 1 0 0 0 1 0 0 0 4 0 0 0 1 0 0 0 2 0 2 0 NA NA NA NA 0 0 1 0 0 0 2 0 2 0 1 0 4 0 1 0 2 0 0 0 5 0 0 0 4 0 1 0 1 0 1 0
chrI 2220391 0.1203 0.4743 A G 0.4655 0.5859 0.5345 0.4141 62 0 116 0 1 0 2 0 4 0 0 0 3 0 3 0 1 0 1 0 2 0 2 0 4 0 0 0 0 0 2 0 5 0 1 0 3 0 0 0 1 0 5 0 5 0 0 0 3 0 1 0 2 0 0 0 4 0 0 0 0 0 3 0 0 0 4 0 1 0 2 0 1 0 0 0 1 0 4 0 0 0 8 0 0 0 3 0 1 0 0 0 3 0 0 0 0 0 3 0 3 0 0 0 NA NA NA NA 2 0 2 0 1 0 0 0 3 0 1 0 1 0 0 0 4 0 0 0 0 0 3 0 2 0 2 0 3 0 0 0 0 0 4 0 3 0 2 0 1 0 1 0
chrI 2220588 0.1046 0.3263 T C 0.726 0.6214 0.274 0.3786 0 22 2 113 0 2 0 2 NA NA NA NA 0 1 0 1 0 0 0 5 0 0 0 4 0 1 0 0 0 4 0 0 0 0 1 3 0 2 0 0 0 1 0 3 0 0 0 2 0 1 0 0 NA NA NA NA NA NA NA NA 0 0 0 1 0 1 0 0 NA NA NA NA NA NA NA NA 0 5 0 0 0 2 0 1 0 2 0 1 0 2 0 1 0 6 0 0 0 0 0 2 0 5 0 0 0 0 0 3 0 0 0 3 0 0 0 1 0 1 0 1 0 0 0 7 NA NA NA NA 0 0 0 2 0 0 0 3 0 2 0 1 0 0 0 1 NA NA NA NA 0 1 0 0
chrI 2223141 0.1596 0.4002 G A 0.52 0.6796 0.48 0.3204 89 0 64 0 4 0 0 0 0 0 1 0 3 0 2 0 0 0 1 0 7 0 0 0 2 0 7 0 NA NA NA NA 4 0 2 0 0 0 2 0 1 0 0 0 2 0 1 0 0 0 3 0 5 0 1 0 1 0 3 0 3 0 0 0 0 0 1 0 0 0 2 0 NA NA NA NA 0 0 4 0 1 0 1 0 2 0 2 0 1 0 0 0 1 0 1 0 1 0 0 0 0 0 3 0 5 0 0 0 3 0 0 0 2 0 0 0 1 0 0 0 1 0 0 0 0 0 2 0 5 0 0 0 0 0 3 0 0 0 1 0 5 0 0 0 NA NA NA NA 1 0 1 0
chrI 2226791 0.151 0.3234 C A 0.7521 0.6011 0.2479 0.3989 48 93 0 0 0 4 0 0 3 0 0 0 0 3 0 0 1 2 0 0 2 7 0 0 0 1 0 0 0 5 0 0 2 3 0 0 2 1 0 0 0 2 0 0 3 4 0 0 0 2 0 0 3 0 0 0 3 0 0 0 0 5 0 0 0 2 0 0 2 1 0 0 0 2 0 0 0 3 0 0 0 2 0 0 0 3 0 0 2 1 0 0 0 2 0 0 0 4 0 0 1 0 0 0 0 4 0 0 0 4 0 0 1 3 0 0 0 2 0 0 0 3 0 0 3 0 0 0 0 1 0 0 3 6 0 0 NA NA NA NA 0 1 0 0 0 1 0 0 1 2 0 0
chrI 2226803 0.1646 0.326 A T 0.7563 0.5917 0.2437 0.4083 84 0 0 44 3 0 0 0 0 0 0 3 3 0 0 0 2 0 0 1 7 0 0 2 1 0 0 0 4 0 0 0 3 0 0 2 1 0 0 1 2 0 0 0 5 0 0 4 2 0 0 0 0 0 0 3 0 0 0 3 4 0 0 0 1 0 0 0 1 0 0 2 2 0 0 0 3 0 0 0 2 0 0 0 3 0 0 0 1 0 0 2 3 0 0 0 4 0 0 0 0 0 0 1 4 0 0 0 3 0 0 0 2 0 0 1 1 0 0 0 2 0 0 0 0 0 0 1 NA NA NA NA 5 0 0 4 NA NA NA NA 1 0 0 0 1 0 0 0 2 0 0 2
chrI 2227885 0.1294 0.3621 T G 0.5732 0.7026 0.4268 0.2974 0 0 65 74 0 0 4 2 0 0 0 4 0 0 2 2 0 0 1 2 0 0 6 2 0 0 6 2 0 0 0 5 0 0 0 2 0 0 3 0 0 0 2 0 0 0 1 1 0 0 1 1 0 0 2 0 0 0 3 5 0 0 2 0 0 0 1 1 0 0 1 6 0 0 1 1 0 0 1 3 NA NA NA NA 0 0 1 0 0 0 3 1 0 0 4 2 NA NA NA NA 0 0 1 1 0 0 4 1 0 0 1 4 0 0 1 1 0 0 3 0 0 0 1 0 0 0 1 3 0 0 3 1 0 0 0 2 0 0 1 0 0 0 3 0 0 0 4 4 0 0 0 1
chrI 2228143 0.154 0.4798 T A 0.4432 0.5972 0.5568 0.4028 67 0 0 41 4 0 0 0 0 0 0 2 1 0 0 0 0 0 0 1 1 0 0 4 1 0 0 1 0 0 0 2 0 0 0 2 2 0 0 2 5 0 0 0 1 0 0 1 NA NA NA NA 0 0 0 2 0 0 0 1 5 0 0 0 0 0 0 2 0 0 0 1 2 0 0 0 1 0 0 1 1 0 0 5 3 0 0 0 NA NA NA NA 2 0 0 0 3 0 0 0 3 0 0 2 5 0 0 0 2 0 0 1 0 0 0 2 7 0 0 0 1 0 0 2 0 0 0 5 3 0 0 3 2 0 0 5 1 0 0 0 5 0 0 0 3 0 0 2 0 0 0 4
chrI 2234993 0.166 0.4491 C T 0.6339 0.4679 0.3661 0.5321 0 58 0 32 0 3 0 0 0 0 0 4 0 2 0 0 0 4 0 0 0 1 0 1 0 0 0 2 0 1 0 1 0 5 0 0 0 0 0 2 0 1 0 0 0 4 0 0 0 4 0 1 0 0 0 2 0 0 0 1 0 6 0 0 NA NA NA NA 0 1 0 2 0 4 0 0 0 2 0 0 0 2 0 1 0 1 0 0 0 2 0 0 0 3 0 0 0 4 0 0 0 2 0 2 0 2 0 0 NA NA NA NA 0 0 0 1 NA NA NA NA 0 2 0 2 0 0 0 3 0 4 0 2 0 1 0 3 NA NA NA NA 0 3 0 0 0 4 0 0 0 0 0 1
chrI 2250814 0.1514 0.346 G C 0.5783 0.7297 0.4217 0.2703 0 65 47 0 0 2 2 0 0 0 3 0 0 0 1 0 0 0 1 0 0 0 2 0 0 2 1 0 0 2 1 0 0 1 1 0 0 3 2 0 NA NA NA NA NA NA NA NA 0 1 1 0 0 1 0 0 0 0 1 0 0 0 1 0 0 2 1 0 0 1 1 0 NA NA NA NA 0 1 1 0 0 0 1 1 0 1 0 0 NA NA NA NA 0 0 1 0 0 5 3 0 0 0 2 0 0 2 3 1 0 1 2 0 0 2 3 0 0 2 4 0 0 1 1 0 0 1 0 0 0 2 0 0 0 0 2 0 0 1 0 0 NA NA NA NA NA NA NA NA NA NA NA NA
chrI 2273491 0.1587 0.2946 C T 0.7848 0.6261 0.2152 0.3739 0 61 0 38 0 0 0 1 0 1 0 1 NA NA NA NA NA NA NA NA 0 2 0 0 0 0 0 2 0 1 0 1 0 3 0 0 0 3 0 0 0 3 0 0 0 2 0 2 0 2 0 1 0 3 0 0 0 3 0 1 0 1 0 2 0 1 0 0 0 2 0 0 0 1 0 2 0 3 0 0 0 0 0 1 0 3 0 2 0 1 0 1 0 3 0 1 0 0 0 1 0 3 0 2 0 1 0 0 0 1 0 4 0 1 0 0 0 0 0 1 0 3 0 1 0 0 0 2 0 1 0 0 0 6 0 5 0 2 0 2 0 4 0 3 0 0 0 2 0 1 0 0
chrI 2275828 0.1669 0.4818 A T 0.4348 0.6017 0.5652 0.3983 53 0 0 52 1 0 0 1 2 0 0 3 1 0 0 1 2 0 0 1 0 0 0 1 1 0 0 0 3 0 0 3 1 0 0 1 1 0 0 0 2 0 0 0 2 0 0 2 1 0 0 1 1 0 0 0 0 0 0 2 1 0 0 0 3 0 0 1 1 0 0 1 0 0 0 2 0 0 0 1 1 0 0 1 1 0 0 0 3 0 0 1 1 0 0 0 NA NA NA NA 3 0 0 0 2 0 0 0 1 0 0 1 1 0 0 0 1 0 0 1 0 0 0 1 2 0 0 1 2 0 0 0 2 0 0 1 0 0 0 2 2 0 0 1 NA NA NA NA 1 0 0 1
chrI 2278022 0.1196 0.4841 C T 0.5758 0.4561 0.4242 0.5439 0 92 0 52 0 7 0 0 NA NA NA NA 0 3 0 0 0 5 0 0 0 1 0 2 0 3 0 0 0 1 0 4 0 0 0 5 0 3 0 3 0 1 0 0 0 2 0 0 0 4 0 0 NA NA NA NA 0 0 0 1 0 5 0 0 0 3 0 2 0 0 0 6 0 0 0 2 0 3 0 2 0 2 0 2 0 5 0 0 0 0 0 2 0 1 0 0 0 3 0 0 0 1 0 4 0 6 0 0 0 4 0 1 0 4 0 2 0 4 0 0 NA NA NA NA NA NA NA NA 0 3 0 0 0 2 0 4 0 0 0 1 0 4 0 0 0 4 0 0 0 0 0 2
chrI 2278044 0.1103 0.4225 C T 0.5224 0.6327 0.4776 0.3673 0 69 0 76 0 0 0 5 NA NA NA NA 0 0 0 4 0 0 0 5 0 2 0 1 0 1 0 2 0 4 0 0 0 5 0 0 0 3 0 2 0 1 0 1 0 0 0 2 0 0 0 4 NA NA NA NA 0 1 0 0 0 0 0 4 0 2 0 4 0 6 0 0 0 1 0 0 0 2 0 3 0 1 0 1 0 0 0 4 0 2 0 0 NA NA NA NA 0 0 0 2 0 5 0 1 0 0 0 5 0 1 0 2 0 6 0 0 0 0 0 3 NA NA NA NA NA NA NA NA 0 0 0 2 0 5 0 3 0 1 0 0 0 0 0 4 0 0 0 2 0 2 0 0
chrI 2279267 0.1236 0.4767 A C 0.4615 0.5851 0.5385 0.4149 64 91 0 0 0 6 0 0 2 0 0 0 0 2 0 0 0 2 0 0 4 3 0 0 1 4 0 0 4 0 0 0 3 0 0 0 3 3 0 0 1 0 0 0 0 1 0 0 2 2 0 0 NA NA NA NA 3 0 0 0 0 4 0 0 1 1 0 0 4 0 0 0 1 0 0 0 1 0 0 0 2 1 0 0 NA NA NA NA 2 3 0 0 0 3 0 0 0 1 0 0 2 5 0 0 0 4 0 0 1 0 0 0 4 0 0 0 0 2 0 0 1 2 0 0 3 0 0 0 3 1 0 0 0 2 0 0 0 3 0 0 0 1 0 0 0 5 0 0 1 0 0 0
chrI 2280088 0.1567 0.4882 T A 0.5902 0.4335 0.4098 0.5665 46 0 0 81 0 0 0 2 3 0 0 0 0 0 0 2 0 0 0 7 1 0 0 2 0 0 0 3 5 0 0 0 4 0 0 0 1 0 0 2 NA NA NA NA 0 0 0 1 1 0 0 2 2 0 0 0 NA NA NA NA 0 0 0 4 2 0 0 1 2 0 0 0 1 0 0 0 0 0 0 3 1 0 0 3 0 0 0 2 3 0 0 0 0 0 0 4 0 0 0 2 3 0 0 1 0 0 0 4 1 0 0 0 NA NA NA NA 0 0 0 2 3 0 0 2 1 0 0 1 2 0 0 1 3 0 0 2 2 0 0 2 0 0 0 14 0 0 0 4 3 0 0 0
chrI 2280210 0.1038 0.4936 G T 0.4545 0.5583 0.5455 0.4417 0 0 50 62 0 0 0 3 1 0 3 0 0 0 0 1 0 0 0 4 0 0 0 5 0 0 0 2 0 0 5 0 0 0 5 0 0 0 2 2 NA NA NA NA NA NA NA NA 0 0 1 2 0 0 1 0 NA NA NA NA 0 0 0 6 0 0 1 3 0 0 3 0 0 0 0 1 NA NA NA NA NA NA NA NA 0 0 0 2 0 0 3 0 0 0 0 4 0 0 0 3 0 0 1 2 0 0 0 5 0 0 2 0 NA NA NA NA 0 0 0 1 0 0 2 2 0 0 1 1 0 0 1 3 0 0 3 1 0 0 1 1 0 0 0 13 0 0 0 3 0 0 3 0
chrI 2280238 0.1102 0.4646 C T 0.4803 0.5906 0.5197 0.4094 0 48 0 66 0 0 0 2 0 4 0 0 0 0 0 1 0 0 0 4 0 0 0 4 0 0 0 2 0 6 0 0 0 6 0 0 0 2 0 2 NA NA NA NA NA NA NA NA 0 2 0 2 0 1 0 0 NA NA NA NA 0 0 0 7 0 1 0 3 0 5 0 0 0 2 0 1 0 0 0 1 NA NA NA NA 0 0 0 2 0 2 0 0 0 0 0 4 0 0 0 2 0 1 0 3 0 0 0 4 0 2 0 0 NA NA NA NA 0 0 0 1 0 2 0 2 0 1 0 1 0 1 0 2 0 2 0 1 0 0 0 1 0 0 0 8 0 0 0 4 0 2 0 0
chrI 2280691 0.1468 0.4187 G A 0.6548 0.5079 0.3452 0.4921 28 0 64 0 0 0 2 0 2 0 0 0 0 0 2 0 0 0 2 0 1 0 1 0 0 0 2 0 0 0 1 0 2 0 4 0 2 0 0 0 0 0 3 0 0 0 4 0 1 0 5 0 1 0 0 0 3 0 0 0 0 0 4 0 3 0 0 0 5 0 2 0 0 0 1 0 0 0 1 0 2 0 1 0 0 0 2 0 3 0 1 0 0 0 4 0 0 0 1 0 3 0 1 0 0 0 3 0 1 0 0 0 1 0 0 0 0 0 3 0 2 0 1 0 0 0 2 0 0 0 4 0 1 0 3 0 2 0 1 0 0 0 5 0 0 0 4 0 1 0 0 0
chrI 2282298 0.1106 0.478 A T 0.4667 0.5772 0.5333 0.4228 40 0 0 58 NA NA NA NA 1 0 0 0 0 0 0 1 0 0 0 2 3 0 0 0 0 0 0 2 4 0 0 0 NA NA NA NA 3 0 0 0 1 0 0 1 0 0 0 1 2 0 0 2 2 0 0 0 4 0 0 0 0 0 0 2 1 0 0 0 0 0 0 2 NA NA NA NA 2 0 0 0 2 0 0 1 NA NA NA NA 1 0 0 0 0 0 0 3 0 0 0 2 1 0 0 2 0 0 0 3 1 0 0 0 1 0 1 0 0 0 0 1 2 0 0 2 2 0 0 2 0 0 0 4 1 0 0 0 4 0 0 3 NA NA NA NA 0 0 0 3 1 0 0 0
chrI 2282562 0.1433 0.465 G A 0.4634 0.6067 0.5366 0.3933 75 0 46 0 1 0 0 0 0 0 2 0 2 0 0 0 NA NA NA NA 2 0 0 0 6 0 0 0 1 0 0 0 0 0 2 0 0 0 1 0 2 0 2 0 1 0 0 0 1 0 3 0 0 0 3 0 0 0 5 0 3 0 0 0 1 0 1 0 0 0 1 0 3 0 0 0 0 0 1 0 1 0 2 0 3 0 0 0 1 0 0 0 1 0 0 0 2 0 0 0 2 0 0 0 1 0 0 0 1 0 2 0 3 0 2 0 1 0 0 0 1 0 2 0 0 0 7 0 1 0 2 0 2 0 2 0 2 0 3 0 2 0 0 0 3 0 0 0 0 0 5 0
chrI 2282615 0.1004 0.4779 G A 0.4719 0.5723 0.5281 0.4277 76 0 53 0 2 0 0 0 0 0 3 0 2 0 0 0 NA NA NA NA 2 0 1 0 3 0 3 0 0 0 3 0 0 0 2 0 0 0 1 0 1 0 1 0 1 0 0 0 1 0 2 0 0 0 3 0 0 0 4 0 5 0 0 0 1 0 1 0 0 0 2 0 2 0 1 0 1 0 1 0 1 0 2 0 2 0 0 0 1 0 1 0 1 0 0 0 3 0 0 0 1 0 1 0 2 0 0 0 4 0 1 0 0 0 3 0 1 0 0 0 3 0 1 0 0 0 3 0 1 0 1 0 3 0 3 0 1 0 1 0 3 0 0 0 1 0 0 0 0 0 3 0
chrI 2282933 0.1596 0.4548 A T 0.625 0.4654 0.375 0.5346 63 0 0 31 2 0 0 0 0 0 0 1 NA NA NA NA 2 0 0 0 3 0 0 2 3 0 0 0 NA NA NA NA NA NA NA NA 1 0 0 1 0 0 0 4 1 0 0 0 0 0 0 1 NA NA NA NA 0 0 0 1 3 0 0 0 0 0 0 1 NA NA NA NA 1 0 0 0 2 0 0 0 0 0 0 1 1 0 0 0 1 0 0 1 1 0 0 0 2 0 0 0 NA NA NA NA NA NA NA NA 1 0 0 2 2 0 0 0 NA NA NA NA 1 0 0 1 2 0 0 1 NA NA NA NA 1 0 0 1 2 0 0 0 2 0 0 0 2 0 0 0 NA NA NA NA
chrI 2283288 0.1217 0.4318 C G 0.629 0.5074 0.371 0.4926 0 69 35 0 NA NA NA NA 0 1 1 0 0 1 0 0 0 1 0 0 0 1 1 0 0 1 0 0 0 0 1 0 0 1 1 0 0 1 0 0 0 1 5 0 0 2 0 0 0 1 0 0 0 0 1 0 0 0 2 0 0 5 0 0 0 0 1 0 0 1 0 0 0 1 0 0 0 1 1 0 0 1 0 0 0 6 0 0 0 0 1 0 0 2 0 0 0 1 0 0 0 1 0 0 0 2 0 0 0 1 2 0 0 1 0 0 0 2 0 0 0 2 2 0 NA NA NA NA 0 3 2 0 0 1 1 0 NA NA NA NA 0 5 0 0 0 1 0 0 0 1 1 0
chrI 2285131 0.1061 0.2803 T A 0.7727 0.6667 0.2273 0.3333 10 0 0 80 0 0 0 4 2 0 0 0 0 0 0 2 0 0 0 5 0 0 0 2 0 0 0 5 2 0 0 1 1 0 0 2 0 0 0 1 0 0 0 1 0 0 0 4 1 0 0 2 NA NA NA NA NA NA NA NA 0 0 0 5 1 0 0 0 1 0 0 1 0 0 0 5 0 0 0 5 1 0 0 0 0 0 0 1 0 0 0 1 NA NA NA NA 0 0 0 2 2 0 0 0 0 0 0 3 1 0 0 3 3 0 0 0 0 0 0 6 2 0 0 2 0 0 0 1 2 0 0 2 2 0 0 2 1 0 0 2 0 0 0 6 0 0 0 1 1 0 0 0
chrI 2286028 0.1571 0.4785 T A 0.6 0.4429 0.4 0.5571 28 0 0 54 0 0 0 3 1 0 0 0 0 0 0 1 0 0 0 2 6 0 0 3 0 0 0 4 1 0 0 0 3 0 0 3 2 0 0 0 1 0 0 1 0 0 0 2 2 0 0 0 NA NA NA NA 3 0 0 0 0 0 0 2 1 0 0 1 1 0 0 0 NA NA NA NA 1 0 0 1 0 0 0 2 0 0 0 3 2 0 0 2 0 0 0 3 0 0 0 5 2 0 0 2 1 0 0 1 NA NA NA NA 2 0 0 0 0 0 0 4 2 0 0 0 0 0 0 1 6 0 0 1 3 0 0 0 0 0 0 1 0 0 0 7 0 0 0 4 3 0 0 0
chrI 2286045 0.1611 0.4543 A C 0.6263 0.4651 0.3737 0.5349 51 31 0 0 3 0 0 0 0 1 0 0 1 0 0 0 2 0 0 0 3 3 0 0 5 0 0 0 0 1 0 0 3 3 0 0 0 2 0 0 1 1 0 0 2 0 0 0 0 2 0 0 NA NA NA NA 0 3 0 0 3 0 0 0 1 2 0 0 0 1 0 0 NA NA NA NA 1 1 0 0 1 0 0 0 4 0 0 0 2 2 0 0 4 0 0 0 6 0 0 0 2 1 0 0 2 1 0 0 NA NA NA NA 0 1 0 0 4 0 0 0 0 2 0 0 1 0 0 0 1 6 0 0 0 4 0 0 1 0 0 0 6 0 0 0 2 0 0 0 0 3 0 0
chrI 2286089 0.1418 0.4076 T A 0.6633 0.5215 0.3367 0.4785 27 0 0 38 0 0 0 3 1 0 0 0 NA NA NA NA 0 0 0 2 3 0 0 2 0 0 0 4 1 0 0 0 2 0 0 3 2 0 0 0 1 0 0 0 0 0 0 1 3 0 0 1 NA NA NA NA 3 0 0 0 0 0 0 4 2 0 0 1 1 0 0 1 0 0 0 1 1 0 0 2 1 0 0 1 0 0 0 6 1 0 0 2 0 0 0 4 0 0 0 5 2 0 0 2 0 0 0 2 NA NA NA NA 1 0 0 0 0 0 0 3 1 0 0 0 NA NA NA NA 6 0 0 2 1 0 0 0 0 0 0 1 0 0 0 4 0 0 0 3 2 0 0 0
chrI 2286090 0.1389 0.4062 C A 0.6633 0.5243 0.3367 0.4757 26 40 0 0 0 2 0 0 1 0 0 0 NA NA NA NA 0 2 0 0 3 2 0 0 0 4 0 0 1 0 0 0 2 3 0 0 2 0 0 0 1 0 0 0 0 1 0 0 3 1 0 0 NA NA NA NA 3 0 0 0 0 4 0 0 2 1 0 0 1 1 0 0 0 1 0 0 1 2 0 0 1 1 0 0 0 6 0 0 1 2 0 0 0 4 0 0 0 5 0 0 2 2 0 0 0 2 0 0 NA NA NA NA 1 0 0 0 0 3 0 0 1 0 0 0 NA NA NA NA 5 2 0 0 1 0 0 0 0 1 0 0 0 4 0 0 0 3 0 0 2 0 0 0
chrI 2286166 0.1615 0.4609 C A 0.6198 0.4583 0.3802 0.5417 40 64 0 0 0 4 0 0 4 0 0 0 0 1 0 0 NA NA NA NA 2 1 0 0 0 8 0 0 2 0 0 0 0 2 0 0 3 2 0 0 1 1 0 0 NA NA NA NA 3 2 0 0 NA NA NA NA 1 0 0 0 0 3 0 0 3 1 0 0 1 1 0 0 0 1 0 0 1 1 0 0 3 1 0 0 0 6 0 0 2 2 0 0 0 3 0 0 0 3 0 0 3 2 0 0 0 5 0 0 NA NA NA NA NA NA NA NA 0 1 0 0 NA NA NA NA 0 1 0 0 2 3 0 0 2 0 0 0 0 1 0 0 0 3 0 0 0 3 0 0 2 0 0 0
chrI 2286231 0.1337 0.4773 C G 0.5896 0.4558 0.4104 0.5442 0 65 47 0 0 5 0 0 0 0 6 0 0 2 0 0 0 2 0 0 0 1 1 0 0 7 0 0 0 0 1 0 0 2 0 0 0 3 4 0 0 2 1 0 0 4 0 0 0 2 1 0 0 0 1 0 0 0 1 0 0 2 0 0 0 0 2 0 0 0 1 0 NA NA NA NA 0 2 0 0 0 1 3 0 0 4 0 0 0 2 4 0 0 3 0 0 0 2 0 0 0 2 3 0 0 3 0 0 0 1 0 0 0 1 0 0 0 2 0 0 NA NA NA NA 0 3 0 0 0 6 2 0 0 1 4 0 0 1 0 0 0 6 0 0 0 3 0 0 0 0 1 0
chrI 2286323 0.1189 0.4261 C T 0.6333 0.5144 0.3667 0.4856 0 87 0 62 0 4 0 0 0 0 0 5 0 3 0 0 0 3 0 0 0 3 0 1 0 2 0 0 0 1 0 1 0 3 0 0 0 1 0 2 0 1 0 1 0 2 0 0 0 1 0 0 0 0 0 2 0 0 0 1 0 4 0 0 0 1 0 3 0 0 0 1 NA NA NA NA 0 3 0 2 0 0 0 2 0 3 0 0 0 3 0 2 0 4 0 0 0 3 0 0 0 2 0 1 0 5 0 0 0 0 0 1 0 2 0 3 0 3 0 0 0 1 0 0 0 2 0 0 0 5 0 2 0 2 0 4 0 2 0 1 0 5 0 0 0 4 0 0 0 0 0 3
chrI 2289575 0.1325 0.4893 G A 0.5769 0.4444 0.4231 0.5556 33 0 48 0 0 0 1 0 2 0 0 0 0 0 3 0 0 0 3 0 3 0 2 0 5 0 3 0 3 0 0 0 2 0 0 0 2 0 0 0 1 0 1 0 0 0 1 0 2 0 2 0 NA NA NA NA 3 0 0 0 0 0 3 0 0 0 1 0 4 0 0 0 1 0 0 0 0 0 3 0 3 0 2 0 0 0 1 0 0 0 3 0 NA NA NA NA 0 0 1 0 3 0 0 0 0 0 2 0 1 0 2 0 1 0 0 0 0 0 1 0 1 0 1 0 3 0 0 0 NA NA NA NA 1 0 1 0 0 0 1 0 0 0 5 0 0 0 5 0 4 0 0 0
chrI 2289619 0.1683 0.301 T A 0.7831 0.6149 0.2169 0.3851 32 0 0 54 0 0 0 1 2 0 0 0 0 0 0 3 0 0 0 3 2 0 0 2 4 0 0 1 2 0 0 1 1 0 0 0 2 0 0 0 2 0 0 1 0 0 0 1 0 0 0 3 1 0 0 0 1 0 0 0 0 0 0 3 0 0 0 2 3 0 0 0 1 0 0 0 0 0 0 3 4 0 0 2 0 0 0 1 0 0 0 3 NA NA NA NA 0 0 0 1 3 0 0 2 0 0 0 1 2 0 0 1 0 0 0 1 NA NA NA NA 1 0 0 2 4 0 0 0 NA NA NA NA 1 0 0 5 0 0 0 2 0 0 0 3 0 0 0 3 7 0 0 0
chrI 2289640 0.1305 0.3547 C T 0.7105 0.58 0.2895 0.42 0 60 0 42 0 2 0 0 0 0 0 3 0 2 0 0 0 3 0 0 0 3 0 2 0 1 0 3 0 1 0 1 0 0 0 1 0 0 0 2 0 1 1 2 0 1 0 0 0 3 0 0 0 0 0 2 0 0 0 2 0 3 0 0 0 2 0 0 0 0 0 3 0 0 0 1 0 3 0 0 0 2 0 4 0 1 0 0 0 3 0 0 0 1 0 0 0 2 0 0 0 2 0 2 0 2 0 0 0 2 0 1 0 1 0 0 0 1 0 0 0 1 0 3 0 0 0 5 0 1 0 0 0 4 0 2 0 2 0 0 0 3 1 0 0 2 0 0 0 0 0 8
chrI 2290327 0.1392 0.3645 T G 0.7051 0.5659 0.2949 0.4341 0 0 63 82 0 0 0 2 0 0 3 0 0 0 0 5 0 0 0 5 0 0 0 4 0 0 3 1 0 0 0 5 0 0 1 0 0 0 1 2 0 0 1 3 0 0 0 2 0 0 0 3 0 0 1 0 0 0 2 0 0 0 0 2 0 0 0 2 NA NA NA NA 0 0 0 1 0 0 0 3 0 0 3 3 0 0 0 3 0 0 1 2 NA NA NA NA 0 0 0 3 0 0 1 1 NA NA NA NA 0 0 2 2 0 0 1 4 0 0 0 9 0 0 3 0 0 0 1 0 0 0 1 0 0 0 2 2 0 0 4 0 NA NA NA NA 0 0 0 3 NA NA NA NA
chrI 2290330 0.1346 0.3838 C T 0.6835 0.5489 0.3165 0.4511 0 75 0 66 0 2 0 0 0 0 0 3 0 5 0 0 0 5 0 0 0 4 0 0 0 1 0 3 0 1 0 3 0 0 0 1 0 2 0 1 0 4 0 1 0 2 0 0 0 2 0 0 0 0 0 1 0 0 0 2 0 2 0 0 0 1 0 0 NA NA NA NA 0 0 0 1 0 3 0 0 0 3 0 3 0 3 0 0 0 2 0 1 NA NA NA NA 0 2 0 0 0 1 0 1 NA NA NA NA 0 2 0 2 0 3 0 3 0 8 0 0 0 0 0 3 0 0 0 1 0 0 0 1 0 2 0 2 0 0 0 2 NA NA NA NA 0 3 0 0 NA NA NA NA
chrI 2290355 0.1167 0.4966 G C 0.5618 0.4451 0.4382 0.5549 0 68 71 0 0 0 3 0 0 1 0 0 0 0 4 0 0 0 5 0 0 0 4 0 0 4 1 0 0 3 0 0 0 1 0 0 0 1 1 0 0 0 4 0 0 0 1 0 0 1 2 0 0 1 0 0 0 1 0 0 0 0 3 0 0 0 1 0 0 1 0 0 0 1 0 0 0 0 3 0 0 4 2 0 0 0 2 0 0 0 2 0 NA NA NA NA 0 0 2 0 1 0 1 0 0 0 1 0 0 2 2 0 0 6 0 0 0 0 7 0 0 2 1 0 NA NA NA NA 0 2 1 0 0 1 2 0 0 1 1 0 0 0 1 0 0 0 5 0 0 2 0 0
chrI 2290366 0.1568 0.4604 A G 0.618 0.4611 0.382 0.5389 82 0 58 0 3 0 0 0 0 0 2 0 4 0 0 0 5 0 0 0 4 0 0 0 5 0 0 0 2 0 1 0 0 0 1 0 1 0 1 0 4 0 0 0 1 0 0 0 3 0 1 0 0 0 2 0 0 0 1 0 3 0 0 0 1 0 0 0 0 0 1 0 1 0 0 0 3 0 0 0 2 0 4 0 2 0 0 0 1 0 0 0 NA NA NA NA 1 0 0 0 1 0 1 0 1 0 0 0 2 0 2 0 2 0 4 0 7 0 0 0 1 0 2 0 NA NA NA NA 1 0 2 0 2 0 1 0 1 0 1 0 1 0 0 0 4 0 0 0 0 0 2 0
chrI 2290860 0.1471 0.4571 G A 0.6164 0.4694 0.3836 0.5306 46 0 65 0 0 0 3 0 1 0 0 0 0 0 2 0 0 0 7 0 1 0 1 0 0 0 7 0 1 0 0 0 2 0 0 0 NA NA NA NA 0 0 5 0 0 0 1 0 1 0 5 0 2 0 0 0 2 0 0 0 0 0 4 0 1 0 1 0 2 0 0 0 3 0 2 0 1 0 1 0 1 0 3 0 0 0 5 0 NA NA NA NA 0 0 1 0 0 0 1 0 0 0 3 0 0 0 4 0 2 0 2 0 3 0 1 0 0 0 4 0 1 0 0 0 2 0 0 0 1 0 0 0 4 0 3 0 1 0 2 0 0 0 2 0 0 0 2 0 4 0 0 0
chrI 2291324 0.1338 0.3526 A G 0.7143 0.5805 0.2857 0.4195 76 0 50 0 2 0 0 0 0 0 1 0 4 0 0 0 4 0 0 0 1 0 1 0 6 0 0 0 2 0 0 0 2 0 2 0 1 0 3 0 1 0 0 0 2 0 0 0 2 0 0 0 0 0 1 0 0 0 5 0 3 0 0 0 2 0 2 0 1 0 0 0 3 0 0 0 0 0 2 0 5 0 0 0 3 0 0 0 2 0 1 0 5 0 0 0 1 0 0 0 1 0 2 0 4 0 0 0 2 0 1 0 1 0 0 0 4 0 0 0 NA NA NA NA 1 0 2 0 2 0 1 0 5 0 3 0 3 0 1 0 4 0 0 0 NA NA NA NA 0 0 5 0
chrI 2292637 0.1124 0.3115 G A 0.7447 0.6323 0.2553 0.3677 63 0 104 0 0 0 1 1 2 0 0 0 0 0 1 0 0 0 3 0 1 0 1 0 0 0 1 0 1 0 2 0 4 0 1 0 1 0 0 0 2 0 2 0 NA NA NA NA 1 0 1 0 2 0 0 0 3 0 0 0 0 0 3 0 1 0 2 0 1 0 0 0 3 0 0 0 2 0 1 0 0 0 1 0 0 0 4 0 6 0 4 0 0 0 2 0 0 0 4 0 2 0 0 0 0 0 7 0 2 0 4 0 0 0 1 0 0 0 3 0 3 0 1 0 1 0 3 0 2 0 3 0 2 0 5 0 0 0 3 0 0 0 3 0 0 0 6 0 1 0 0 0
chrI 2294328 0.1257 0.3747 T C 0.6882 0.5625 0.3118 0.4375 0 63 0 112 0 0 0 3 0 2 0 0 0 0 0 4 0 0 0 4 0 4 0 2 0 0 0 6 0 1 0 0 0 9 0 0 0 1 0 1 0 1 0 0 0 0 0 1 0 0 0 3 0 4 0 0 0 2 0 0 0 0 0 2 0 1 0 1 0 1 0 0 0 1 0 0 0 2 0 0 0 0 0 1 0 0 0 4 0 1 0 1 0 0 0 2 0 0 0 4 0 1 0 0 0 0 0 1 0 0 0 1 0 0 0 2 0 0 0 2 0 1 0 0 0 2 0 3 0 0 0 3 0 1 0 2 0 2 0 2 0 0 0 1 0 0 0 3 0 2 0 0
chrI 2294807 0.1223 0.2858 A T 0.6531 0.7753 0.3469 0.2247 69 0 0 41 0 0 0 3 4 0 0 0 0 0 0 4 0 0 0 5 0 0 0 4 5 0 0 0 2 0 0 0 3 0 0 0 1 0 0 5 2 0 0 0 0 0 0 5 5 0 0 0 NA NA NA NA 4 0 0 0 0 0 0 2 5 0 0 0 3 0 0 0 3 0 0 0 2 0 0 0 4 0 0 1 2 0 0 3 1 0 0 1 0 0 0 2 3 0 0 1 3 0 0 0 0 0 0 2 1 0 0 1 1 0 0 0 NA NA NA NA 1 0 0 0 3 0 0 0 0 0 0 3 6 0 0 3 2 0 0 0 2 0 0 2 0 0 0 2 2 0 0 0
chrI 2294949 0.1195 0.3078 A C 0.6325 0.752 0.3675 0.248 51 41 0 0 0 4 0 0 3 0 0 0 1 4 0 0 0 5 0 0 1 0 0 0 1 1 0 0 8 0 0 0 8 0 0 0 NA NA NA NA 6 0 0 0 0 6 0 0 7 0 0 0 2 0 0 0 3 0 0 0 0 4 0 0 5 0 0 0 5 0 0 0 6 0 0 0 2 0 0 0 3 2 0 0 6 4 0 0 2 1 0 0 1 2 0 0 0 2 0 0 2 0 0 0 0 4 0 0 0 1 0 0 NA NA NA NA NA NA NA NA 3 0 0 0 2 3 0 0 2 0 0 0 1 0 0 0 2 0 0 0 2 4 0 0 0 3 0 0 2 0 0 0
chrI 2294968 0.138 0.323 T C 0.608 0.746 0.392 0.254 0 46 0 46 0 6 0 0 0 0 0 3 0 4 0 1 0 5 0 0 0 0 0 1 1 0 0 0 0 0 0 11 0 0 0 6 NA NA NA NA 0 0 0 5 0 5 0 0 0 0 0 7 0 0 0 2 0 0 0 3 0 4 0 0 0 0 0 5 0 0 0 4 0 0 0 5 0 0 0 3 0 2 0 3 0 4 0 4 0 1 0 2 0 1 0 1 0 2 0 0 0 0 0 2 0 5 0 0 0 1 0 0 NA NA NA NA NA NA NA NA 0 0 0 2 0 3 0 1 0 0 0 2 0 1 0 1 0 0 0 2 0 5 0 2 0 3 0 0 0 0 0 1
chrI 2295214 0.14 0.3105 C T 0.6195 0.7594 0.3805 0.2406 0 40 0 56 0 0 0 1 0 2 0 0 0 1 0 1 0 0 0 3 0 1 0 0 0 2 0 2 0 5 0 0 0 3 0 0 0 3 0 2 0 1 0 0 0 0 0 1 0 1 0 0 0 2 0 0 0 1 0 0 0 0 0 6 0 4 0 0 0 7 0 0 NA NA NA NA 0 1 0 0 0 5 0 0 0 6 0 4 0 3 0 5 0 0 0 1 0 0 0 1 0 5 0 0 0 0 0 2 0 1 0 0 0 1 0 0 NA NA NA NA 0 5 0 0 0 3 0 1 0 1 0 1 0 0 0 1 NA NA NA NA 0 3 0 4 NA NA NA NA 0 3 0 0
chrI 2295219 0.142 0.3164 A T 0.6126 0.7546 0.3874 0.2454 41 0 0 54 0 0 0 2 2 0 0 0 1 0 0 1 0 0 0 3 1 0 0 0 1 0 0 2 4 0 0 0 3 0 0 0 3 0 0 2 2 0 0 0 0 0 0 1 1 0 0 0 2 0 0 0 1 0 0 0 0 0 0 6 4 0 0 0 8 0 0 0 1 0 0 0 1 0 0 0 4 0 0 0 6 0 0 4 3 0 0 5 0 0 0 2 0 0 0 1 5 0 0 0 0 0 0 2 1 0 0 0 1 0 0 0 NA NA NA NA 5 0 0 0 3 0 0 1 1 0 0 1 0 0 0 1 NA NA NA NA 3 0 0 5 NA NA NA NA 3 0 0 0
chrI 2295478 0.1595 0.3488 A G 0.5714 0.7309 0.4286 0.2691 59 0 61 0 0 0 5 0 5 0 0 0 3 0 4 0 0 0 5 0 2 0 0 0 1 0 2 0 7 0 0 0 6 0 0 0 0 0 2 0 7 0 0 0 1 0 3 0 4 0 0 0 5 0 0 0 2 0 0 0 0 0 3 0 2 0 0 0 4 0 0 0 5 0 0 0 2 0 0 0 3 0 2 0 1 0 2 0 0 0 6 0 1 0 1 0 1 0 0 0 10 0 0 0 0 0 2 0 4 0 2 0 1 0 0 0 1 0 1 0 6 0 0 0 1 0 1 0 3 0 5 0 4 0 2 0 1 0 0 0 6 0 3 0 0 0 2 0 1 0 0 0
chrI 2295491 0.1699 0.3896 C A 0.5254 0.6953 0.4746 0.3047 60 57 0 0 6 0 0 0 0 5 0 0 4 3 0 0 4 0 0 0 1 2 0 0 3 0 0 0 0 6 0 0 0 6 0 0 2 0 0 0 0 6 0 0 3 0 0 0 0 3 0 0 0 6 0 0 0 3 0 0 3 0 0 0 0 2 0 0 0 2 0 0 0 3 0 0 0 2 0 0 2 4 0 0 2 1 0 0 5 0 0 0 0 1 0 0 0 1 0 0 0 10 0 0 2 0 0 0 2 4 0 0 0 1 0 0 0 1 0 0 0 4 0 0 1 1 0 0 5 3 0 0 2 4 0 0 0 1 0 0 3 6 0 0 2 0 0 0 0 1 0 0
chrI 2295492 0.1594 0.3953 C A 0.525 0.6844 0.475 0.3156 61 58 0 0 6 0 0 0 0 5 0 0 4 3 0 0 4 0 0 0 1 2 0 0 3 0 0 0 0 6 0 0 0 6 0 0 2 0 0 0 0 6 0 0 3 0 0 0 0 3 0 0 0 6 0 0 0 3 0 0 3 0 0 0 0 2 0 0 0 2 0 0 0 3 0 0 0 2 0 0 2 4 0 0 2 1 0 0 5 0 0 0 0 1 0 0 0 1 0 0 0 10 0 0 2 0 0 0 2 4 0 0 0 1 0 0 0 1 0 0 0 3 1 0 1 1 0 0 5 3 0 0 2 4 0 0 0 1 0 0 3 6 0 0 2 0 0 0 0 1 0 0
chrI 2295539 0.1637 0.3491 A G 0.5691 0.7328 0.4309 0.2672 68 0 63 0 0 0 3 0 2 0 0 0 1 0 2 0 0 0 3 0 1 0 1 0 2 0 4 0 5 0 0 0 4 0 0 0 0 0 3 0 5 0 0 0 0 0 4 0 3 0 0 0 6 0 0 0 6 0 0 0 0 0 1 0 4 0 0 0 5 0 0 0 3 0 0 0 NA NA NA NA 1 0 2 0 1 0 3 0 0 0 3 0 2 0 0 0 1 0 0 0 9 0 0 0 0 0 3 0 5 0 1 0 1 0 1 0 1 0 1 0 5 0 0 0 0 0 1 0 1 0 4 0 1 0 3 0 NA NA NA NA 4 0 2 0 0 0 5 0 3 0 0 0
chrI 2295711 0.1698 0.3339 G A 0.5812 0.751 0.4188 0.249 63 0 71 0 4 0 0 0 0 0 1 0 2 0 5 0 1 0 0 0 1 0 1 0 3 0 2 0 0 0 6 0 0 0 4 0 3 0 2 0 0 0 13 0 7 0 0 0 0 0 4 0 0 0 2 0 0 0 6 0 3 0 0 0 0 0 5 0 0 0 4 0 NA NA NA NA 0 0 1 0 2 0 4 0 2 0 0 0 3 0 1 0 2 0 1 0 1 0 0 0 2 0 7 0 3 0 0 0 NA NA NA NA 1 0 3 0 0 0 2 0 0 0 4 0 4 0 1 0 0 0 5 0 5 0 3 0 0 0 3 0 2 0 4 0 4 0 0 0 0 0 2 0
chrI 2296193 0.1471 0.4795 T C 0.5941 0.4469 0.4059 0.5531 0 60 0 48 0 0 0 4 0 4 0 0 0 1 0 2 0 0 0 5 0 1 0 2 0 2 0 1 0 1 0 1 0 1 0 0 0 0 0 4 0 2 0 0 0 0 0 2 0 1 0 3 NA NA NA NA 0 1 0 0 0 0 0 1 0 5 0 0 0 2 0 0 0 1 0 0 0 5 0 0 0 2 0 1 NA NA NA NA 0 1 0 0 0 1 0 2 0 0 0 1 0 2 0 0 0 0 0 2 0 2 0 0 0 0 0 4 0 1 0 1 0 3 0 0 0 1 0 1 0 2 0 1 0 5 0 2 0 3 0 0 0 2 0 3 0 0 0 1 NA NA NA NA
chrI 2298566 0.166 0.4594 T C 0.6237 0.4576 0.3763 0.5424 0 59 0 75 0 0 0 5 0 1 0 0 0 0 0 3 0 0 0 3 0 1 0 2 0 0 0 3 0 5 0 0 0 2 0 0 0 0 0 2 0 0 0 1 0 0 0 2 0 2 0 0 0 1 0 0 0 3 0 0 0 0 0 6 NA NA NA NA 0 1 0 0 0 1 0 1 0 0 0 1 NA NA NA NA 0 0 0 4 0 2 0 4 0 0 0 3 0 0 0 1 0 4 0 1 0 0 0 6 0 0 0 2 0 2 0 0 0 0 0 6 0 1 0 0 0 1 0 1 0 4 0 1 0 2 0 2 0 1 0 0 0 0 0 3 0 0 0 1 0 2 0 0
chrI 2298890 0.162 0.3652 C A 0.7158 0.5538 0.2842 0.4462 42 67 0 0 0 9 0 0 3 0 0 0 0 3 0 0 0 3 0 0 0 2 0 0 0 7 0 0 2 0 0 0 4 0 0 0 1 2 0 0 NA NA NA NA 0 5 0 0 0 4 0 0 2 0 0 0 2 0 0 0 0 7 0 0 0 5 0 0 1 0 0 0 3 2 0 0 0 2 0 0 0 4 0 0 0 3 0 0 2 2 0 0 0 2 0 0 0 4 0 0 2 2 0 0 NA NA NA NA 1 3 0 0 1 1 0 0 0 1 0 0 NA NA NA NA 3 1 0 0 4 0 0 0 4 0 0 0 2 0 0 0 0 2 0 0 NA NA NA NA 1 3 0 0
chrI 2300988 0.1022 0.3816 G C 0.6695 0.5673 0.3305 0.4327 0 51 69 0 0 0 4 0 0 4 0 0 0 0 3 0 0 0 3 0 0 0 2 0 0 4 0 0 0 0 3 0 0 4 0 0 0 5 0 0 0 1 3 0 0 0 1 0 0 0 2 0 0 4 0 0 0 2 0 0 0 0 7 0 0 0 3 0 0 2 0 0 0 2 0 0 0 0 2 0 0 0 6 0 0 0 4 0 0 2 2 0 0 0 8 0 0 0 5 0 0 2 0 0 0 0 2 0 0 0 1 0 0 2 0 0 0 0 3 0 0 1 1 0 0 3 0 0 0 0 2 0 0 4 1 0 0 0 1 0 0 0 1 0 0 0 4 0 0 1 1 0
chrI 2301780 0.1444 0.379 T C 0.6932 0.5488 0.3068 0.4512 0 52 0 64 0 0 0 5 0 1 0 0 0 0 0 2 0 0 0 1 0 5 0 0 0 1 0 2 0 0 0 1 0 7 0 0 0 3 0 1 0 4 0 4 0 0 0 4 0 0 0 4 NA NA NA NA 0 4 0 0 NA NA NA NA 0 0 0 3 0 3 0 0 NA NA NA NA 0 0 0 2 0 0 0 4 0 0 0 2 0 2 0 1 0 0 0 3 0 0 0 5 0 2 0 2 0 0 0 1 0 2 0 0 NA NA NA NA 0 0 0 3 0 1 0 1 0 3 0 0 0 0 0 2 0 2 0 3 0 1 0 3 NA NA NA NA 0 0 0 2 0 1 0 1
chrI 2301794 0.1335 0.3929 A T 0.6739 0.5404 0.3261 0.4596 68 0 0 48 4 0 0 0 0 0 0 1 2 0 0 0 0 1 0 0 0 0 0 4 2 0 0 1 1 0 0 1 0 0 0 8 2 0 0 4 3 0 0 4 4 0 0 0 4 0 0 0 NA NA NA NA 0 0 0 3 NA NA NA NA 3 0 0 0 0 0 0 3 1 0 0 1 1 0 0 0 4 0 0 0 2 0 0 0 0 0 0 2 5 0 0 0 4 0 0 0 2 0 0 1 NA NA NA NA 0 0 0 2 1 0 0 1 4 0 0 0 1 0 0 1 0 0 0 2 2 0 0 1 2 0 0 2 4 0 0 0 NA NA NA NA 3 0 0 0 1 0 0 1
chrI 2301899 0.1281 0.4013 A T 0.5347 0.6628 0.4653 0.3372 68 0 0 71 0 0 0 5 3 0 0 0 0 0 0 4 1 0 0 1 3 0 0 2 0 0 0 3 2 0 0 0 4 0 0 0 5 0 0 2 3 0 0 1 0 0 0 2 3 1 0 0 2 0 0 0 3 0 0 0 0 0 0 1 1 0 0 0 2 0 0 0 1 0 0 1 2 0 0 2 1 0 0 1 0 1 0 0 2 0 0 3 0 0 0 5 0 0 0 2 1 0 0 0 0 0 0 2 1 0 0 1 5 0 0 0 0 0 0 3 NA NA NA NA NA NA NA NA 2 0 0 1 3 0 0 1 0 0 0 2 0 0 0 2 0 0 0 3 1 0 0 0
chrI 2302012 0.1309 0.4808 A C 0.5846 0.4537 0.4154 0.5463 40 53 0 0 NA NA NA NA 0 2 0 0 1 0 0 0 NA NA NA NA 0 1 0 0 NA NA NA NA 1 1 0 0 0 5 0 0 1 1 0 0 NA NA NA NA 2 0 0 0 4 0 0 0 1 1 0 0 0 2 0 0 1 0 0 0 NA NA NA NA 0 1 0 0 2 1 0 0 3 0 0 0 2 0 0 0 1 0 0 0 0 1 0 0 NA NA NA NA NA NA NA NA 2 0 0 0 1 0 0 0 NA NA NA NA 2 0 0 0 3 0 0 0 NA NA NA NA 0 2 0 0 1 2 0 0 0 1 0 0 2 1 0 0 2 0 0 0 1 0 0 0 0 1 0 0
chrI 2302015 0.1234 0.4796 A C 0.5821 0.4587 0.4179 0.5413 39 54 0 0 NA NA NA NA 0 2 0 0 1 0 0 0 NA NA NA NA 0 1 0 0 NA NA NA NA 1 1 0 0 0 5 0 0 1 1 0 0 NA NA NA NA 2 0 0 0 4 0 0 0 0 1 0 0 0 2 0 0 1 0 0 0 NA NA NA NA 0 1 0 0 2 1 0 0 3 0 0 0 2 0 0 0 1 0 0 0 0 1 0 0 NA NA NA NA NA NA NA NA 2 0 0 0 1 0 0 0 0 2 0 0 2 0 0 0 3 0 0 0 NA NA NA NA 0 2 0 0 1 2 0 0 0 1 0 0 2 1 0 0 2 0 0 0 1 0 0 0 0 1 0 0
chrI 2302752 0.1285 0.3875 A G 0.6768 0.5482 0.3232 0.4518 99 0 51 0 3 0 0 0 0 0 3 0 NA NA NA NA 5 0 0 0 1 0 3 0 9 0 0 0 3 0 1 0 0 0 3 0 1 0 2 0 2 0 2 0 2 0 0 0 1 0 0 0 0 0 5 0 0 0 2 0 5 0 0 0 5 0 0 0 0 0 2 0 1 0 0 0 6 0 0 0 5 0 0 0 2 0 0 0 3 0 1 0 2 0 0 0 1 0 0 0 1 0 1 0 1 0 0 0 3 0 3 0 4 0 0 0 1 0 0 0 1 0 0 0 1 0 0 0 2 0 1 0 2 0 1 0 3 0 0 0 1 0 0 0 1 0 0 0 0 0 1 0
chrI 2303208 0.1111 0.3889 T C 0.6667 0.5556 0.3333 0.4444 0 69 0 85 0 0 0 1 0 5 0 0 0 0 0 2 0 0 0 4 0 2 0 1 0 2 0 0 0 1 0 1 0 1 0 0 0 1 0 1 0 2 0 1 0 0 0 1 0 0 0 5 0 4 0 0 0 1 0 0 0 0 0 2 0 0 0 3 0 4 0 0 0 2 0 0 0 0 0 1 0 0 0 3 0 0 0 3 0 1 0 1 0 0 0 4 0 0 0 6 NA NA NA NA 0 0 0 2 0 0 0 1 0 0 0 4 0 0 0 1 0 1 0 0 0 2 0 0 0 3 0 0 0 3 0 2 0 2 0 1 0 0 0 3 NA NA NA NA 0 6 0 1
chrI 2303267 0.1106 0.3957 C T 0.6596 0.549 0.3404 0.451 0 82 0 60 0 1 0 0 0 0 0 3 0 3 0 0 0 3 0 0 0 1 0 1 0 0 0 2 0 0 0 2 0 0 0 3 0 1 0 1 0 3 0 3 NA NA NA NA 0 4 0 0 0 0 0 4 0 0 0 1 0 3 0 0 0 3 0 0 0 0 0 3 0 0 0 1 NA NA NA NA 0 3 0 0 0 3 0 0 0 1 0 1 0 3 0 0 0 4 0 0 0 1 0 0 0 1 0 0 NA NA NA NA 0 3 0 1 NA NA NA NA 0 1 0 1 0 0 0 3 0 0 0 4 0 2 0 3 0 0 0 1 0 3 0 0 NA NA NA NA 0 1 0 4
chrI 2303686 0.1208 0.4021 C G 0.5375 0.6583 0.4625 0.3417 0 67 43 0 NA NA NA NA 0 4 0 0 0 0 1 0 0 0 3 0 0 2 1 0 0 0 2 0 0 1 0 0 0 3 0 0 0 0 2 0 0 3 2 0 0 0 2 0 0 2 1 0 0 1 0 0 0 1 0 0 0 0 3 0 0 1 0 0 0 1 0 0 0 2 0 0 0 1 1 0 0 2 0 0 0 0 1 0 0 1 1 0 NA NA NA NA 0 0 2 0 0 0 2 0 0 0 2 0 0 0 3 0 0 1 0 0 0 0 1 0 0 2 1 0 0 3 0 0 0 1 1 0 0 3 3 0 0 1 1 0 0 0 2 0 0 0 2 0 0 2 0 0
chrI 2304100 0.1273 0.4519 T C 0.6 0.4727 0.3765 0.5273 2 54 0 76 0 0 0 3 0 4 0 0 0 0 0 1 0 0 0 2 1 0 0 2 0 0 0 1 0 5 1 0 1 3 0 0 0 1 0 0 0 2 0 1 0 0 0 2 0 2 0 0 0 1 0 0 0 4 0 0 0 0 0 3 0 0 0 2 0 4 0 0 0 3 0 1 0 1 0 3 0 2 0 1 0 0 0 5 0 1 0 3 0 0 0 2 1 0 0 5 0 0 0 1 1 0 0 1 0 0 0 3 0 3 0 0 1 0 0 6 0 0 0 2 0 2 0 0 0 1 0 3 0 2 0 2 0 0 0 2 1 0 0 6 0 0 0 2 0 6 0 0
chrI 2304601 0.1349 0.4525 T C 0.48 0.6149 0.52 0.3851 0 88 0 82 0 4 0 0 0 0 0 1 0 1 0 0 0 1 0 0 0 2 0 1 0 1 0 0 0 0 0 2 0 0 0 5 0 5 0 2 0 2 0 1 0 2 0 0 0 2 0 1 0 0 0 3 0 0 0 5 0 10 0 0 0 2 0 2 0 0 0 4 0 1 0 1 0 0 0 1 0 2 0 2 0 1 0 0 0 1 0 1 0 7 0 0 0 4 0 0 0 2 0 3 0 3 0 0 NA NA NA NA 0 0 0 2 0 4 0 0 0 0 0 2 0 0 0 4 0 2 0 3 NA NA NA NA 0 1 0 0 0 3 0 0 0 2 0 0 0 0 0 3
chrI 2304623 0.1258 0.4617 C T 0.4754 0.6012 0.5246 0.3988 0 71 0 89 0 0 0 4 0 1 0 0 NA NA NA NA 0 0 0 1 0 1 0 2 0 1 0 1 0 1 0 0 0 4 0 0 0 2 0 5 0 1 0 2 0 0 0 1 0 1 0 2 0 3 0 0 0 7 0 0 0 0 0 9 0 1 0 2 0 5 0 0 0 0 0 1 NA NA NA NA 0 3 0 2 0 0 0 1 0 1 0 1 0 0 0 5 0 0 0 3 0 2 0 2 0 0 0 3 NA NA NA NA 0 2 0 0 0 0 0 2 0 2 0 0 0 3 0 0 0 3 0 2 0 2 0 1 0 1 0 0 0 0 0 3 0 0 0 2 0 4 0 0
chrI 2306309 0.1635 0.4964 G A 0.4219 0.5854 0.5781 0.4146 63 0 47 0 5 0 0 0 0 0 3 0 2 0 0 0 1 0 0 0 1 0 0 0 3 0 1 0 0 0 3 0 0 0 3 0 2 0 1 0 1 0 4 0 2 0 0 0 1 0 0 0 0 0 1 0 0 0 3 0 3 0 0 0 1 0 0 0 0 0 4 0 2 0 0 0 1 0 0 0 1 0 1 0 4 0 0 0 1 0 1 0 1 0 0 0 NA NA NA NA 1 0 0 0 NA NA NA NA NA NA NA NA NA NA NA NA 2 0 0 1 2 0 2 0 0 0 3 0 1 0 1 0 3 0 3 0 2 0 0 0 1 0 0 0 1 0 0 0 0 0 2 0
chrI 2307492 0.1004 0.4525 C A 0.5977 0.4973 0.4023 0.5027 57 95 0 0 0 5 0 0 4 0 0 0 0 4 0 0 0 3 0 0 3 3 0 0 0 4 0 0 6 0 0 0 8 0 0 0 2 1 0 0 1 2 0 0 0 2 0 0 1 2 0 0 3 0 0 0 2 0 0 0 0 4 0 0 0 5 0 0 3 0 0 0 3 0 0 0 1 0 0 0 3 1 0 0 NA NA NA NA 2 3 0 0 0 3 0 0 NA NA NA NA 1 2 0 0 0 3 0 0 2 0 0 0 3 0 0 0 0 2 0 0 2 1 0 0 0 2 0 0 3 1 0 0 2 3 0 0 1 3 0 0 NA NA NA NA 0 1 0 0 3 0 0 0
chrI 2307580 0.1393 0.478 T G 0.4524 0.5917 0.5476 0.4083 0 0 83 66 0 0 5 0 0 0 0 4 0 0 4 0 0 0 6 0 0 0 2 1 0 0 5 0 0 0 0 3 0 0 0 5 0 0 0 1 0 0 0 1 0 1 3 0 0 0 1 1 0 0 0 5 0 0 0 4 0 0 5 0 0 0 2 1 0 0 0 1 0 0 0 1 0 0 2 2 0 0 0 1 0 0 3 0 0 0 1 1 0 0 1 0 0 0 1 0 0 0 0 1 0 0 5 0 NA NA NA NA 0 0 0 2 0 0 4 0 0 0 0 1 0 0 0 3 0 0 0 4 0 0 1 1 0 0 2 1 0 0 1 0 0 0 3 0 0 0 0 4
chrI 2307795 0.1211 0.4813 A G 0.4521 0.5732 0.5479 0.4146 76 0 104 0 0 0 5 0 6 0 0 0 NA NA NA NA 0 0 4 0 0 0 2 0 0 0 4 0 8 0 0 0 4 0 0 0 1 0 2 0 3 0 4 0 0 0 2 0 1 0 1 0 1 0 0 0 2 0 0 0 0 0 1 0 1 0 1 0 1 0 0 0 3 0 0 0 1 0 0 0 4 0 1 0 0 0 1 0 2 0 3 0 0 0 3 0 0 0 1 0 2 0 0 0 0 0 3 0 2 0 1 0 1 0 1 0 0 0 3 0 1 0 4 0 0 0 2 0 4 0 3 0 1 0 5 0 0 0 5 0 0 0 1 0 0 0 4 0 4 0 0 0
chrI 2308193 0.1204 0.3034 A T 0.7568 0.6364 0.2432 0.3636 97 0 0 44 3 0 0 0 0 0 0 4 6 0 0 0 4 0 0 0 3 0 0 1 5 0 0 0 1 0 0 4 0 0 0 3 1 0 0 4 4 0 0 1 4 0 0 0 2 0 1 0 NA NA NA NA 0 0 0 2 8 0 0 0 3 0 0 0 0 0 0 2 2 0 0 0 1 0 0 0 4 0 0 0 1 0 0 0 2 0 0 1 1 0 0 0 3 0 0 0 1 0 0 1 4 0 0 0 0 0 0 1 3 0 0 0 5 0 0 0 3 0 0 3 0 0 0 2 2 0 0 0 2 0 0 2 3 0 0 0 NA NA NA NA 1 0 0 0 1 0 0 1
chrI 2308337 0.1087 0.3442 C T 0.7101 0.6014 0.2899 0.3986 0 61 0 18 0 1 0 0 NA NA NA NA 0 4 0 0 0 3 0 0 0 5 0 1 0 4 0 0 0 0 0 4 0 0 0 2 0 0 0 1 0 0 0 2 0 4 0 0 0 3 0 1 NA NA NA NA NA NA NA NA 0 3 0 0 0 0 0 1 0 0 0 1 NA NA NA NA 0 2 0 1 0 3 0 1 0 3 0 0 0 2 0 0 NA NA NA NA 0 4 0 0 0 1 0 1 0 3 0 0 0 1 0 0 0 1 0 1 0 2 0 0 0 3 0 1 0 0 0 1 0 1 0 0 0 4 0 1 0 3 0 0 0 1 0 0 0 4 0 0 0 0 0 1
chrI 2309470 0.1578 0.2905 C T 0.7885 0.6306 0.2115 0.3694 0 42 0 16 0 3 0 0 NA NA NA NA 0 1 0 0 0 1 0 0 0 3 0 0 0 3 0 0 NA NA NA NA 0 0 0 1 NA NA NA NA NA NA NA NA 0 1 0 0 0 3 0 0 0 0 0 1 NA NA NA NA 0 2 0 0 0 1 0 0 0 0 0 1 0 1 0 1 0 2 0 0 0 1 0 0 0 1 0 0 0 1 0 1 0 1 0 0 NA NA NA NA 0 0 0 1 0 1 0 0 0 2 0 1 0 3 0 0 0 2 0 0 0 0 0 3 0 1 0 1 0 2 0 0 0 1 0 3 0 1 0 0 0 3 0 0 0 1 0 0 0 0 0 2
chrI 2310555 0.1106 0.3261 C T 0.6186 0.7292 0.3814 0.2708 0 70 0 56 1 0 0 3 0 4 0 0 0 0 0 3 0 0 0 4 0 3 0 0 0 7 0 0 0 3 0 0 0 5 0 0 0 1 0 0 0 2 0 0 0 0 0 3 0 4 0 0 0 1 0 0 0 4 0 0 0 0 0 4 0 1 0 0 0 1 0 0 0 2 0 0 0 4 0 0 0 1 0 1 0 1 0 2 0 2 0 3 0 2 0 2 0 1 0 1 0 2 0 0 0 0 0 5 0 3 0 4 0 2 0 0 0 0 0 1 0 5 0 0 0 2 0 0 0 1 0 0 0 4 0 1 NA NA NA NA 0 3 0 1 0 0 0 1 NA NA NA NA
chrI 2311026 0.107 0.4683 A G 0.4783 0.5852 0.5217 0.4148 55 0 94 0 0 0 3 0 4 0 0 0 0 0 3 0 0 0 4 0 1 0 2 0 0 0 3 0 3 0 0 0 2 0 0 0 0 0 1 0 1 0 2 0 NA NA NA NA 1 0 1 0 3 0 0 0 2 0 0 0 0 0 3 0 1 0 2 0 NA NA NA NA 2 0 1 0 2 0 4 0 2 0 3 0 0 0 2 0 2 0 3 0 0 0 3 0 0 0 2 0 0 0 4 0 0 0 2 0 2 0 6 0 0 0 1 0 0 0 2 0 0 0 3 0 NA NA NA NA 4 0 3 0 0 0 3 0 NA NA NA NA 0 0 5 0 0 0 3 0 4 0 0 0
chrI 2311385 0.17 0.4563 G T 0.4587 0.6287 0.5413 0.3713 0 0 57 73 0 0 0 3 0 0 4 0 0 0 0 3 0 0 0 4 0 0 4 4 0 0 3 0 0 0 1 0 NA NA NA NA 0 0 1 0 0 0 1 3 0 0 0 2 0 0 0 1 0 0 4 0 0 0 6 0 0 0 0 2 0 0 4 4 0 0 2 0 0 0 2 3 0 0 2 4 0 0 0 2 0 0 0 2 0 0 0 1 NA NA NA NA NA NA NA NA 0 0 2 2 NA NA NA NA 0 0 2 1 0 0 2 0 0 0 0 5 0 0 2 1 0 0 5 0 0 0 2 1 0 0 1 3 0 0 2 0 0 0 0 3 0 0 0 4 0 0 4 0
chrI 2311389 0.1601 0.455 T A 0.4649 0.625 0.5351 0.375 74 0 0 54 3 0 0 0 0 0 0 4 3 0 0 0 3 0 0 0 2 0 0 4 0 0 0 3 0 0 0 1 NA NA NA NA 0 0 0 1 2 0 0 1 2 0 0 0 1 0 0 0 0 0 0 5 0 0 0 6 2 0 0 0 4 0 0 4 0 0 0 2 3 0 0 2 4 0 0 0 2 0 0 0 2 0 0 0 1 0 0 0 NA NA NA NA NA NA NA NA 2 0 0 2 NA NA NA NA 1 0 0 2 0 0 0 3 5 0 0 0 1 0 0 2 0 0 0 5 1 0 0 2 3 0 0 1 0 0 0 2 3 0 0 0 4 0 0 0 0 0 0 4
chrI 2313599 0.1204 0.3317 C G 0.6081 0.7285 0.3919 0.2715 0 91 59 0 0 0 3 0 0 2 0 0 0 2 0 0 0 0 2 0 0 2 3 0 0 4 0 0 0 3 0 0 0 6 0 0 0 0 1 0 0 4 0 0 0 0 4 0 0 1 0 0 NA NA NA NA 0 3 0 0 0 0 3 0 0 1 0 0 0 3 0 0 0 1 0 0 0 2 0 0 0 0 1 0 0 1 1 0 0 1 1 0 NA NA NA NA 0 2 0 0 0 5 0 0 0 0 8 0 0 2 1 0 0 3 0 0 0 1 1 0 0 1 0 0 0 3 0 0 0 3 2 0 0 4 4 0 0 2 0 0 0 1 0 0 0 0 3 0 0 2 0 0
[truncated: 76,186,092 more chars]
