# Supplementary material for: Genomic release-recapture experiment in the wild reveals within-generation polygenic selection in stickleback fish
Source: Nat Commun. 2020 Apr 21;11:1928. doi: 10.1038/s41467-020-15657-3 (PMC7174299; doi:10.1038/s41467-020-15657-3)
Supplement: Supplementary file 11 — Supplementary Software 1 [file 41467_2020_15657_MOESM11_ESM.txt]

### MAIN ANALYSIS CODE & SOFTWARE ###

# A ###### GENOME ALIGNMENT ###### 
#novoalign version 3.03.00.Linux2.6

> novoalign -d Glazer_Ga.ndx -f GaXXXX.R1.combined.fastq GaXXXX.R2.combined.fastq -F STDFQ -t 540 -g 40 -x 12 -r N -e 200 -i PE 200,250 -o FullNW -o SAM> GaXXXX.sam


# B ###### PRODUCE THE STREAM POOL DATA FROM THE 6 STREAM POOL BATCHEDS ######
# Sambamba version 0.6.6 (http://lomereiter.github.io/sambamba/)
# every stream individual pool was sampled standardising for their individual read depth to avoid bias the final stream sample
# -s = percentage of reads to keep 0.16 = 16%
# example for stream6 (23 individuals, 8'719'343 read depth per individual, thus contributing 59'469'401 reads (-s 0.3) for the final pool) 

> sambamba view -h -t 3 -s 0.3 -f bam --subsampling-seed=35 stream6.bam -o stream6_sambamba.bam

#stream 1 (-s 1) 
#stream 2 (-s 0.48)
#stream 3 (-s 0.32) 
#stream 4 (-s 0.43)
#stream 5 (-s 0.16)
#stream 6 (-s 0.3)
#the individual stream sample SNP matrixes were then combined into one (see next steps) 


# C ###### FROM .bam FILES TO NUCLEOTIDE COUNTS ###### 
#R version 3.3.1-goolf-1.7.20
#Rsamtools package version 2.0.0

> library(Rsamtools)
  asBam('Pool.sam', destination='Pool', indexDestination=TRUE) 
  bam<-'Pool.bam'
  s_param <- ScanBamParam(which=GRanges("chrI", IRanges(start=1, end=40000000))) #uses entire chromosome I as reference for nucleotide counting, without 'which', the entire BAM file is scanned
  p_param <- PileupParam(max_depth=400, distinguish_strands=FALSE, min_nucleotide_depth=2, min_base_quality=13, ignore_query_Ns=T, include_deletions=FALSE)
  p<-pileup(bam, scanBamParam=s_param, pileupParam=p_param)
  write.table(p, 'Pool.nuc.counts.chrI.txt', row.names=F, quote=F)

# 'min_nucleotide_depth=1'  for individual 37 survivors (GaXXXX)


# D ###### FROM NUCLEOTIDE COUNTS TO SNP MATRIXES WITH ALLELE FREQUENCY INFORMATION ###### 
#R version 3.3.1-goolf-1.7.20
# package data.table version 1.12.2

> library(data.table)
  file<-'Pool.nuc.counts.chrI.txt' 
  chrom<-'chrI' 
  min<-1
  max<-5000000 # works in batches of 3-5 M position for reducing computational power needed and increase running speed per chr (batches ran in parallel) 
  e<-fread(file) 
  p<-data.frame(e)
  p<-p[which((p$pos>=min) & (p$pos<=max)),] 
  rm(e); gc() #release unnecessary RAM
#function to summarize nucleotide content at each position:
  pileupFreq <- function(pileupres) {
          nucleotides <- levels(pileupres$nucleotide)[1:4]
      p <- split(pileupres, pileupres$seqnames)
      p <- lapply(p, function (x) {split(x, x$pos)})
      p <- lapply(p, function (positionsplit) {
          nuctab <- lapply(positionsplit, function(each) {
                          chr = as.character(unique(each$seqnames))
                          pos = as.character(unique(each$pos))
                          tablecounts <- sapply(nucleotides, function (n) {sum(each$count[each$nucleotide == n])})
                          c(chr,pos, tablecounts)
                      })
          nuctab <- data.frame(do.call("rbind", nuctab),stringsAsFactors=F)
          rownames(nuctab) <- NULL
          nuctab
      })
      p <- data.frame(do.call("rbind", p),stringsAsFactors=F)
      rownames(p) <- NULL
      colnames(p) <- c("seqnames","start",levels(pileupres$nucleotide)[1:4])
      p[3:ncol(p)] <- apply(p[3:ncol(p)], 2, as.numeric)
      p
  }
  p[,1]<-as.factor(p[,1]) 
  p[,3]<-as.factor(p[,3])
  p[,5]<-as.factor(p[,5])
  fr<-pileupFreq(p)
  names(fr)[1:2]<-c('chr', 'pos')
  outfile<-paste('freqSum.', chrom, '.', min, '-', max, '.txt', sep='')
  write.table(fr, outfile, quote=F, row.names=F) 
 
# the files resulting from this code are the SNP matrixes of allele frequency used in every downstream analysis


# E ###### ALLELE FREQUENCY DIFFERENCE (AFD) GENOME-WIDE SCAN BETWEEN NATURAL POPULATIONS OF LAKE AND STREAM ###### 
# R version 3.6.0 (2019-04-26)
# package data.table version 1.12.2


> library(data.table)
  chr<-'chrI' #example for Chromosome I 
  lcovt<-100 ### lower coverage threshold within each population
  ucovt<-360 ### upper coverage threshold within each population
  maft<-0.25 ### minor allele frequency threshold 
 
  la<-data.frame(fread(paste('Lake.', chr, '.txt', sep=''), h=T, stringsAsFactors=F)) # SNP allele frequencies matrix files for each chromosome from Lake (L)
  ni<-data.frame(fread(paste('Stream.', chr, '.txt', sep=''), h=T, stringsAsFactors=F)) # SNP allele frequencies matrix files for each chromosome from Stream (S)
  shared<-intersect(la$pos, ni$pos) # shared between L and S 
  laidx<-match(shared, la$pos)
  la<-la[laidx, ] # now reduced to positions shared between L and S
  niidx<-match(shared, ni$pos)
  ni<-ni[niidx, ] # now reduced to positions shared between L and S
 
okpos<-NULL
for(i in 1:nrow(la)){
        a<-la[i, 3:6]
        b<-ni[i, 3:6]
        pfr<-((a/sum(a))+(b/sum(b)))/2
        maf<-sort(pfr)[3] #this is the minor allele freq across the sample pool
        majmin<-order(pfr)[3:4] #the index of the minor and major allele, within A,C,G,T
        asum<-sum(a[majmin]) #the coverage for just the two major alleles in a
        bsum<-sum(b[majmin]) #...and in b
        if((asum>=lcovt) & (asum<=ucovt) & (bsum>=lcovt) & (bsum<=ucovt) & (maf>=maft)){okpos<-c(okpos, la[i, 'pos'])}
}       
laidx<-match(okpos, la$pos)
niidx<-match(okpos, ni$pos) 
dat<-cbind(la[laidx, ], ni[niidx, 3:6]) 
outfile<-paste('raw.SNPs.Lake.Stream_', chr, '_lcovt', lcovt, '_ucovt', ucovt, '_maft', maft, '.txt', sep='')
write.table(dat, outfile, quote=F, row.names=F) # output has first the Lake base counts, then Stream base counts

#summarizing the Lake Stream AFD scan: 
d<-dat
bs<-c('A', 'C', 'G', 'T')
header<-paste('chr', 'pos', 'afd', 'maf', 'majal', 'minal', 'L_majaf', 'S_majaf', 'L_minaf', 'S_minaf', collapse=' ')
outname<-paste('afd.Lake.Stream.chrI_maft', maft, '.txt', sep='')
 
for(i in 1:nrow(d)){
        a<-d[i, 3:6]
        fra<-a/sum(a)
        b<-d[i, 7:10]
        frb<-b/sum(b)
        pfr<-(fra+frb)/2
        maf<-round(sort(pfr)[3], digits=4) #this is the minor allele freq across the sample pool
        majmin<-order(pfr)[3:4] #the index of the minor and major allele
        if(maf>=maft){
                afd<-round(fra[majmin[2]]-frb[majmin[2]], digits=4) #the globally major allele is chosen for AFD calculation; afd is Lake minus Stream, the sign is retained 
                out<-paste(d[i, 'chr'], d[i, 'pos'], afd, maf, bs[majmin[2]], bs[majmin[1]], round(fra[majmin[2]], digits=4), round(frb[majmin[2]], digits=4), round(fra[majmin[1]], digits=4), round(frb[majmin[1]], digits=4), collapse=' ')
                write.table(out, outname, quote=F, row.names=F, col.names=F, append=T)
        }
}

write.table(header, outname, quote=F, row.names=F, col.names=F)
# these files per chromosome are the ones used to plot Figure S2 and the ones with the data to select the 126 target SNPs (next code section F) 


# F ######  FINDING THE TARGET SNPS (126) BASED ON HIGH DIFFERENTIATION BETWEEN NATURAL POPULATIONS OF LAKE AND STREAM ###### 
# R version 3.6.0 (2019-04-26)
# infile available in Supplementary data: 'Supplementary_Data_2.txt' contains all allele frequency data for the top (0.1% of highest AFD between Lake and Stream) 1023 SNPs for the Reference and Survivor Pools 


> d<-read.table('Supplementary_Data_2.txt', h=T, stringsAsFactors=F)
  covt<-70 #read depth threshold in the reference pool
  maft<-0.25 #MAF threshold in the reference pool
  repr<-35 #representation threshold among the survivors
  spacing<-50000 #minimum bp-distance between SNPs considered to represent independent regions in the natural population scan (50 kb)
  d<-d[-which(d$chr=='chrXIX'), ] #sex chromosome is excluded
  d<-d[-which(d$chr=='pitx1'), ] #the pitx1 scaffold is also excluded
  chrs<-unique(d$chr)

  shift<-NULL
  for(i in 1:length(chrs)){
  	sd<-d[which(d$chr==chrs[i]), ]
  	o<-order(sd$pos)
	sd<-sd[o, ] #make sure the data are ordered by increasing position along a chromosome
	brk<-which(sd$diff>=spacing)
	for(j in 1:length(brk)){
		uplim<-ifelse(j<length(brk), (brk[j+1]-1), nrow(sd)) #defines the range of the genomic region 'j'
		ssd<-sd[brk[j]:uplim, ]
		ssd<-ssd[order(ssd$afd, decreasing=T), ] #order by AFD
		first<-0
		for(k in 1:nrow(ssd)){
			t<-ssd[k, ]
			cov<-t$pool_majal+t$pool_minal
			maf<-t$pool_majal/(t$pool_majal+t$pool_minal)
			maf<-ifelse(maf>0.5, 1-maf, maf)
			cnt<-as.vector(unlist(t[1, 15:ncol(t)]))
			rep<-length(na.omit(cnt))/2
			if((cov>=covt) & (maf>=maft) & (rep>=repr) & (first==0)){
				af.r<-t[1, 'pool_majal']/(t[1, 'pool_majal']+t[1, 'pool_minal']) #frequency of major allele (majal) in the reference pool
				smajcnt<-sum(na.omit(as.vector(unlist(t[1, seq(from=15, to=87, by=2)])))) #majal...
				smincnt<-sum(na.omit(as.vector(unlist(t[1, seq(from=16, to=88, by=2)])))) #... and minal counts across all survivors represented
				af.s<-smajcnt/(smajcnt+smincnt)
				afd.rs.raw<-af.s-af.r #reference-survivors allele frequency shift
				afd.rs.dir<-ifelse(t[1, 'NID_majaf']>t[1, 'L_majaf'], afd.rs.raw, -afd.rs.raw)
				shift<-c(shift, afd.rs.dir)
				first<-first+1
			}
			else{
				shift<-c(shift, NA)
			}
		} #SNPs within region
	} #genomic regions
} #chromosome
dcomb<-cbind(d, shift)
dredu<-dcomb[which(dcomb$shift!='NA'), ] #the input data including the shifts just for the loci that pass the quality filters, along with all the base counts for reference and survivors
outn<-paste(length(shifts), 'targetLoci.maxAFD.fullSummary.maft', maft, '.covt', covt, '.repr', repr, '.spc', spacing, '.txt', sep='')
write.table(dredu, outn, quote=F, row.names=F)

#find the file resulting from this code section in 'Supplementary_Data_3.txt'  
#this file also has:
#the allele counts for the top SNPs in the natural strem population: columns 'A' 'C' 'G' 'T' 
#the major allele for the top SNPs in the natural strem population: column 'St.Ma' = Stream allele
# the frequency of the Stream allele in the Lake natural population: column 'LAF'
# the frequency of the Stream allele in the Stream natural population: column 'StAF'
# the frequency of the Stream allele in the Reference pool: column 'pAF'
# the frequency of the Stream allele in the Survivor pool: column 'sAF'


# G ###### ROBUSTNESS CHECKS ###### 
# R version 3.6.0 (2019-04-26)
# package data.table version 1.12.2

# This code selects a subsample of genome-wide SNPs at random, and for each subsample, returns the shift of the stream allele plus the MAF for each SNP. 
# From the output of this code, the baseline distribution of median shifts (and of the MAF) across 126 SNPs can be calculated.

# Input files:
# for 'neutral' SNPs with AFD ranging from 0 to 0.1 in the natural population comparison: 'Supplementary_Data_4.txt'
# for SNPs deviating no more than +/- 25% of the genome-wide AFD between the natural populations: 'Supplementary_Data_5.txt' 

 
> library(data.table)
  mode<-'median_based' #choose between the two available input files: 'median_based' (25% around genome-wide median), or 'lower_afd' (AFD 0-0.1)
  pcovt<-70 # minimum required combined read depth of the major and minor allele in the reference pool
  pmaft<-0.3 # minimum MAF threshold for neutral SNPs, to be evaluated in the reference pool
  scovt<-c(70, 220) # tolerated read depth range for the survivors (total for major and minor allele across the pool)
  srept<-35 # minimum required number of survivors with a read depth of >=1
  spt<-50000 # minimum required basepair spacing threshold between neutral SNPs (50 kb, as used for the target SNPs)
  snpN<-126 # desired number of neutral SNPs to be used for neutral shift calculation = same as target SNPs
  iter<-9999 # number of desired resampling iterations 

  infile<-paste('neutralSNPs.Lake.NID.ref.37surv.', ifelse(mode=='lower_afd', 'lower_afd.rng0-0.1', 'median_based.rng0.1-0.17'), '.txt', sep='')
  d<-data.frame(fread(infile))

  bs<-c('A', 'C', 'G', 'T')
  pstart<-which(names(d)=='A.pool')-1 # target the columns containing the reference pool base counts
  sstart<-which(names(d)=='A.3746')-1 # target the columns containing the survivors base counts
  sseq<-seq(1, 37*4, by=4) # target a specific base across the survivors 

 # calc read depth and maf for the reference pool, and discard SNPs failing the thresholds
  pcov<-rep(0, nrow(d))
  pmaf<-rep(0, nrow(d))
  for(i in 1:nrow(d)){
	b<-match(d[i, c('majal', 'minal')], bs)
	pcnt<-unlist(d[i, b+pstart])
	pcov[i]<-sum(pcnt)
	pmaf[i]<-min(pcnt)/sum(pcnt)
  }
  ckill<-which(pcov<pcovt) # insufficient coverage
  mkill<-which(pmaf<pmaft) # insufficient MAF
  int<-intersect(ckill, mkill)
  ckill<-ckill[-match(int, ckill)]
  kill<-c(ckill, mkill)
  d<-cbind(d, pcov, pmaf)
  d<-d[-kill,]

 # calculation of survivor read depth and representation, and discard SNPs failing the thresholds
  scov<-rep(0, nrow(d)) # read depth for SNP, across all survivors pooled (only target bases)
  srep<-rep(0, nrow(d)) # number of survivors contributing genotypes
  for(i in 1:nrow(d)){
	b<-match(d[i, c('majal', 'minal')], bs)
	srep[i]<-length(na.omit(unlist(d[i, sseq+sstart])))
	scov[i]<-sum(na.omit(unlist(d[i, c(sseq+(sstart+b[1]-1), sseq+(sstart+b[2]-1))])))
 }
  ckill<-which((scov<scovt[1]) | (scov>scovt[2])) # coverage outside desired range
  rkill<-which(srep<srept) # individual-level representation insufficient
  int<-intersect(ckill, rkill)
  ckill<-ckill[-match(int, ckill)]
  kill<-c(ckill, rkill)
  d<-cbind(d, scov, srep)
  d<-d[-kill,]

 # output writing:
  outname<-paste('resampl.shifts.snpN', snpN, '.', mode, '.pcovt', pcovt, '.pmaft', pmaft, '.scovt', scovt[1], '-', scovt[2], '.srept', srept, '.spt', spt, '.iter', iter, '.txt', sep='')
  out<-paste(c('iter', paste(rep('shift', snpN), seq(1:snpN), sep=''), paste(rep('maf', snpN), seq(1:snpN), sep='')), collapse=' ')
  write.table(out, outname, quote=F, row.names=F, col.names=F)

  for(i in 1:iter){
  	rd<-d[sample(1:nrow(d), floor(snpN*1.5)), ]
	
 # spacing check:
	rd<-rd[order(rd$pos),]
	rd<-rd[order(rd$chr),]
	fpos<-rd$pos[1]
	ok<-1
	for(j in 2:nrow(rd)){
		jrd<-rd[j,c('chr', 'pos')]
		if((jrd[1,1]!=rd[j-1, 'chr']) | ((jrd[1,1]==rd[j-1, 'chr']) & (jrd[1,2]-rd[j-1, 'pos']>=spt))){ok<-c(ok, j)}
	}
	fok<-sample(ok, snpN)
	rd<-rd[fok,]
	
 # median shift and MAF calculation:
	shifts<-rep(0, snpN)
	for(j in 1:nrow(rd)){
		als<-unlist(rd[j, c('majal', 'minal')])
		NIDal<-als[ifelse(which.max(rd[j, c('L_majaf', 'NID_majaf')])==1, 2, 1)] # determine stream allele
		Lal<-als[which(als!=NIDal)] # determine lake allele
		
		# Allele frequency calculation for reference pool:
		pNIDalcnt<-rd[j, pstart+(which(bs==NIDal))]
		pLalcnt<-rd[j, pstart+(which(bs==Lal))]
		pNIDaf<-pNIDalcnt/(pNIDalcnt+pLalcnt)
		
		# Allele frequency calculation for survivors:
		sNIDalcnt<-sum(na.omit(unlist(rd[j, sseq+sstart+(which(bs==NIDal)-1)])))
		sLalcnt<-sum(na.omit(unlist(rd[j, sseq+sstart+(which(bs==Lal)-1)])))
		sNIDaf<-sNIDalcnt/(sNIDalcnt+sLalcnt)
		
		# calculation of Allele frequency shift in stream allele:
		shifts[j]<-sNIDaf-pNIDaf
	}
	out<-paste(c(i, round(shifts, 5), round(rd$pmaf, 5)), collapse=' ')
	write.table(out, outname, quote=F, row.names=F, col.names=F, append=T) 
}


# H ###### SIMULATED SELECTION TO ASSESS SELECTION COEFFICIENTS ######    
# R version 3.6.0 (2019-04-26)

## H.1 ## Simulation model for AFD with selection acting over one generation, tailored to the empirical experiment ## 
 
# Selection is on viability, that is, influences the probability to survive to the sampling day
# Mode of allelic fitness contributions can be chosen: multiplicative / additive. set it by activating line starting with 'ws<-c(ws' 
# Since fitness can drop below zero with additive fitness function, negative fitnesses are truncated to zero. This seems biologically meaningful: too strong total selection leads to extinction or failure to colonise
# Mean-scaling of fitness is not needed, as this is implicit in the way R interprets the sampling probabilities (= fitnesses)

#Input files available: 
# Initial frequencies of the favourable allele are drawn from empirical observation (100 target SNPs), contained in the file 'Supplementary_Data_6.txt'
# Initial allele frequencies of the favourable allele are drawn at random in each replication, to avoid recycling the same initial allele frequencies in each iteration when L<100.

> N<-1000 # diploid population size before selection
  R<-40 # diploid population surviving to adulthood
  L<-100 # number of loci under selection
  s<-0.005 # selection coefficient per locus; with L100, s0.005 is the maximum without truncation
  repl<-9999 # number of replicate iteratins
  mode<-'multiplFit' # 'multiplFit', 'additiveFit'; this is just for the outfile name; the fitness scheme needs to be set at line starting with 'ws<-c(ws' 

# provide initial MAFs
  fr<-read.table('Supplementary_Data_6.txt', h=T)
  f<-NULL
  for(i in 1:nrow(fr)){
  	l<-fr[i, c(2:5)]
	f<-c(f, l[1, which(names(l)==fr[i, 'NIDallele'])]/sum(l)) #collect the frequency of the Stream allele for all 100 SNPs
  }

  sfts<-NULL #this collects the replicate-specific median allele frequency shift across the L loci (the direction [= sign] of the shift is preserved)

  for(j in 1:repl){
	ifelse(L>length(f), repf<-sample(f, L, replace=T), repf<-sample(f, L, replace=F)) #takes a random sample of pre-selection MAFs
# initiate population:
	pop<-NULL # generate the starting population
	for(i in 1:L){
		pop<-cbind(pop, c(rep(1, round(2*N*(1-repf[i]), 0)), rep(0, round(2*N*repf[i], 0)))[sample(2*N, 2*N, replace=F)]) # the allele '0' is always the Stream-favoured one
	}

# define individual fitness:
	ws<-NULL #the absolute fitnesses, dependent on diploid genotype
	for(i in 1:N){
		acnt<-sum(pop[(i*2-1):(i*2),]) #sum of unfavourable alleles (the 1s), defines deviation from optimum genotype
		ws<-c(ws, (1-s)^acnt) # alleles influence fitness multiplicatively
		#ws<-c(ws, (1-acnt*s)) # alleles influence fitness additively
	}
	ws<-ws/mean(ws) #the scaled (relative) genotypic fitnesses (each individual fitness scaled by the population mean fitness).

# viability selection:
	idx<-sample(N, R, prob=ws) #select index of survivors (this draws without replacement)
	rpop<-NULL # draw the surviving population
	for(i in 1:length(idx)){
		rpop<-rbind(rpop, matrix(pop[((idx[i])*2-1):((idx[i])*2),], nrow=2))
	}

	# calcultation of allele frequency shift before-after selection:
	faft<-NULL # frequency of the Stream-favoured alleles in the survivor population
	for(i in 1:L){
		faft<-c(faft, (2*R-sum(rpop[, i]))/(2*R))
	}
	sft<-faft-repf

# collect the median shift across loci for this replication:
	sfts<-c(sfts, round(median(sft), 6))
  }

outfile<-paste('AFShift.1gener.', mode, '.N', N, '.R', R, '.L', L, '.s', s, '.repl', repl, '.txt', sep='')
write.table(sfts, outfile, quote=F, row.names=F, col.names=F)

##

## H.2 ## Simulation model for AFD with selection acting over one generation ##

# code is similar to code H.1, but selection coefficients are drawn from exponential distribution with rate 1/s


> N<-1000 # diploid population size before selection (1000)
  R<-40 # diploid population surviving to adulthood (40)
  L<-100 # number of loci under selection (100)
  s<-0.0005 # mean selection coefficient per locus; the actual coefficients are in object scs, drawn using rexp(L, 1/s)
  repl<-9999 # number of replicates (9999)

  2*L*s
  if(2*L*s>1){'2*L*s> 1; fitness can drop below zero'} # this is now approximative, as the coefficients are random draws in each replicate

# provide initial MAFs
  fr<-read.table('Supplementary_Data_6.txt', h=T)
  f<-NULL
  for(i in 1:nrow(fr)){
	l<-fr[i, c(2:5)]
	f<-c(f, l[1, which(names(l)==fr[i, 'NIDallele'])]/sum(l)) #collect the frequency of the Stream-favoured allele for all 100 SNPs
  }

  sfts<-NULL #this collects the replicate-specific median AF shift across the L loci (the direction [= sign] of the shift is preserved)

  for(j in 1:repl){
	repf<-f[sample(length(f), L, replace=F)] # randomises the pre-selection MAFs (otherwise the same MAF subset of size L would be used in all replicate iterations)
	scs<-rexp(L, 1/s) # draw the locus-specific selection coefficients
	
# initiate population:
	pop<-NULL # generate the starting population
	for(i in 1:L){
		pop<-cbind(pop, c(rep(1, round(2*N*(1-repf[i]), 0)), rep(0, round(2*N*repf[i], 0)))[sample(2*N, 2*N, replace=F)]) # the allele '0' is always the stream-favoured one
	}

# define individual fitness:
	ws<-NULL # the absolute fitnesses, dependent on diploid genotype
	for(i in 1:N){
		sload<-0 #sum of deleterious effect from unfavourable alleles (the 1s), defines deviation from optimum genotype

		for(k in 1:L){
			sload<-sload+sum(pop[(i*2-1):(i*2), k])*scs[k]
		}
		ws<-c(ws, 1-sload) #only additive mode implemented
	}

#approach to deal with negative fitness: truncation
	ws[which(ws<0)]<-0 # individuals with negative fitness are assigned zero fitness
	ws<-ws/mean(ws) # the scaled (relative) genotypic fitnesses (each individual fitness scaled by the population mean fitness); this is redundant, has no effect, implicit in sample(..., prop=)

# viability selection:
	idx<-sample(N, R, prob=ws) # select index of survivors (this draws without replacement)
	rpop<-NULL # draw the surviving population
	for(i in 1:length(idx)){
		rpop<-rbind(rpop, matrix(pop[((idx[i])*2-1):((idx[i])*2),], nrow=2))
	}

# calculation of allele frequency shift before-after selection:
	faft<-NULL # frequency of the Stream-favoured alleles in the survivor pop
	for(i in 1:L){
		faft<-c(faft, (2*R-sum(rpop[, i]))/(2*R))
	}
	sft<-faft-repf

# collect the median shift across loci for this replication:
	sfts<-c(sfts, round(median(sft), 6))
  }

outfile<-paste('AFShift.1gener.expSelCoef.N', N, '.R', R, '.L', L, '.s', s, '.repl', repl, '.txt', sep='')
write.table(sfts, outfile, quote=F, row.names=F, col.names=F) 

##

## H.3 ##  Simulation model for AFD with selection acting over one generation ##

# code is similar to code H.2 (selection coefficients drawn from the exponential distribution), but adapted to multiplicative selection


> N<-1000 # diploid population size before selection (1000)
  R<-40 # diploid population surviving to adulthood (40)
  L<-100 # number of loci under selection (100)
  s<-0.0005 # mean selection coefficient per locus; the actual coefficients are in object scs, drawn using rexp(L, 1/s)
  repl<-9999 # number of replicates (9999)


# provide initial MAFs
  fr<-read.table('Supplementary_Data_6.txt', h=T)
  f<-NULL
  for(i in 1:nrow(fr)){
	l<-fr[i, c(2:5)]
	f<-c(f, l[1, which(names(l)==fr[i, 'NIDallele'])]/sum(l)) #collect the frequency of the Stream-favoured allele for all 100 SNPs
  }

  sfts<-NULL #this collects the replicate-specific median allele frequency shift across the L loci (the direction [= sign] of the shift is preserved)

  for(j in 1:repl){
	ifelse(L>length(f), repf<-sample(f, L, replace=T), repf<-sample(f, L, replace=F)) #takes a random sample of pre-selection MAFs
	scs<-rexp(L, 1/s) # draw the locus-specific selection coefficients
	
# initiate population:
	pop<-NULL # generate the starting population
	for(i in 1:L){
		pop<-cbind(pop, c(rep(1, round(2*N*(1-repf[i]), 0)), rep(0, round(2*N*repf[i], 0)))[sample(2*N, 2*N, replace=F)]) # the allele '0' is always the Stream-favoured one
	}

# define individual fitness:
	ws<-NULL # the absolute fitnesses of the individuals, dependent on diploid genotype
	for(i in 1:N){
		w<-1 # fitness of focal individual
		for(k in 1:L){
			w<-w*(1-scs[k])^(sum(pop[(i*2-1):(i*2), k]))
		}
		ws<-c(ws, w)
	}
	ws<-ws/mean(ws) # the scaled (relative) genotypic fitnesses (each individual fitness scaled by the population mean fitness); this is redundant, has no effect, implicit in sample(..., prop=)

# viability selection:
	idx<-sample(N, R, prob=ws) #select index of survivors (this draws without replacement)
	rpop<-NULL # draw the surviving population
	for(i in 1:length(idx)){
		rpop<-rbind(rpop, matrix(pop[((idx[i])*2-1):((idx[i])*2),], nrow=2))
	}

# calculation of allele frequency shift before-after selection:
	faft<-NULL # frequency of the Stream-favoured alleles in the survivor population
	for(i in 1:L){
		faft<-c(faft, (2*R-sum(rpop[, i]))/(2*R))
	}
	sft<-faft-repf

# collect the median shift across loci for this replication:
	sfts<-c(sfts, round(median(sft), 6))
}

outfile<-paste('AFShift.1gener.expSelCoef.multiplSel.N', N, '.R', R, '.L', L, '.s', s, '.repl', repl, '.txt', sep='')
write.table(sfts, outfile, quote=F, row.names=F, col.names=F)

##


# I ###### SIMULATED SELECTION OVER MULTIPLE GENERATIONS ######
# R version 3.6.0 (2019-04-26)

# Simulation of polygenic selection over multiple generations, to see how fast naturally observed shifts can be reached in nature.
# Attention! - choose fitness function (additive/multiplicative) by activating respective line starting with 'ws<-'  

# A set of selected and neutral loci is used, the latter just to track evolution under neutrality as control

# Input files: 
# Starting frequencies of the favourable allele is derived from empirical observation (100 target SNPs), contained in the file 'Supplementary_Data_6.txt'

# Allele frequencies at the neutral loci are drawn from the uniform distribution, truncated to relevant range (0.2-0.8)
# All loci are unlinked and inherited in a standard Mendelian way
# Offspring number per mating (O flag) can be chosen, but O needs to be >2 for growth, if initial pop size is <K. If N=K, then using O=2 is most reasonable and equals the approach taken in Berner & Roesti 2017 (if O>2, reproduction produces overshoot). 


> N<-5000 # initial population size (diploid individuals); 5000
  K<-5000 # carrying capacity of the habitat (diploid individuals); 5000
  Ls<-100 # number of loci under selection; 100
  Ln<-20 # number of neutral loci; 20
  O<-2 # reproductive output per mating; 2
  s<-0.01 # selection coefficient per locus (a single copy of the unfavourable allele reduces fitness by a magnitude of s); with L100, s0.008 is the observed maximum s without truncation (theoretically 0.005, but allele draws are random)
  gen<-500 # number of generations; 1000
  repl<-1 # number of replicates
  batch<-1 # in case the job is run on multiple cores

  vect<-function(x){paste(x, collapse='')}
  smp<-function(x){sample(x, 1)}
  outf.s<-paste('F2exp.multigener.selected.N', N, '.K', K, '.Ls', Ls, '.Ln', Ln, '.O', O, '.s', s, '.gen', gen, '.repl', repl, '.batch', batch, '.txt', sep='')
  outf.n<-paste('F2exp.multigener.neutral.N', N, '.K', K, '.Ls', Ls, '.Ln', Ln, '.O', O, '.s', s, '.gen', gen, '.repl', repl, '.batch', batch, '.txt', sep='')

  2*Ls*s
  if(2*Ls*s>1){'2*L*s> 1; fitness can drop below zero'}

# define initial frequencies of the favourable allele at the loci under selection
  fr<-read.table('Supplementary_Data_6.txt', h=T)
  f<-NULL
  for(i in 1:nrow(fr)){
	l<-fr[i, c(2:5)]
	f<-c(f, l[1, which(names(l)==fr[i, 'NIDallele'])]/sum(l)) #collect the frequency of the Stream-favoured allele for all 100 SNPs
  }

  for(j in 1:repl){
	#if(Ls<length(f)){f<-f[sample(length(f), length(f), replace=F)]} # in case L is < 100, this randomizes the MAFs (otherwise the same MAF subset of size L will be used in all replicate iterations)
	#repf<-f[sample(length(f), Ls, replace=F)] # randomizes the pre-selection MAFs (otherwise the same MAF subset of size L would be used in all replicate iterations)
	if(Ls>length(f)){f<-sample(f, Ls, replace=T)} # in case L is > 100, this draws MAFs at random from f
	repf<-f
	
	# initiate population:
	pop<-NULL
	frs<-NULL # freq at selected loci
	frn<-NULL # freq at selected loci
	# selected loci (allele frequencies empirically determined):
	for(i in 1:Ls){
		#als<-sample(c(0,1), 2*N, replace=T, prob=c(f[i], 1-f[i]))
		als<-sample(c(0,1), 2*N, replace=T, prob=c(repf[i], 1-repf[i]))
		pop<-cbind(pop, als) # the allele '0' is always the Stream-favoured one, and '1' is the maladaptive allele
		frs<-c(frs, (2*N-sum(als))/(2*N))
	}
# neutral loci (allele frequencies follow restricted uniform distribution):
	for(i in 1:Ln){
		nf<-runif(1, min=0.2, max=0.8) # this ensures that neutral starting MAFs are within the range we typically consider for differentiation calculation
		als<-sample(c(0,1), 2*N, replace=T, prob=c(nf, 1-nf))
		pop<-cbind(pop, als)
		frn<-c(frn, (2*N-sum(als))/(2*N))
	}
	frss<-round(median(frs), 4) # initial median frequency of the favoured allele across all selected loci
	frsn<-round(median(frn), 4) # initial median frequency of focal ('0') allele across all neutral loci (allele identity here has no meaning)
	pop<-apply(pop, MARGIN=1, FUN=vect)
	
	for(q in 1:gen){
		
# define individual fitness:
		ws<-NULL #the absolute fitnesses, dependent on diploid genotype
		for(i in 1:(length(pop)/2)){
			acnt<-sum(as.integer(c(strsplit(pop[i*2-1], '')[[1]][1:Ls], strsplit(pop[i*2], '')[[1]][1:Ls]))) #sum of unfavourable alleles (the 1s) at selected loci; defines deviation from optimum genotype
			ws<-c(ws, (1-acnt*s)) # alleles influence fitness additively (additive)
			#ws<-c(ws, (1-s)^acnt) # alleles influence fitness multiplicatively (multiplicative)
		}
		#approach to deal with negative fitness: truncation
		ws[which(ws<0)]<-0 #individuals with negative fitness are assigned zero fitness
		ws<-ws/mean(ws) #the relative genotypic fitnesses (each individual fitness scaled by the population mean fitness); this is redundant, implicit in sample(, prop=)

		# viability selection (access to mating is genotype-dependent; (current_pop_size/2) or K matings (whatever is smaller) happen, each mating producing O offspring):
		opop<-NULL # the offspring cohort
		Nm<-ifelse((length(pop)/2)<K, floor((length(pop)/2)/2), floor(K/2)) # number of matings (equals K/2 at carrying capacity)
		Nc<-length(pop)/2 # current diploid population size
		for(i in 1:Nm){
			idx<-sample(Nc, 2, prob=ws) # select the two individuals mating this turn (the same ones can reproduce multiple times)
			gtp1<-matrix(c(strsplit(pop[(idx[1]*2-1)], '')[[1]], strsplit(pop[(idx[1]*2)], '')[[1]]), nrow=2, byrow=T)
			gtp2<-matrix(c(strsplit(pop[(idx[2]*2-1)], '')[[1]], strsplit(pop[(idx[2]*2)], '')[[1]]), nrow=2, byrow=T)
			for(k in 1:O){
				opop<-c(opop, paste(apply(gtp1, MARGIN=2, FUN=smp), collapse=''), paste(apply(gtp2, MARGIN=2, FUN=smp), collapse=''))
			}
		}
	
# determine allele frequencies in the offspring cohort:
		frs<-NULL # frequency at selected loci
		frn<-NULL # frequency at neutral loci
		mopop<-matrix(unlist(strsplit(opop, '')), nrow=length(opop), byrow=T)
		for(i in 1:ncol(mopop)){
			ffrs<-(nrow(mopop)-sum(as.integer(mopop[,i])))/nrow(mopop)
			ifelse(i<=Ls, frs<-c(frs, ffrs), frn<-c(frn, ffrs))
		}
		frss<-c(frss, round(median(frs), 4))
		frsn<-c(frsn, round(median(frn), 4))
		pop<-opop
	} # generations loop
	outs<-paste(frss, collapse=' ')
	outn<-paste(frsn, collapse=' ')
	write.table(outs, outf.s, quote=F, row.names=F, col.names=F, append=T)
	write.table(outn, outf.n, quote=F, row.names=F, col.names=F, append=T)
} # replications loop
